# Supplementary material for: RNA-sequencing data-driven dissection of human plasma cell differentiation reveals new potential transcription regulators
Source: Leukemia. 2021 Apr 6;35(5):1451–62. doi: 10.1038/s41375-021-01234-0 (PMC8102200; doi:10.1038/s41375-021-01234-0)
Supplement: Supplementary file 3 — Supplementary file 1 [file 41375_2021_1234_MOESM3_ESM.xlsx]

## Sheet: Supplementary_File1_raw.count.t
Supplementary File 1. Raw gene-wise RNAseq read counts obtained in the different cell populations of in vitro human normal plasma cell differentiation.
MBC: Memory B cell; prePB: Preplasmablast; PB: Plasmablast; PC: Plasma Cell
	ensembl	entrezId	name	description	biotype	chromosome	start	end	MBC1	MBC2	MBC3	prePB1	prePB2	prePB3	PB1	PB2	PB3	PC1	PC2	PC3
ENSG00000000003	ENSG00000000003	7105	TSPAN6	tetraspanin 6 [Source:HGNC Symbol;Acc:11858]	protein_coding	X	99883667	99894988	0	0	0	0	0	0	0	0	0	1	0	0
ENSG00000000005	ENSG00000000005	64102	TNMD	tenomodulin [Source:HGNC Symbol;Acc:17757]	protein_coding	X	99839799	99854882	0	0	0	0	0	0	0	0	0	0	0	0
ENSG00000000419	ENSG00000000419	8813	DPM1	dolichyl-phosphate mannosyltransferase polypeptide 1, catalytic subunit [Source:HGNC Symbol;Acc:3005]	protein_coding	20	49551404	49575092	1489	1038	1491	5846	3641	2632	2223	1375	1145	795	659	1169
ENSG00000000457	ENSG00000000457	57147	SCYL3	SCY1-like 3 (S. cerevisiae) [Source:HGNC Symbol;Acc:19285]	protein_coding	1	169818772	169863408	272	101	112	917	794	788	1077	944	756	701	559	1098
ENSG00000000460	ENSG00000000460	55732	C1orf112	chromosome 1 open reading frame 112 [Source:HGNC Symbol;Acc:25565]	protein_coding	1	169631245	169823221	21	36	109	1950	1756	1300	302	339	302	89	115	246
ENSG00000000938	ENSG00000000938	2268	FGR	feline Gardner-Rasheed sarcoma viral oncogene homolog [Source:HGNC Symbol;Acc:3697]	protein_coding	1	27938575	27961788	756	403	2225	298	601	219	51	69	105	1	3	11
ENSG00000000971	ENSG00000000971	3075	CFH	complement factor H [Source:HGNC Symbol;Acc:4883]	protein_coding	1	196621008	196716634	1	2	0	3	7	7	0	0	0	0	0	0
ENSG00000001036	ENSG00000001036	2519	FUCA2	fucosidase, alpha-L- 2, plasma [Source:HGNC Symbol;Acc:4008]	protein_coding	6	143815948	143832827	156	106	87	1060	1547	1068	1666	1545	1357	985	681	644
ENSG00000001084	ENSG00000001084	2729	GCLC	glutamate-cysteine ligase, catalytic subunit [Source:HGNC Symbol;Acc:4311]	protein_coding	6	53362139	53481768	817	326	1058	1075	1618	1349	699	509	594	933	669	528
ENSG00000001167	ENSG00000001167	4800	NFYA	nuclear transcription factor Y, alpha [Source:HGNC Symbol;Acc:7804]	protein_coding	6	41040684	41067715	534	430	575	1727	2357	1976	919	974	1054	760	596	817
ENSG00000001460	ENSG00000001460	90529	STPG1	sperm-tail PG-rich repeat containing 1 [Source:HGNC Symbol;Acc:28070]	protein_coding	1	24683489	24743424	68	26	26	241	312	217	58	59	72	59	37	44
ENSG00000001461	ENSG00000001461	57185	NIPAL3	NIPA-like domain containing 3 [Source:HGNC Symbol;Acc:25233]	protein_coding	1	24742284	24799466	321	134	234	966	1880	1327	1016	1141	1298	865	702	622
ENSG00000001497	ENSG00000001497	81887	LAS1L	LAS1-like (S. cerevisiae) [Source:HGNC Symbol;Acc:25726]	protein_coding	X	64732462	64754655	1530	869	1547	3243	4937	4634	1004	1106	1336	948	697	838
ENSG00000001561	ENSG00000001561	22875	ENPP4	ectonucleotide pyrophosphatase/phosphodiesterase 4 (putative) [Source:HGNC Symbol;Acc:3359]	protein_coding	6	46097730	46114436	632	874	437	1960	1646	1242	824	579	595	622	483	410
ENSG00000001617	ENSG00000001617	6405	SEMA3F	sema domain, immunoglobulin domain (Ig), short basic domain, secreted, (semaphorin) 3F [Source:HGNC Symbol;Acc:10728]	protein_coding	3	50192478	50226508	21	14	23	3	7	5	3	10	7	2	8	3
ENSG00000001626	ENSG00000001626	1080	CFTR	cystic fibrosis transmembrane conductance regulator (ATP-binding cassette sub-family C, member 7) [Source:HGNC Symbol;Acc:1884]	protein_coding	7	117105838	117356025	0	0	0	0	0	0	2	1	0	0	0	0
ENSG00000001629	ENSG00000001629	54467	ANKIB1	ankyrin repeat and IBR domain containing 1 [Source:HGNC Symbol;Acc:22215]	protein_coding	7	91875548	92030698	1442	537	1158	2100	2986	2657	2296	2327	2609	1662	1201	1640
ENSG00000001630	ENSG00000001630	1595	CYP51A1	cytochrome P450, family 51, subfamily A, polypeptide 1 [Source:HGNC Symbol;Acc:2649]	protein_coding	7	91741465	91772266	112	67	95	392	565	510	158	179	294	77	70	56
ENSG00000001631	ENSG00000001631	889	KRIT1	KRIT1, ankyrin repeat containing [Source:HGNC Symbol;Acc:1573]	protein_coding	7	91828283	91875480	490	222	513	1348	1174	1402	908	938	778	845	552	1177
ENSG00000002016	ENSG00000002016	5893	RAD52	RAD52 homolog (S. cerevisiae) [Source:HGNC Symbol;Acc:9824]	protein_coding	12	1021243	1099219	44	44	103	473	242	343	150	148	126	143	63	261
ENSG00000002079	ENSG00000002079	84176	MYH16	myosin, heavy chain 16 pseudogene [Source:HGNC Symbol;Acc:31038]	pseudogene	7	98836417	98908753	0	2	0	0	0	0	2	0	2	0	0	2
ENSG00000002330	ENSG00000002330	572	BAD	BCL2-associated agonist of cell death [Source:HGNC Symbol;Acc:936]	protein_coding	11	64037302	64052176	207	116	68	434	422	433	202	205	266	105	106	139
ENSG00000002549	ENSG00000002549	51056	LAP3	leucine aminopeptidase 3 [Source:HGNC Symbol;Acc:18449]	protein_coding	4	17578815	17609595	1173	634	686	4412	6404	6671	11228	11141	12693	12255	8890	7836
ENSG00000002586	ENSG00000002586	4267	CD99	CD99 molecule [Source:HGNC Symbol;Acc:7082]	protein_coding	X	2609220	2659350	1880	1228	1513	6007	8080	4812	2966	4183	3369	1228	1624	1044
ENSG00000002587	ENSG00000002587	9957	HS3ST1	heparan sulfate (glucosamine) 3-O-sulfotransferase 1 [Source:HGNC Symbol;Acc:5194]	protein_coding	4	11394774	11431389	12	12	43	1	1	2	0	2	0	1	0	0
ENSG00000002726	ENSG00000002726	26	AOC1	amine oxidase, copper containing 1 [Source:HGNC Symbol;Acc:80]	protein_coding	7	150521715	150558592	1	0	1	0	0	1	1	0	2	0	0	3
ENSG00000002745	ENSG00000002745	51384	WNT16	wingless-type MMTV integration site family, member 16 [Source:HGNC Symbol;Acc:16267]	protein_coding	7	120965421	120981158	112	50	344	104	54	29	54	26	16	11	5	35
ENSG00000002746	ENSG00000002746	23072	HECW1	HECT, C2 and WW domain containing E3 ubiquitin protein ligase 1 [Source:HGNC Symbol;Acc:22195]	protein_coding	7	43152198	43605600	0	0	0	0	0	2	0	1	1	0	1	0
ENSG00000002822	ENSG00000002822	8379	MAD1L1	MAD1 mitotic arrest deficient-like 1 (yeast) [Source:HGNC Symbol;Acc:6762]	protein_coding	7	1855429	2272878	328	175	486	880	1157	1307	328	469	646	317	311	223
ENSG00000002834	ENSG00000002834	3927	LASP1	LIM and SH3 protein 1 [Source:HGNC Symbol;Acc:6513]	protein_coding	17	37026112	37078023	6310	1668	2417	5388	8424	7819	3879	4863	6331	3567	3325	2662
ENSG00000002919	ENSG00000002919	29916	SNX11	sorting nexin 11 [Source:HGNC Symbol;Acc:14975]	protein_coding	17	46180719	46200436	2263	1479	848	1338	1943	1448	522	516	611	311	297	377
ENSG00000002933	ENSG00000002933	55365	TMEM176A	transmembrane protein 176A [Source:HGNC Symbol;Acc:24930]	protein_coding	7	150497491	150502208	0	0	1	0	0	1	0	0	0	1	0	0
ENSG00000003056	ENSG00000003056	4074	M6PR	mannose-6-phosphate receptor (cation dependent) [Source:HGNC Symbol;Acc:6752]	protein_coding	12	9092959	9102551	812	275	915	6104	7417	6281	3446	3641	3497	2092	1960	2001
ENSG00000003096	ENSG00000003096	90293	KLHL13	kelch-like family member 13 [Source:HGNC Symbol;Acc:22931]	protein_coding	X	117031776	117251303	0	1	5	0	13	9	0	0	0	0	1	0
ENSG00000003137	ENSG00000003137	56603	CYP26B1	cytochrome P450, family 26, subfamily B, polypeptide 1 [Source:HGNC Symbol;Acc:20581]	protein_coding	2	72356367	72375167	1	0	2	1	0	1	0	0	0	2	0	0
ENSG00000003147	ENSG00000003147	3382	ICA1	islet cell autoantigen 1, 69kDa [Source:HGNC Symbol;Acc:5343]	protein_coding	7	8152814	8302317	0	1	1	35	39	21	22	6	22	1	2	7
ENSG00000003249	ENSG00000003249	79007	DBNDD1	dysbindin (dystrobrevin binding protein 1) domain containing 1 [Source:HGNC Symbol;Acc:28455]	protein_coding	16	90071273	90086536	22	3	56	5	7	4	0	1	0	0	3	0
ENSG00000003393	ENSG00000003393	57679	ALS2	amyotrophic lateral sclerosis 2 (juvenile) [Source:HGNC Symbol;Acc:443]	protein_coding	2	202565277	202645912	282	132	277	699	824	723	450	419	478	350	253	402
ENSG00000003400	ENSG00000003400	843	CASP10	caspase 10, apoptosis-related cysteine peptidase [Source:HGNC Symbol;Acc:1500]	protein_coding	2	202047604	202094129	887	579	307	3034	3592	2528	7450	6395	6009	5152	4032	6620
ENSG00000003402	ENSG00000003402	8837	CFLAR	CASP8 and FADD-like apoptosis regulator [Source:HGNC Symbol;Acc:1876]	protein_coding	2	201980827	202041410	5597	3798	5289	9236	6909	6803	8879	7011	6735	6862	4744	9099
ENSG00000003436	ENSG00000003436	7035	TFPI	tissue factor pathway inhibitor (lipoprotein-associated coagulation inhibitor) [Source:HGNC Symbol;Acc:11760]	protein_coding	2	188328957	188430487	0	0	0	0	0	0	0	0	0	0	0	0
ENSG00000003509	ENSG00000003509	55471	NDUFAF7	NADH dehydrogenase (ubiquinone) complex I, assembly factor 7 [Source:HGNC Symbol;Acc:28816]	protein_coding	2	37458774	37480546	514	401	486	950	769	571	383	268	260	230	125	394
ENSG00000003756	ENSG00000003756	10181	RBM5	RNA binding motif protein 5 [Source:HGNC Symbol;Acc:9902]	protein_coding	3	50126341	50156454	4289	3109	5663	3362	1971	3239	2569	1725	1704	2311	1259	4703
ENSG00000003987	ENSG00000003987	9108	MTMR7	myotubularin related protein 7 [Source:HGNC Symbol;Acc:7454]	protein_coding	8	17155539	17271037	100	35	110	49	16	28	28	22	10	12	10	35
ENSG00000003989	ENSG00000003989	6542	SLC7A2	solute carrier family 7 (cationic amino acid transporter, y+ system), member 2 [Source:HGNC Symbol;Acc:11060]	protein_coding	8	17354597	17428082	0	2	0	0	0	0	0	0	0	0	0	0
ENSG00000004059	ENSG00000004059	381	ARF5	ADP-ribosylation factor 5 [Source:HGNC Symbol;Acc:658]	protein_coding	7	127228399	127231759	1571	977	889	3081	2689	2379	1063	812	1041	349	328	558
ENSG00000004139	ENSG00000004139	23098	SARM1	sterile alpha and TIR motif containing 1 [Source:HGNC Symbol;Acc:17074]	protein_coding	17	26691378	26728065	155	90	98	117	146	208	54	32	88	20	14	53
ENSG00000004142	ENSG00000004142	26073	POLDIP2	polymerase (DNA-directed), delta interacting protein 2 [Source:HGNC Symbol;Acc:23781]	protein_coding	17	26673659	26684545	1687	606	696	5238	7411	6800	2261	2295	2694	1441	1363	1140
ENSG00000004399	ENSG00000004399	23129	PLXND1	plexin D1 [Source:HGNC Symbol;Acc:9107]	protein_coding	3	129274018	129325661	1489	327	382	48	24	40	0	0	1	9	2	3
ENSG00000004455	ENSG00000004455	204	AK2	adenylate kinase 2 [Source:HGNC Symbol;Acc:362]	protein_coding	1	33473585	33546597	1019	390	651	15815	15100	12822	3280	2653	2725	1569	1247	1978
ENSG00000004468	ENSG00000004468	952	CD38	CD38 molecule [Source:HGNC Symbol;Acc:1667]	protein_coding	4	15779898	15854853	223	60	155	261	516	315	9575	11512	10800	7344	11104	9447
ENSG00000004478	ENSG00000004478	2288	FKBP4	FK506 binding protein 4, 59kDa [Source:HGNC Symbol;Acc:3720]	protein_coding	12	2904119	2914576	584	291	346	5020	8145	7552	890	1273	1292	933	913	665
ENSG00000004487	ENSG00000004487	23028	KDM1A	lysine (K)-specific demethylase 1A [Source:HGNC Symbol;Acc:29079]	protein_coding	1	23345941	23410182	1856	1097	1627	3502	5448	4553	1413	1639	1759	1002	772	979
ENSG00000004534	ENSG00000004534	10180	RBM6	RNA binding motif protein 6 [Source:HGNC Symbol;Acc:9903]	protein_coding	3	49977440	50137478	3393	2023	3359	3733	3279	3939	4061	3586	2820	4456	1976	6601
ENSG00000004660	ENSG00000004660	84254	CAMKK1	calcium/calmodulin-dependent protein kinase kinase 1, alpha [Source:HGNC Symbol;Acc:1469]	protein_coding	17	3763609	3798185	1986	1479	1730	89	65	95	44	28	42	58	31	115
ENSG00000004700	ENSG00000004700	5965	RECQL	RecQ protein-like (DNA helicase Q1-like) [Source:HGNC Symbol;Acc:9948]	protein_coding	12	21621845	21654603	995	624	1346	4480	6673	5130	1068	1403	1424	724	639	688
ENSG00000004766	ENSG00000004766	55610	CCDC132	coiled-coil domain containing 132 [Source:HGNC Symbol;Acc:25956]	protein_coding	7	92861653	92988338	435	260	400	1172	1337	1085	801	688	680	506	443	594
ENSG00000004776	ENSG00000004776	126393	HSPB6	heat shock protein, alpha-crystallin-related, B6 [Source:HGNC Symbol;Acc:26511]	protein_coding	19	36245469	36248980	0	0	1	0	3	3	0	0	0	0	0	0
ENSG00000004777	ENSG00000004777	115703	ARHGAP33	Rho GTPase activating protein 33 [Source:HGNC Symbol;Acc:23085]	protein_coding	19	36265434	36279724	207	130	150	726	403	690	118	145	178	101	46	294
ENSG00000004779	ENSG00000004779	4706	NDUFAB1	NADH dehydrogenase (ubiquinone) 1, alpha/beta subcomplex, 1, 8kDa [Source:HGNC Symbol;Acc:7694]	protein_coding	16	23592323	23607677	605	451	376	10235	4271	3590	4171	1979	1555	958	938	1933
ENSG00000004799	ENSG00000004799	5166	PDK4	pyruvate dehydrogenase kinase, isozyme 4 [Source:HGNC Symbol;Acc:8812]	protein_coding	7	95212811	95225803	28	6	340	0	0	3	0	0	0	1	0	0
ENSG00000004809	ENSG00000004809	85413	SLC22A16	solute carrier family 22 (organic cation/carnitine transporter), member 16 [Source:HGNC Symbol;Acc:20302]	protein_coding	6	110745890	110797844	0	0	0	0	0	0	0	0	0	0	0	0
ENSG00000004838	ENSG00000004838	51364	ZMYND10	zinc finger, MYND-type containing 10 [Source:HGNC Symbol;Acc:19412]	protein_coding	3	50378541	50384283	25	32	51	74	18	44	39	14	11	18	8	50
ENSG00000004846	ENSG00000004846	340273	ABCB5	ATP-binding cassette, sub-family B (MDR/TAP), member 5 [Source:HGNC Symbol;Acc:46]	protein_coding	7	20654830	20816658	0	1	0	0	0	0	0	0	0	0	0	0
ENSG00000004848	ENSG00000004848	170302	ARX	aristaless related homeobox [Source:HGNC Symbol;Acc:18060]	protein_coding	X	25021811	25034065	0	0	0	0	0	4	1	0	1	4	0	0
ENSG00000004864	ENSG00000004864	10165	SLC25A13	solute carrier family 25 (aspartate/glutamate carrier), member 13 [Source:HGNC Symbol;Acc:10983]	protein_coding	7	95749532	95951459	646	447	504	493	699	589	171	134	152	206	141	144
ENSG00000004866	ENSG00000004866	7982	ST7	suppression of tumorigenicity 7 [Source:HGNC Symbol;Acc:11351]	protein_coding	7	116593292	116870157	414	148	107	501	859	679	613	607	524	538	554	399
ENSG00000004897	ENSG00000004897	996	CDC27	cell division cycle 27 [Source:HGNC Symbol;Acc:1728]	protein_coding	17	45195069	45266788	4038	1697	2924	7135	9338	6340	3327	3747	3118	2514	2561	2588
ENSG00000004939	ENSG00000004939	6521	SLC4A1	solute carrier family 4 (anion exchanger), member 1 (Diego blood group) [Source:HGNC Symbol;Acc:11027]	protein_coding	17	42325753	42345509	0	0	13	0	0	0	0	0	0	0	0	0
ENSG00000004948	ENSG00000004948	799	CALCR	calcitonin receptor [Source:HGNC Symbol;Acc:1440]	protein_coding	7	93053799	93204042	0	0	0	0	0	0	0	0	0	0	0	0
ENSG00000004961	ENSG00000004961	3052	HCCS	holocytochrome c synthase [Source:HGNC Symbol;Acc:4837]	protein_coding	X	11129421	11141198	778	350	602	1622	1704	1256	786	727	705	582	479	482
ENSG00000004975	ENSG00000004975	1856	DVL2	dishevelled segment polarity protein 2 [Source:HGNC Symbol;Acc:3086]	protein_coding	17	7128660	7137864	1186	398	751	1282	1761	2073	552	612	917	522	387	644
ENSG00000005001	ENSG00000005001	64063	PRSS22	protease, serine, 22 [Source:HGNC Symbol;Acc:14368]	protein_coding	16	2902728	2908171	2	0	0	0	0	0	0	0	0	0	0	0
ENSG00000005007	ENSG00000005007	5976	UPF1	UPF1 regulator of nonsense transcripts homolog (yeast) [Source:HGNC Symbol;Acc:9962]	protein_coding	19	18942747	18979045	5891	2519	3673	4437	6020	7418	2397	2409	3600	1951	1537	2393
ENSG00000005020	ENSG00000005020	8935	SKAP2	src kinase associated phosphoprotein 2 [Source:HGNC Symbol;Acc:15687]	protein_coding	7	26706681	27034858	299	343	591	3402	4084	3390	1833	1704	2062	1218	1046	961
ENSG00000005022	ENSG00000005022	292	SLC25A5	solute carrier family 25 (mitochondrial carrier; adenine nucleotide translocator), member 5 [Source:HGNC Symbol;Acc:10991]	protein_coding	X	118602363	118605282	6123	6256	4599	39901	32887	22904	9075	6104	5981	3132	3234	3462
ENSG00000005059	ENSG00000005059	55013	CCDC109B	coiled-coil domain containing 109B [Source:HGNC Symbol;Acc:26076]	protein_coding	4	110481361	110609874	909	568	1045	5257	3967	2664	1246	644	731	204	210	314
ENSG00000005073	ENSG00000005073	3207	HOXA11	homeobox A11 [Source:HGNC Symbol;Acc:5101]	protein_coding	7	27221129	27224842	0	0	0	0	3	0	0	0	0	0	0	0
ENSG00000005075	ENSG00000005075	5439	POLR2J	polymerase (RNA) II (DNA directed) polypeptide J, 13.3kDa [Source:HGNC Symbol;Acc:9197]	protein_coding	7	102113565	102119354	945	775	668	4756	3098	2801	2192	1306	1074	744	744	1397
ENSG00000005100	ENSG00000005100	56919	DHX33	DEAH (Asp-Glu-Ala-His) box polypeptide 33 [Source:HGNC Symbol;Acc:16718]	protein_coding	17	5344232	5372380	837	278	331	1806	2300	3137	547	711	804	509	369	508
ENSG00000005102	ENSG00000005102	4222	MEOX1	mesenchyme homeobox 1 [Source:HGNC Symbol;Acc:7013]	protein_coding	17	41717756	41739322	0	0	0	0	0	1	0	0	0	0	0	0
ENSG00000005108	ENSG00000005108	221981	THSD7A	thrombospondin, type I, domain containing 7A [Source:HGNC Symbol;Acc:22207]	protein_coding	7	11409984	11871824	0	0	1	1	0	1	0	0	0	0	0	0
ENSG00000005156	ENSG00000005156	3980	LIG3	ligase III, DNA, ATP-dependent [Source:HGNC Symbol;Acc:6600]	protein_coding	17	33307513	33332083	765	670	823	1405	1843	1753	784	881	877	728	467	647
ENSG00000005175	ENSG00000005175	79657	RPAP3	RNA polymerase II associated protein 3 [Source:HGNC Symbol;Acc:26151]	protein_coding	12	48057070	48099844	311	145	293	1857	2999	2547	968	1167	1037	845	675	515
ENSG00000005187	ENSG00000005187	6296	ACSM3	acyl-CoA synthetase medium-chain family member 3 [Source:HGNC Symbol;Acc:10522]	protein_coding	16	20621565	20808903	377	266	1602	189	169	144	13	25	20	21	20	21
ENSG00000005189	ENSG00000005189	81691		Putative RNA exonuclease NEF-sp [Source:UniProtKB/Swiss-Prot;Acc:Q96IC2]	protein_coding	16	20817751	20860987	2	2	28	350	388	380	66	111	69	24	37	107
ENSG00000005194	ENSG00000005194	57019	CIAPIN1	cytokine induced apoptosis inhibitor 1 [Source:HGNC Symbol;Acc:28050]	protein_coding	16	57462081	57481440	1182	563	925	2325	3009	2650	789	800	926	518	391	507
ENSG00000005206	ENSG00000005206	NA	SPPL2B	signal peptide peptidase like 2B [Source:HGNC Symbol;Acc:30627]	processed_transcript	19	2328614	2355099	4487	1706	2080	1437	588	1404	927	572	674	681	301	1746
ENSG00000005238	ENSG00000005238	80256	FAM214B	family with sequence similarity 214, member B [Source:HGNC Symbol;Acc:25666]	protein_coding	9	35104109	35116338	124	143	70	402	442	405	374	436	475	341	272	387
ENSG00000005243	ENSG00000005243	51226	COPZ2	coatomer protein complex, subunit zeta 2 [Source:HGNC Symbol;Acc:19356]	protein_coding	17	46103533	46115392	5	7	3	68	105	36	100	85	42	49	40	45
ENSG00000005249	ENSG00000005249	5577	PRKAR2B	protein kinase, cAMP-dependent, regulatory, type II, beta [Source:HGNC Symbol;Acc:9392]	protein_coding	7	106685094	106802256	65	29	157	307	503	386	196	91	140	104	49	39
ENSG00000005302	ENSG00000005302	10943	MSL3	male-specific lethal 3 homolog (Drosophila) [Source:HGNC Symbol;Acc:7370]	protein_coding	X	11776278	11793870	1356	1131	1874	1844	1717	1166	3122	2541	1219	1738	1555	2201
ENSG00000005339	ENSG00000005339	1387	CREBBP	CREB binding protein [Source:HGNC Symbol;Acc:2348]	protein_coding	16	3775055	3930727	20926	7998	16000	2531	3945	3834	1851	2229	2985	2243	2100	1547
ENSG00000005379	ENSG00000005379	9256	BZRAP1	benzodiazepine receptor (peripheral) associated protein 1 [Source:HGNC Symbol;Acc:16831]	protein_coding	17	56378592	56406152	2446	1395	1010	444	123	429	80	69	54	26	12	114
ENSG00000005381	ENSG00000005381	4353	MPO	myeloperoxidase [Source:HGNC Symbol;Acc:7218]	protein_coding	17	56347217	56358296	10	2	4	12	5	22	0	0	0	0	0	0
ENSG00000005421	ENSG00000005421	5444	PON1	paraoxonase 1 [Source:HGNC Symbol;Acc:9204]	protein_coding	7	94926988	95025673	0	4	7	3	0	0	2	0	0	0	0	1
ENSG00000005436	ENSG00000005436	6936	GCFC2	GC-rich sequence DNA-binding factor 2 [Source:HGNC Symbol;Acc:1317]	protein_coding	2	75879126	75938115	415	281	352	801	923	759	504	404	310	408	334	498
ENSG00000005448	ENSG00000005448	84058	WDR54	WD repeat domain 54 [Source:HGNC Symbol;Acc:25770]	protein_coding	2	74648805	74652882	164	112	112	2579	1995	2096	281	283	320	118	125	156
ENSG00000005469	ENSG00000005469	54677	CROT	carnitine O-octanoyltransferase [Source:HGNC Symbol;Acc:2366]	protein_coding	7	86974997	87029111	61	59	104	477	352	373	167	120	132	243	169	207
ENSG00000005471	ENSG00000005471	5244	ABCB4	ATP-binding cassette, sub-family B (MDR/TAP), member 4 [Source:HGNC Symbol;Acc:45]	protein_coding	7	87031013	87109751	305	224	507	115	181	74	11	36	20	8	10	5
ENSG00000005483	ENSG00000005483	55904	KMT2E	lysine (K)-specific methyltransferase 2E [Source:HGNC Symbol;Acc:18541]	protein_coding	7	104654626	104754808	24396	9437	17318	4349	5057	5422	2962	2815	3449	2968	2199	2510
ENSG00000005486	ENSG00000005486	57414	RHBDD2	rhomboid domain containing 2 [Source:HGNC Symbol;Acc:23082]	protein_coding	7	75471920	75518244	3223	1402	1660	621	894	923	448	456	618	464	297	402
ENSG00000005513	ENSG00000005513	30812	SOX8	SRY (sex determining region Y)-box 8 [Source:HGNC Symbol;Acc:11203]	protein_coding	16	1031808	1036979	2	0	26	0	0	1	0	3	1	1	0	0
ENSG00000005700	ENSG00000005700	25998	IBTK	inhibitor of Bruton agammaglobulinemia tyrosine kinase [Source:HGNC Symbol;Acc:17853]	protein_coding	6	82879700	82957471	1167	443	894	4557	6570	5045	3642	3594	3817	2173	1711	2324
ENSG00000005801	ENSG00000005801	7748	ZNF195	zinc finger protein 195 [Source:HGNC Symbol;Acc:12986]	protein_coding	11	3360491	3400448	497	267	514	1638	1292	1241	580	467	434	425	245	724
ENSG00000005810	ENSG00000005810	23077	MYCBP2	MYC binding protein 2, E3 ubiquitin protein ligase [Source:HGNC Symbol;Acc:23386]	protein_coding	13	77618792	77901185	11572	4690	8746	4200	5144	7283	4463	4611	4728	5319	4547	3351
ENSG00000005812	ENSG00000005812	26224	FBXL3	F-box and leucine-rich repeat protein 3 [Source:HGNC Symbol;Acc:13599]	protein_coding	13	77566740	77601330	3948	2284	5272	2906	3289	2204	1585	1384	1328	1371	1213	1195
ENSG00000005844	ENSG00000005844	3683	ITGAL	integrin, alpha L (antigen CD11A (p180), lymphocyte function-associated antigen 1; alpha polypeptide) [Source:HGNC Symbol;Acc:6148]	protein_coding	16	30483979	30534506	1696	1025	1902	12535	14726	17722	6141	6662	7404	6550	4579	4519
ENSG00000005882	ENSG00000005882	5164	PDK2	pyruvate dehydrogenase kinase, isozyme 2 [Source:HGNC Symbol;Acc:8810]	protein_coding	17	48172101	48189516	156	71	111	340	419	355	494	445	502	263	262	333
ENSG00000005884	ENSG00000005884	3675	ITGA3	integrin, alpha 3 (antigen CD49C, alpha 3 subunit of VLA-3 receptor) [Source:HGNC Symbol;Acc:6139]	protein_coding	17	48133332	48167845	104	58	111	423	618	499	426	363	684	297	152	215
ENSG00000005889	ENSG00000005889	7543	ZFX	zinc finger protein, X-linked [Source:HGNC Symbol;Acc:12869]	protein_coding	X	24167290	24234372	3837	1293	2529	1765	2591	1315	1409	1780	1056	1130	1387	1313
ENSG00000005893	ENSG00000005893	3920	LAMP2	lysosomal-associated membrane protein 2 [Source:HGNC Symbol;Acc:6501]	protein_coding	X	119561682	119603220	1452	550	967	4424	5772	4104	6974	5851	4866	6537	6265	3988
ENSG00000005955	ENSG00000005955	79893	GGNBP2	gametogenetin binding protein 2 [Source:HGNC Symbol;Acc:19357]	protein_coding	17	34900737	34946278	8862	6865	6517	2639	2993	2927	1489	1505	1471	1533	1050	1425
ENSG00000005961	ENSG00000005961	3674	ITGA2B	integrin, alpha 2b (platelet glycoprotein IIb of IIb/IIIa complex, antigen CD41) [Source:HGNC Symbol;Acc:6138]	protein_coding	17	42449548	42466873	32	14	219	9	6	3	1	4	3	11	1	2
ENSG00000005981	ENSG00000005981	51666	ASB4	ankyrin repeat and SOCS box containing 4 [Source:HGNC Symbol;Acc:16009]	protein_coding	7	95107756	95169544	0	0	0	0	0	0	0	0	0	0	0	0
ENSG00000006007	ENSG00000006007	51573	GDE1	glycerophosphodiester phosphodiesterase 1 [Source:HGNC Symbol;Acc:29644]	protein_coding	16	19513015	19533467	2067	819	749	1591	1786	1508	1396	1140	1120	902	773	916
ENSG00000006015	ENSG00000006015	55049	C19orf60	chromosome 19 open reading frame 60 [Source:HGNC Symbol;Acc:26098]	protein_coding	19	18699495	18703146	328	214	305	519	378	536	318	310	356	274	145	414
ENSG00000006016	ENSG00000006016	9244	CRLF1	cytokine receptor-like factor 1 [Source:HGNC Symbol;Acc:2364]	protein_coding	19	18683030	18718551	41	26	13	22	12	6	0	2	4	2	0	4
ENSG00000006025	ENSG00000006025	114881	OSBPL7	oxysterol binding protein-like 7 [Source:HGNC Symbol;Acc:16387]	protein_coding	17	45884738	45899200	906	429	563	558	440	705	610	528	575	429	253	812
ENSG00000006042	ENSG00000006042	26022	TMEM98	transmembrane protein 98 [Source:HGNC Symbol;Acc:24529]	protein_coding	17	31254928	31272124	0	0	0	27	40	29	7	9	15	3	2	10
ENSG00000006047	ENSG00000006047	51087	YBX2	Y box binding protein 2 [Source:HGNC Symbol;Acc:17948]	protein_coding	17	7191571	7197934	0	0	0	14	6	8	0	0	2	0	0	1
ENSG00000006059	ENSG00000006059	3883	KRT33A	keratin 33A [Source:HGNC Symbol;Acc:6450]	protein_coding	17	39502344	39507064	0	0	0	0	0	0	0	0	0	0	0	0
ENSG00000006062	ENSG00000006062	NA	MAP3K14	mitogen-activated protein kinase kinase kinase 14 [Source:HGNC Symbol;Acc:6853]	processed_transcript	17	43340488	43394414	5642	1683	2393	1574	1135	2172	606	463	538	412	253	711
ENSG00000006071	ENSG00000006071	6833	ABCC8	ATP-binding cassette, sub-family C (CFTR/MRP), member 8 [Source:HGNC Symbol;Acc:59]	protein_coding	11	17414432	17498449	4	0	14	0	1	0	0	1	1	0	0	0
ENSG00000006074	ENSG00000006074	6362	CCL18	chemokine (C-C motif) ligand 18 (pulmonary and activation-regulated) [Source:HGNC Symbol;Acc:10616]	protein_coding	17	34391640	34399392	0	0	0	0	0	0	0	0	0	0	0	0
ENSG00000006075	ENSG00000006075	6348	CCL3	chemokine (C-C motif) ligand 3 [Source:HGNC Symbol;Acc:10627]	protein_coding	17	34415602	34417515	8	6	0	760	1000	647	544	751	873	62	43	93
ENSG00000006114	ENSG00000006114	11276	SYNRG	synergin, gamma [Source:HGNC Symbol;Acc:557]	protein_coding	17	35874900	35969544	3140	927	2611	2824	4498	3731	4318	4489	4742	3649	3067	4105
ENSG00000006116	ENSG00000006116	10368	CACNG3	calcium channel, voltage-dependent, gamma subunit 3 [Source:HGNC Symbol;Acc:1407]	protein_coding	16	24266874	24374122	2	0	0	0	0	0	0	2	0	0	0	0
ENSG00000006118	ENSG00000006118	54972	TMEM132A	transmembrane protein 132A [Source:HGNC Symbol;Acc:31092]	protein_coding	11	60691935	60704631	90	57	53	9	9	14	1	3	9	10	10	9
ENSG00000006125	ENSG00000006125	163	AP2B1	adaptor-related protein complex 2, beta 1 subunit [Source:HGNC Symbol;Acc:563]	protein_coding	17	33905065	34053436	3124	1199	2204	8637	12844	11689	2572	2488	3573	1915	1656	1096
ENSG00000006128	ENSG00000006128	6863	TAC1	tachykinin, precursor 1 [Source:HGNC Symbol;Acc:11517]	protein_coding	7	97361220	97369784	0	0	0	0	0	0	0	0	0	0	0	0
ENSG00000006194	ENSG00000006194	283876	ZNF263	zinc finger protein 263 [Source:HGNC Symbol;Acc:13056]	protein_coding	16	3313743	3351401	1848	861	1274	1360	1252	1499	922	834	840	841	529	828
ENSG00000006210	ENSG00000006210	6376	CX3CL1	chemokine (C-X3-C motif) ligand 1 [Source:HGNC Symbol;Acc:10647]	protein_coding	16	57406370	57418960	0	0	0	2	0	0	0	0	0	0	0	0
ENSG00000006282	ENSG00000006282	64847	SPATA20	spermatogenesis associated 20 [Source:HGNC Symbol;Acc:26125]	protein_coding	17	48620419	48633213	891	583	742	760	439	877	807	437	686	798	294	1264
ENSG00000006283	ENSG00000006283	8913	CACNA1G	calcium channel, voltage-dependent, T type, alpha 1G subunit [Source:HGNC Symbol;Acc:1394]	protein_coding	17	48638429	48704835	1	3	0	4	1	0	0	0	0	0	0	0
ENSG00000006327	ENSG00000006327	51330	TNFRSF12A	tumor necrosis factor receptor superfamily, member 12A [Source:HGNC Symbol;Acc:18152]	protein_coding	16	3068446	3072384	4	3	7	37	22	24	21	16	13	6	2	11
ENSG00000006377	ENSG00000006377	1750	DLX6	distal-less homeobox 6 [Source:HGNC Symbol;Acc:2919]	protein_coding	7	96634860	96640351	0	0	0	0	0	0	0	0	0	0	0	0
ENSG00000006432	ENSG00000006432	4293	MAP3K9	mitogen-activated protein kinase kinase kinase 9 [Source:HGNC Symbol;Acc:6861]	protein_coding	14	71189243	71276251	3011	997	3127	530	1147	853	412	540	542	225	154	368
ENSG00000006451	ENSG00000006451	5898	RALA	v-ral simian leukemia viral oncogene homolog A (ras related) [Source:HGNC Symbol;Acc:9839]	protein_coding	7	39663082	39747723	1738	1266	570	2052	2540	1976	833	819	852	524	505	506
ENSG00000006453	ENSG00000006453	55971	BAIAP2L1	BAI1-associated protein 2-like 1 [Source:HGNC Symbol;Acc:21649]	protein_coding	7	97920963	98030380	90	44	75	102	50	199	8	1	14	5	6	23
ENSG00000006459	ENSG00000006459	80853	KDM7A	lysine (K)-specific demethylase 7A [Source:HGNC Symbol;Acc:22224]	protein_coding	7	139784546	139876835	9089	3352	10061	1401	1605	969	641	542	517	514	418	587
ENSG00000006468	ENSG00000006468	2115	ETV1	ets variant 1 [Source:HGNC Symbol;Acc:3490]	protein_coding	7	13930853	14031050	0	0	0	1	0	3	0	0	0	0	0	0
ENSG00000006530	ENSG00000006530	55750	AGK	acylglycerol kinase [Source:HGNC Symbol;Acc:21869]	protein_coding	7	141250989	141355044	945	472	852	1523	2506	1935	565	558	716	353	323	371
ENSG00000006534	ENSG00000006534	221	ALDH3B1	aldehyde dehydrogenase 3 family, member B1 [Source:HGNC Symbol;Acc:410]	protein_coding	11	67776048	67796744	10	12	18	25	4	9	30	7	9	27	8	25
ENSG00000006555	ENSG00000006555	55001	TTC22	tetratricopeptide repeat domain 22 [Source:HGNC Symbol;Acc:26067]	protein_coding	1	55245385	55266940	44	20	13	334	488	465	97	85	147	116	68	142
ENSG00000006576	ENSG00000006576	57157	PHTF2	putative homeodomain transcription factor 2 [Source:HGNC Symbol;Acc:13411]	protein_coding	7	77428122	77586818	3727	2121	4963	4800	5769	4885	2657	3057	2486	1173	1391	1595
ENSG00000006606	ENSG00000006606	10344	CCL26	chemokine (C-C motif) ligand 26 [Source:HGNC Symbol;Acc:10625]	protein_coding	7	75398851	75419214	0	0	0	0	0	0	0	0	0	0	0	0
ENSG00000006607	ENSG00000006607	9855	FARP2	FERM, RhoGEF and pleckstrin domain protein 2 [Source:HGNC Symbol;Acc:16460]	protein_coding	2	242295658	242434256	5985	2517	5334	1739	2368	2155	858	971	950	884	732	995
ENSG00000006611	ENSG00000006611	10083	USH1C	Usher syndrome 1C (autosomal recessive, severe) [Source:HGNC Symbol;Acc:12597]	protein_coding	11	17515442	17565963	0	0	0	0	0	0	0	0	0	0	0	0
ENSG00000006625	ENSG00000006625	79017	GGCT	gamma-glutamylcyclotransferase [Source:HGNC Symbol;Acc:21705]	protein_coding	7	30536237	30591095	104	63	55	2954	2565	2287	366	315	285	162	106	196
ENSG00000006634	ENSG00000006634	10926	DBF4	DBF4 homolog (S. cerevisiae) [Source:HGNC Symbol;Acc:17364]	protein_coding	7	87505531	87538856	3953	3507	4390	6299	5137	3816	1971	1542	1390	741	650	1360
ENSG00000006638	ENSG00000006638	6915	TBXA2R	thromboxane A2 receptor [Source:HGNC Symbol;Acc:11608]	protein_coding	19	3594504	3606838	5	2	19	5	17	5	0	1	0	0	0	0
ENSG00000006652	ENSG00000006652	3475	IFRD1	interferon-related developmental regulator 1 [Source:HGNC Symbol;Acc:5456]	protein_coding	7	112063023	112121072	4072	4779	2867	2480	2681	2051	839	637	621	667	360	936
ENSG00000006659	ENSG00000006659	56891	LGALS14	lectin, galactoside-binding, soluble, 14 [Source:HGNC Symbol;Acc:30054]	protein_coding	19	40194946	40200084	0	0	0	8	9	3	0	1	4	0	0	3
ENSG00000006695	ENSG00000006695	1352	COX10	cytochrome c oxidase assembly homolog 10 (yeast) [Source:HGNC Symbol;Acc:2260]	protein_coding	17	13972813	14111994	380	174	148	921	1013	1044	364	333	412	279	213	212
ENSG00000006704	ENSG00000006704	9569	GTF2IRD1	GTF2I repeat domain containing 1 [Source:HGNC Symbol;Acc:4661]	protein_coding	7	73868120	74016931	8	2	0	2	10	0	0	1	1	0	0	0
ENSG00000006712	ENSG00000006712	54623	PAF1	Paf1, RNA polymerase II associated factor, homolog (S. cerevisiae) [Source:HGNC Symbol;Acc:25459]	protein_coding	19	39876492	39881835	2165	1326	1378	2187	3190	3014	1264	1621	1812	1056	885	799
ENSG00000006715	ENSG00000006715	27072	VPS41	vacuolar protein sorting 41 homolog (S. cerevisiae) [Source:HGNC Symbol;Acc:12713]	protein_coding	7	38762563	38971994	598	397	755	1366	2009	1817	899	909	1068	951	719	636
ENSG00000006740	ENSG00000006740	9912	ARHGAP44	Rho GTPase activating protein 44 [Source:HGNC Symbol;Acc:29096]	protein_coding	17	12692856	12894960	45	18	337	182	144	345	61	66	104	129	82	154
ENSG00000006744	ENSG00000006744	60528	ELAC2	elaC ribonuclease Z 2 [Source:HGNC Symbol;Acc:14198]	protein_coding	17	12895708	12921504	1629	1001	1585	3511	5256	5668	1316	1487	1786	1122	789	1043
ENSG00000006747	ENSG00000006747	85477	SCIN	scinderin [Source:HGNC Symbol;Acc:21695]	protein_coding	7	12610203	12693228	4	8	0	12	40	14	242	164	197	249	99	123
ENSG00000006756	ENSG00000006756	414	ARSD	arylsulfatase D [Source:HGNC Symbol;Acc:717]	protein_coding	X	2822011	2847392	35	26	9	102	148	111	46	35	42	9	13	3
ENSG00000006757	ENSG00000006757	8228	PNPLA4	patatin-like phospholipase domain containing 4 [Source:HGNC Symbol;Acc:24887]	protein_coding	X	7866288	7895780	94	23	51	527	730	303	381	393	166	129	266	232
ENSG00000006788	ENSG00000006788	8735	MYH13	myosin, heavy chain 13, skeletal muscle [Source:HGNC Symbol;Acc:7571]	protein_coding	17	10201401	10276447	1	3	0	1	0	0	0	0	0	0	0	0
ENSG00000006831	ENSG00000006831	79602	ADIPOR2	adiponectin receptor 2 [Source:HGNC Symbol;Acc:24041]	protein_coding	12	1797740	1897844	1573	500	797	4157	6851	4799	1850	2247	2539	1204	1117	973
ENSG00000006837	ENSG00000006837	51265	CDKL3	cyclin-dependent kinase-like 3 [Source:HGNC Symbol;Acc:15483]	protein_coding	5	133541305	133706738	4	10	11	18	17	17	4	11	7	3	2	14
ENSG00000007001	ENSG00000007001	151531	UPP2	uridine phosphorylase 2 [Source:HGNC Symbol;Acc:23061]	protein_coding	2	158733214	158992666	0	0	0	3	1	3	0	1	1	1	0	0
ENSG00000007038	ENSG00000007038	10942	PRSS21	protease, serine, 21 (testisin) [Source:HGNC Symbol;Acc:9485]	protein_coding	16	2867164	2876305	15	18	59	118	332	155	86	262	152	57	170	57
ENSG00000007047	ENSG00000007047	57787	MARK4	MAP/microtubule affinity-regulating kinase 4 [Source:HGNC Symbol;Acc:13538]	protein_coding	19	45582546	45808541	623	267	320	314	580	529	334	454	577	331	272	302
ENSG00000007062	ENSG00000007062	8842	PROM1	prominin 1 [Source:HGNC Symbol;Acc:9454]	protein_coding	4	15964699	16086001	1	0	0	0	0	2	0	0	0	0	0	0
ENSG00000007080	ENSG00000007080	115098	CCDC124	coiled-coil domain containing 124 [Source:HGNC Symbol;Acc:25171]	protein_coding	19	18043825	18054800	446	141	135	1375	1715	1967	392	461	718	262	205	242
ENSG00000007129	ENSG00000007129	90273	CEACAM21	carcinoembryonic antigen-related cell adhesion molecule 21 [Source:HGNC Symbol;Acc:28834]	protein_coding	19	42055886	42093197	115	35	155	332	417	260	430	380	385	425	209	376
ENSG00000007168	ENSG00000007168	5048	PAFAH1B1	platelet-activating factor acetylhydrolase 1b, regulatory subunit 1 (45kDa) [Source:HGNC Symbol;Acc:8574]	protein_coding	17	2496504	2588909	5813	2416	5523	6122	8327	7061	3035	3200	3504	2817	2492	2296
ENSG00000007171	ENSG00000007171	4843	NOS2	nitric oxide synthase 2, inducible [Source:HGNC Symbol;Acc:7873]	protein_coding	17	26083792	26127525	3	3	0	0	1	1	2	0	0	7	4	0
ENSG00000007174	ENSG00000007174	1770	DNAH9	dynein, axonemal, heavy chain 9 [Source:HGNC Symbol;Acc:2953]	protein_coding	17	11501748	11873065	0	1	3	0	0	0	0	0	0	0	0	4
ENSG00000007202	ENSG00000007202	9703	KIAA0100	KIAA0100 [Source:HGNC Symbol;Acc:28960]	protein_coding	17	26941458	26972472	7574	2797	4197	6103	8939	9357	3050	3980	4584	3592	2975	2870
ENSG00000007216	ENSG00000007216	9058	SLC13A2	solute carrier family 13 (sodium-dependent dicarboxylate transporter), member 2 [Source:HGNC Symbol;Acc:10917]	protein_coding	17	26800311	26824799	0	0	0	0	0	0	0	0	0	0	0	1
ENSG00000007237	ENSG00000007237	8522	GAS7	growth arrest-specific 7 [Source:HGNC Symbol;Acc:4169]	protein_coding	17	9813926	10101868	96	46	11	45	32	83	0	1	0	3	0	3
ENSG00000007255	ENSG00000007255	79090	TRAPPC6A	trafficking protein particle complex 6A [Source:HGNC Symbol;Acc:23069]	protein_coding	19	45666186	45681495	236	250	191	425	372	354	492	427	626	323	260	309
ENSG00000007264	ENSG00000007264	4145	MATK	megakaryocyte-associated tyrosine kinase [Source:HGNC Symbol;Acc:6906]	protein_coding	19	3777971	3802127	44	29	1	98	37	76	0	1	0	0	0	0
ENSG00000007306	ENSG00000007306	1087	CEACAM7	carcinoembryonic antigen-related cell adhesion molecule 7 [Source:HGNC Symbol;Acc:1819]	protein_coding	19	42177235	42210895	0	0	0	0	0	0	1	0	0	0	0	0
ENSG00000007312	ENSG00000007312	974	CD79B	CD79b molecule, immunoglobulin-associated beta [Source:HGNC Symbol;Acc:1699]	protein_coding	17	62006100	62009714	4953	2894	2399	4040	4087	3516	4034	3930	2969	1911	1625	1756
ENSG00000007314	ENSG00000007314	6329	SCN4A	sodium channel, voltage-gated, type IV, alpha subunit [Source:HGNC Symbol;Acc:10591]	protein_coding	17	62015914	62050278	15	27	130	43	74	46	4	6	1	1	6	5
ENSG00000007341	ENSG00000007341	54879	ST7L	suppression of tumorigenicity 7 like [Source:HGNC Symbol;Acc:18441]	protein_coding	1	113066140	113163447	133	89	119	264	240	196	248	162	147	163	120	188
ENSG00000007350	ENSG00000007350	8277	TKTL1	transketolase-like 1 [Source:HGNC Symbol;Acc:11835]	protein_coding	X	153524024	153558700	23	9	18	10	44	7	34	21	11	10	2	4
ENSG00000007372	ENSG00000007372	5080	PAX6	paired box 6 [Source:HGNC Symbol;Acc:8620]	protein_coding	11	31806340	31839509	26	7	48	59	87	50	33	47	35	36	36	57
ENSG00000007376	ENSG00000007376	113000	RPUSD1	RNA pseudouridylate synthase domain containing 1 [Source:HGNC Symbol;Acc:14173]	protein_coding	16	834974	838397	377	175	247	1063	1326	1790	480	509	682	353	245	419
ENSG00000007384	ENSG00000007384	64285	RHBDF1	rhomboid 5 homolog 1 (Drosophila) [Source:HGNC Symbol;Acc:20561]	protein_coding	16	108058	126354	36	13	39	6	8	12	10	17	16	21	12	37
ENSG00000007392	ENSG00000007392	55692	LUC7L	LUC7-like (S. cerevisiae) [Source:HGNC Symbol;Acc:6723]	protein_coding	16	238968	279462	1928	1580	3736	1306	1055	1296	1118	654	541	766	305	1642
ENSG00000007402	ENSG00000007402	9254	CACNA2D2	calcium channel, voltage-dependent, alpha 2/delta subunit 2 [Source:HGNC Symbol;Acc:1400]	protein_coding	3	50400233	50541675	53	34	45	22	6	12	7	3	9	16	5	29
ENSG00000007516	ENSG00000007516	8938	BAIAP3	BAI1-associated protein 3 [Source:HGNC Symbol;Acc:948]	protein_coding	16	1383602	1399439	6399	2515	2341	28	14	61	38	25	34	33	16	91
ENSG00000007520	ENSG00000007520	115939	TSR3	TSR3, 20S rRNA accumulation, homolog (S. cerevisiae) [Source:HGNC Symbol;Acc:14175]	protein_coding	16	1399241	1401912	258	69	116	666	928	1050	349	364	574	280	219	244
ENSG00000007541	ENSG00000007541	9091	PIGQ	phosphatidylinositol glycan anchor biosynthesis, class Q [Source:HGNC Symbol;Acc:14135]	protein_coding	16	616995	634136	528	302	351	635	526	879	315	359	440	311	232	605
ENSG00000007545	ENSG00000007545	57585	CRAMP1L	Crm, cramped-like (Drosophila) [Source:HGNC Symbol;Acc:14122]	protein_coding	16	1662326	1727909	695	350	1116	410	288	462	233	273	251	234	152	351
ENSG00000007866	ENSG00000007866	7005	TEAD3	TEA domain family member 3 [Source:HGNC Symbol;Acc:11716]	protein_coding	6	35441374	35464853	1	0	0	1	8	6	28	11	9	19	10	29
ENSG00000007908	ENSG00000007908	6401	SELE	selectin E [Source:HGNC Symbol;Acc:10718]	protein_coding	1	169691781	169733846	2	0	2	0	0	0	0	0	0	0	0	0
ENSG00000007923	ENSG00000007923	55735	DNAJC11	DnaJ (Hsp40) homolog, subfamily C, member 11 [Source:HGNC Symbol;Acc:25570]	protein_coding	1	6694228	6761984	508	221	454	1526	1695	2103	565	575	638	609	375	636
ENSG00000007933	ENSG00000007933	2328	FMO3	flavin containing monooxygenase 3 [Source:HGNC Symbol;Acc:3771]	protein_coding	1	171060018	171086959	0	0	6	1	0	0	1	0	0	1	0	0
ENSG00000007944	ENSG00000007944	29116	MYLIP	myosin regulatory light chain interacting protein [Source:HGNC Symbol;Acc:21155]	protein_coding	6	16129356	16148479	3966	3966	3332	455	411	333	588	528	585	73	43	88
ENSG00000007952	ENSG00000007952	27035	NOX1	NADPH oxidase 1 [Source:HGNC Symbol;Acc:7889]	protein_coding	X	100098313	100129334	7	1	15	12	13	6	7	4	7	1	0	1
ENSG00000007968	ENSG00000007968	1870	E2F2	E2F transcription factor 2 [Source:HGNC Symbol;Acc:3114]	protein_coding	1	23832922	23857712	33	16	36	7580	8915	7428	1478	2283	2853	894	1028	1543
ENSG00000008018	ENSG00000008018	5689	PSMB1	proteasome (prosome, macropain) subunit, beta type, 1 [Source:HGNC Symbol;Acc:9537]	protein_coding	6	170844205	170862429	4238	3067	3598	11783	11411	7778	5853	4839	4496	2904	2910	3054
ENSG00000008056	ENSG00000008056	6853	SYN1	synapsin I [Source:HGNC Symbol;Acc:11494]	protein_coding	X	47431303	47479252	2	3	2	0	0	6	0	0	0	0	0	0
ENSG00000008083	ENSG00000008083	3720	JARID2	jumonji, AT rich interactive domain 2 [Source:HGNC Symbol;Acc:6196]	protein_coding	6	15246527	15522252	2730	1749	1617	828	1322	952	1139	1463	1652	1164	894	1083
ENSG00000008086	ENSG00000008086	6792	CDKL5	cyclin-dependent kinase-like 5 [Source:HGNC Symbol;Acc:11411]	protein_coding	X	18443703	18671749	59	59	9	38	61	46	110	91	126	80	58	59
ENSG00000008118	ENSG00000008118	57172	CAMK1G	calcium/calmodulin-dependent protein kinase IG [Source:HGNC Symbol;Acc:14585]	protein_coding	1	209757062	209787283	0	0	0	0	0	0	0	0	0	0	0	0
ENSG00000008128	ENSG00000008128	984	CDK11A	cyclin-dependent kinase 11A [Source:HGNC Symbol;Acc:1730]	protein_coding	1	1634169	1655766	780	707	719	134	134	216	55	132	114	69	65	312
ENSG00000008130	ENSG00000008130	65220	NADK	NAD kinase [Source:HGNC Symbol;Acc:29831]	protein_coding	1	1682671	1711896	2722	1024	2150	3305	4066	4084	2179	2349	2475	2035	1352	2508
ENSG00000008196	ENSG00000008196	7021	TFAP2B	transcription factor AP-2 beta (activating enhancer binding protein 2 beta) [Source:HGNC Symbol;Acc:11743]	protein_coding	6	50786436	50815326	0	0	0	0	0	0	0	0	0	0	0	0
ENSG00000008197	ENSG00000008197	83741	TFAP2D	transcription factor AP-2 delta (activating enhancer binding protein 2 delta) [Source:HGNC Symbol;Acc:15581]	protein_coding	6	50681541	50740701	0	0	0	0	0	0	0	0	0	0	0	0
ENSG00000008226	ENSG00000008226	9940	DLEC1	deleted in lung and esophageal cancer 1 [Source:HGNC Symbol;Acc:2899]	protein_coding	3	38080696	38165516	73	74	86	21	6	12	23	16	8	26	7	21
ENSG00000008256	ENSG00000008256	9265	CYTH3	cytohesin 3 [Source:HGNC Symbol;Acc:9504]	protein_coding	7	6201407	6312275	274	134	81	38	54	42	14	15	18	17	6	7
ENSG00000008277	ENSG00000008277	53616	ADAM22	ADAM metallopeptidase domain 22 [Source:HGNC Symbol;Acc:201]	protein_coding	7	87563458	87832204	47	34	52	148	97	156	27	0	25	12	9	17
ENSG00000008282	ENSG00000008282	6856	SYPL1	synaptophysin-like 1 [Source:HGNC Symbol;Acc:11507]	protein_coding	7	105730949	105753022	5054	2717	4576	1285	1748	1270	209	125	141	240	159	89
ENSG00000008283	ENSG00000008283	1534	CYB561	cytochrome b561 [Source:HGNC Symbol;Acc:2571]	protein_coding	17	61509665	61523739	264	221	35	196	321	188	467	380	323	392	328	333
ENSG00000008294	ENSG00000008294	9043	SPAG9	sperm associated antigen 9 [Source:HGNC Symbol;Acc:14524]	protein_coding	17	49039535	49198226	4061	2365	3766	2091	3104	2924	1158	1293	1249	1191	866	1089
ENSG00000008300	ENSG00000008300	1951	CELSR3	cadherin, EGF LAG seven-pass G-type receptor 3 [Source:HGNC Symbol;Acc:3230]	protein_coding	3	48673902	48700348	437	206	938	480	594	755	67	78	123	45	37	81
ENSG00000008311	ENSG00000008311	10157	AASS	aminoadipate-semialdehyde synthase [Source:HGNC Symbol;Acc:17366]	protein_coding	7	121715701	121784334	83	80	8	171	229	150	26	27	38	16	16	31
ENSG00000008323	ENSG00000008323	55200	PLEKHG6	pleckstrin homology domain containing, family G (with RhoGef domain) member 6 [Source:HGNC Symbol;Acc:25562]	protein_coding	12	6419602	6437672	1	0	2	0	0	0	0	0	0	0	0	0
ENSG00000008324	ENSG00000008324	51188	SS18L2	synovial sarcoma translocation gene on chromosome 18-like 2 [Source:HGNC Symbol;Acc:15593]	protein_coding	3	42623332	42636606	1199	1471	1085	3940	1624	1357	1791	816	686	348	363	919
ENSG00000008382	ENSG00000008382	84954	MPND	MPN domain containing [Source:HGNC Symbol;Acc:25934]	protein_coding	19	4343524	4360083	67	27	71	218	418	349	152	308	370	215	200	122
ENSG00000008394	ENSG00000008394	4257	MGST1	microsomal glutathione S-transferase 1 [Source:HGNC Symbol;Acc:7061]	protein_coding	12	16500076	16762193	0	2	0	244	119	57	6	4	2	0	0	0
ENSG00000008405	ENSG00000008405	1407	CRY1	cryptochrome 1 (photolyase-like) [Source:HGNC Symbol;Acc:2384]	protein_coding	12	107385142	107487607	466	309	34	583	913	583	402	370	412	314	231	310
ENSG00000008438	ENSG00000008438	8993	PGLYRP1	peptidoglycan recognition protein 1 [Source:HGNC Symbol;Acc:8904]	protein_coding	19	46522411	46526323	0	0	0	9	1	4	4	1	3	3	1	5
ENSG00000008441	ENSG00000008441	4784	NFIX	nuclear factor I/X (CCAAT-binding transcription factor) [Source:HGNC Symbol;Acc:7788]	protein_coding	19	13106422	13209610	101	21	71	10	6	7	19	3	7	14	10	8
ENSG00000008513	ENSG00000008513	6482	ST3GAL1	ST3 beta-galactoside alpha-2,3-sialyltransferase 1 [Source:HGNC Symbol;Acc:10862]	protein_coding	8	134467091	134584183	1641	700	1123	1698	2323	1693	418	675	835	294	336	203
ENSG00000008516	ENSG00000008516	64386	MMP25	matrix metallopeptidase 25 [Source:HGNC Symbol;Acc:14246]	protein_coding	16	3096682	3110727	10	2	5	189	106	77	34	11	18	19	4	35
ENSG00000008517	ENSG00000008517	9235	IL32	interleukin 32 [Source:HGNC Symbol;Acc:16830]	protein_coding	16	3115298	3131908	57	4	3	2510	2542	5251	105	220	233	20	21	50
ENSG00000008710	ENSG00000008710	101930075	PKD1	polycystic kidney disease 1 (autosomal dominant) [Source:HGNC Symbol;Acc:9008]	protein_coding	16	2138711	2185899	3376	1611	3198	2283	1426	2967	1008	972	1463	1123	751	2122
ENSG00000008735	ENSG00000008735	23542	MAPK8IP2	mitogen-activated protein kinase 8 interacting protein 2 [Source:HGNC Symbol;Acc:6883]	protein_coding	22	51039114	51052409	11	1	19	3	6	6	9	15	5	7	7	15
ENSG00000008838	ENSG00000008838	102466757	MED24	mediator complex subunit 24 [Source:HGNC Symbol;Acc:22963]	protein_coding	17	38175350	38217468	1585	854	1057	2908	4181	4562	1236	1618	2054	1229	921	1344
ENSG00000008853	ENSG00000008853	23221	RHOBTB2	Rho-related BTB domain containing 2 [Source:HGNC Symbol;Acc:18756]	protein_coding	8	22844930	22877712	443	257	351	466	1007	997	536	618	1112	624	459	446
ENSG00000008869	ENSG00000008869	54497	HEATR5B	HEAT repeat containing 5B [Source:HGNC Symbol;Acc:29273]	protein_coding	2	37195526	37311485	960	662	1380	2040	2781	2424	1084	1216	1600	686	572	1016
ENSG00000008952	ENSG00000008952	7095	SEC62	SEC62 homolog (S. cerevisiae) [Source:HGNC Symbol;Acc:11846]	protein_coding	3	169684423	169716161	3856	1787	3809	4940	10480	5740	7277	10666	7382	7284	7362	4322
ENSG00000008988	ENSG00000008988	6224	RPS20	ribosomal protein S20 [Source:HGNC Symbol;Acc:10405]	protein_coding	8	56979854	56987069	97630	259494	126016	198292	44890	33816	76640	18778	15766	8683	8337	33633
ENSG00000009307	ENSG00000009307	7812	CSDE1	cold shock domain containing E1, RNA-binding [Source:HGNC Symbol;Acc:29905]	protein_coding	1	115259534	115301297	33114	14481	26611	18606	32026	23796	13742	14913	15597	13868	12119	9184
ENSG00000009335	ENSG00000009335	9690	UBE3C	ubiquitin protein ligase E3C [Source:HGNC Symbol;Acc:16803]	protein_coding	7	156931607	157062066	2529	1046	1769	4678	6364	6084	2231	2453	2629	1908	1596	1502
ENSG00000009413	ENSG00000009413	5980	REV3L	REV3-like, polymerase (DNA directed), zeta, catalytic subunit [Source:HGNC Symbol;Acc:9968]	protein_coding	6	111620234	111804918	2717	891	2207	1557	1899	2408	878	969	940	941	610	725
ENSG00000009694	ENSG00000009694	10178	TENM1	teneurin transmembrane protein 1 [Source:HGNC Symbol;Acc:8117]	protein_coding	X	123509753	124097666	38	5	0	0	0	0	0	0	0	0	0	0
ENSG00000009709	ENSG00000009709	5081	PAX7	paired box 7 [Source:HGNC Symbol;Acc:8621]	protein_coding	1	18957500	19075360	0	0	0	0	0	0	0	0	0	0	0	0
ENSG00000009724	ENSG00000009724	10747	MASP2	mannan-binding lectin serine peptidase 2 [Source:HGNC Symbol;Acc:6902]	protein_coding	1	11086580	11107290	424	391	823	147	30	68	124	48	24	83	38	226
ENSG00000009765	ENSG00000009765	389434	IYD	iodotyrosine deiodinase [Source:HGNC Symbol;Acc:21071]	protein_coding	6	150690028	150727105	0	0	0	0	0	0	0	0	0	0	0	0
ENSG00000009780	ENSG00000009780	199870	FAM76A	family with sequence similarity 76, member A [Source:HGNC Symbol;Acc:28530]	protein_coding	1	28052490	28089633	881	541	631	498	398	360	374	223	185	204	136	255
ENSG00000009790	ENSG00000009790	80342	TRAF3IP3	TRAF3 interacting protein 3 [Source:HGNC Symbol;Acc:30766]	protein_coding	1	209929377	209955668	788	759	1392	7050	6521	7694	2840	2728	3003	1163	694	1933
ENSG00000009830	ENSG00000009830	29954	POMT2	protein-O-mannosyltransferase 2 [Source:HGNC Symbol;Acc:19743]	protein_coding	14	77741299	77787227	372	262	537	414	332	405	186	132	104	166	98	234
ENSG00000009844	ENSG00000009844	51534	VTA1	vesicle (multivesicular body) trafficking 1 [Source:HGNC Symbol;Acc:20954]	protein_coding	6	142468367	142545826	1392	750	1093	2595	3627	2819	1098	1236	1218	830	870	632
ENSG00000009950	ENSG00000009950	51085	MLXIPL	MLX interacting protein-like [Source:HGNC Symbol;Acc:12744]	protein_coding	7	73007524	73038873	1	0	1	0	0	0	0	0	0	1	0	0
ENSG00000009954	ENSG00000009954	9031	BAZ1B	bromodomain adjacent to zinc finger domain, 1B [Source:HGNC Symbol;Acc:961]	protein_coding	7	72854728	72936608	4812	1937	3243	9461	12153	13037	2808	3680	3862	2833	2193	1875
ENSG00000010017	ENSG00000010017	10048	RANBP9	RAN binding protein 9 [Source:HGNC Symbol;Acc:13727]	protein_coding	6	13621730	13711796	2594	1006	2209	1754	3041	2533	1595	2148	1634	1372	1219	864
ENSG00000010030	ENSG00000010030	51513	ETV7	ets variant 7 [Source:HGNC Symbol;Acc:18160]	protein_coding	6	36322419	36356164	32	13	0	42	59	57	96	123	33	118	157	69
ENSG00000010072	ENSG00000010072	83932	SPRTN	SprT-like N-terminal domain [Source:HGNC Symbol;Acc:25356]	protein_coding	1	231472850	231490769	676	455	561	498	732	554	255	281	275	192	194	234
ENSG00000010165	ENSG00000010165	51603	METTL13	methyltransferase like 13 [Source:HGNC Symbol;Acc:24248]	protein_coding	1	171750788	171783163	377	109	155	1880	2722	2772	985	1137	1368	1032	826	612
ENSG00000010219	ENSG00000010219	8798	DYRK4	dual-specificity tyrosine-(Y)-phosphorylation regulated kinase 4 [Source:HGNC Symbol;Acc:3095]	protein_coding	12	4671370	4723325	108	140	428	844	789	544	724	492	366	333	228	564
ENSG00000010244	ENSG00000010244	7756	ZNF207	zinc finger protein 207 [Source:HGNC Symbol;Acc:12998]	protein_coding	17	30677136	30708905	8989	5778	8098	11095	10822	10880	5094	4262	4577	3352	2589	4805
ENSG00000010256	ENSG00000010256	7384	UQCRC1	ubiquinol-cytochrome c reductase core protein I [Source:HGNC Symbol;Acc:12585]	protein_coding	3	48636435	48648409	773	544	495	6716	8348	7103	2627	2487	2700	1584	1632	1445
ENSG00000010270	ENSG00000010270	83930	STARD3NL	STARD3 N-terminal like [Source:HGNC Symbol;Acc:19169]	protein_coding	7	38217824	38270272	846	907	474	2809	2294	1574	1206	746	656	338	346	686
ENSG00000010278	ENSG00000010278	928	CD9	CD9 molecule [Source:HGNC Symbol;Acc:1709]	protein_coding	12	6308881	6347425	13	22	103	384	255	261	241	200	197	112	109	102
ENSG00000010282	ENSG00000010282	57467	HHATL	hedgehog acyltransferase-like [Source:HGNC Symbol;Acc:13242]	protein_coding	3	42734155	42744319	0	0	0	2	0	0	0	0	0	1	0	0
ENSG00000010292	ENSG00000010292	9918	NCAPD2	non-SMC condensin I complex, subunit D2 [Source:HGNC Symbol;Acc:24305]	protein_coding	12	6602522	6641121	400	163	516	12279	21247	18744	2133	3531	5079	1276	1248	1294
ENSG00000010295	ENSG00000010295	25900	IFFO1	intermediate filament family orphan 1 [Source:HGNC Symbol;Acc:24970]	protein_coding	12	6647541	6665239	543	343	649	881	437	725	1013	598	586	691	363	1287
ENSG00000010310	ENSG00000010310	2696	GIPR	gastric inhibitory polypeptide receptor [Source:HGNC Symbol;Acc:4271]	protein_coding	19	46171502	46186982	11	10	8	98	46	89	404	338	355	259	146	1403
ENSG00000010318	ENSG00000010318	51533	PHF7	PHD finger protein 7 [Source:HGNC Symbol;Acc:18458]	protein_coding	3	52444673	52457657	320	157	363	285	292	255	100	111	97	120	73	163
ENSG00000010319	ENSG00000010319	56920	SEMA3G	sema domain, immunoglobulin domain (Ig), short basic domain, secreted, (semaphorin) 3G [Source:HGNC Symbol;Acc:30400]	protein_coding	3	52467069	52479101	11	4	1	64	43	70	20	3	26	2	1	5
ENSG00000010322	ENSG00000010322	11188	NISCH	nischarin [Source:HGNC Symbol;Acc:18006]	protein_coding	3	52489134	52527087	4794	2893	4225	2864	2081	3182	1603	1193	1544	1493	869	2754
ENSG00000010327	ENSG00000010327	23166	STAB1	stabilin 1 [Source:HGNC Symbol;Acc:18628]	protein_coding	3	52529354	52558511	11	7	4	3	2	1	1	1	2	2	0	0
ENSG00000010361	ENSG00000010361	80199	FUZ	fuzzy planar cell polarity protein [Source:HGNC Symbol;Acc:26219]	protein_coding	19	50310126	50320633	145	86	174	248	326	283	157	196	215	164	126	177
ENSG00000010379	ENSG00000010379	6540	SLC6A13	solute carrier family 6 (neurotransmitter transporter), member 13 [Source:HGNC Symbol;Acc:11046]	protein_coding	12	329789	372039	1	0	4	4	7	15	26	8	4	14	7	25
ENSG00000010404	ENSG00000010404	3423	IDS	iduronate 2-sulfatase [Source:HGNC Symbol;Acc:5389]	protein_coding	X	148558521	148615470	13796	7710	6563	4643	5830	5008	2869	2364	2509	3644	2493	2170
ENSG00000010438	ENSG00000010438	5646	PRSS3	protease, serine, 3 [Source:HGNC Symbol;Acc:9486]	protein_coding	9	33750515	33799230	1	0	0	1	3	0	0	0	1	0	2	2
ENSG00000010539	ENSG00000010539	7752	ZNF200	zinc finger protein 200 [Source:HGNC Symbol;Acc:12993]	protein_coding	16	3272325	3286221	95	38	129	723	656	630	256	217	218	205	146	274
ENSG00000010610	ENSG00000010610	920	CD4	CD4 molecule [Source:HGNC Symbol;Acc:1678]	protein_coding	12	6896024	6929974	89	12	4	0	1	0	1	0	0	0	0	0
ENSG00000010626	ENSG00000010626	10233	LRRC23	leucine rich repeat containing 23 [Source:HGNC Symbol;Acc:19138]	protein_coding	12	6982733	7023407	80	78	106	105	197	113	44	76	42	36	58	68
ENSG00000010671	ENSG00000010671	695	BTK	Bruton agammaglobulinemia tyrosine kinase [Source:HGNC Symbol;Acc:1133]	protein_coding	X	100604435	100641183	1402	834	1594	6153	7471	7122	4164	4949	3881	2857	2306	3511
ENSG00000010704	ENSG00000010704	3077	HFE	hemochromatosis [Source:HGNC Symbol;Acc:4886]	protein_coding	6	26087509	26098571	8	16	15	211	226	164	89	81	65	119	54	135
ENSG00000010803	ENSG00000010803	22955	SCMH1	sex comb on midleg homolog 1 (Drosophila) [Source:HGNC Symbol;Acc:19003]	protein_coding	1	41492872	41707826	899	520	789	868	1130	1127	455	544	512	529	369	560
ENSG00000010810	ENSG00000010810	2534	FYN	FYN oncogene related to SRC, FGR, YES [Source:HGNC Symbol;Acc:4037]	protein_coding	6	111981535	112194655	1384	546	1013	597	975	506	55	41	76	24	23	18
ENSG00000010818	ENSG00000010818	3097	HIVEP2	human immunodeficiency virus type I enhancer binding protein 2 [Source:HGNC Symbol;Acc:4921]	protein_coding	6	143072604	143266338	2329	693	2209	1454	1769	1942	1500	1619	2110	1133	834	1035
ENSG00000010932	ENSG00000010932	2326	FMO1	flavin containing monooxygenase 1 [Source:HGNC Symbol;Acc:3769]	protein_coding	1	171217638	171255117	4	3	8	27	21	8	4	1	3	2	2	1
ENSG00000011007	ENSG00000011007	6924	TCEB3	transcription elongation factor B (SIII), polypeptide 3 (110kDa, elongin A) [Source:HGNC Symbol;Acc:11620]	protein_coding	1	24069645	24088549	4086	1584	2097	2427	3284	3414	1194	1611	1478	1110	1080	827
ENSG00000011009	ENSG00000011009	11313	LYPLA2	lysophospholipase II [Source:HGNC Symbol;Acc:6738]	protein_coding	1	24117460	24122029	1183	629	677	1890	2435	2800	797	976	1415	623	517	591
ENSG00000011021	ENSG00000011021	1185	CLCN6	chloride channel, voltage-sensitive 6 [Source:HGNC Symbol;Acc:2024]	protein_coding	1	11866207	11903201	2378	1187	1830	1124	812	1002	699	514	543	507	245	883
ENSG00000011028	ENSG00000011028	9902	MRC2	mannose receptor, C type 2 [Source:HGNC Symbol;Acc:16875]	protein_coding	17	60704762	60770958	4	14	10	261	101	638	0	0	11	2	0	1
ENSG00000011052	ENSG00000011052	654364	NME2	NME/NM23 nucleoside diphosphate kinase 2 [Source:HGNC Symbol;Acc:7850]	protein_coding	17	49230951	49249105	0	0	0	0	0	0	0	0	0	0	0	0
ENSG00000011083	ENSG00000011083	6534	SLC6A7	solute carrier family 6 (neurotransmitter transporter), member 7 [Source:HGNC Symbol;Acc:11054]	protein_coding	5	149569520	149602351	0	0	0	0	0	0	0	0	0	0	0	0
ENSG00000011105	ENSG00000011105	10867	TSPAN9	tetraspanin 9 [Source:HGNC Symbol;Acc:21640]	protein_coding	12	3186521	3395730	9	6	29	12	1	8	6	5	1	5	2	7
ENSG00000011114	ENSG00000011114	55727	BTBD7	BTB (POZ) domain containing 7 [Source:HGNC Symbol;Acc:18269]	protein_coding	14	93703896	93799438	2200	871	979	1103	1107	1268	896	928	990	917	803	888
ENSG00000011132	ENSG00000011132	9546	APBA3	amyloid beta (A4) precursor protein-binding, family A, member 3 [Source:HGNC Symbol;Acc:580]	protein_coding	19	3750817	3761697	531	264	172	588	559	653	368	393	582	309	233	606
ENSG00000011143	ENSG00000011143	54903	MKS1	Meckel syndrome, type 1 [Source:HGNC Symbol;Acc:7121]	protein_coding	17	56282803	56296966	36	22	19	484	517	506	195	161	171	127	86	192
ENSG00000011198	ENSG00000011198	51099	ABHD5	abhydrolase domain containing 5 [Source:HGNC Symbol;Acc:21396]	protein_coding	3	43731605	43775863	335	171	105	939	1126	899	384	349	294	198	210	230
ENSG00000011201	ENSG00000011201	3730	KAL1	Kallmann syndrome 1 sequence [Source:HGNC Symbol;Acc:6211]	protein_coding	X	8496915	8700227	0	0	0	0	0	0	0	0	0	0	0	0
ENSG00000011243	ENSG00000011243	26993	AKAP8L	A kinase (PRKA) anchor protein 8-like [Source:HGNC Symbol;Acc:29857]	protein_coding	19	15490859	15529952	2492	865	1756	1365	1426	1673	1533	1445	1535	1178	808	1587
ENSG00000011258	ENSG00000011258	54799	MBTD1	mbt domain containing 1 [Source:HGNC Symbol;Acc:19866]	protein_coding	17	49254786	49337524	2277	1138	2116	686	629	704	684	571	555	589	436	728
ENSG00000011260	ENSG00000011260	51096	UTP18	UTP18 small subunit (SSU) processome component homolog (yeast) [Source:HGNC Symbol;Acc:24274]	protein_coding	17	49337889	49375297	1564	1031	1441	2194	3262	2946	865	731	834	650	509	466
ENSG00000011275	ENSG00000011275	54476	RNF216	ring finger protein 216 [Source:HGNC Symbol;Acc:21698]	protein_coding	7	5659678	5821370	4671	2900	3098	1041	1535	1625	768	754	809	796	608	756
ENSG00000011295	ENSG00000011295	54902	TTC19	tetratricopeptide repeat domain 19 [Source:HGNC Symbol;Acc:26006]	protein_coding	17	15902694	15948329	1607	863	1648	1674	1831	1382	958	714	542	636	457	548
ENSG00000011304	ENSG00000011304	100616459	PTBP1	polypyrimidine tract binding protein 1 [Source:HGNC Symbol;Acc:9583]	protein_coding	19	797075	812327	6002	2779	3611	13869	20924	21606	4060	5703	8277	3753	3495	3587
ENSG00000011332	ENSG00000011332	8193	DPF1	D4, zinc and double PHD fingers family 1 [Source:HGNC Symbol;Acc:20225]	protein_coding	19	38701646	38720354	37	22	27	37	58	63	4	13	9	14	16	15
ENSG00000011347	ENSG00000011347	9066	SYT7	synaptotagmin VII [Source:HGNC Symbol;Acc:11514]	protein_coding	11	61282785	61348620	0	0	1	0	1	1	0	0	1	0	3	0
ENSG00000011376	ENSG00000011376	23395	LARS2	leucyl-tRNA synthetase 2, mitochondrial [Source:HGNC Symbol;Acc:17095]	protein_coding	3	45429998	45590913	576	311	325	1327	1670	2180	430	487	674	437	244	288
ENSG00000011405	ENSG00000011405	5286	PIK3C2A	phosphatidylinositol-4-phosphate 3-kinase, catalytic subunit type 2 alpha [Source:HGNC Symbol;Acc:8971]	protein_coding	11	17099277	17229530	4133	2255	3729	1364	2369	1702	1767	1959	1793	1325	1154	1447
ENSG00000011422	ENSG00000011422	5329	PLAUR	plasminogen activator, urokinase receptor [Source:HGNC Symbol;Acc:9053]	protein_coding	19	44150247	44174699	26	30	13	45	60	44	20	52	19	10	35	14
ENSG00000011426	ENSG00000011426	54443	ANLN	anillin, actin binding protein [Source:HGNC Symbol;Acc:14082]	protein_coding	7	36429415	36493400	9	5	0	1934	2168	1841	460	655	527	135	160	376
ENSG00000011451	ENSG00000011451	58525	WIZ	widely interspaced zinc finger motifs [Source:HGNC Symbol;Acc:30917]	protein_coding	19	15532319	15560762	1007	516	687	1201	1280	1655	810	844	1094	786	602	1046
ENSG00000011454	ENSG00000011454	23637	RABGAP1	RAB GTPase activating protein 1 [Source:HGNC Symbol;Acc:17155]	protein_coding	9	125703112	125867145	2198	1194	1521	1275	1575	1520	973	1008	916	943	644	936
ENSG00000011465	ENSG00000011465	1634	DCN	decorin [Source:HGNC Symbol;Acc:2705]	protein_coding	12	91539025	91576900	0	0	0	0	0	0	0	0	0	0	0	0
ENSG00000011478	ENSG00000011478	54814	QPCTL	glutaminyl-peptide cyclotransferase-like [Source:HGNC Symbol;Acc:25952]	protein_coding	19	46195741	46207247	225	129	150	856	919	870	831	859	913	512	325	1054
ENSG00000011485	ENSG00000011485	5536	PPP5C	protein phosphatase 5, catalytic subunit [Source:HGNC Symbol;Acc:9322]	protein_coding	19	46850251	46896238	489	251	212	2759	3912	3843	815	1163	1288	798	661	931
ENSG00000011523	ENSG00000011523	23177	CEP68	centrosomal protein 68kDa [Source:HGNC Symbol;Acc:29076]	protein_coding	2	65283500	65314138	965	398	1711	685	956	641	475	614	629	452	405	429
ENSG00000011566	ENSG00000011566	8491	MAP4K3	mitogen-activated protein kinase kinase kinase kinase 3 [Source:HGNC Symbol;Acc:6865]	protein_coding	2	39476407	39664453	319	157	205	150	181	99	471	523	335	407	427	590
ENSG00000011590	ENSG00000011590	27033	ZBTB32	zinc finger and BTB domain containing 32 [Source:HGNC Symbol;Acc:16763]	protein_coding	19	36195429	36207940	3072	923	959	4190	4021	4801	599	586	1033	149	76	327
ENSG00000011600	ENSG00000011600	7305	TYROBP	TYRO protein tyrosine kinase binding protein [Source:HGNC Symbol;Acc:12449]	protein_coding	19	36395303	36399197	45	57	39	5	7	2	0	1	0	9	0	0
ENSG00000011638	ENSG00000011638	57146	TMEM159	transmembrane protein 159 [Source:HGNC Symbol;Acc:30136]	protein_coding	16	21169698	21191937	798	444	856	284	327	270	76	76	84	65	39	83
ENSG00000011677	ENSG00000011677	2556	GABRA3	gamma-aminobutyric acid (GABA) A receptor, alpha 3 [Source:HGNC Symbol;Acc:4077]	protein_coding	X	151334706	151619830	0	0	0	0	1	0	0	0	0	0	0	0
ENSG00000012048	ENSG00000012048	672	BRCA1	breast cancer 1, early onset [Source:HGNC Symbol;Acc:1100]	protein_coding	17	41196312	41277500	26	16	27	3670	4667	5390	487	798	820	235	189	391
ENSG00000012061	ENSG00000012061	2067	ERCC1	excision repair cross-complementing rodent repair deficiency, complementation group 1 (includes overlapping antisense sequence) [Source:HGNC Symbol;Acc:3433]	protein_coding	19	45910591	45982086	507	341	491	1004	1128	1025	976	893	886	651	611	723
ENSG00000012124	ENSG00000012124	933	CD22	CD22 molecule [Source:HGNC Symbol;Acc:1643]	protein_coding	19	35810164	35838258	8187	3728	6070	2258	1420	1897	52	50	60	12	5	14
ENSG00000012171	ENSG00000012171	102465526	SEMA3B	sema domain, immunoglobulin domain (Ig), short basic domain, secreted, (semaphorin) 3B [Source:HGNC Symbol;Acc:10724]	processed_transcript	3	50304990	50314977	49	34	52	14	7	7	18	7	5	4	1	25
ENSG00000012174	ENSG00000012174	51360	MBTPS2	membrane-bound transcription factor peptidase, site 2 [Source:HGNC Symbol;Acc:15455]	protein_coding	X	21857754	21903542	219	110	167	927	1714	1123	833	1012	850	819	884	549
ENSG00000012211	ENSG00000012211	4007	PRICKLE3	prickle homolog 3 (Drosophila) [Source:HGNC Symbol;Acc:6645]	protein_coding	X	49031151	49042845	80	33	28	399	384	476	185	202	290	186	149	220
ENSG00000012223	ENSG00000012223	4057	LTF	lactotransferrin [Source:HGNC Symbol;Acc:6720]	protein_coding	3	46477136	46526724	0	0	9	3	24	2	7	0	3	2	0	0
ENSG00000012232	ENSG00000012232	2137	EXTL3	exostosin-like glycosyltransferase 3 [Source:HGNC Symbol;Acc:3518]	protein_coding	8	28457986	28613116	694	158	390	811	1337	1208	630	841	919	655	605	378
ENSG00000012504	ENSG00000012504	9971	NR1H4	nuclear receptor subfamily 1, group H, member 4 [Source:HGNC Symbol;Acc:7967]	protein_coding	12	100867486	100958191	0	0	0	0	0	0	0	0	0	0	0	0
ENSG00000012660	ENSG00000012660	60481	ELOVL5	ELOVL fatty acid elongase 5 [Source:HGNC Symbol;Acc:21308]	protein_coding	6	53132196	53213947	6121	4557	6154	7582	10979	7066	2555	2470	2692	1790	1558	1123
ENSG00000012779	ENSG00000012779	240	ALOX5	arachidonate 5-lipoxygenase [Source:HGNC Symbol;Acc:435]	protein_coding	10	45869661	45941561	4964	3961	9870	2395	1618	1067	1166	1114	603	1377	803	1147
ENSG00000012817	ENSG00000012817	8284	KDM5D	lysine (K)-specific demethylase 5D [Source:HGNC Symbol;Acc:11115]	protein_coding	Y	21865751	21906825	0	3330	3921	4252	0	3933	13459	4	8441	5946	2	16099
ENSG00000012822	ENSG00000012822	57658	CALCOCO1	calcium binding and coiled-coil domain 1 [Source:HGNC Symbol;Acc:29306]	protein_coding	12	54104903	54121529	986	510	2110	731	760	744	3274	2474	2257	2598	1660	3475
ENSG00000012963	ENSG00000012963	55148	UBR7	ubiquitin protein ligase E3 component n-recognin 7 (putative) [Source:HGNC Symbol;Acc:20344]	protein_coding	14	93673401	93695561	2004	702	502	2961	4557	3620	846	1116	1345	677	706	450
ENSG00000012983	ENSG00000012983	11183	MAP4K5	mitogen-activated protein kinase kinase kinase kinase 5 [Source:HGNC Symbol;Acc:6867]	protein_coding	14	50885219	51027844	2916	1549	2684	1490	1954	1636	689	696	560	472	360	625
ENSG00000013016	ENSG00000013016	30845	EHD3	EH-domain containing 3 [Source:HGNC Symbol;Acc:3244]	protein_coding	2	31456880	31492313	1558	574	1447	2616	4679	4371	562	817	891	350	299	174
ENSG00000013275	ENSG00000013275	5704	PSMC4	proteasome (prosome, macropain) 26S subunit, ATPase, 4 [Source:HGNC Symbol;Acc:9551]	protein_coding	19	40476912	40487348	2011	1006	1112	4191	6147	5329	2072	2621	2586	1638	1414	1105
ENSG00000013288	ENSG00000013288	23324	MAN2B2	mannosidase, alpha, class 2B, member 2 [Source:HGNC Symbol;Acc:29623]	protein_coding	4	6576902	6625089	2097	1227	1407	1379	1625	1942	735	797	1165	1016	703	766
ENSG00000013293	ENSG00000013293	57709	SLC7A14	solute carrier family 7, member 14 [Source:HGNC Symbol;Acc:29326]	protein_coding	3	170177372	170303863	0	0	0	0	0	0	0	0	0	0	0	0
ENSG00000013297	ENSG00000013297	5010	CLDN11	claudin 11 [Source:HGNC Symbol;Acc:8514]	protein_coding	3	170136653	170578169	2	0	3	1	2	2	4	2	1	1	4	8
ENSG00000013306	ENSG00000013306	51629	SLC25A39	solute carrier family 25, member 39 [Source:HGNC Symbol;Acc:24279]	protein_coding	17	42396993	42402238	2252	1395	1623	6110	7461	7394	2469	2427	2611	1887	1360	2723
ENSG00000013364	ENSG00000013364	9961	MVP	major vault protein [Source:HGNC Symbol;Acc:7531]	protein_coding	16	29831715	29859355	1925	741	1474	3353	5658	4604	4179	4795	7334	3607	3208	2461
ENSG00000013374	ENSG00000013374	51667	NUB1	negative regulator of ubiquitin-like proteins 1 [Source:HGNC Symbol;Acc:17623]	protein_coding	7	151038785	151075535	1966	974	1638	816	1357	1241	864	920	1002	944	789	711
ENSG00000013375	ENSG00000013375	5238	PGM3	phosphoglucomutase 3 [Source:HGNC Symbol;Acc:8907]	protein_coding	6	83870869	83903655	607	489	602	1530	1330	1246	2762	2024	1511	1731	1340	2768
ENSG00000013392	ENSG00000013392	112611	RWDD2A	RWD domain containing 2A [Source:HGNC Symbol;Acc:21385]	protein_coding	6	83903098	83908651	102	77	68	587	436	299	996	699	469	475	376	897
ENSG00000013441	ENSG00000013441	1195	CLK1	CDC-like kinase 1 [Source:HGNC Symbol;Acc:2068]	protein_coding	2	201717732	201729422	13809	18713	15069	3338	2322	2764	3051	2384	1790	2578	1453	5341
ENSG00000013503	ENSG00000013503	55703	POLR3B	polymerase (RNA) III (DNA directed) polypeptide B [Source:HGNC Symbol;Acc:30348]	protein_coding	12	106751436	106903976	129	55	195	613	986	889	345	380	454	361	286	199
ENSG00000013523	ENSG00000013523	23357	ANGEL1	angel homolog 1 (Drosophila) [Source:HGNC Symbol;Acc:19961]	protein_coding	14	77253588	77292589	347	110	235	434	626	653	550	704	712	645	564	762
ENSG00000013561	ENSG00000013561	9604	RNF14	ring finger protein 14 [Source:HGNC Symbol;Acc:10058]	protein_coding	5	141337893	141369856	373	298	277	1962	1624	1228	1685	1136	973	1086	916	1325
ENSG00000013563	ENSG00000013563	1774	DNASE1L1	deoxyribonuclease I-like 1 [Source:HGNC Symbol;Acc:2957]	protein_coding	X	153629579	153640449	301	163	230	207	191	188	147	123	130	125	67	159
ENSG00000013573	ENSG00000013573	1663	DDX11	DEAD/H (Asp-Glu-Ala-Asp/His) box helicase 11 [Source:HGNC Symbol;Acc:2736]	protein_coding	12	31226779	31257725	1118	551	1077	4320	2701	3996	1143	995	1221	569	296	2005
ENSG00000013583	ENSG00000013583	50865	HEBP1	heme binding protein 1 [Source:HGNC Symbol;Acc:17176]	protein_coding	12	13127798	13153207	27	34	18	538	973	536	94	131	107	55	76	33
ENSG00000013588	ENSG00000013588	9052	GPRC5A	G protein-coupled receptor, family C, group 5, member A [Source:HGNC Symbol;Acc:9836]	protein_coding	12	13043716	13070871	1	0	0	2	2	1	0	2	0	0	0	0
ENSG00000013619	ENSG00000013619	10046	MAMLD1	mastermind-like domain containing 1 [Source:HGNC Symbol;Acc:2568]	protein_coding	X	149529689	149682448	43	27	10	25	23	58	0	5	2	1	11	1
ENSG00000013725	ENSG00000013725	923	CD6	CD6 molecule [Source:HGNC Symbol;Acc:1691]	protein_coding	11	60739115	60787849	540	151	1586	8	3	4	0	6	2	2	1	10
ENSG00000013810	ENSG00000013810	10460	TACC3	transforming, acidic coiled-coil containing protein 3 [Source:HGNC Symbol;Acc:11524]	protein_coding	4	1723227	1746898	2314	577	1400	5178	6022	7421	828	1578	2040	374	302	942
ENSG00000014123	ENSG00000014123	23376	UFL1	UFM1-specific ligase 1 [Source:HGNC Symbol;Acc:23039]	protein_coding	6	96969471	97003152	1519	867	1808	3006	4686	3361	3126	3014	3011	2762	2141	2300
ENSG00000014138	ENSG00000014138	23649	POLA2	polymerase (DNA directed), alpha 2, accessory subunit [Source:HGNC Symbol;Acc:30073]	protein_coding	11	65029233	65073060	278	114	136	2566	4131	3871	417	871	809	247	269	332
ENSG00000014164	ENSG00000014164	23144	ZC3H3	zinc finger CCCH-type containing 3 [Source:HGNC Symbol;Acc:28972]	protein_coding	8	144519825	144623623	646	290	464	642	978	930	386	470	683	383	367	402
ENSG00000014216	ENSG00000014216	823	CAPN1	calpain 1, (mu/I) large subunit [Source:HGNC Symbol;Acc:1476]	protein_coding	11	64948037	64979477	1517	815	1229	4834	7033	6969	2323	2915	4424	2154	1876	1706
ENSG00000014257	ENSG00000014257	55	ACPP	acid phosphatase, prostate [Source:HGNC Symbol;Acc:125]	protein_coding	3	132036211	132087142	2	0	0	40	7	15	22	5	4	21	15	13
ENSG00000014641	ENSG00000014641	4190	MDH1	malate dehydrogenase 1, NAD (soluble) [Source:HGNC Symbol;Acc:6970]	protein_coding	2	63815743	63834331	1671	1499	1529	20506	12317	9632	4424	3124	3129	1700	1650	2072
ENSG00000014824	ENSG00000014824	10463	SLC30A9	solute carrier family 30 (zinc transporter), member 9 [Source:HGNC Symbol;Acc:1329]	protein_coding	4	41992489	42092474	1245	702	742	3267	3170	2415	1885	1443	1284	1054	896	1313
ENSG00000014914	ENSG00000014914	10903	MTMR11	myotubularin related protein 11 [Source:HGNC Symbol;Acc:24307]	protein_coding	1	149900543	149908791	0	0	1	28	21	18	13	3	4	6	1	8
ENSG00000014919	ENSG00000014919	1355	COX15	cytochrome c oxidase assembly homolog 15 (yeast) [Source:HGNC Symbol;Acc:2263]	protein_coding	10	101471601	101491857	233	125	182	2727	3345	2843	1243	1264	1503	787	792	802
ENSG00000015133	ENSG00000015133	440193	CCDC88C	coiled-coil domain containing 88C [Source:HGNC Symbol;Acc:19967]	protein_coding	14	91737667	91884188	6860	3860	4784	4147	4003	5176	4088	4204	4239	4041	2989	5093
ENSG00000015153	ENSG00000015153	10138	YAF2	YY1 associated factor 2 [Source:HGNC Symbol;Acc:17363]	protein_coding	12	42550906	42632151	1787	1749	2070	1826	1265	807	1143	586	430	428	348	790
ENSG00000015171	ENSG00000015171	10771	ZMYND11	zinc finger, MYND-type containing 11 [Source:HGNC Symbol;Acc:16966]	protein_coding	10	180405	300577	1406	530	1146	1052	1637	1455	1215	1400	1218	1225	932	845
ENSG00000015285	ENSG00000015285	7454	WAS	Wiskott-Aldrich syndrome [Source:HGNC Symbol;Acc:12731]	protein_coding	X	48534985	48549818	1317	474	795	3241	4613	4304	1607	2165	2754	1185	1062	1096
ENSG00000015413	ENSG00000015413	1800	DPEP1	dipeptidase 1 (renal) [Source:HGNC Symbol;Acc:3002]	protein_coding	16	89679716	89704839	8	0	0	0	0	1	3	5	1	11	27	9
ENSG00000015475	ENSG00000015475	637	BID	BH3 interacting domain death agonist [Source:HGNC Symbol;Acc:1050]	protein_coding	22	18216906	18257536	585	336	126	507	641	597	694	657	677	378	392	483
ENSG00000015479	ENSG00000015479	9782	MATR3	matrin 3 [Source:HGNC Symbol;Acc:6912]	protein_coding	5	138609441	138667360	27161	12888	22732	16049	24347	19168	6260	6721	7604	6035	4925	3874
ENSG00000015520	ENSG00000015520	29881	NPC1L1	NPC1-like 1 [Source:HGNC Symbol;Acc:7898]	protein_coding	7	44552134	44580914	7	4	5	1	0	1	0	0	0	0	0	2
ENSG00000015532	ENSG00000015532	64132	XYLT2	xylosyltransferase II [Source:HGNC Symbol;Acc:15517]	protein_coding	17	48423453	48440499	355	209	250	681	608	733	334	350	444	408	250	473
ENSG00000015568	ENSG00000015568	729540	RGPD5	RANBP2-like and GRIP domain containing 5 [Source:HGNC Symbol;Acc:32418]	protein_coding	2	110550335	110615272	17617	14919	13562	1365	2371	2051	911	987	834	1038	728	1122
ENSG00000015592	ENSG00000015592	81551	STMN4	stathmin-like 4 [Source:HGNC Symbol;Acc:16078]	protein_coding	8	27092840	27115937	0	0	0	0	1	0	0	0	0	0	0	0
ENSG00000015676	ENSG00000015676	23386	NUDCD3	NudC domain containing 3 [Source:HGNC Symbol;Acc:22208]	protein_coding	7	44418720	44530479	1869	674	1472	2540	3490	3634	1063	1102	1536	936	741	1000
ENSG00000016082	ENSG00000016082	3670	ISL1	ISL LIM homeobox 1 [Source:HGNC Symbol;Acc:6132]	protein_coding	5	50678921	50690564	0	0	0	0	0	0	0	0	0	0	0	0
ENSG00000016391	ENSG00000016391	55349	CHDH	choline dehydrogenase [Source:HGNC Symbol;Acc:24288]	protein_coding	3	53846362	53880417	57	5	17	26	55	13	91	131	35	77	109	61
ENSG00000016402	ENSG00000016402	53832	IL20RA	interleukin 20 receptor, alpha [Source:HGNC Symbol;Acc:6003]	protein_coding	6	137321108	137366298	0	0	0	0	0	0	0	0	0	0	0	0
ENSG00000016490	ENSG00000016490	1179	CLCA1	chloride channel accessory 1 [Source:HGNC Symbol;Acc:2015]	protein_coding	1	86934051	86965972	0	0	0	0	0	0	0	0	0	0	0	0
ENSG00000016602	ENSG00000016602	22802	CLCA4	chloride channel accessory 4 [Source:HGNC Symbol;Acc:2018]	protein_coding	1	87012761	87046437	1	0	0	0	0	0	3	1	0	0	1	1
ENSG00000016864	ENSG00000016864	55830	GLT8D1	glycosyltransferase 8 domain containing 1 [Source:HGNC Symbol;Acc:24870]	protein_coding	3	52728505	52740048	358	168	471	1173	1333	1163	1078	1138	1143	1049	872	1157
ENSG00000017260	ENSG00000017260	27032	ATP2C1	ATPase, Ca++ transporting, type 2C, member 1 [Source:HGNC Symbol;Acc:13211]	protein_coding	3	130569439	130735556	1361	846	1232	3696	4987	4273	1977	2068	1888	1254	1148	1166
ENSG00000017373	ENSG00000017373	101929513	SRCIN1	SRC kinase signaling inhibitor 1 [Source:HGNC Symbol;Acc:29506]	protein_coding	17	36686251	36762183	1	4	1	1	1	10	3	1	0	0	0	1
ENSG00000017427	ENSG00000017427	3479	IGF1	insulin-like growth factor 1 (somatomedin C) [Source:HGNC Symbol;Acc:5464]	protein_coding	12	102789645	102874423	19	11	1	841	1267	491	3387	3298	2046	1337	1004	792
ENSG00000017483	ENSG00000017483	92745	SLC38A5	solute carrier family 38, member 5 [Source:HGNC Symbol;Acc:18070]	protein_coding	X	48316920	48328644	142	84	95	3832	6255	5978	3496	4079	4689	2011	1587	1778
ENSG00000017621	ENSG00000017621	79917	MAGIX	MAGI family member, X-linked [Source:HGNC Symbol;Acc:30006]	protein_coding	X	49019061	49024822	18	9	9	42	32	32	31	27	32	15	10	23
ENSG00000017797	ENSG00000017797	10928	RALBP1	ralA binding protein 1 [Source:HGNC Symbol;Acc:9841]	protein_coding	18	9475007	9538114	360	80	139	2185	3735	3541	1083	1428	1735	1101	855	534
ENSG00000018189	ENSG00000018189	22902	RUFY3	RUN and FYVE domain containing 3 [Source:HGNC Symbol;Acc:30285]	protein_coding	4	71569921	71673032	1075	848	1201	1330	1458	1369	1014	780	1105	848	368	1301
ENSG00000018236	ENSG00000018236	1272	CNTN1	contactin 1 [Source:HGNC Symbol;Acc:2171]	protein_coding	12	41086244	41466220	0	0	0	0	0	0	0	0	0	0	0	0
ENSG00000018280	ENSG00000018280	6556	SLC11A1	solute carrier family 11 (proton-coupled divalent metal ion transporter), member 1 [Source:HGNC Symbol;Acc:10907]	protein_coding	2	219246752	219261617	35	17	8	28	21	9	6	4	4	1	2	7
ENSG00000018408	ENSG00000018408	25937	WWTR1	WW domain containing transcription regulator 1 [Source:HGNC Symbol;Acc:24042]	protein_coding	3	149235022	149454501	44	16	36	86	91	112	21	18	25	18	7	12
ENSG00000018510	ENSG00000018510	8540	AGPS	alkylglycerone phosphate synthase [Source:HGNC Symbol;Acc:327]	protein_coding	2	178257372	178408564	830	388	468	3127	5029	3765	1221	1260	1399	796	864	684
ENSG00000018607	ENSG00000018607	NA	ZNF806	zinc finger protein 806 [Source:HGNC Symbol;Acc:33228]	pseudogene	2	133066882	133076309	0	0	0	0	0	0	0	0	0	0	0	0
ENSG00000018610	ENSG00000018610	63932	CXorf56	chromosome X open reading frame 56 [Source:HGNC Symbol;Acc:26239]	protein_coding	X	118672112	118699397	1159	607	781	892	1196	975	465	501	485	327	313	254
ENSG00000018625	ENSG00000018625	477	ATP1A2	ATPase, Na+/K+ transporting, alpha 2 polypeptide [Source:HGNC Symbol;Acc:800]	protein_coding	1	160085549	160113381	0	0	2	0	0	0	0	0	0	0	1	0
ENSG00000018699	ENSG00000018699	55622	TTC27	tetratricopeptide repeat domain 27 [Source:HGNC Symbol;Acc:25986]	protein_coding	2	32853099	33046118	359	193	233	1545	2075	1791	394	401	436	271	289	189
ENSG00000018869	ENSG00000018869	147948	ZNF582	zinc finger protein 582 [Source:HGNC Symbol;Acc:26421]	protein_coding	19	56887413	56904914	91	62	76	98	94	71	37	35	23	51	39	62
ENSG00000019102	ENSG00000019102	23584	VSIG2	V-set and immunoglobulin domain containing 2 [Source:HGNC Symbol;Acc:17149]	protein_coding	11	124617368	124622134	9	2	14	3	3	4	5	2	0	0	0	1
ENSG00000019144	ENSG00000019144	102466719	PHLDB1	pleckstrin homology-like domain, family B, member 1 [Source:HGNC Symbol;Acc:23697]	protein_coding	11	118477155	118528741	23	26	26	2	1	0	2	0	1	0	0	2
ENSG00000019169	ENSG00000019169	8685	MARCO	macrophage receptor with collagenous structure [Source:HGNC Symbol;Acc:6895]	protein_coding	2	119699742	119752236	1	0	0	0	1	1	0	0	0	0	0	0
ENSG00000019186	ENSG00000019186	1591	CYP24A1	cytochrome P450, family 24, subfamily A, polypeptide 1 [Source:HGNC Symbol;Acc:2602]	protein_coding	20	52769988	52790512	0	0	3	0	0	1	0	0	0	0	0	0
ENSG00000019485	ENSG00000019485	101060179	PRDM11	PR domain containing 11 [Source:HGNC Symbol;Acc:13996]	protein_coding	11	45115564	45247734	108	37	72	59	83	150	37	40	54	36	18	52
ENSG00000019505	ENSG00000019505	57586	SYT13	synaptotagmin XIII [Source:HGNC Symbol;Acc:14962]	protein_coding	11	45261852	45307870	0	0	1	0	0	0	0	0	0	0	0	0
ENSG00000019549	ENSG00000019549	6591	SNAI2	snail family zinc finger 2 [Source:HGNC Symbol;Acc:11094]	protein_coding	8	49830249	49834299	0	0	0	0	2	0	5	3	4	0	1	2
ENSG00000019582	ENSG00000019582	972	CD74	CD74 molecule, major histocompatibility complex, class II invariant chain [Source:HGNC Symbol;Acc:1697]	protein_coding	5	149781200	149792492	286427	88709	150359	75481	106677	113043	27579	35541	44363	26655	26687	12355
ENSG00000019991	ENSG00000019991	3082	HGF	hepatocyte growth factor (hepapoietin A; scatter factor) [Source:HGNC Symbol;Acc:4893]	protein_coding	7	81328322	81399754	0	0	0	0	0	2	72	61	78	91	53	117
ENSG00000019995	ENSG00000019995	54764	ZRANB1	zinc finger, RAN-binding domain containing 1 [Source:HGNC Symbol;Acc:18224]	protein_coding	10	126630692	126676758	4294	1531	2919	791	1475	1153	837	1159	1118	940	841	586
ENSG00000020129	ENSG00000020129	23154	NCDN	neurochondrin [Source:HGNC Symbol;Acc:17597]	protein_coding	1	36023074	36032875	115	53	55	925	1136	1565	617	676	1102	603	428	598
ENSG00000020181	ENSG00000020181	25960	GPR124	G protein-coupled receptor 124 [Source:HGNC Symbol;Acc:17849]	protein_coding	8	37641709	37702414	0	2	0	7	0	6	4	1	2	0	1	0
ENSG00000020219	ENSG00000020219	NA	CCT8L1P	chaperonin containing TCP1, subunit 8 (theta)-like 1, pseudogene [Source:HGNC Symbol;Acc:32153]	pseudogene	7	152142562	152144235	0	2	0	0	0	0	0	0	0	0	0	0
ENSG00000020256	ENSG00000020256	55734	ZFP64	ZFP64 zinc finger protein [Source:HGNC Symbol;Acc:15940]	protein_coding	20	50668202	50820847	88	35	79	916	1507	1300	527	560	829	422	329	305
ENSG00000020426	ENSG00000020426	4331	MNAT1	MNAT CDK-activating kinase assembly factor 1 [Source:HGNC Symbol;Acc:7181]	protein_coding	14	61201460	61436671	153	126	100	1619	963	716	449	283	224	133	170	235
ENSG00000020577	ENSG00000020577	23034	SAMD4A	sterile alpha motif domain containing 4A [Source:HGNC Symbol;Acc:23023]	protein_coding	14	55033815	55260033	221	273	104	44	21	57	31	21	10	43	30	93
ENSG00000020633	ENSG00000020633	864	RUNX3	runt-related transcription factor 3 [Source:HGNC Symbol;Acc:10473]	protein_coding	1	25226002	25291612	21763	8949	9321	4833	6256	6733	1803	2088	2931	2363	1864	1295
ENSG00000020922	ENSG00000020922	4361	MRE11A	MRE11 meiotic recombination 11 homolog A (S. cerevisiae) [Source:HGNC Symbol;Acc:7230]	protein_coding	11	94152895	94227074	435	322	677	1683	1965	1960	550	562	662	443	300	591
ENSG00000021300	ENSG00000021300	58473	PLEKHB1	pleckstrin homology domain containing, family B (evectins) member 1 [Source:HGNC Symbol;Acc:19079]	protein_coding	11	73357223	73373864	70	31	108	85	85	133	37	25	43	22	8	11
ENSG00000021355	ENSG00000021355	1992	SERPINB1	serpin peptidase inhibitor, clade B (ovalbumin), member 1 [Source:HGNC Symbol;Acc:3311]	protein_coding	6	2832566	2842240	2163	1536	1665	1941	1828	1143	746	944	562	543	702	449
ENSG00000021461	ENSG00000021461	64816	CYP3A43	cytochrome P450, family 3, subfamily A, polypeptide 43 [Source:HGNC Symbol;Acc:17450]	protein_coding	7	99425636	99463718	5	2	3	1	0	0	0	0	3	0	0	4
ENSG00000021488	ENSG00000021488	11136	SLC7A9	solute carrier family 7 (amino acid transporter light chain, bo,+ system), member 9 [Source:HGNC Symbol;Acc:11067]	protein_coding	19	33321415	33360672	3	0	1	0	0	3	5	0	1	0	0	1
ENSG00000021574	ENSG00000021574	6683	SPAST	spastin [Source:HGNC Symbol;Acc:11233]	protein_coding	2	32288680	32382706	619	279	667	1714	2091	1499	1029	910	888	600	547	601
ENSG00000021645	ENSG00000021645	9369	NRXN3	neurexin 3 [Source:HGNC Symbol;Acc:8010]	protein_coding	14	78708734	80330762	0	0	0	12	30	78	0	0	0	0	0	0
ENSG00000021762	ENSG00000021762	114879	OSBPL5	oxysterol binding protein-like 5 [Source:HGNC Symbol;Acc:16392]	protein_coding	11	3108346	3187969	13	9	0	0	0	1	0	0	0	0	0	0
ENSG00000021776	ENSG00000021776	9716	AQR	aquarius intron-binding spliceosomal factor [Source:HGNC Symbol;Acc:29513]	protein_coding	15	35147732	35262040	3582	1639	2823	2963	4788	3696	1420	1727	1814	1250	1228	1041
ENSG00000021826	ENSG00000021826	1373	CPS1	carbamoyl-phosphate synthase 1, mitochondrial [Source:HGNC Symbol;Acc:2323]	protein_coding	2	211342406	211543831	1	0	3	20	24	34	2	2	3	0	2	3
ENSG00000021852	ENSG00000021852	732	C8B	complement component 8, beta polypeptide [Source:HGNC Symbol;Acc:1353]	protein_coding	1	57394883	57431813	0	0	0	0	0	0	0	0	0	0	0	0
ENSG00000022267	ENSG00000022267	2273	FHL1	four and a half LIM domains 1 [Source:HGNC Symbol;Acc:3702]	protein_coding	X	135229559	135293518	97	14	48	71	110	105	4	11	13	7	6	9
ENSG00000022277	ENSG00000022277	51507	RTFDC1	replication termination factor 2 domain containing 1 [Source:HGNC Symbol;Acc:15890]	protein_coding	20	55043647	55093943	1768	706	960	2215	3345	2901	1454	1496	1719	1226	995	846
ENSG00000022355	ENSG00000022355	2554	GABRA1	gamma-aminobutyric acid (GABA) A receptor, alpha 1 [Source:HGNC Symbol;Acc:4075]	protein_coding	5	161274197	161326975	0	0	0	0	0	0	0	0	0	0	0	0
ENSG00000022556	ENSG00000022556	55655	NLRP2	NLR family, pyrin domain containing 2 [Source:HGNC Symbol;Acc:22948]	protein_coding	19	55464498	55512510	596	108	6	2298	3226	1063	1269	1189	325	893	617	262
ENSG00000022567	ENSG00000022567	57210	SLC45A4	solute carrier family 45, member 4 [Source:HGNC Symbol;Acc:29196]	protein_coding	8	142217265	142318404	228	102	233	259	281	285	257	267	381	253	238	289
ENSG00000022840	ENSG00000022840	9921	RNF10	ring finger protein 10 [Source:HGNC Symbol;Acc:10055]	protein_coding	12	120971283	121015397	9749	4861	10099	6226	9568	9785	3441	4292	5092	2872	2467	2151
ENSG00000022976	ENSG00000022976	55778	ZNF839	zinc finger protein 839 [Source:HGNC Symbol;Acc:20345]	protein_coding	14	102783714	102809044	488	322	462	505	379	469	367	267	268	310	185	594
ENSG00000023041	ENSG00000023041	64429	ZDHHC6	zinc finger, DHHC-type containing 6 [Source:HGNC Symbol;Acc:19160]	protein_coding	10	114190058	114206672	1269	961	1165	3485	2592	2658	1296	965	992	658	458	1017
ENSG00000023171	ENSG00000023171	57476	GRAMD1B	GRAM domain containing 1B [Source:HGNC Symbol;Acc:29214]	protein_coding	11	123396344	123498482	25	7	253	89	27	84	11	6	6	4	5	11
ENSG00000023191	ENSG00000023191	6050	RNH1	ribonuclease/angiogenin inhibitor 1 [Source:HGNC Symbol;Acc:10074]	protein_coding	11	494512	507300	2760	1247	2072	5487	5605	9776	2060	1591	4496	1470	864	1492
ENSG00000023228	ENSG00000023228	4719	NDUFS1	NADH dehydrogenase (ubiquinone) Fe-S protein 1, 75kDa (NADH-coenzyme Q reductase) [Source:HGNC Symbol;Acc:7707]	protein_coding	2	206979541	207024327	1517	538	1201	5651	7470	6075	2308	2956	3143	2075	1733	1599
ENSG00000023287	ENSG00000023287	9821	RB1CC1	RB1-inducible coiled-coil 1 [Source:HGNC Symbol;Acc:15574]	protein_coding	8	53535016	53658403	6077	3056	4748	1586	2451	1955	1911	2205	1706	1738	1349	1359
ENSG00000023318	ENSG00000023318	23071	ERP44	endoplasmic reticulum protein 44 [Source:HGNC Symbol;Acc:18311]	protein_coding	9	102741461	102861322	1601	793	1004	4813	6673	4519	6702	7497	6983	3196	3652	2745
ENSG00000023330	ENSG00000023330	211	ALAS1	aminolevulinate, delta-, synthase 1 [Source:HGNC Symbol;Acc:396]	protein_coding	3	52232102	52248343	706	224	241	1798	2625	2730	878	1112	1371	768	620	533
ENSG00000023445	ENSG00000023445	330	BIRC3	baculoviral IAP repeat containing 3 [Source:HGNC Symbol;Acc:591]	protein_coding	11	102188215	102210134	11615	6628	6878	4659	3287	2224	1352	977	828	953	598	560
ENSG00000023516	ENSG00000023516	11215	AKAP11	A kinase (PRKA) anchor protein 11 [Source:HGNC Symbol;Acc:369]	protein_coding	13	42846289	42897396	5007	1827	2879	4959	5349	5100	2930	2148	2148	2825	2071	2816
ENSG00000023572	ENSG00000023572	51022	GLRX2	glutaredoxin 2 [Source:HGNC Symbol;Acc:16065]	protein_coding	1	193065598	193075244	109	64	77	876	629	548	357	243	251	149	153	180
ENSG00000023608	ENSG00000023608	6617	SNAPC1	small nuclear RNA activating complex, polypeptide 1, 43kDa [Source:HGNC Symbol;Acc:11134]	protein_coding	14	62229075	62263146	104	79	70	499	431	369	75	68	99	58	72	94
ENSG00000023697	ENSG00000023697	51071	DERA	deoxyribose-phosphate aldolase (putative) [Source:HGNC Symbol;Acc:24269]	protein_coding	12	16064106	16190220	126	84	248	2624	2070	1539	1517	898	743	610	669	930
ENSG00000023734	ENSG00000023734	11171	STRAP	serine/threonine kinase receptor associated protein [Source:HGNC Symbol;Acc:30796]	protein_coding	12	16035325	16056412	10057	5150	8549	8766	10403	7567	3580	3017	2821	1755	1501	1811
ENSG00000023839	ENSG00000023839	1244	ABCC2	ATP-binding cassette, sub-family C (CFTR/MRP), member 2 [Source:HGNC Symbol;Acc:53]	protein_coding	10	101542489	101611949	194	105	251	57	41	56	125	102	80	118	63	284
ENSG00000023892	ENSG00000023892	50619	DEF6	differentially expressed in FDCP 6 homolog (mouse) [Source:HGNC Symbol;Acc:2760]	protein_coding	6	35265595	35289548	2121	1149	2149	3034	3703	3809	2271	2203	2899	1610	992	2038
ENSG00000023902	ENSG00000023902	51177	PLEKHO1	pleckstrin homology domain containing, family O member 1 [Source:HGNC Symbol;Acc:24310]	protein_coding	1	150121373	150136916	10306	2944	4749	3306	3732	4238	257	222	329	79	63	63
ENSG00000023909	ENSG00000023909	2730	GCLM	glutamate-cysteine ligase, modifier subunit [Source:HGNC Symbol;Acc:4312]	protein_coding	1	94350761	94374966	253	108	126	1783	2990	2285	316	315	499	291	299	226
ENSG00000024048	ENSG00000024048	23304	UBR2	ubiquitin protein ligase E3 component n-recognin 2 [Source:HGNC Symbol;Acc:21289]	protein_coding	6	42531800	42661242	4410	1682	3646	1817	2584	2176	2130	1963	2081	2022	1767	1841
ENSG00000024422	ENSG00000024422	30846	EHD2	EH-domain containing 2 [Source:HGNC Symbol;Acc:3243]	protein_coding	19	48216600	48246391	1	0	1	1	2	0	0	0	1	0	0	0
ENSG00000024526	ENSG00000024526	55635	DEPDC1	DEP domain containing 1 [Source:HGNC Symbol;Acc:22949]	protein_coding	1	68939835	68962904	3	2	0	4256	2798	1730	1134	938	583	148	292	656
ENSG00000024862	ENSG00000024862	25901	CCDC28A	coiled-coil domain containing 28A [Source:HGNC Symbol;Acc:21098]	protein_coding	6	139094657	139114456	585	503	619	856	1048	703	939	601	568	463	361	615
ENSG00000025039	ENSG00000025039	58528	RRAGD	Ras-related GTP binding D [Source:HGNC Symbol;Acc:19903]	protein_coding	6	90074355	90121989	118	54	9	422	535	347	373	394	521	477	467	354
ENSG00000025156	ENSG00000025156	3298	HSF2	heat shock transcription factor 2 [Source:HGNC Symbol;Acc:5225]	protein_coding	6	122720691	122754264	1560	1034	1190	862	939	746	391	289	241	240	205	295
ENSG00000025293	ENSG00000025293	51230	PHF20	PHD finger protein 20 [Source:HGNC Symbol;Acc:16098]	protein_coding	20	34359896	34538303	7661	3703	3799	1762	2277	2357	822	975	1114	750	612	507
ENSG00000025423	ENSG00000025423	8630	HSD17B6	hydroxysteroid (17-beta) dehydrogenase 6 [Source:HGNC Symbol;Acc:23316]	protein_coding	12	57145945	57181574	1	2	1	61	88	68	26	40	37	20	11	19
ENSG00000025434	ENSG00000025434	10062	NR1H3	nuclear receptor subfamily 1, group H, member 3 [Source:HGNC Symbol;Acc:7966]	protein_coding	11	47269851	47290396	8	5	9	215	237	212	93	114	125	67	40	94
ENSG00000025708	ENSG00000025708	1890	TYMP	thymidine phosphorylase [Source:HGNC Symbol;Acc:3148]	protein_coding	22	50964181	50968485	827	324	159	1847	1798	2456	3289	2644	3844	3332	1575	3609
ENSG00000025770	ENSG00000025770	29781	NCAPH2	non-SMC condensin II complex, subunit H2 [Source:HGNC Symbol;Acc:25071]	protein_coding	22	50946645	50961901	2733	2039	2090	3597	3623	4783	972	1253	1403	799	709	1298
ENSG00000025772	ENSG00000025772	10953	TOMM34	translocase of outer mitochondrial membrane 34 [Source:HGNC Symbol;Acc:15746]	protein_coding	20	43570771	43589127	849	542	438	1584	2437	1812	582	737	682	297	244	260
ENSG00000025796	ENSG00000025796	11231	SEC63	SEC63 homolog (S. cerevisiae) [Source:HGNC Symbol;Acc:21082]	protein_coding	6	108188960	108279393	3893	1473	2670	4922	9079	6675	5201	6948	5695	4512	3260	2894
ENSG00000025800	ENSG00000025800	23633	KPNA6	karyopherin alpha 6 (importin alpha 7) [Source:HGNC Symbol;Acc:6399]	protein_coding	1	32573639	32642169	6172	3118	5406	2716	4259	4090	1418	1548	1832	1459	1172	1343
ENSG00000026025	ENSG00000026025	7431	VIM	vimentin [Source:HGNC Symbol;Acc:12692]	protein_coding	10	17270258	17279592	5043	3853	3094	31858	55924	41460	5711	6730	13250	2721	2445	1603
ENSG00000026036	ENSG00000026036	NA	RTEL1-TNFRSF6B	RTEL1-TNFRSF6B readthrough (NMD candidate) [Source:HGNC Symbol;Acc:44095]	protein_coding	20	62290653	62330037	88	34	80	111	24	95	60	32	45	32	18	140
ENSG00000026103	ENSG00000026103	355	FAS	Fas cell surface death receptor [Source:HGNC Symbol;Acc:11920]	protein_coding	10	90750414	90775542	1321	1573	206	4966	3706	3148	1555	940	1051	803	670	1136
ENSG00000026297	ENSG00000026297	8635	RNASET2	ribonuclease T2 [Source:HGNC Symbol;Acc:21686]	protein_coding	6	167342992	167370679	4269	2298	3467	540	538	291	445	604	534	529	609	212
ENSG00000026508	ENSG00000026508	960	CD44	CD44 molecule (Indian blood group) [Source:HGNC Symbol;Acc:1681]	protein_coding	11	35160417	35253949	18146	10847	6321	15652	22475	15544	26061	24903	14955	14472	11836	4768
ENSG00000026559	ENSG00000026559	3755	KCNG1	potassium voltage-gated channel, subfamily G, member 1 [Source:HGNC Symbol;Acc:6248]	protein_coding	20	49620193	49639666	0	0	7	1	1	1	0	0	0	0	0	0
ENSG00000026652	ENSG00000026652	56895	AGPAT4	1-acylglycerol-3-phosphate O-acyltransferase 4 [Source:HGNC Symbol;Acc:20885]	protein_coding	6	161551011	161695093	70	121	20	147	120	122	43	18	29	10	3	49
ENSG00000026751	ENSG00000026751	57823	SLAMF7	SLAM family member 7 [Source:HGNC Symbol;Acc:21394]	protein_coding	1	160709037	160724611	755	486	105	4610	4175	3355	18720	15077	11932	18633	11817	14305
ENSG00000026950	ENSG00000026950	11119	BTN3A1	butyrophilin, subfamily 3, member A1 [Source:HGNC Symbol;Acc:1138]	protein_coding	6	26402465	26415444	2234	1814	2385	2532	2358	2115	5074	3779	3197	4591	2260	5336
ENSG00000027001	ENSG00000027001	4285	MIPEP	mitochondrial intermediate peptidase [Source:HGNC Symbol;Acc:7104]	protein_coding	13	24304328	24463558	81	62	87	854	1261	1014	272	208	277	206	133	102
ENSG00000027075	ENSG00000027075	5583	PRKCH	protein kinase C, eta [Source:HGNC Symbol;Acc:9403]	protein_coding	14	61654277	62017694	248	27	80	46	39	44	14	14	17	3	6	9
ENSG00000027644	ENSG00000027644	3645	INSRR	insulin receptor-related receptor [Source:HGNC Symbol;Acc:6093]	protein_coding	1	156809855	156828810	1	1	3	0	0	0	0	0	0	0	0	2
ENSG00000027697	ENSG00000027697	3459	IFNGR1	interferon gamma receptor 1 [Source:HGNC Symbol;Acc:5439]	protein_coding	6	137518621	137540586	2905	2783	3130	2653	2171	1190	982	778	621	389	376	568
ENSG00000027847	ENSG00000027847	11285	B4GALT7	xylosylprotein beta 1,4-galactosyltransferase, polypeptide 7 [Source:HGNC Symbol;Acc:930]	protein_coding	5	177027101	177037348	1116	499	1046	725	611	783	1006	742	832	851	438	1054
ENSG00000027869	ENSG00000027869	9047	SH2D2A	SH2 domain containing 2A [Source:HGNC Symbol;Acc:10821]	protein_coding	1	156776035	156786654	30	7	1	134	273	128	14	15	19	5	7	1
ENSG00000028116	ENSG00000028116	7444	VRK2	vaccinia related kinase 2 [Source:HGNC Symbol;Acc:12719]	protein_coding	2	58134786	58387055	938	550	683	1692	1867	1666	1047	1011	899	722	671	789
ENSG00000028137	ENSG00000028137	7133	TNFRSF1B	tumor necrosis factor receptor superfamily, member 1B [Source:HGNC Symbol;Acc:11917]	protein_coding	1	12227060	12269285	3511	611	991	6258	8657	9893	541	745	1560	121	80	85
ENSG00000028203	ENSG00000028203	55591	VEZT	vezatin, adherens junctions transmembrane protein [Source:HGNC Symbol;Acc:18258]	protein_coding	12	95611522	95696566	1242	560	1216	2553	3619	2787	1446	1733	1340	1179	953	1182
ENSG00000028277	ENSG00000028277	5452	POU2F2	POU class 2 homeobox 2 [Source:HGNC Symbol;Acc:9213]	protein_coding	19	42590263	42700737	2641	832	2229	5426	7454	6353	4683	6566	7822	4283	3820	4207
ENSG00000028310	ENSG00000028310	65980	BRD9	bromodomain containing 9 [Source:HGNC Symbol;Acc:25818]	protein_coding	5	850406	892939	2729	1705	2661	2283	1403	2291	879	750	770	600	327	989
ENSG00000028528	ENSG00000028528	6642	SNX1	sorting nexin 1 [Source:HGNC Symbol;Acc:11172]	protein_coding	15	64386322	64438289	1643	918	2100	3976	4295	4638	2300	2312	2192	1743	1419	2066
ENSG00000028839	ENSG00000028839	9519	TBPL1	TBP-like 1 [Source:HGNC Symbol;Acc:11589]	protein_coding	6	134273308	134311570	1032	701	890	1634	1306	961	801	516	445	266	284	426
ENSG00000029153	ENSG00000029153	56938	ARNTL2	aryl hydrocarbon receptor nuclear translocator-like 2 [Source:HGNC Symbol;Acc:18984]	protein_coding	12	27485787	27576241	47	17	2	1957	1875	1819	259	259	269	89	114	100
ENSG00000029363	ENSG00000029363	9774	BCLAF1	BCL2-associated transcription factor 1 [Source:HGNC Symbol;Acc:16863]	protein_coding	6	136578001	136610989	21346	14137	18181	8727	11467	11365	4475	4418	4101	4106	2810	3729
ENSG00000029364	ENSG00000029364	55334	SLC39A9	solute carrier family 39, member 9 [Source:HGNC Symbol;Acc:20182]	protein_coding	14	69864732	69929105	2596	1411	1555	4965	5365	3646	3580	3866	3642	2536	2963	2277
ENSG00000029534	ENSG00000029534	286	ANK1	ankyrin 1, erythrocytic [Source:HGNC Symbol;Acc:492]	protein_coding	8	41510739	41754280	22	14	46	2	4	3	3	34	14	13	14	13
ENSG00000029559	ENSG00000029559	3381	IBSP	integrin-binding sialoprotein [Source:HGNC Symbol;Acc:5341]	protein_coding	4	88720733	88733074	0	0	0	0	0	0	0	0	0	0	0	0
ENSG00000029639	ENSG00000029639	51106	TFB1M	transcription factor B1, mitochondrial [Source:HGNC Symbol;Acc:17037]	protein_coding	6	155578643	155635627	33	50	58	2061	960	681	411	300	220	148	134	221
ENSG00000029725	ENSG00000029725	9135	RABEP1	rabaptin, RAB GTPase binding effector protein 1 [Source:HGNC Symbol;Acc:17677]	protein_coding	17	5185558	5289129	3394	1428	2570	2247	3171	3322	1282	1392	1484	1425	936	1150
ENSG00000029993	ENSG00000029993	3149	HMGB3	high mobility group box 3 [Source:HGNC Symbol;Acc:5004]	protein_coding	X	150148982	150159248	328	172	302	2177	3556	2372	520	786	856	253	269	205
ENSG00000030066	ENSG00000030066	23279	NUP160	nucleoporin 160kDa [Source:HGNC Symbol;Acc:18017]	protein_coding	11	47799639	47870107	2216	1262	2141	5868	9148	7241	1270	1515	1893	1183	1031	1343
ENSG00000030110	ENSG00000030110	578	BAK1	BCL2-antagonist/killer 1 [Source:HGNC Symbol;Acc:949]	protein_coding	6	33540329	33548019	2887	1187	2321	5849	7985	8214	3058	2848	4404	1644	1242	2043
ENSG00000030304	ENSG00000030304	4593	MUSK	muscle, skeletal, receptor tyrosine kinase [Source:HGNC Symbol;Acc:7525]	protein_coding	9	113431051	113563859	0	0	0	0	0	0	0	0	0	0	0	0
ENSG00000030419	ENSG00000030419	22807	IKZF2	IKAROS family zinc finger 2 (Helios) [Source:HGNC Symbol;Acc:13177]	protein_coding	2	213864429	214017151	30	19	29	309	251	193	221	178	215	97	103	112
ENSG00000030582	ENSG00000030582	2896	GRN	granulin [Source:HGNC Symbol;Acc:4601]	protein_coding	17	42422614	42430470	2185	914	1476	1809	2949	2777	2899	4421	5193	5492	6559	1963
ENSG00000031003	ENSG00000031003	51306	FAM13B	family with sequence similarity 13, member B [Source:HGNC Symbol;Acc:1335]	protein_coding	5	137273649	137387650	2634	1061	2042	1196	972	1607	732	679	720	676	451	804
ENSG00000031081	ENSG00000031081	57514	ARHGAP31	Rho GTPase activating protein 31 [Source:HGNC Symbol;Acc:29216]	protein_coding	3	119013220	119139561	898	309	227	924	740	1335	372	331	477	202	169	292
ENSG00000031544	ENSG00000031544	NA	NR2E3	nuclear receptor subfamily 2, group E, member 3 [Source:HGNC Symbol;Acc:7974]	processed_transcript	15	72084977	72110600	8	2	8	0	1	3	0	0	0	3	0	0
ENSG00000031691	ENSG00000031691	55166	CENPQ	centromere protein Q [Source:HGNC Symbol;Acc:21347]	protein_coding	6	49431091	49460820	36	21	18	2077	1326	721	374	268	182	103	87	228
ENSG00000031698	ENSG00000031698	6301	SARS	seryl-tRNA synthetase [Source:HGNC Symbol;Acc:10537]	protein_coding	1	109756540	109780791	3977	2134	2302	12472	17231	11780	3704	3586	4480	2432	2273	2226
ENSG00000031823	ENSG00000031823	8498	RANBP3	RAN binding protein 3 [Source:HGNC Symbol;Acc:9850]	protein_coding	19	5916150	5978153	2693	1497	2119	2106	2908	3158	1200	1296	1433	1026	772	1014
ENSG00000032219	ENSG00000032219	5926	ARID4A	AT rich interactive domain 4A (RBP1-like) [Source:HGNC Symbol;Acc:9885]	protein_coding	14	58765103	58840605	5708	3050	3721	1035	1170	1095	710	843	739	838	476	586
ENSG00000032389	ENSG00000032389	7260	TSSC1	tumor suppressing subtransferable candidate 1 [Source:HGNC Symbol;Acc:12383]	protein_coding	2	3192696	3381653	226	140	174	1598	2163	1758	754	892	885	396	333	443
ENSG00000032444	ENSG00000032444	10908	PNPLA6	patatin-like phospholipase domain containing 6 [Source:HGNC Symbol;Acc:16268]	protein_coding	19	7598890	7626650	1614	790	1075	1935	2120	2873	800	706	921	680	334	899
ENSG00000032742	ENSG00000032742	8100	IFT88	intraflagellar transport 88 homolog (Chlamydomonas) [Source:HGNC Symbol;Acc:20606]	protein_coding	13	21140585	21265503	206	138	204	259	421	294	79	115	81	87	64	111
ENSG00000033011	ENSG00000033011	56052	ALG1	ALG1, chitobiosyldiphosphodolichol beta-mannosyltransferase [Source:HGNC Symbol;Acc:18294]	protein_coding	16	5083703	5137380	113	49	38	740	1105	969	960	965	974	602	566	405
ENSG00000033030	ENSG00000033030	55596	ZCCHC8	zinc finger, CCHC domain containing 8 [Source:HGNC Symbol;Acc:25265]	protein_coding	12	122957417	122985518	1891	1401	2536	2506	2994	2893	936	853	1056	723	444	1119
ENSG00000033050	ENSG00000033050	10061	ABCF2	ATP-binding cassette, sub-family F (GCN20), member 2 [Source:HGNC Symbol;Acc:71]	protein_coding	7	150904923	150924316	800	417	506	3767	6006	6086	994	1212	1487	1035	806	729
ENSG00000033100	ENSG00000033100	54480	CHPF2	chondroitin polymerizing factor 2 [Source:HGNC Symbol;Acc:29270]	protein_coding	7	150929575	150935908	2565	1013	1420	2049	2003	2125	4610	4504	5652	4173	3089	4502
ENSG00000033122	ENSG00000033122	57554	LRRC7	leucine rich repeat containing 7 [Source:HGNC Symbol;Acc:18531]	protein_coding	1	70034081	70617628	127	119	144	86	16	24	24	11	9	17	7	33
ENSG00000033170	ENSG00000033170	2530	FUT8	fucosyltransferase 8 (alpha (1,6) fucosyltransferase) [Source:HGNC Symbol;Acc:4019]	protein_coding	14	65877310	66210839	908	877	1356	4842	6419	4604	8563	9187	6883	6349	6544	7720
ENSG00000033178	ENSG00000033178	55236	UBA6	ubiquitin-like modifier activating enzyme 6 [Source:HGNC Symbol;Acc:25581]	protein_coding	4	68478370	68566897	3446	2871	3410	4838	6409	3941	2143	2225	2130	1535	1325	1549
ENSG00000033327	ENSG00000033327	9846	GAB2	GRB2-associated binding protein 2 [Source:HGNC Symbol;Acc:14458]	protein_coding	11	77926343	78129394	10274	3208	9199	1012	1525	1276	912	1226	1448	1098	928	1102
ENSG00000033627	ENSG00000033627	535	ATP6V0A1	ATPase, H+ transporting, lysosomal V0 subunit a1 [Source:HGNC Symbol;Acc:865]	protein_coding	17	40610862	40674629	585	435	454	2084	3691	2522	2149	2717	2948	1512	1532	1720
ENSG00000033800	ENSG00000033800	8554	PIAS1	protein inhibitor of activated STAT, 1 [Source:HGNC Symbol;Acc:2752]	protein_coding	15	68346517	68483096	2739	1316	2503	1148	1716	1219	894	1041	1115	895	875	778
ENSG00000033867	ENSG00000033867	9497	SLC4A7	solute carrier family 4, sodium bicarbonate cotransporter, member 7 [Source:HGNC Symbol;Acc:11033]	protein_coding	3	27414214	27525911	1687	1113	1062	2085	3458	2671	842	585	668	548	429	630
ENSG00000034053	ENSG00000034053	321	APBA2	amyloid beta (A4) precursor protein-binding, family A, member 2 [Source:HGNC Symbol;Acc:579]	protein_coding	15	29129629	29410518	55	11	0	0	1	0	5	4	2	2	4	3
ENSG00000034063	ENSG00000034063	NA	UHRF1	ubiquitin-like with PHD and ring finger domains 1 [Source:HGNC Symbol;Acc:12556]	processed_transcript	19	4903092	4962165	9	5	18	4852	6306	8057	269	462	760	84	57	215
ENSG00000034152	ENSG00000034152	5606	MAP2K3	mitogen-activated protein kinase kinase 3 [Source:HGNC Symbol;Acc:6843]	protein_coding	17	21187984	21218552	2947	1587	2083	2355	4064	3145	1113	1334	1971	759	554	567
ENSG00000034239	ENSG00000034239	79645	EFCAB1	EF-hand calcium binding domain 1 [Source:HGNC Symbol;Acc:25678]	protein_coding	8	49623348	49647870	0	0	0	0	0	0	0	0	1	0	0	0
ENSG00000034510	ENSG00000034510	9168	TMSB10	thymosin beta 10 [Source:HGNC Symbol;Acc:11879]	protein_coding	2	85132749	85133795	8388	11531	7710	144712	76604	50978	37843	19078	25017	3955	3990	7139
ENSG00000034533	ENSG00000034533	28990	ASTE1	asteroid homolog 1 (Drosophila) [Source:HGNC Symbol;Acc:25021]	protein_coding	3	130732719	130746493	400	268	258	437	453	371	290	221	225	217	189	213
ENSG00000034677	ENSG00000034677	25897	RNF19A	ring finger protein 19A, RBR E3 ubiquitin protein ligase [Source:HGNC Symbol;Acc:13432]	protein_coding	8	101269288	101348446	7162	4848	4711	2348	2366	1951	2472	1997	1644	1724	1412	2132
ENSG00000034693	ENSG00000034693	8504	PEX3	peroxisomal biogenesis factor 3 [Source:HGNC Symbol;Acc:8858]	protein_coding	6	143771944	143811147	135	65	132	1268	1138	793	409	341	312	264	234	303
ENSG00000034713	ENSG00000034713	11345	GABARAPL2	GABA(A) receptor-associated protein-like 2 [Source:HGNC Symbol;Acc:13291]	protein_coding	16	75600249	75611779	1447	1569	1154	5085	2427	1823	3690	1687	1420	917	1016	2003
ENSG00000034971	ENSG00000034971	4653	MYOC	myocilin, trabecular meshwork inducible glucocorticoid response [Source:HGNC Symbol;Acc:7610]	protein_coding	1	171604557	171621823	1	0	0	0	0	0	0	0	0	0	0	0
ENSG00000035115	ENSG00000035115	26751	SH3YL1	SH3 and SYLF domain containing 1 [Source:HGNC Symbol;Acc:29546]	protein_coding	2	217730	266398	795	532	545	391	387	347	268	156	169	142	129	292
ENSG00000035141	ENSG00000035141	100287852	FAM136A	family with sequence similarity 136, member A [Source:HGNC Symbol;Acc:25911]	protein_coding	2	70523107	70529222	1201	725	658	3800	4019	3048	1830	1499	1129	937	757	1169
ENSG00000035403	ENSG00000035403	7414	VCL	vinculin [Source:HGNC Symbol;Acc:12665]	protein_coding	10	75757872	75879918	648	401	678	972	1553	1392	253	294	399	235	177	174
ENSG00000035499	ENSG00000035499	55789	DEPDC1B	DEP domain containing 1B [Source:HGNC Symbol;Acc:24902]	protein_coding	5	59892739	59996017	12	2	2	5540	3599	2468	835	600	548	95	79	301
ENSG00000035664	ENSG00000035664	23604	DAPK2	death-associated protein kinase 2 [Source:HGNC Symbol;Acc:2675]	protein_coding	15	64199235	64364232	135	42	107	110	40	38	14	8	4	17	7	19
ENSG00000035681	ENSG00000035681	8439	NSMAF	neutral sphingomyelinase (N-SMase) activation associated factor [Source:HGNC Symbol;Acc:8017]	protein_coding	8	59496063	59572403	787	537	689	1917	2529	2133	757	606	759	526	331	445
ENSG00000035687	ENSG00000035687	159	ADSS	adenylosuccinate synthase [Source:HGNC Symbol;Acc:292]	protein_coding	1	244571796	244615436	1859	728	1165	1933	2453	2094	543	585	516	592	611	340
ENSG00000035720	ENSG00000035720	26228	STAP1	signal transducing adaptor family member 1 [Source:HGNC Symbol;Acc:24133]	protein_coding	4	68424446	68473055	1010	784	1384	3143	1422	1084	2023	1059	948	1332	768	1008
ENSG00000035862	ENSG00000035862	7077	TIMP2	TIMP metallopeptidase inhibitor 2 [Source:HGNC Symbol;Acc:11821]	protein_coding	17	76849059	76921469	586	144	436	213	411	125	368	362	541	305	235	123
ENSG00000035928	ENSG00000035928	5981	RFC1	replication factor C (activator 1) 1, 145kDa [Source:HGNC Symbol;Acc:9969]	protein_coding	4	39289076	39367995	2407	1290	2251	4704	7152	6570	2156	3024	2577	2138	1723	1543
ENSG00000036054	ENSG00000036054	55773	TBC1D23	TBC1 domain family, member 23 [Source:HGNC Symbol;Acc:25622]	protein_coding	3	99979844	100044095	1451	903	1422	1747	2235	1346	1920	1814	1418	1249	1106	1236
ENSG00000036257	ENSG00000036257	8452	CUL3	cullin 3 [Source:HGNC Symbol;Acc:2553]	protein_coding	2	225334867	225450110	6767	3624	5414	3366	5205	4832	1816	2407	2133	2000	1711	1114
ENSG00000036448	ENSG00000036448	9172	MYOM2	myomesin 2 [Source:HGNC Symbol;Acc:7614]	protein_coding	8	1993155	2113475	0	5	3	107	47	127	35	13	65	8	5	48
ENSG00000036473	ENSG00000036473	5009	OTC	ornithine carbamoyltransferase [Source:HGNC Symbol;Acc:8512]	protein_coding	X	38211798	38280703	0	0	0	0	0	0	0	0	0	0	0	0
ENSG00000036530	ENSG00000036530	10858	CYP46A1	cytochrome P450, family 46, subfamily A, polypeptide 1 [Source:HGNC Symbol;Acc:2641]	protein_coding	14	100150641	100193638	3	2	0	2	0	2	0	1	1	1	0	3
ENSG00000036549	ENSG00000036549	26009	ZZZ3	zinc finger, ZZ-type containing 3 [Source:HGNC Symbol;Acc:24523]	protein_coding	1	78028101	78149104	1908	1077	1443	2005	2148	1969	1116	1111	950	1008	693	1006
ENSG00000036565	ENSG00000036565	6570	SLC18A1	solute carrier family 18 (vesicular monoamine transporter), member 1 [Source:HGNC Symbol;Acc:10934]	protein_coding	8	20002366	20040717	0	0	0	0	0	0	0	0	0	0	0	0
ENSG00000036672	ENSG00000036672	9099	USP2	ubiquitin specific peptidase 2 [Source:HGNC Symbol;Acc:12618]	protein_coding	11	119225925	119252436	3	9	5	0	2	6	0	0	1	0	0	0
ENSG00000036828	ENSG00000036828	846	CASR	calcium-sensing receptor [Source:HGNC Symbol;Acc:1514]	protein_coding	3	121902530	122005342	0	0	0	7	2	2	0	0	0	0	0	0
ENSG00000037042	ENSG00000037042	27175	TUBG2	tubulin, gamma 2 [Source:HGNC Symbol;Acc:12419]	protein_coding	17	40811323	40819024	48	23	109	548	534	693	316	255	269	299	143	543
ENSG00000037241	ENSG00000037241	51121	RPL26L1	ribosomal protein L26-like 1 [Source:HGNC Symbol;Acc:17050]	protein_coding	5	172385732	172396774	343	225	202	3752	1876	1501	1006	633	515	217	258	548
ENSG00000037280	ENSG00000037280	2324	FLT4	fms-related tyrosine kinase 4 [Source:HGNC Symbol;Acc:3767]	protein_coding	5	180028506	180076624	2	0	1	0	0	2	0	0	0	0	0	0
ENSG00000037474	ENSG00000037474	54888	NSUN2	NOP2/Sun RNA methyltransferase family, member 2 [Source:HGNC Symbol;Acc:25994]	protein_coding	5	6599352	6633404	3604	2200	3348	4921	6388	6654	1846	2149	2170	1691	1214	1722
ENSG00000037637	ENSG00000037637	54455	FBXO42	F-box protein 42 [Source:HGNC Symbol;Acc:29249]	protein_coding	1	16573334	16678949	2524	1210	1719	1466	1645	1587	661	825	968	703	640	644
ENSG00000037749	ENSG00000037749	4238	MFAP3	microfibrillar-associated protein 3 [Source:HGNC Symbol;Acc:7034]	protein_coding	5	153418466	153600038	886	336	387	2099	2092	1775	1786	1725	1640	1248	1187	1662
ENSG00000037757	ENSG00000037757	84245	MRI1	methylthioribose-1-phosphate isomerase 1 [Source:HGNC Symbol;Acc:28469]	protein_coding	19	13875346	13885096	102	43	70	801	635	1007	402	333	341	290	164	570
ENSG00000037897	ENSG00000037897	4234	METTL1	methyltransferase like 1 [Source:HGNC Symbol;Acc:7030]	protein_coding	12	58162254	58166576	69	69	39	621	634	643	404	269	262	245	216	278
ENSG00000037965	ENSG00000037965	3224	HOXC8	homeobox C8 [Source:HGNC Symbol;Acc:5129]	protein_coding	12	54402832	54407570	0	0	0	0	0	0	0	0	0	0	0	0
ENSG00000038002	ENSG00000038002	175	AGA	aspartylglucosaminidase [Source:HGNC Symbol;Acc:318]	protein_coding	4	178351924	178363657	237	202	226	2037	2145	1503	2106	1587	1873	1441	1333	1075
ENSG00000038210	ENSG00000038210	55300	PI4K2B	phosphatidylinositol 4-kinase type 2 beta [Source:HGNC Symbol;Acc:18215]	protein_coding	4	25162263	25280714	688	298	589	3658	5562	4353	3571	3351	3998	2964	2353	2549
ENSG00000038219	ENSG00000038219	259282	BOD1L1	biorientation of chromosomes in cell division 1-like 1 [Source:HGNC Symbol;Acc:31792]	protein_coding	4	13570362	13629347	11776	6447	8077	2725	2806	3390	2167	1849	1777	2014	1375	2288
ENSG00000038274	ENSG00000038274	27430	MAT2B	methionine adenosyltransferase II, beta [Source:HGNC Symbol;Acc:6905]	protein_coding	5	162930120	162946342	2112	829	1875	9935	6999	4618	7476	3969	3670	2727	2474	4203
ENSG00000038295	ENSG00000038295	7092	TLL1	tolloid-like 1 [Source:HGNC Symbol;Acc:11843]	protein_coding	4	166794410	167025047	0	0	0	0	0	1	0	0	0	0	0	0
ENSG00000038358	ENSG00000038358	23644	EDC4	enhancer of mRNA decapping 4 [Source:HGNC Symbol;Acc:17157]	protein_coding	16	67906926	67918406	3208	1855	2220	2865	3200	4060	1111	1211	1566	956	696	1374
ENSG00000038382	ENSG00000038382	7204	TRIO	trio Rho guanine nucleotide exchange factor [Source:HGNC Symbol;Acc:12303]	protein_coding	5	14143811	14532235	8285	5397	4916	4233	3524	5956	2563	1584	2578	1569	704	1747
ENSG00000038427	ENSG00000038427	1462	VCAN	versican [Source:HGNC Symbol;Acc:2464]	protein_coding	5	82767284	82878122	46	30	7	32	49	92	2	1	6	0	0	0
ENSG00000038532	ENSG00000038532	23274	CLEC16A	C-type lectin domain family 16, member A [Source:HGNC Symbol;Acc:29013]	protein_coding	16	11038345	11276046	2335	948	1229	2024	2540	2945	617	788	1101	584	519	513
ENSG00000038945	ENSG00000038945	4481	MSR1	macrophage scavenger receptor 1 [Source:HGNC Symbol;Acc:7376]	protein_coding	8	15965387	16424999	91	39	150	17	9	4	12	0	1	1	0	1
ENSG00000039068	ENSG00000039068	999	CDH1	cadherin 1, type 1, E-cadherin (epithelial) [Source:HGNC Symbol;Acc:1748]	protein_coding	16	68771128	68869451	9	1	0	30	110	31	78	187	69	60	95	40
ENSG00000039123	ENSG00000039123	23517	SKIV2L2	superkiller viralicidic activity 2-like 2 (S. cerevisiae) [Source:HGNC Symbol;Acc:18734]	protein_coding	5	54603588	54721409	2464	1158	1462	3185	5851	4606	1838	2230	2471	1763	1519	1135
ENSG00000039139	ENSG00000039139	1767	DNAH5	dynein, axonemal, heavy chain 5 [Source:HGNC Symbol;Acc:2950]	protein_coding	5	13690440	13944652	0	1	0	0	3	12	0	0	1	0	0	0
ENSG00000039319	ENSG00000039319	9765	ZFYVE16	zinc finger, FYVE domain containing 16 [Source:HGNC Symbol;Acc:20756]	protein_coding	5	79703832	79775169	534	180	375	693	777	626	859	823	613	861	679	1089
ENSG00000039523	ENSG00000039523	79567	FAM65A	family with sequence similarity 65, member A [Source:HGNC Symbol;Acc:25836]	protein_coding	16	67552321	67580691	8031	5060	5589	436	572	462	263	333	285	374	314	473
ENSG00000039537	ENSG00000039537	729	C6	complement component 6 [Source:HGNC Symbol;Acc:1339]	protein_coding	5	41142336	41261540	0	0	0	0	0	0	0	0	0	0	1	0
ENSG00000039560	ENSG00000039560	26064	RAI14	retinoic acid induced 14 [Source:HGNC Symbol;Acc:14873]	protein_coding	5	34656342	34832732	13	2	0	14	4	27	0	0	0	0	0	0
ENSG00000039600	ENSG00000039600	11063	SOX30	SRY (sex determining region Y)-box 30 [Source:HGNC Symbol;Acc:30635]	protein_coding	5	157052687	157098488	0	3	5	27	18	9	3	10	8	16	14	8
ENSG00000039650	ENSG00000039650	11284	PNKP	polynucleotide kinase 3'-phosphatase [Source:HGNC Symbol;Acc:9154]	protein_coding	19	50364461	50371166	654	491	667	1100	644	1019	1015	759	875	772	437	1343
ENSG00000039987	ENSG00000039987	54831	BEST2	bestrophin 2 [Source:HGNC Symbol;Acc:17107]	protein_coding	19	12862516	12869272	0	1	2	2	0	1	2	2	0	0	0	1
ENSG00000040199	ENSG00000040199	23035	PHLPP2	PH domain and leucine rich repeat protein phosphatase 2 [Source:HGNC Symbol;Acc:29149]	protein_coding	16	71671738	71758604	4725	1729	4058	941	1370	1489	207	260	378	264	200	181
ENSG00000040275	ENSG00000040275	54908	SPDL1	spindle apparatus coiled-coil protein 1 [Source:HGNC Symbol;Acc:26010]	protein_coding	5	169010638	169031782	188	119	124	2569	2862	2795	501	662	564	277	207	444
ENSG00000040341	ENSG00000040341	27067	STAU2	staufen double-stranded RNA binding protein 2 [Source:HGNC Symbol;Acc:11371]	protein_coding	8	74332604	74659943	213	126	360	1388	1663	1397	822	856	858	779	723	636
ENSG00000040487	ENSG00000040487	54896	PQLC2	PQ loop repeat containing 2 [Source:HGNC Symbol;Acc:26001]	protein_coding	1	19638820	19655794	325	214	202	294	433	354	229	267	292	243	167	215
ENSG00000040531	ENSG00000040531	1497	CTNS	cystinosin, lysosomal cystine transporter [Source:HGNC Symbol;Acc:2518]	protein_coding	17	3539762	3564836	232	119	172	1202	1315	1420	691	713	879	597	383	576
ENSG00000040608	ENSG00000040608	65078	RTN4R	reticulon 4 receptor [Source:HGNC Symbol;Acc:18601]	protein_coding	22	20228938	20270769	8	3	1	4	7	4	0	1	0	0	1	2
ENSG00000040633	ENSG00000040633	79142	PHF23	PHD finger protein 23 [Source:HGNC Symbol;Acc:28428]	protein_coding	17	7138347	7143041	822	206	446	1211	1462	1494	805	912	1053	964	784	643
ENSG00000040731	ENSG00000040731	1008	CDH10	cadherin 10, type 2 (T2-cadherin) [Source:HGNC Symbol;Acc:1749]	protein_coding	5	24487209	24645087	0	0	0	0	0	0	0	0	0	0	2	0
ENSG00000040933	ENSG00000040933	3631	INPP4A	inositol polyphosphate-4-phosphatase, type I, 107kDa [Source:HGNC Symbol;Acc:6074]	protein_coding	2	99061317	99210853	354	289	486	5145	5961	6363	8966	7603	8787	7498	4903	9108
ENSG00000041353	ENSG00000041353	5874	RAB27B	RAB27B, member RAS oncogene family [Source:HGNC Symbol;Acc:9767]	protein_coding	18	52385091	52562747	4	3	16	10	7	4	0	0	0	0	0	0
ENSG00000041357	ENSG00000041357	5685	PSMA4	proteasome (prosome, macropain) subunit, alpha type, 4 [Source:HGNC Symbol;Acc:9533]	protein_coding	15	78832747	78841604	1967	2105	1462	19280	12418	7582	6121	4266	2923	2062	2157	3191
ENSG00000041515	ENSG00000041515	23026	MYO16	myosin XVI [Source:HGNC Symbol;Acc:29822]	protein_coding	13	109248500	109860355	4	0	0	0	4	1	12	1	5	7	10	6
ENSG00000041802	ENSG00000041802	55341	LSG1	large 60S subunit nuclear export GTPase 1 [Source:HGNC Symbol;Acc:25652]	protein_coding	3	194361517	194393206	2278	1246	1750	2209	2526	3023	1036	1162	1100	853	592	1402
ENSG00000041880	ENSG00000041880	10039	PARP3	poly (ADP-ribose) polymerase family, member 3 [Source:HGNC Symbol;Acc:273]	protein_coding	3	51976361	51982883	552	310	496	414	315	547	263	206	246	251	114	393
ENSG00000041982	ENSG00000041982	3371	TNC	tenascin C [Source:HGNC Symbol;Acc:5318]	protein_coding	9	117782806	117880536	0	0	0	40	46	21	5	3	5	0	3	0
ENSG00000041988	ENSG00000041988	90326	THAP3	THAP domain containing, apoptosis associated protein 3 [Source:HGNC Symbol;Acc:20855]	protein_coding	1	6684926	6695646	306	149	107	442	508	485	369	357	315	249	171	296
ENSG00000042062	ENSG00000042062	140876	FAM65C	family with sequence similarity 65, member C [Source:HGNC Symbol;Acc:16168]	protein_coding	20	49202645	49308065	95	75	76	23	10	14	29	14	10	12	5	32
ENSG00000042088	ENSG00000042088	55775	TDP1	tyrosyl-DNA phosphodiesterase 1 [Source:HGNC Symbol;Acc:18884]	protein_coding	14	90421283	90511106	1310	488	916	1918	3048	2460	625	722	903	419	359	445
ENSG00000042286	ENSG00000042286	84883	AIFM2	apoptosis-inducing factor, mitochondrion-associated, 2 [Source:HGNC Symbol;Acc:21411]	protein_coding	10	71857979	71892690	91	75	107	1455	2143	2194	631	841	965	618	480	434
ENSG00000042304	ENSG00000042304	56918	C2orf83	chromosome 2 open reading frame 83 [Source:HGNC Symbol;Acc:25344]	protein_coding	2	228474806	228498036	0	0	0	0	0	0	0	0	0	0	0	0
ENSG00000042317	ENSG00000042317	55812	SPATA7	spermatogenesis associated 7 [Source:HGNC Symbol;Acc:20423]	protein_coding	14	88851268	88936694	9	19	13	127	91	83	40	18	21	21	9	39
ENSG00000042429	ENSG00000042429	9440	MED17	mediator complex subunit 17 [Source:HGNC Symbol;Acc:2375]	protein_coding	11	93517393	93547861	1908	1375	1432	1271	1725	1710	638	668	802	508	386	541
ENSG00000042445	ENSG00000042445	54884	RETSAT	retinol saturase (all-trans-retinol 13,14-reductase) [Source:HGNC Symbol;Acc:25991]	protein_coding	2	85569211	85581743	371	121	241	1307	2163	2378	711	810	1069	763	648	749
ENSG00000042493	ENSG00000042493	822	CAPG	capping protein (actin filament), gelsolin-like [Source:HGNC Symbol;Acc:1474]	protein_coding	2	85621871	85645555	949	408	538	1744	2174	1516	274	265	411	65	62	36
ENSG00000042753	ENSG00000042753	1175	AP2S1	adaptor-related protein complex 2, sigma 1 subunit [Source:HGNC Symbol;Acc:565]	protein_coding	19	47341393	47354249	509	248	307	3388	3005	2666	1029	835	1026	409	419	489
ENSG00000042781	ENSG00000042781	7399	USH2A	Usher syndrome 2A (autosomal recessive, mild) [Source:HGNC Symbol;Acc:12601]	protein_coding	1	215796236	216596738	6	0	2	1	0	0	0	0	0	1	5	0
ENSG00000042813	ENSG00000042813	11055	ZPBP	zona pellucida binding protein [Source:HGNC Symbol;Acc:15662]	protein_coding	7	49890017	50160925	0	0	0	1	2	0	0	0	1	0	0	0
ENSG00000042832	ENSG00000042832	7038	TG	thyroglobulin [Source:HGNC Symbol;Acc:11764]	protein_coding	8	133879203	134147147	32	15	41	146	55	79	167	66	99	44	33	71
ENSG00000042980	ENSG00000042980	10863	ADAM28	ADAM metallopeptidase domain 28 [Source:HGNC Symbol;Acc:206]	protein_coding	8	24151553	24216531	8120	7103	8617	1514	1143	1836	2008	1569	1791	1974	1231	2249
ENSG00000043039	ENSG00000043039	8538	BARX2	BARX homeobox 2 [Source:HGNC Symbol;Acc:956]	protein_coding	11	129245835	129322171	0	0	0	0	1	0	0	0	2	0	0	0
ENSG00000043093	ENSG00000043093	54165	DCUN1D1	DCN1, defective in cullin neddylation 1, domain containing 1 [Source:HGNC Symbol;Acc:18184]	protein_coding	3	182655862	182703741	3574	2504	3080	3178	3080	2030	2273	1606	1367	1086	1083	1249
ENSG00000043143	ENSG00000043143	23338	JADE2	jade family PHD finger 2 [Source:HGNC Symbol;Acc:22984]	protein_coding	5	133860003	133918918	12022	3905	4711	1542	2229	2031	523	637	821	815	705	550
ENSG00000043355	ENSG00000043355	7546	ZIC2	Zic family member 2 [Source:HGNC Symbol;Acc:12873]	protein_coding	13	100634026	100639018	0	0	0	0	0	1	0	0	0	0	0	0
ENSG00000043462	ENSG00000043462	3937	LCP2	lymphocyte cytosolic protein 2 (SH2 domain containing leukocyte protein of 76kDa) [Source:HGNC Symbol;Acc:6529]	protein_coding	5	169673241	169725231	154	52	30	1040	1196	1084	231	239	244	84	90	100
ENSG00000043514	ENSG00000043514	54802	TRIT1	tRNA isopentenyltransferase 1 [Source:HGNC Symbol;Acc:20286]	protein_coding	1	40306723	40349183	235	102	137	853	939	1005	206	170	201	124	131	266
ENSG00000043591	ENSG00000043591	153	ADRB1	adrenoceptor beta 1 [Source:HGNC Symbol;Acc:285]	protein_coding	10	115803806	115806667	6	1	0	81	57	7	6	4	0	7	0	0
ENSG00000044012	ENSG00000044012	2981	GUCA2B	guanylate cyclase activator 2B (uroguanylin) [Source:HGNC Symbol;Acc:4683]	protein_coding	1	42619092	42621495	0	0	0	0	0	0	0	0	0	0	0	0
ENSG00000044090	ENSG00000044090	9820	CUL7	cullin 7 [Source:HGNC Symbol;Acc:21024]	protein_coding	6	43005355	43021683	411	252	515	629	510	655	965	1077	983	917	614	1441
ENSG00000044115	ENSG00000044115	1495	CTNNA1	catenin (cadherin-associated protein), alpha 1, 102kDa [Source:HGNC Symbol;Acc:2509]	protein_coding	5	137946656	138270723	1352	395	969	2488	3795	3760	2024	2555	3126	2074	1871	1161
ENSG00000044446	ENSG00000044446	5256	PHKA2	phosphorylase kinase, alpha 2 (liver) [Source:HGNC Symbol;Acc:8926]	protein_coding	X	18910418	19002716	936	518	1007	866	878	951	543	452	413	498	290	804
ENSG00000044459	ENSG00000044459	54875	CNTLN	centlein, centrosomal protein [Source:HGNC Symbol;Acc:23432]	protein_coding	9	17134980	17503921	9	6	1	117	345	223	10	32	34	11	23	10
ENSG00000044524	ENSG00000044524	2042	EPHA3	EPH receptor A3 [Source:HGNC Symbol;Acc:3387]	protein_coding	3	89156674	89531284	0	2	0	4	2	1	1	0	1	1	0	0
ENSG00000044574	ENSG00000044574	3309	HSPA5	heat shock 70kDa protein 5 (glucose-regulated protein, 78kDa) [Source:HGNC Symbol;Acc:5238]	protein_coding	9	127997132	128003609	13763	6553	6116	53437	103053	82110	43809	63927	62129	40321	37689	13858
ENSG00000046604	ENSG00000046604	1829	DSG2	desmoglein 2 [Source:HGNC Symbol;Acc:3049]	protein_coding	18	29078006	29128971	0	0	0	14	20	7	2	3	2	3	1	2
ENSG00000046647	ENSG00000046647	54960	GEMIN8	gem (nuclear organelle) associated protein 8 [Source:HGNC Symbol;Acc:26044]	protein_coding	X	14026398	14048012	215	161	208	626	785	593	346	325	332	177	204	339
ENSG00000046651	ENSG00000046651	8481	OFD1	oral-facial-digital syndrome 1 [Source:HGNC Symbol;Acc:2567]	protein_coding	X	13752832	13787480	1829	1289	1832	531	366	533	317	390	272	364	240	498
ENSG00000046653	ENSG00000046653	2824	GPM6B	glycoprotein M6B [Source:HGNC Symbol;Acc:4461]	protein_coding	X	13789150	13956757	141	88	111	56	5	37	40	5	8	25	15	64
ENSG00000046774	ENSG00000046774	51438	MAGEC2	melanoma antigen family C, 2 [Source:HGNC Symbol;Acc:13574]	protein_coding	X	141290131	141293076	0	0	0	0	0	0	0	0	0	0	0	0
ENSG00000046889	ENSG00000046889	80243	PREX2	phosphatidylinositol-3,4,5-trisphosphate-dependent Rac exchange factor 2 [Source:HGNC Symbol;Acc:22950]	protein_coding	8	68864353	69149265	0	0	0	0	1	0	0	0	0	0	0	0
ENSG00000047056	ENSG00000047056	22884	WDR37	WD repeat domain 37 [Source:HGNC Symbol;Acc:31406]	protein_coding	10	1095478	1178237	1663	596	1482	994	986	1098	593	611	698	548	372	635
ENSG00000047188	ENSG00000047188	64848	YTHDC2	YTH domain containing 2 [Source:HGNC Symbol;Acc:24721]	protein_coding	5	112849380	112930982	3098	1876	3309	1446	2051	1672	840	729	807	687	519	954
ENSG00000047230	ENSG00000047230	56474	CTPS2	CTP synthase 2 [Source:HGNC Symbol;Acc:2520]	protein_coding	X	16606126	16731059	233	98	306	462	842	525	173	231	216	117	104	110
ENSG00000047249	ENSG00000047249	51606	ATP6V1H	ATPase, H+ transporting, lysosomal 50/57kDa, V1 subunit H [Source:HGNC Symbol;Acc:18303]	protein_coding	8	54628117	54756118	1096	506	672	982	1451	1159	507	592	670	452	396	278
ENSG00000047315	ENSG00000047315	5431	POLR2B	polymerase (RNA) II (DNA directed) polypeptide B, 140kDa [Source:HGNC Symbol;Acc:9188]	protein_coding	4	57843888	57897334	5937	3457	4358	6386	9219	7414	3454	3895	3957	2741	2597	2267
ENSG00000047346	ENSG00000047346	56204	FAM214A	family with sequence similarity 214, member A [Source:HGNC Symbol;Acc:25609]	protein_coding	15	52873514	53002014	5661	1839	4767	1927	2243	2139	5429	5611	4310	6015	4396	6458
ENSG00000047365	ENSG00000047365	101928667	ARAP2	ArfGAP with RhoGAP domain, ankyrin repeat and PH domain 2 [Source:HGNC Symbol;Acc:16924]	protein_coding	4	35949843	36246131	4053	2321	2014	710	774	755	112	99	98	130	65	67
ENSG00000047410	ENSG00000047410	7175	TPR	translocated promoter region, nuclear basket protein [Source:HGNC Symbol;Acc:12017]	protein_coding	1	186280784	186344825	6564	2834	5028	7768	8174	11401	3215	3463	3426	3249	1852	2905
ENSG00000047457	ENSG00000047457	1356	CP	ceruloplasmin (ferroxidase) [Source:HGNC Symbol;Acc:2295]	protein_coding	3	148880197	148939842	20	7	17	11	1	4	4	3	1	1	0	4
ENSG00000047578	ENSG00000047578	23247	KIAA0556	KIAA0556 [Source:HGNC Symbol;Acc:29068]	protein_coding	16	27561454	27791690	808	599	960	468	450	586	376	295	399	326	166	589
ENSG00000047579	ENSG00000047579	84062	DTNBP1	dystrobrevin binding protein 1 [Source:HGNC Symbol;Acc:17328]	protein_coding	6	15523032	15663289	1159	363	1017	753	1143	877	1024	1099	913	613	453	340
ENSG00000047597	ENSG00000047597	7504	XK	X-linked Kx blood group (McLeod syndrome) [Source:HGNC Symbol;Acc:12811]	protein_coding	X	37545012	37591383	14	8	10	57	42	61	35	21	32	35	14	21
ENSG00000047617	ENSG00000047617	57101	ANO2	anoctamin 2 [Source:HGNC Symbol;Acc:1183]	protein_coding	12	5641035	6055398	0	0	1	0	0	0	0	0	0	0	0	0
ENSG00000047621	ENSG00000047621	57102	C12orf4	chromosome 12 open reading frame 4 [Source:HGNC Symbol;Acc:1184]	protein_coding	12	4596894	4647674	222	145	249	2079	2000	1801	1642	1229	884	1156	870	1730
ENSG00000047634	ENSG00000047634	6322	SCML1	sex comb on midleg-like 1 (Drosophila) [Source:HGNC Symbol;Acc:10580]	protein_coding	X	17755588	17773105	475	689	37	116	105	73	112	93	45	35	39	68
ENSG00000047644	ENSG00000047644	55841	WWC3	WWC family member 3 [Source:HGNC Symbol;Acc:29237]	protein_coding	X	9983602	10112518	639	664	1407	2676	3105	2853	1511	1421	1566	1553	1123	1080
ENSG00000047648	ENSG00000047648	395	ARHGAP6	Rho GTPase activating protein 6 [Source:HGNC Symbol;Acc:676]	protein_coding	X	11136239	11683821	65	42	24	26	35	11	77	61	35	103	40	33
ENSG00000047662	ENSG00000047662	27146	FAM184B	family with sequence similarity 184, member B [Source:HGNC Symbol;Acc:29235]	protein_coding	4	17630929	17783135	27	20	44	9	2	3	3	1	1	4	4	14
ENSG00000047849	ENSG00000047849	4134	MAP4	microtubule-associated protein 4 [Source:HGNC Symbol;Acc:6862]	protein_coding	3	47892182	48130769	1973	992	1929	6848	10350	9644	1089	1447	1991	782	717	517
ENSG00000047932	ENSG00000047932	57120	GOPC	golgi-associated PDZ and coiled-coil motif containing [Source:HGNC Symbol;Acc:17643]	protein_coding	6	117639374	117923691	751	391	597	1839	2433	1984	1514	1300	1444	1353	1072	1431
ENSG00000047936	ENSG00000047936	6098	ROS1	c-ros oncogene 1 , receptor tyrosine kinase [Source:HGNC Symbol;Acc:10261]	protein_coding	6	117609463	117747018	0	0	0	0	0	0	0	0	0	0	0	0
ENSG00000048028	ENSG00000048028	57646	USP28	ubiquitin specific peptidase 28 [Source:HGNC Symbol;Acc:12625]	protein_coding	11	113668596	113746292	975	564	1167	2552	3623	3223	1205	1886	1902	972	884	1118
ENSG00000048052	ENSG00000048052	9734	HDAC9	histone deacetylase 9 [Source:HGNC Symbol;Acc:14065]	protein_coding	7	18126572	19042039	1390	1088	2194	2430	2931	2435	2590	2371	2214	1554	1138	1622
ENSG00000048140	ENSG00000048140	26262	TSPAN17	tetraspanin 17 [Source:HGNC Symbol;Acc:13594]	protein_coding	5	176074388	176086058	636	325	316	966	1215	1191	585	568	642	463	347	619
ENSG00000048162	ENSG00000048162	51491	NOP16	NOP16 nucleolar protein [Source:HGNC Symbol;Acc:26934]	protein_coding	5	175810949	175815976	557	364	336	1826	1750	2006	295	228	271	131	104	172
ENSG00000048342	ENSG00000048342	57545	CC2D2A	coiled-coil and C2 domain containing 2A [Source:HGNC Symbol;Acc:29253]	protein_coding	4	15471489	15603180	17	4	12	4	5	6	0	1	1	3	1	13
ENSG00000048392	ENSG00000048392	50484	RRM2B	ribonucleotide reductase M2 B (TP53 inducible) [Source:HGNC Symbol;Acc:17296]	protein_coding	8	103216730	103251346	2203	1259	2904	2403	2058	1826	793	512	577	483	553	517
ENSG00000048405	ENSG00000048405	168850	ZNF800	zinc finger protein 800 [Source:HGNC Symbol;Acc:27267]	protein_coding	7	126986844	127071978	5127	3568	4215	1432	1686	1378	998	1025	1004	772	642	712
ENSG00000048462	ENSG00000048462	608	TNFRSF17	tumor necrosis factor receptor superfamily, member 17 [Source:HGNC Symbol;Acc:11913]	protein_coding	16	12058964	12061925	70	52	21	7834	9098	4386	16045	11370	13764	5004	5751	4572
ENSG00000048471	ENSG00000048471	92017	SNX29	sorting nexin 29 [Source:HGNC Symbol;Acc:30542]	protein_coding	16	12070594	12668146	2473	2504	4025	1549	2411	2368	1198	1463	2232	1131	991	878
ENSG00000048540	ENSG00000048540	55885	LMO3	LIM domain only 3 (rhombotin-like 2) [Source:HGNC Symbol;Acc:6643]	protein_coding	12	16701307	16763528	0	0	0	0	0	0	0	0	0	0	0	0
ENSG00000048544	ENSG00000048544	55173	MRPS10	mitochondrial ribosomal protein S10 [Source:HGNC Symbol;Acc:14502]	protein_coding	6	42174539	42185603	1302	754	1211	5781	4298	3171	2420	1454	1368	979	841	1546
ENSG00000048545	ENSG00000048545	2978	GUCA1A	guanylate cyclase activator 1A (retina) [Source:HGNC Symbol;Acc:4678]	protein_coding	6	42123144	42147794	1	1	2	2	4	4	1	0	0	0	0	2
ENSG00000048649	ENSG00000048649	51773	RSF1	remodeling and spacing factor 1 [Source:HGNC Symbol;Acc:18118]	protein_coding	11	77371041	77532063	4676	1972	3013	2104	2385	2618	1093	1109	1191	1044	844	852
ENSG00000048707	ENSG00000048707	55187	VPS13D	vacuolar protein sorting 13 homolog D (S. cerevisiae) [Source:HGNC Symbol;Acc:23595]	protein_coding	1	12290124	12572099	7553	2980	4744	1721	1879	2296	1141	1225	1374	1117	1057	988
ENSG00000048740	ENSG00000048740	10659	CELF2	CUGBP, Elav-like family member 2 [Source:HGNC Symbol;Acc:2550]	protein_coding	10	11047259	11378674	5517	3454	8726	8756	12247	11291	1921	2149	3096	1528	1353	1367
ENSG00000048828	ENSG00000048828	23196	FAM120A	family with sequence similarity 120A [Source:HGNC Symbol;Acc:13247]	protein_coding	9	96214004	96328397	4394	1822	3207	8090	11649	11285	4177	5260	5764	4167	3456	3080
ENSG00000048991	ENSG00000048991	23518	R3HDM1	R3H domain containing 1 [Source:HGNC Symbol;Acc:9757]	protein_coding	2	136289025	136482840	927	441	834	3025	5203	4388	1651	2287	2211	1608	1366	1114
ENSG00000049089	ENSG00000049089	1298	COL9A2	collagen, type IX, alpha 2 [Source:HGNC Symbol;Acc:2218]	protein_coding	1	40766159	40783488	325	279	1648	396	320	459	9	4	30	1	0	4
ENSG00000049130	ENSG00000049130	4254	KITLG	KIT ligand [Source:HGNC Symbol;Acc:6343]	protein_coding	12	88886570	88974628	0	0	0	0	0	0	0	0	0	0	0	0
ENSG00000049167	ENSG00000049167	1161	ERCC8	excision repair cross-complementing rodent repair deficiency, complementation group 8 [Source:HGNC Symbol;Acc:3439]	protein_coding	5	60169658	60240900	82	64	78	635	665	443	289	209	198	119	105	190
ENSG00000049192	ENSG00000049192	11174	ADAMTS6	ADAM metallopeptidase with thrombospondin type 1 motif, 6 [Source:HGNC Symbol;Acc:222]	protein_coding	5	64444563	64777747	298	308	960	107	48	66	61	56	58	62	12	70
ENSG00000049239	ENSG00000049239	9563	H6PD	hexose-6-phosphate dehydrogenase (glucose 1-dehydrogenase) [Source:HGNC Symbol;Acc:4795]	protein_coding	1	9294834	9331396	1179	317	831	1023	900	1134	1093	986	1349	1311	788	1270
ENSG00000049245	ENSG00000049245	9341	VAMP3	vesicle-associated membrane protein 3 [Source:HGNC Symbol;Acc:12644]	protein_coding	1	7831329	7841492	1916	996	1100	788	827	675	902	722	599	871	859	807
ENSG00000049246	ENSG00000049246	8863	PER3	period circadian clock 3 [Source:HGNC Symbol;Acc:8847]	protein_coding	1	7844380	7905237	151	123	104	49	356	45	11	94	17	39	70	30
ENSG00000049247	ENSG00000049247	10911	UTS2	urotensin 2 [Source:HGNC Symbol;Acc:12636]	protein_coding	1	7903143	7913572	0	0	3	0	0	0	0	0	0	0	0	0
ENSG00000049249	ENSG00000049249	3604	TNFRSF9	tumor necrosis factor receptor superfamily, member 9 [Source:HGNC Symbol;Acc:11924]	protein_coding	1	7979907	8000926	0	1	0	4	5	2	0	0	0	1	0	0
ENSG00000049283	ENSG00000049283	55040	EPN3	epsin 3 [Source:HGNC Symbol;Acc:18235]	protein_coding	17	48609904	48621111	1	0	3	0	0	2	0	0	0	3	0	3
ENSG00000049319	ENSG00000049319	NA	SRD5A2	steroid-5-alpha-reductase, alpha polypeptide 2 (3-oxo-5 alpha-steroid delta 4-dehydrogenase alpha 2) [Source:HGNC Symbol;Acc:11285]	processed_transcript	2	31747550	31806136	4	0	1	0	0	1	0	3	0	0	1	0
ENSG00000049323	ENSG00000049323	4052	LTBP1	latent transforming growth factor beta binding protein 1 [Source:HGNC Symbol;Acc:6714]	protein_coding	2	33172039	33624576	3	3	9	8	22	9	8	8	8	1	3	0
ENSG00000049449	ENSG00000049449	5954	RCN1	reticulocalbin 1, EF-hand calcium binding domain [Source:HGNC Symbol;Acc:9934]	protein_coding	11	31833939	32127301	163	231	79	1503	2144	1404	1003	910	676	823	659	565
ENSG00000049540	ENSG00000049540	2006	ELN	elastin [Source:HGNC Symbol;Acc:3327]	protein_coding	7	73442119	73484237	0	2	0	0	3	4	0	0	0	0	0	0
ENSG00000049541	ENSG00000049541	5982	RFC2	replication factor C (activator 1) 2, 40kDa [Source:HGNC Symbol;Acc:9970]	protein_coding	7	73645829	73668774	338	120	114	3263	4675	4298	258	399	475	220	253	241
ENSG00000049618	ENSG00000049618	57492	ARID1B	AT rich interactive domain 1B (SWI1-like) [Source:HGNC Symbol;Acc:18040]	protein_coding	6	157099063	157531913	7480	3435	7461	1662	2438	2414	1250	1650	1848	1348	1141	1014
ENSG00000049656	ENSG00000049656	81037	CLPTM1L	CLPTM1-like [Source:HGNC Symbol;Acc:24308]	protein_coding	5	1317859	1345214	4670	2241	3181	12490	21142	17666	13766	15819	17703	10661	10382	10784
ENSG00000049759	ENSG00000049759	23327	NEDD4L	neural precursor cell expressed, developmentally down-regulated 4-like, E3 ubiquitin protein ligase [Source:HGNC Symbol;Acc:7728]	protein_coding	18	55711599	56068772	283	270	457	497	785	546	324	386	429	209	224	222
ENSG00000049768	ENSG00000049768	50943	FOXP3	forkhead box P3 [Source:HGNC Symbol;Acc:6106]	protein_coding	X	49106897	49121288	31	12	44	25	14	21	1	3	6	1	0	4
ENSG00000049769	ENSG00000049769	89801	PPP1R3F	protein phosphatase 1, regulatory subunit 3F [Source:HGNC Symbol;Acc:14944]	protein_coding	X	49126306	49157929	65	45	77	57	78	82	33	30	53	38	15	46
ENSG00000049860	ENSG00000049860	3074	HEXB	hexosaminidase B (beta polypeptide) [Source:HGNC Symbol;Acc:4879]	protein_coding	5	73935848	74018472	830	449	476	3096	4011	2426	3679	2895	2920	2087	1768	2029
ENSG00000049883	ENSG00000049883	79810	PTCD2	pentatricopeptide repeat domain 2 [Source:HGNC Symbol;Acc:25734]	protein_coding	5	71616194	71656052	53	38	78	613	662	589	117	155	106	81	58	154
ENSG00000050030	ENSG00000050030	340533	KIAA2022	KIAA2022 [Source:HGNC Symbol;Acc:29433]	protein_coding	X	73952684	74145282	835	364	379	20	7	11	9	9	4	23	20	4
ENSG00000050130	ENSG00000050130	51528	JKAMP	JNK1/MAPK8-associated membrane protein [Source:HGNC Symbol;Acc:20184]	protein_coding	14	59951161	59972128	543	381	496	3072	1639	1150	2613	1651	1224	980	1057	1661
ENSG00000050165	ENSG00000050165	27122	DKK3	dickkopf WNT signaling pathway inhibitor 3 [Source:HGNC Symbol;Acc:2893]	protein_coding	11	11984653	12031316	2	0	2	0	0	0	5	0	0	0	0	1
ENSG00000050327	ENSG00000050327	7984	ARHGEF5	Rho guanine nucleotide exchange factor (GEF) 5 [Source:HGNC Symbol;Acc:13209]	protein_coding	7	144052381	144077725	237	183	28	583	784	469	746	1059	617	628	656	323
ENSG00000050344	ENSG00000050344	9603	NFE2L3	nuclear factor, erythroid 2-like 3 [Source:HGNC Symbol;Acc:7783]	protein_coding	7	26191860	26226745	157	75	318	608	919	636	182	161	132	154	100	259
ENSG00000050393	ENSG00000050393	63933	MCUR1	mitochondrial calcium uniporter regulator 1 [Source:HGNC Symbol;Acc:21097]	protein_coding	6	13786789	13814800	450	202	325	2461	3038	2332	1989	1762	1446	1076	1008	1050
ENSG00000050405	ENSG00000050405	51474	LIMA1	LIM domain and actin binding 1 [Source:HGNC Symbol;Acc:24636]	protein_coding	12	50569571	50677329	9	3	11	1544	2036	1708	454	910	514	267	338	260
ENSG00000050426	ENSG00000050426	25875	LETMD1	LETM1 domain containing 1 [Source:HGNC Symbol;Acc:24241]	protein_coding	12	51441745	51454207	1177	713	1144	2014	1836	1913	986	580	835	668	321	1204
ENSG00000050438	ENSG00000050438	9498	SLC4A8	solute carrier family 4, sodium bicarbonate cotransporter, member 8 [Source:HGNC Symbol;Acc:11034]	protein_coding	12	51785101	51902980	51	25	54	20	35	60	83	63	71	65	55	104
ENSG00000050555	ENSG00000050555	10319	LAMC3	laminin, gamma 3 [Source:HGNC Symbol;Acc:6494]	protein_coding	9	133884469	133969860	59	29	3	7	6	2	1	0	0	1	0	2
ENSG00000050628	ENSG00000050628	5733	PTGER3	prostaglandin E receptor 3 (subtype EP3) [Source:HGNC Symbol;Acc:9595]	protein_coding	1	71318036	71513491	13	5	13	1	0	0	2	1	1	2	0	3
ENSG00000050730	ENSG00000050730	79931	TNIP3	TNFAIP3 interacting protein 3 [Source:HGNC Symbol;Acc:19315]	protein_coding	4	122052563	122148621	3	0	0	57	8	44	0	0	0	1	0	2
ENSG00000050748	ENSG00000050748	5601	MAPK9	mitogen-activated protein kinase 9 [Source:HGNC Symbol;Acc:6886]	protein_coding	5	179660143	179719099	1337	534	1108	2289	2936	2088	1335	1002	956	970	877	1159
ENSG00000050767	ENSG00000050767	91522	COL23A1	collagen, type XXIII, alpha 1 [Source:HGNC Symbol;Acc:22990]	protein_coding	5	177664619	178017556	6	6	12	15	6	14	5	0	2	0	1	2
ENSG00000050820	ENSG00000050820	9564	BCAR1	breast cancer anti-estrogen resistance 1 [Source:HGNC Symbol;Acc:971]	protein_coding	16	75262928	75301951	0	0	0	3	10	12	6	23	16	8	17	9
ENSG00000051009	ENSG00000051009	84067	FAM160A2	family with sequence similarity 160, member A2 [Source:HGNC Symbol;Acc:25378]	protein_coding	11	6232565	6255941	1535	628	972	886	606	932	567	438	543	569	322	954
ENSG00000051108	ENSG00000051108	9709	HERPUD1	homocysteine-inducible, endoplasmic reticulum stress-inducible, ubiquitin-like domain member 1 [Source:HGNC Symbol;Acc:13744]	protein_coding	16	56965960	56977798	13048	9666	11251	17998	22472	14012	45665	40736	37243	34834	34710	37124
ENSG00000051128	ENSG00000051128	9454	HOMER3	homer homolog 3 (Drosophila) [Source:HGNC Symbol;Acc:17514]	protein_coding	19	19040010	19052070	83	39	149	11	23	33	52	34	152	39	27	82
ENSG00000051180	ENSG00000051180	5888	RAD51	RAD51 recombinase [Source:HGNC Symbol;Acc:9817]	protein_coding	15	40986972	41024354	51	45	80	2015	2786	2469	155	222	282	38	40	76
ENSG00000051341	ENSG00000051341	10721	POLQ	polymerase (DNA directed), theta [Source:HGNC Symbol;Acc:9186]	protein_coding	3	121150278	121264853	15	16	14	4137	3203	4955	745	930	977	330	242	927
ENSG00000051382	ENSG00000051382	5291	PIK3CB	phosphatidylinositol-4,5-bisphosphate 3-kinase, catalytic subunit beta [Source:HGNC Symbol;Acc:8976]	protein_coding	3	138372860	138553780	708	253	414	920	1802	1186	483	595	656	642	562	351
ENSG00000051523	ENSG00000051523	1535	CYBA	cytochrome b-245, alpha polypeptide [Source:HGNC Symbol;Acc:2577]	protein_coding	16	88709691	88717560	5391	3949	5037	9446	8260	6954	15981	13005	15504	7711	8833	9348
ENSG00000051596	ENSG00000051596	84321	THOC3	THO complex 3 [Source:HGNC Symbol;Acc:19072]	protein_coding	5	175344876	175461683	363	166	140	3006	5492	3579	673	1076	995	502	602	425
ENSG00000051620	ENSG00000051620	23593	HEBP2	heme binding protein 2 [Source:HGNC Symbol;Acc:15716]	protein_coding	6	138724668	138743334	2310	1510	2456	3075	2449	2021	1459	944	864	609	517	1017
ENSG00000051825	ENSG00000051825	10198	MPHOSPH9	M-phase phosphoprotein 9 [Source:HGNC Symbol;Acc:7215]	protein_coding	12	123636867	123728561	678	466	1092	2490	2621	2641	1099	1217	1021	680	476	981
ENSG00000052126	ENSG00000052126	54477	PLEKHA5	pleckstrin homology domain containing, family A member 5 [Source:HGNC Symbol;Acc:30036]	protein_coding	12	19282648	19529334	4	1	0	15	15	21	0	2	6	2	6	7
ENSG00000052344	ENSG00000052344	5652	PRSS8	protease, serine, 8 [Source:HGNC Symbol;Acc:9491]	protein_coding	16	31142756	31147083	0	0	1	1	2	0	0	0	0	0	0	0
ENSG00000052723	ENSG00000052723	80143	SIKE1	suppressor of IKBKE 1 [Source:HGNC Symbol;Acc:26119]	protein_coding	1	115312100	115323306	1980	1370	1143	3576	2964	2439	2245	1552	1464	1010	876	1868
ENSG00000052749	ENSG00000052749	23223	RRP12	ribosomal RNA processing 12 homolog (S. cerevisiae) [Source:HGNC Symbol;Acc:29100]	protein_coding	10	99116115	99161127	3682	2659	2695	1370	2427	3271	591	671	1007	510	462	567
ENSG00000052795	ENSG00000052795	57600	FNIP2	folliculin interacting protein 2 [Source:HGNC Symbol;Acc:29280]	protein_coding	4	159690290	159829201	26	2	1	317	403	608	62	71	181	65	37	58
ENSG00000052802	ENSG00000052802	6307	MSMO1	methylsterol monooxygenase 1 [Source:HGNC Symbol;Acc:10545]	protein_coding	4	166248775	166264312	854	939	519	7841	5795	3591	2658	1642	1869	865	678	709
ENSG00000052841	ENSG00000052841	55761	TTC17	tetratricopeptide repeat domain 17 [Source:HGNC Symbol;Acc:25596]	protein_coding	11	43380482	43516483	2848	2022	2867	1356	1792	1839	2932	3286	3142	3159	2567	2517
ENSG00000052850	ENSG00000052850	60529	ALX4	ALX homeobox 4 [Source:HGNC Symbol;Acc:450]	protein_coding	11	44281994	44331716	1	4	2	5	0	1	0	4	0	0	0	1
ENSG00000053108	ENSG00000053108	23105	FSTL4	follistatin-like 4 [Source:HGNC Symbol;Acc:21389]	protein_coding	5	132532147	132948255	1	0	0	0	0	1	0	0	0	0	0	0
ENSG00000053254	ENSG00000053254	1112	FOXN3	forkhead box N3 [Source:HGNC Symbol;Acc:1928]	protein_coding	14	89591215	90085493	3538	1873	5472	3687	6772	5424	2578	3458	4954	2418	2507	1583
ENSG00000053328	ENSG00000053328	728464	METTL24	methyltransferase like 24 [Source:HGNC Symbol;Acc:21566]	protein_coding	6	110567131	110679475	2	1	2	0	0	0	0	0	0	0	0	0
ENSG00000053371	ENSG00000053371	8574	AKR7A2	aldo-keto reductase family 7, member A2 (aflatoxin aldehyde reductase) [Source:HGNC Symbol;Acc:389]	protein_coding	1	19630459	19638640	152	98	122	1156	1524	1233	546	573	585	315	345	332
ENSG00000053372	ENSG00000053372	51154	MRTO4	mRNA turnover 4 homolog (S. cerevisiae) [Source:HGNC Symbol;Acc:18477]	protein_coding	1	19578033	19586622	448	276	210	3960	4826	5636	474	582	581	295	220	288
ENSG00000053438	ENSG00000053438	4826	NNAT	neuronatin [Source:HGNC Symbol;Acc:7860]	protein_coding	20	36149617	36152092	78	109	81	28	15	10	8	6	8	9	8	53
ENSG00000053501	ENSG00000053501	55850	USE1	unconventional SNARE in the ER 1 homolog (S. cerevisiae) [Source:HGNC Symbol;Acc:30882]	protein_coding	19	17326155	17330638	387	443	296	562	456	434	453	332	394	233	184	330
ENSG00000053524	ENSG00000053524	23101	MCF2L2	MCF.2 cell line derived transforming sequence-like 2 [Source:HGNC Symbol;Acc:30319]	protein_coding	3	182895831	183146566	3	6	3	36	17	29	4	0	2	1	0	3
ENSG00000053702	ENSG00000053702	83714	NRIP2	nuclear receptor interacting protein 2 [Source:HGNC Symbol;Acc:23078]	protein_coding	12	2934514	2944710	260	153	505	83	15	60	79	42	51	59	29	207
ENSG00000053747	ENSG00000053747	3909	LAMA3	laminin, alpha 3 [Source:HGNC Symbol;Acc:6483]	protein_coding	18	21269407	21535030	0	0	1	0	0	2	1	1	0	0	1	0
ENSG00000053770	ENSG00000053770	55745	AP5M1	adaptor-related protein complex 5, mu 1 subunit [Source:HGNC Symbol;Acc:20192]	protein_coding	14	57735627	57756797	1336	801	1428	2643	2759	1915	1987	1513	1469	1386	1172	1363
ENSG00000053900	ENSG00000053900	29945	ANAPC4	anaphase promoting complex subunit 4 [Source:HGNC Symbol;Acc:19990]	protein_coding	4	25378835	25420120	589	440	837	2213	2022	1816	825	562	521	494	274	821
ENSG00000053918	ENSG00000053918	3784	KCNQ1	potassium voltage-gated channel, KQT-like subfamily, member 1 [Source:HGNC Symbol;Acc:6294]	protein_coding	11	2465914	2870339	1543	693	1996	164	256	249	138	173	446	104	62	123
ENSG00000054116	ENSG00000054116	27095	TRAPPC3	trafficking protein particle complex 3 [Source:HGNC Symbol;Acc:19942]	protein_coding	1	36602173	36615098	771	384	476	2781	2487	2033	2169	1462	1427	998	987	1361
ENSG00000054118	ENSG00000054118	9967	THRAP3	thyroid hormone receptor associated protein 3 [Source:HGNC Symbol;Acc:22964]	protein_coding	1	36690017	36770958	8685	4034	7180	7651	12175	11928	3883	3973	4900	3441	2734	2588
ENSG00000054148	ENSG00000054148	29085	PHPT1	phosphohistidine phosphatase 1 [Source:HGNC Symbol;Acc:30033]	protein_coding	9	139743176	139745488	120	166	124	3196	1657	1968	2682	1331	1419	1218	1131	2237
ENSG00000054179	ENSG00000054179	954	ENTPD2	ectonucleoside triphosphate diphosphohydrolase 2 [Source:HGNC Symbol;Acc:3364]	protein_coding	9	139942550	139948497	0	0	0	0	4	2	1	0	0	1	0	0
ENSG00000054219	ENSG00000054219	100526664	LY75	lymphocyte antigen 75 [Source:HGNC Symbol;Acc:6729]	protein_coding	2	160628362	160761260	146	67	134	555	849	924	167	264	383	151	151	155
ENSG00000054267	ENSG00000054267	51742	ARID4B	AT rich interactive domain 4B (RBP1-like) [Source:HGNC Symbol;Acc:15550]	protein_coding	1	235294949	235491534	13329	6830	6588	1159	1288	1549	1091	901	866	1265	596	781
ENSG00000054277	ENSG00000054277	23596	OPN3	opsin 3 [Source:HGNC Symbol;Acc:14007]	protein_coding	1	241753404	241840678	180	69	118	303	260	261	44	39	57	37	15	33
ENSG00000054282	ENSG00000054282	10806	SDCCAG8	serologically defined colon cancer antigen 8 [Source:HGNC Symbol;Acc:10671]	protein_coding	1	243419320	243663394	246	174	288	527	544	610	398	367	359	357	223	365
ENSG00000054356	ENSG00000054356	5798	PTPRN	protein tyrosine phosphatase, receptor type, N [Source:HGNC Symbol;Acc:9676]	protein_coding	2	220154345	220174370	8	0	3	10	3	10	0	0	0	0	0	0
ENSG00000054392	ENSG00000054392	55733	HHAT	hedgehog acyltransferase [Source:HGNC Symbol;Acc:18270]	protein_coding	1	210501596	210849638	139	122	177	65	100	114	128	83	141	55	30	44
ENSG00000054523	ENSG00000054523	23095	KIF1B	kinesin family member 1B [Source:HGNC Symbol;Acc:16636]	protein_coding	1	10270863	10441661	1097	450	727	1815	3315	3267	782	1134	1258	587	639	599
ENSG00000054598	ENSG00000054598	2296	FOXC1	forkhead box C1 [Source:HGNC Symbol;Acc:3800]	protein_coding	6	1610681	1614127	7	3	2	10	9	6	1	0	1	0	0	0
ENSG00000054611	ENSG00000054611	25771	TBC1D22A	TBC1 domain family, member 22A [Source:HGNC Symbol;Acc:1309]	protein_coding	22	47158518	47571336	1817	536	1521	1694	2287	2352	837	914	1201	551	514	479
ENSG00000054654	ENSG00000054654	23224	SYNE2	spectrin repeat containing, nuclear envelope 2 [Source:HGNC Symbol;Acc:17084]	protein_coding	14	64319683	64693165	2273	1175	5969	1563	1008	2117	3238	2198	1618	2104	2195	1888
ENSG00000054690	ENSG00000054690	57475	PLEKHH1	pleckstrin homology domain containing, family H (with MyTH4 domain) member 1 [Source:HGNC Symbol;Acc:17733]	protein_coding	14	68000018	68056329	16	52	20	16	11	7	6	0	4	8	4	7
ENSG00000054793	ENSG00000054793	10079	ATP9A	ATPase, class II, type 9A [Source:HGNC Symbol;Acc:13540]	protein_coding	20	50213053	50385173	105	1	18	66	90	18	9	6	4	1	2	2
ENSG00000054796	ENSG00000054796	23626	SPO11	SPO11 meiotic protein covalently bound to DSB [Source:HGNC Symbol;Acc:11250]	protein_coding	20	55904815	55919050	0	0	0	0	0	0	0	1	0	0	0	0
ENSG00000054803	ENSG00000054803	140689	CBLN4	cerebellin 4 precursor [Source:HGNC Symbol;Acc:16231]	protein_coding	20	54572496	54580528	0	0	0	0	0	0	0	0	0	0	0	0
ENSG00000054938	ENSG00000054938	25884	CHRDL2	chordin-like 2 [Source:HGNC Symbol;Acc:24168]	protein_coding	11	74407474	74442430	0	0	0	1	1	2	0	1	0	0	1	1
ENSG00000054965	ENSG00000054965	23201	FAM168A	family with sequence similarity 168, member A [Source:HGNC Symbol;Acc:28999]	protein_coding	11	73111532	73309234	1125	415	927	1682	1221	1464	551	475	644	484	288	591
ENSG00000054967	ENSG00000054967	84957	RELT	RELT tumor necrosis factor receptor [Source:HGNC Symbol;Acc:13764]	protein_coding	11	73087309	73108519	4536	4245	4106	1224	797	1212	392	373	499	212	152	517
ENSG00000054983	ENSG00000054983	2581	GALC	galactosylceramidase [Source:HGNC Symbol;Acc:4115]	protein_coding	14	88304164	88460009	568	334	374	495	572	440	624	405	463	726	430	564
ENSG00000055044	ENSG00000055044	51602	NOP58	NOP58 ribonucleoprotein [Source:HGNC Symbol;Acc:29926]	protein_coding	2	203130439	203168389	7728	5337	7058	7652	8240	8456	2824	3271	2567	2401	1929	2143
ENSG00000055070	ENSG00000055070	26099	SZRD1	SUZ RNA binding domain containing 1 [Source:HGNC Symbol;Acc:30232]	protein_coding	1	16679070	16724640	6729	3953	4518	5092	5512	5856	1739	1747	1997	1018	942	1117
ENSG00000055118	ENSG00000055118	3757	KCNH2	potassium voltage-gated channel, subfamily H (eag-related), member 2 [Source:HGNC Symbol;Acc:6251]	protein_coding	7	150642049	150675403	101	52	1171	32	24	10	33	25	17	30	5	5
ENSG00000055130	ENSG00000055130	8454	CUL1	cullin 1 [Source:HGNC Symbol;Acc:2551]	protein_coding	7	148395006	148498128	2665	1388	2314	3267	4738	4996	1563	2146	1870	1546	1215	1115
ENSG00000055147	ENSG00000055147	10827	FAM114A2	family with sequence similarity 114, member A2 [Source:HGNC Symbol;Acc:1333]	protein_coding	5	153369688	153418496	259	126	197	1867	2145	1461	1571	1396	1149	967	721	931
ENSG00000055163	ENSG00000055163	26999	CYFIP2	cytoplasmic FMR1 interacting protein 2 [Source:HGNC Symbol;Acc:13760]	protein_coding	5	156693089	156822606	15223	5430	14560	12875	16457	12875	5707	6022	7593	3047	1826	1901
ENSG00000055208	ENSG00000055208	23118	TAB2	TGF-beta activated kinase 1/MAP3K7 binding protein 2 [Source:HGNC Symbol;Acc:17075]	protein_coding	6	149539777	149732749	12002	4513	7830	3710	4383	4188	2379	2852	2480	2706	1971	1817
ENSG00000055211	ENSG00000055211	116254	GINM1	glycoprotein integral membrane 1 [Source:HGNC Symbol;Acc:21074]	protein_coding	6	149887430	149912884	2354	935	1554	1770	2213	1236	1572	1361	1257	696	609	720
ENSG00000055332	ENSG00000055332	5610	EIF2AK2	eukaryotic translation initiation factor 2-alpha kinase 2 [Source:HGNC Symbol;Acc:9437]	protein_coding	2	37326353	37384208	3573	1652	2556	2311	3048	3348	6084	6589	6050	9655	6783	7865
ENSG00000055483	ENSG00000055483	57602	USP36	ubiquitin specific peptidase 36 [Source:HGNC Symbol;Acc:20062]	protein_coding	17	76783463	76837523	9895	4615	7835	2435	2560	3561	1461	1470	1673	1487	949	1574
ENSG00000055609	ENSG00000055609	58508	KMT2C	lysine (K)-specific methyltransferase 2C [Source:HGNC Symbol;Acc:13726]	protein_coding	7	151832010	152133090	14457	9298	12650	4012	3757	5656	3987	3559	3974	3190	3399	3993
ENSG00000055732	ENSG00000055732	55283	MCOLN3	mucolipin 3 [Source:HGNC Symbol;Acc:13358]	protein_coding	1	85483765	85514182	0	0	2	11	0	15	0	0	0	1	1	0
ENSG00000055813	ENSG00000055813	114800	CCDC85A	coiled-coil domain containing 85A [Source:HGNC Symbol;Acc:29400]	protein_coding	2	56411258	56613308	0	1	0	0	0	0	0	0	0	0	0	0
ENSG00000055917	ENSG00000055917	23369	PUM2	pumilio RNA-binding family member 2 [Source:HGNC Symbol;Acc:14958]	protein_coding	2	20448452	20551995	7571	4224	6600	7362	11196	9224	3817	4555	5130	3675	3473	2529
ENSG00000055950	ENSG00000055950	84545	MRPL43	mitochondrial ribosomal protein L43 [Source:HGNC Symbol;Acc:14517]	protein_coding	10	102729215	102747272	472	350	232	2052	1434	1245	1188	836	765	482	461	805
ENSG00000055955	ENSG00000055955	3700	ITIH4	inter-alpha-trypsin inhibitor heavy chain family, member 4 [Source:HGNC Symbol;Acc:6169]	protein_coding	3	52846991	52865495	46	17	52	8	6	7	12	10	6	14	8	24
ENSG00000055957	ENSG00000055957	3697	ITIH1	inter-alpha-trypsin inhibitor heavy chain 1 [Source:HGNC Symbol;Acc:6166]	protein_coding	3	52811603	52826078	0	4	4	0	0	0	0	0	0	0	0	0
ENSG00000056050	ENSG00000056050	54969	C4orf27	chromosome 4 open reading frame 27 [Source:HGNC Symbol;Acc:26051]	protein_coding	4	170650616	170679104	69	38	44	1237	1293	846	432	471	320	299	275	179
ENSG00000056097	ENSG00000056097	51663	ZFR	zinc finger RNA binding protein [Source:HGNC Symbol;Acc:17277]	protein_coding	5	32354456	32444867	6084	2618	5642	4831	6947	6265	1997	2188	2346	1722	1452	1371
ENSG00000056277	ENSG00000056277	55609	ZNF280C	zinc finger protein 280C [Source:HGNC Symbol;Acc:25955]	protein_coding	X	129336685	129402873	371	204	387	334	323	387	104	81	145	182	104	199
ENSG00000056291	ENSG00000056291	10886	NPFFR2	neuropeptide FF receptor 2 [Source:HGNC Symbol;Acc:4525]	protein_coding	4	72897521	73013784	2	1	0	0	0	0	0	0	0	0	0	0
ENSG00000056487	ENSG00000056487	112885	PHF21B	PHD finger protein 21B [Source:HGNC Symbol;Acc:25161]	protein_coding	22	45277042	45405880	1	0	1	0	1	2	0	0	0	0	0	0
ENSG00000056558	ENSG00000056558	7185	TRAF1	TNF receptor-associated factor 1 [Source:HGNC Symbol;Acc:12031]	protein_coding	9	123664671	123691451	456	479	1447	1366	1153	1397	122	83	61	79	55	172
ENSG00000056586	ENSG00000056586	54542	RC3H2	ring finger and CCCH-type domains 2 [Source:HGNC Symbol;Acc:21461]	protein_coding	9	125606835	125667620	7179	2945	4967	2247	2635	2289	1600	1589	1500	1492	1196	1701
ENSG00000056661	ENSG00000056661	7703	PCGF2	polycomb group ring finger 2 [Source:HGNC Symbol;Acc:12929]	protein_coding	17	36890150	36906070	7	3	4	9	1	6	0	1	1	3	1	5
ENSG00000056678	ENSG00000056678	3833	KIFC1	kinesin family member C1 [Source:HGNC Symbol;Acc:6389]	processed_transcript	HSCHR6_MHC_MCF	33529672	33530001	0	0	0	0	0	0	0	0	0	0	0	0
ENSG00000056736	ENSG00000056736	55540	IL17RB	interleukin 17 receptor B [Source:HGNC Symbol;Acc:18015]	protein_coding	3	53880607	53899827	47	9	30	62	83	108	75	50	59	58	35	87
ENSG00000056972	ENSG00000056972	10758	TRAF3IP2	TRAF3 interacting protein 2 [Source:HGNC Symbol;Acc:1343]	protein_coding	6	111877657	111927481	1440	674	797	526	981	402	111	163	150	88	62	39
ENSG00000056998	ENSG00000056998	8908	GYG2	glycogenin 2 [Source:HGNC Symbol;Acc:4700]	protein_coding	X	2746829	2800859	0	0	0	0	0	0	0	0	1	0	0	0
ENSG00000057019	ENSG00000057019	131566	DCBLD2	discoidin, CUB and LCCL domain containing 2 [Source:HGNC Symbol;Acc:24627]	protein_coding	3	98514785	98620533	9	9	12	86	109	162	51	60	114	52	48	56
ENSG00000057149	ENSG00000057149	6317	SERPINB3	serpin peptidase inhibitor, clade B (ovalbumin), member 3 [Source:HGNC Symbol;Acc:10569]	protein_coding	18	61322431	61329197	0	0	0	0	0	0	0	0	0	0	0	0
ENSG00000057252	ENSG00000057252	6646	SOAT1	sterol O-acyltransferase 1 [Source:HGNC Symbol;Acc:11177]	protein_coding	1	179262925	179327815	1850	941	1360	3512	5061	3077	1512	1529	1631	1215	1295	738
ENSG00000057294	ENSG00000057294	5318	PKP2	plakophilin 2 [Source:HGNC Symbol;Acc:9024]	protein_coding	12	32943679	33049774	0	0	0	5	0	0	4	3	0	3	0	0
ENSG00000057468	ENSG00000057468	4438	MSH4	mutS homolog 4 [Source:HGNC Symbol;Acc:7327]	protein_coding	1	76262567	76378923	2	4	8	12	3	7	2	6	1	5	0	3
ENSG00000057593	ENSG00000057593	2155	F7	coagulation factor VII (serum prothrombin conversion accelerator) [Source:HGNC Symbol;Acc:3544]	protein_coding	13	113760105	113774995	0	0	0	0	0	0	0	0	0	0	0	0
ENSG00000057608	ENSG00000057608	2665	GDI2	GDP dissociation inhibitor 2 [Source:HGNC Symbol;Acc:4227]	protein_coding	10	5807186	5884095	2910	2235	3176	24976	24636	17531	8770	7646	6220	4913	4817	3579
ENSG00000057657	ENSG00000057657	639	PRDM1	PR domain containing 1, with ZNF domain [Source:HGNC Symbol;Acc:9346]	protein_coding	6	106534195	106557814	426	375	44	11989	15966	13939	13849	14016	17395	10614	9561	9715
ENSG00000057663	ENSG00000057663	9474	ATG5	autophagy related 5 [Source:HGNC Symbol;Acc:589]	protein_coding	6	106632351	106773666	1776	1451	1342	6226	4700	3225	2716	1650	1500	940	796	1585
ENSG00000057704	ENSG00000057704	57458	TMCC3	transmembrane and coiled-coil domain family 3 [Source:HGNC Symbol;Acc:29199]	protein_coding	12	94960900	95044338	157	81	407	353	655	556	56	102	256	35	51	47
ENSG00000057757	ENSG00000057757	57095	PITHD1	PITH (C-terminal proteasome-interacting domain of thioredoxin-like) domain containing 1 [Source:HGNC Symbol;Acc:25022]	protein_coding	1	24104895	24114722	2544	1080	1216	1813	2819	2398	538	608	676	521	478	429
ENSG00000057935	ENSG00000057935	57504	MTA3	metastasis associated 1 family, member 3 [Source:HGNC Symbol;Acc:23784]	protein_coding	2	42721709	42984087	568	241	489	571	550	614	337	455	330	405	359	364
ENSG00000058056	ENSG00000058056	8975	USP13	ubiquitin specific peptidase 13 (isopeptidase T-3) [Source:HGNC Symbol;Acc:12611]	protein_coding	3	179370543	179507189	393	197	427	965	1440	1295	152	242	286	108	101	142
ENSG00000058063	ENSG00000058063	23200	ATP11B	ATPase, class VI, type 11B [Source:HGNC Symbol;Acc:13553]	protein_coding	3	182511288	182639423	6132	3754	5679	4477	7975	4821	3894	5438	4253	3233	3488	3085
ENSG00000058085	ENSG00000058085	3918	LAMC2	laminin, gamma 2 [Source:HGNC Symbol;Acc:6493]	protein_coding	1	183155373	183214035	0	0	0	1	7	0	0	1	1	0	0	0
ENSG00000058091	ENSG00000058091	5218	CDK14	cyclin-dependent kinase 14 [Source:HGNC Symbol;Acc:8883]	protein_coding	7	90095738	90839905	1614	1339	6120	2071	2370	2227	3913	4200	3158	2919	2588	2969
ENSG00000058262	ENSG00000058262	29927	SEC61A1	Sec61 alpha 1 subunit (S. cerevisiae) [Source:HGNC Symbol;Acc:18276]	protein_coding	3	127770484	127790526	5492	2409	3221	21638	40683	32157	24574	32842	35335	20237	19560	14465
ENSG00000058272	ENSG00000058272	4659	PPP1R12A	protein phosphatase 1, regulatory subunit 12A [Source:HGNC Symbol;Acc:7618]	protein_coding	12	80167343	80329240	4111	2340	4946	3952	4849	5113	1458	1618	1721	1162	756	1152
ENSG00000058335	ENSG00000058335	5923	RASGRF1	Ras protein-specific guanine nucleotide-releasing factor 1 [Source:HGNC Symbol;Acc:9875]	protein_coding	15	79252289	79383115	241	158	664	257	164	254	67	66	79	43	20	39
ENSG00000058404	ENSG00000058404	816	CAMK2B	calcium/calmodulin-dependent protein kinase II beta [Source:HGNC Symbol;Acc:1461]	protein_coding	7	44256749	44374176	8	2	4	5	1	4	0	1	1	1	2	7
ENSG00000058453	ENSG00000058453	9696	CROCC	ciliary rootlet coiled-coil, rootletin [Source:HGNC Symbol;Acc:21299]	protein_coding	1	17066768	17299474	414	403	572	286	123	253	182	100	152	131	63	391
ENSG00000058600	ENSG00000058600	101060521	POLR3E	polymerase (RNA) III (DNA directed) polypeptide E (80kD) [Source:HGNC Symbol;Acc:30347]	protein_coding	16	22308730	22346424	2916	1836	2706	1855	2255	2618	1358	1192	1302	1087	643	1484
ENSG00000058668	ENSG00000058668	493	ATP2B4	ATPase, Ca++ transporting, plasma membrane 4 [Source:HGNC Symbol;Acc:817]	protein_coding	1	203595689	203713209	347	134	1150	1282	2036	1633	1400	2047	1597	1540	1864	1570
ENSG00000058673	ENSG00000058673	9877	ZC3H11A	zinc finger CCCH-type containing 11A [Source:HGNC Symbol;Acc:29093]	protein_coding	1	203764782	203823252	13147	6212	13935	7881	6371	6996	7296	6289	6090	6691	4504	8565
ENSG00000058729	ENSG00000058729	55781	RIOK2	RIO kinase 2 [Source:HGNC Symbol;Acc:18999]	protein_coding	5	96496571	96518964	844	495	810	1341	1716	1450	879	967	912	766	685	601
ENSG00000058799	ENSG00000058799	54432	YIPF1	Yip1 domain family, member 1 [Source:HGNC Symbol;Acc:25231]	protein_coding	1	54317392	54356407	395	228	192	834	1178	691	1316	1332	971	1051	1265	926
ENSG00000058804	ENSG00000058804	55706	NDC1	NDC1 transmembrane nucleoporin [Source:HGNC Symbol;Acc:25525]	protein_coding	1	54231133	54304533	486	228	408	5651	7152	5688	1016	1417	1505	425	558	565
ENSG00000058866	ENSG00000058866	1608	DGKG	diacylglycerol kinase, gamma 90kDa [Source:HGNC Symbol;Acc:2853]	protein_coding	3	185823457	186080026	68	39	911	70	72	71	2	0	3	5	0	7
ENSG00000059122	ENSG00000059122	84256	FLYWCH1	FLYWCH-type zinc finger 1 [Source:HGNC Symbol;Acc:25404]	protein_coding	16	2961938	3001209	1972	1243	1224	1044	670	1097	499	543	598	499	311	1089
ENSG00000059145	ENSG00000059145	64718	UNKL	unkempt family zinc finger-like [Source:HGNC Symbol;Acc:14184]	protein_coding	16	1413206	1464752	1113	402	896	730	465	723	565	482	515	467	358	1170
ENSG00000059377	ENSG00000059377	6916	TBXAS1	thromboxane A synthase 1 (platelet) [Source:HGNC Symbol;Acc:11609]	protein_coding	7	139476850	139720125	488	131	36	921	1342	998	1061	1834	1361	991	1488	663
ENSG00000059378	ENSG00000059378	64761	PARP12	poly (ADP-ribose) polymerase family, member 12 [Source:HGNC Symbol;Acc:21919]	protein_coding	7	139723544	139763521	2251	2564	4475	518	392	461	1331	1048	947	1905	1182	2387
ENSG00000059573	ENSG00000059573	5832	ALDH18A1	aldehyde dehydrogenase 18 family, member A1 [Source:HGNC Symbol;Acc:9722]	protein_coding	10	97365696	97416463	447	166	263	3766	6679	5625	2658	3408	3670	2183	2039	1811
ENSG00000059588	ENSG00000059588	6894	TARBP1	TAR (HIV-1) RNA binding protein 1 [Source:HGNC Symbol;Acc:11568]	protein_coding	1	234527059	234614849	1425	1062	1590	1358	1222	1437	591	262	433	567	134	871
ENSG00000059691	ENSG00000059691	5188	PET112	PET112 homolog (yeast) [Source:HGNC Symbol;Acc:8849]	protein_coding	4	152591656	152682175	89	68	95	925	1187	1175	442	407	443	222	200	232
ENSG00000059728	ENSG00000059728	4084	MXD1	MAX dimerization protein 1 [Source:HGNC Symbol;Acc:6761]	protein_coding	2	70124820	70170077	881	911	1249	686	770	580	678	393	542	481	361	681
ENSG00000059758	ENSG00000059758	5128	CDK17	cyclin-dependent kinase 17 [Source:HGNC Symbol;Acc:8750]	protein_coding	12	96672039	96794338	5312	3053	5632	2670	4475	2627	3921	3244	3503	3094	2573	2260
ENSG00000059769	ENSG00000059769	552891	DNAJC25	DnaJ (Hsp40) homolog, subfamily C , member 25 [Source:HGNC Symbol;Acc:34187]	protein_coding	9	114393632	114432508	399	394	504	627	498	508	642	522	381	393	231	483
ENSG00000059804	ENSG00000059804	6515	SLC2A3	solute carrier family 2 (facilitated glucose transporter), member 3 [Source:HGNC Symbol;Acc:11007]	protein_coding	12	8071826	8088871	16924	8123	14864	3737	6062	3642	1696	1776	1824	932	614	498
ENSG00000059915	ENSG00000059915	5662	PSD	pleckstrin and Sec7 domain containing [Source:HGNC Symbol;Acc:9507]	protein_coding	10	104162376	104181296	133	156	110	26	14	20	9	9	8	5	3	12
ENSG00000060069	ENSG00000060069	9150	CTDP1	CTD (carboxy-terminal domain, RNA polymerase II, polypeptide A) phosphatase, subunit 1 [Source:HGNC Symbol;Acc:2498]	protein_coding	18	77439801	77514510	1401	661	1089	1187	1590	1756	613	713	1040	536	395	420
ENSG00000060138	ENSG00000060138	8531	YBX3	Y box binding protein 3 [Source:HGNC Symbol;Acc:2428]	protein_coding	12	10851683	10875911	1975	1004	4891	1443	2677	1328	624	926	496	245	457	362
ENSG00000060140	ENSG00000060140	55359	STYK1	serine/threonine/tyrosine kinase 1 [Source:HGNC Symbol;Acc:18889]	protein_coding	12	10771538	10826917	0	0	0	4	1	4	0	0	0	0	0	0
ENSG00000060237	ENSG00000060237	65125	WNK1	WNK lysine deficient protein kinase 1 [Source:HGNC Symbol;Acc:14540]	protein_coding	12	861759	1020618	9110	3602	7138	9047	14923	14746	2828	3621	5043	3097	3163	2087
ENSG00000060303	ENSG00000060303	NA	RPS17P5	ribosomal protein S17 pseudogene 5 [Source:HGNC Symbol;Acc:21352]	pseudogene	6	50824968	50825375	1	2	0	7	0	0	1	1	1	0	0	0
ENSG00000060339	ENSG00000060339	55749	CCAR1	cell division cycle and apoptosis regulator 1 [Source:HGNC Symbol;Acc:24236]	protein_coding	10	70480769	70552134	4109	1963	3141	4004	4927	5968	1863	2266	1945	1488	968	1811
ENSG00000060491	ENSG00000060491	11054	OGFR	opioid growth factor receptor [Source:HGNC Symbol;Acc:15768]	protein_coding	20	61436187	61445352	6287	2176	6108	2115	2424	2726	1505	1705	2265	1560	1149	1670
ENSG00000060558	ENSG00000060558	2769	GNA15	guanine nucleotide binding protein (G protein), alpha 15 (Gq class) [Source:HGNC Symbol;Acc:4383]	protein_coding	19	3136191	3163767	18	14	13	33	54	52	1	0	0	1	0	1
ENSG00000060566	ENSG00000060566	84699	CREB3L3	cAMP responsive element binding protein 3-like 3 [Source:HGNC Symbol;Acc:18855]	protein_coding	19	4153598	4173051	1	0	0	0	0	2	0	0	0	0	0	0
ENSG00000060642	ENSG00000060642	55650	PIGV	phosphatidylinositol glycan anchor biosynthesis, class V [Source:HGNC Symbol;Acc:26031]	protein_coding	1	27113963	27124889	49	40	50	283	318	331	203	205	202	173	153	188
ENSG00000060656	ENSG00000060656	10076	PTPRU	protein tyrosine phosphatase, receptor type, U [Source:HGNC Symbol;Acc:9683]	protein_coding	1	29563028	29653325	52	67	14	7	13	26	4	5	22	13	12	10
ENSG00000060688	ENSG00000060688	9410	SNRNP40	small nuclear ribonucleoprotein 40kDa (U5) [Source:HGNC Symbol;Acc:30857]	protein_coding	1	31732417	31769662	1628	823	1481	3875	4988	3744	1038	1014	1070	541	502	519
ENSG00000060709	ENSG00000060709	23504	RIMBP2	RIMS binding protein 2 [Source:HGNC Symbol;Acc:30339]	protein_coding	12	130880682	131200826	7	0	1748	0	0	0	0	0	0	0	0	0
ENSG00000060718	ENSG00000060718	1301	COL11A1	collagen, type XI, alpha 1 [Source:HGNC Symbol;Acc:2186]	protein_coding	1	103342023	103574052	0	0	0	0	0	0	0	0	0	0	0	0
ENSG00000060749	ENSG00000060749	79832	QSER1	glutamine and serine rich 1 [Source:HGNC Symbol;Acc:26154]	protein_coding	11	32914724	33014862	528	211	415	1189	1451	1417	1312	1243	1228	1400	1276	1326
ENSG00000060762	ENSG00000060762	51660	MPC1	mitochondrial pyruvate carrier 1 [Source:HGNC Symbol;Acc:21606]	protein_coding	6	166778407	166796486	595	595	815	2330	1623	947	2446	1353	924	683	692	1275
ENSG00000060971	ENSG00000060971	30	ACAA1	acetyl-CoA acyltransferase 1 [Source:HGNC Symbol;Acc:82]	protein_coding	3	38144620	38178733	683	523	477	1234	1344	1275	931	838	902	803	458	938
ENSG00000060982	ENSG00000060982	586	BCAT1	branched chain amino-acid transaminase 1, cytosolic [Source:HGNC Symbol;Acc:976]	protein_coding	12	24964295	25102393	178	57	333	5338	6305	5617	372	202	278	133	101	364
ENSG00000061273	ENSG00000061273	51564	HDAC7	histone deacetylase 7 [Source:HGNC Symbol;Acc:14067]	protein_coding	12	48176505	48226915	3903	3872	9490	5709	6229	7115	4204	3987	4704	3003	1955	4595
ENSG00000061337	ENSG00000061337	11178	LZTS1	leucine zipper, putative tumor suppressor 1 [Source:HGNC Symbol;Acc:13861]	protein_coding	8	20103676	20161474	0	0	2	0	1	4	0	0	0	0	0	0
ENSG00000061455	ENSG00000061455	93166	PRDM6	PR domain containing 6 [Source:HGNC Symbol;Acc:9350]	protein_coding	5	122424816	122529960	3	0	6	0	3	1	0	2	1	0	0	2
ENSG00000061492	ENSG00000061492	7478	WNT8A	wingless-type MMTV integration site family, member 8A [Source:HGNC Symbol;Acc:12788]	protein_coding	5	137419581	137428054	1	1	5	0	0	0	0	0	0	0	0	0
ENSG00000061656	ENSG00000061656	6676	SPAG4	sperm associated antigen 4 [Source:HGNC Symbol;Acc:11214]	protein_coding	20	34203814	34208971	551	409	341	235	78	97	244	174	112	275	217	520
ENSG00000061676	ENSG00000061676	10787	NCKAP1	NCK-associated protein 1 [Source:HGNC Symbol;Acc:7666]	protein_coding	2	183773843	183903586	23	6	7	20	8	19	12	14	10	16	11	8
ENSG00000061794	ENSG00000061794	60488	MRPS35	mitochondrial ribosomal protein S35 [Source:HGNC Symbol;Acc:16635]	protein_coding	12	27863706	27909228	1059	756	894	3507	3920	2933	1242	1060	1164	704	593	708
ENSG00000061918	ENSG00000061918	2983	GUCY1B3	guanylate cyclase 1, soluble, beta 3 [Source:HGNC Symbol;Acc:4687]	protein_coding	4	156680144	156728743	0	0	9	3	8	0	0	3	0	0	0	0
ENSG00000061936	ENSG00000061936	6433	SFSWAP	splicing factor, suppressor of white-apricot homolog (Drosophila) [Source:HGNC Symbol;Acc:10790]	protein_coding	12	132195626	132284282	4103	2220	4849	1696	1763	2201	1127	1089	1044	971	573	1366
ENSG00000061938	ENSG00000061938	10188	TNK2	tyrosine kinase, non-receptor, 2 [Source:HGNC Symbol;Acc:19297]	protein_coding	3	195590235	195638816	4800	2755	5024	2318	1543	2452	3916	2477	3140	3566	1696	5926
ENSG00000061987	ENSG00000061987	23041	MON2	MON2 homolog (S. cerevisiae) [Source:HGNC Symbol;Acc:29177]	protein_coding	12	62860597	62991363	1683	872	1916	2305	2607	2494	3670	3104	2727	2632	2048	4546
ENSG00000062038	ENSG00000062038	1001	CDH3	cadherin 3, type 1, P-cadherin (placental) [Source:HGNC Symbol;Acc:1762]	protein_coding	16	68670092	68756519	17	4	14	2	3	1	0	0	0	0	0	2
ENSG00000062096	ENSG00000062096	416	ARSF	arylsulfatase F [Source:HGNC Symbol;Acc:721]	protein_coding	X	2959512	3030767	0	0	0	0	0	0	0	0	0	0	0	0
ENSG00000062194	ENSG00000062194	65056	GPBP1	GC-rich promoter binding protein 1 [Source:HGNC Symbol;Acc:29520]	protein_coding	5	56469775	56560506	10952	6572	8657	4711	5996	4516	2612	2775	3045	2092	1453	1428
ENSG00000062282	ENSG00000062282	84649	DGAT2	diacylglycerol O-acyltransferase 2 [Source:HGNC Symbol;Acc:16940]	protein_coding	11	75470557	75512579	141	57	19	257	336	284	23	26	51	5	7	7
ENSG00000062370	ENSG00000062370	7771	ZNF112	zinc finger protein 112 [Source:HGNC Symbol;Acc:12892]	protein_coding	19	44830708	44871377	0	0	0	5	2	0	0	1	0	4	1	2
ENSG00000062485	ENSG00000062485	1431	CS	citrate synthase [Source:HGNC Symbol;Acc:2422]	protein_coding	12	56665483	56694176	5588	3298	6114	9744	15210	12996	2153	2601	2822	1908	1753	1812
ENSG00000062524	ENSG00000062524	4058	LTK	leukocyte receptor tyrosine kinase [Source:HGNC Symbol;Acc:6721]	protein_coding	15	41795836	41806085	337	177	262	353	349	314	282	255	423	50	45	61
ENSG00000062582	ENSG00000062582	64951	MRPS24	mitochondrial ribosomal protein S24 [Source:HGNC Symbol;Acc:14510]	protein_coding	7	43906157	43909492	38	49	26	34	16	32	32	14	15	18	11	39
ENSG00000062598	ENSG00000062598	63916	ELMO2	engulfment and cell motility 2 [Source:HGNC Symbol;Acc:17233]	protein_coding	20	44994688	45061704	1122	820	755	1010	1564	1379	1001	1067	1131	1014	873	1139
ENSG00000062650	ENSG00000062650	23063	WAPAL	wings apart-like homolog (Drosophila) [Source:HGNC Symbol;Acc:23293]	protein_coding	10	88195013	88281572	5581	1688	3759	4159	7084	6058	2071	2552	2818	2141	1602	1224
ENSG00000062716	ENSG00000062716	81671	VMP1	vacuole membrane protein 1 [Source:HGNC Symbol;Acc:29559]	protein_coding	17	57784553	57919616	583	391	542	8444	5275	3728	3454	2555	1967	1197	1264	1392
ENSG00000062725	ENSG00000062725	10513	APPBP2	amyloid beta precursor protein (cytoplasmic tail) binding protein 2 [Source:HGNC Symbol;Acc:622]	protein_coding	17	58520520	58603580	1422	552	1349	1458	1990	1574	1111	1056	1037	962	845	938
ENSG00000062822	ENSG00000062822	5424	POLD1	polymerase (DNA directed), delta 1, catalytic subunit [Source:HGNC Symbol;Acc:9175]	protein_coding	19	50887461	50921273	202	105	171	3168	3423	4324	353	544	750	208	221	494
ENSG00000063015	ENSG00000063015	124925	SEZ6	seizure related 6 homolog (mouse) [Source:HGNC Symbol;Acc:15955]	protein_coding	17	27281919	27333458	7	5	8	3	0	0	5	1	0	0	1	5
ENSG00000063046	ENSG00000063046	1975	EIF4B	eukaryotic translation initiation factor 4B [Source:HGNC Symbol;Acc:3285]	protein_coding	12	53399942	53435993	34087	14684	23311	16826	25132	21279	10010	9912	12531	8823	6401	4510
ENSG00000063127	ENSG00000063127	28968	SLC6A16	solute carrier family 6, member 16 [Source:HGNC Symbol;Acc:13622]	protein_coding	19	49792895	49828482	136	92	430	16	10	10	56	28	22	69	21	47
ENSG00000063169	ENSG00000063169	29998	GLTSCR1	glioma tumor suppressor candidate region gene 1 [Source:HGNC Symbol;Acc:4332]	protein_coding	19	48111453	48206533	792	298	618	371	409	425	352	313	583	275	306	520
ENSG00000063176	ENSG00000063176	56848	SPHK2	sphingosine kinase 2 [Source:HGNC Symbol;Acc:18859]	protein_coding	19	49122548	49133974	111	50	64	640	666	889	278	283	401	196	131	258
ENSG00000063177	ENSG00000063177	6141	RPL18	ribosomal protein L18 [Source:HGNC Symbol;Acc:10310]	protein_coding	19	49118585	49122793	59616	72502	51324	61769	37931	34383	41503	18284	22141	7268	7101	16182
ENSG00000063180	ENSG00000063180	770	CA11	carbonic anhydrase XI [Source:HGNC Symbol;Acc:1370]	protein_coding	19	49141199	49149569	265	115	182	90	77	98	46	27	26	48	18	31
ENSG00000063241	ENSG00000063241	79763	ISOC2	isochorismatase domain containing 2 [Source:HGNC Symbol;Acc:26278]	protein_coding	19	55964352	55973710	90	77	46	2116	2118	2447	1199	1052	1255	444	439	934
ENSG00000063244	ENSG00000063244	11338	U2AF2	U2 small nuclear RNA auxiliary factor 2 [Source:HGNC Symbol;Acc:23156]	protein_coding	19	56165512	56186081	6714	3044	5324	8495	11498	13643	3357	4297	5361	2726	2104	2517
ENSG00000063245	ENSG00000063245	29924	EPN1	epsin 1 [Source:HGNC Symbol;Acc:21604]	protein_coding	19	56186592	56221224	4566	1295	2649	1716	2820	2927	1196	1596	2236	1241	1124	957
ENSG00000063322	ENSG00000063322	55588	MED29	mediator complex subunit 29 [Source:HGNC Symbol;Acc:23074]	protein_coding	19	39881943	39891277	2653	906	1505	1632	2041	1932	1240	1347	1494	1025	748	917
ENSG00000063438	ENSG00000063438	57491	AHRR	aryl-hydrocarbon receptor repressor [Source:HGNC Symbol;Acc:346]	protein_coding	5	304291	438406	29	1	21	609	434	757	68	39	75	41	12	49
ENSG00000063515	ENSG00000063515	2928	GSC2	goosecoid homeobox 2 [Source:HGNC Symbol;Acc:4613]	protein_coding	22	19136089	19137796	0	0	0	2	0	0	0	0	0	0	0	0
ENSG00000063587	ENSG00000063587	10838	ZNF275	zinc finger protein 275 [Source:HGNC Symbol;Acc:13069]	protein_coding	X	152599613	152625568	1188	615	1159	1727	2071	1643	2373	2096	2831	3019	2354	2161
ENSG00000063601	ENSG00000063601	8776	MTMR1	myotubularin related protein 1 [Source:HGNC Symbol;Acc:7449]	protein_coding	X	149861435	149933576	5907	3509	5360	2405	3001	2954	1721	1860	2026	1396	1194	1527
ENSG00000063660	ENSG00000063660	2817	GPC1	glypican 1 [Source:HGNC Symbol;Acc:4449]	protein_coding	2	241375088	241407493	29	13	13	83	165	148	14	25	40	20	11	14
ENSG00000063761	ENSG00000063761	57143	ADCK1	aarF domain containing kinase 1 [Source:HGNC Symbol;Acc:19038]	protein_coding	14	78266426	78401355	46	53	86	186	194	209	247	226	250	232	175	284
ENSG00000063854	ENSG00000063854	3029	HAGH	hydroxyacylglutathione hydrolase [Source:HGNC Symbol;Acc:4805]	protein_coding	16	1845621	1877195	314	66	207	530	718	710	857	802	815	804	734	985
ENSG00000063978	ENSG00000063978	6047	RNF4	ring finger protein 4 [Source:HGNC Symbol;Acc:10067]	protein_coding	4	2463947	2627047	8986	2847	6657	4772	7712	6646	2396	3173	3986	1987	1897	1298
ENSG00000064012	ENSG00000064012	841	CASP8	caspase 8, apoptosis-related cysteine peptidase [Source:HGNC Symbol;Acc:1509]	protein_coding	2	202098166	202152434	5021	4254	4880	3243	3306	2977	2977	2656	2195	2045	1451	2161
ENSG00000064042	ENSG00000064042	22998	LIMCH1	LIM and calponin homology domains 1 [Source:HGNC Symbol;Acc:29191]	protein_coding	4	41361624	41702061	1	1	22	0	0	0	0	0	0	0	0	0
ENSG00000064102	ENSG00000064102	55726	ASUN	asunder spermatogenesis regulator [Source:HGNC Symbol;Acc:20174]	protein_coding	12	27058114	27091259	513	350	543	3852	4149	3566	1410	1401	1265	892	765	986
ENSG00000064115	ENSG00000064115	51768	TM7SF3	transmembrane 7 superfamily member 3 [Source:HGNC Symbol;Acc:23049]	protein_coding	12	27126128	27167367	220	78	248	2358	2967	2344	1497	1624	1398	842	844	926
ENSG00000064195	ENSG00000064195	1747	DLX3	distal-less homeobox 3 [Source:HGNC Symbol;Acc:2916]	protein_coding	17	48067369	48072588	0	0	0	1	0	0	0	0	0	0	0	0
ENSG00000064199	ENSG00000064199	53340	SPA17	sperm autoantigenic protein 17 [Source:HGNC Symbol;Acc:11210]	protein_coding	11	124543694	124567414	5	8	10	84	69	56	16	17	23	17	2	9
ENSG00000064201	ENSG00000064201	10077	TSPAN32	tetraspanin 32 [Source:HGNC Symbol;Acc:13410]	protein_coding	11	2323227	2339430	44	37	184	16	6	3	30	43	20	49	16	75
ENSG00000064205	ENSG00000064205	8839	WISP2	WNT1 inducible signaling pathway protein 2 [Source:HGNC Symbol;Acc:12770]	protein_coding	20	43343485	43357150	0	0	0	4	0	1	0	0	0	0	0	1
ENSG00000064218	ENSG00000064218	58524	DMRT3	doublesex and mab-3 related transcription factor 3 [Source:HGNC Symbol;Acc:13909]	protein_coding	9	976964	991731	0	0	0	0	0	0	0	0	0	0	0	0
ENSG00000064225	ENSG00000064225	10402	ST3GAL6	ST3 beta-galactoside alpha-2,3-sialyltransferase 6 [Source:HGNC Symbol;Acc:18080]	protein_coding	3	98451080	98540045	7	1	0	0	2	0	50	17	13	39	18	50
ENSG00000064270	ENSG00000064270	9914	ATP2C2	ATPase, Ca++ transporting, type 2C, member 2 [Source:HGNC Symbol;Acc:29103]	protein_coding	16	84402133	84497793	1	2	1	3	1	8	0	1	3	5	3	12
ENSG00000064300	ENSG00000064300	4804	NGFR	nerve growth factor receptor [Source:HGNC Symbol;Acc:7809]	protein_coding	17	47572655	47592379	8	1	0	0	5	5	1	2	0	0	0	0
ENSG00000064309	ENSG00000064309	50937	CDON	cell adhesion associated, oncogene regulated [Source:HGNC Symbol;Acc:17104]	protein_coding	11	125825691	125933230	1	1	0	73	56	85	16	16	19	12	4	5
ENSG00000064313	ENSG00000064313	6873	TAF2	TAF2 RNA polymerase II, TATA box binding protein (TBP)-associated factor, 150kDa [Source:HGNC Symbol;Acc:11536]	protein_coding	8	120743015	120845103	2069	1358	1594	2667	3758	3211	1181	1375	1344	883	706	969
ENSG00000064393	ENSG00000064393	28996	HIPK2	homeodomain interacting protein kinase 2 [Source:HGNC Symbol;Acc:14402]	protein_coding	7	139246316	139477577	29068	5522	6436	9954	13577	17951	8491	7914	11464	7129	8118	4911
ENSG00000064419	ENSG00000064419	23534	TNPO3	transportin 3 [Source:HGNC Symbol;Acc:17103]	protein_coding	7	128594948	128695198	2172	1009	1375	4370	7326	6448	1209	1653	2102	1211	1081	815
ENSG00000064489	ENSG00000064489	4207	MEF2BNB-MEF2B	MEF2BNB-MEF2B readthrough [Source:HGNC Symbol;Acc:39979]	protein_coding	19	19256376	19302967	3	0	3	2	4	2	3	7	3	5	7	6
ENSG00000064490	ENSG00000064490	8625	RFXANK	regulatory factor X-associated ankyrin-containing protein [Source:HGNC Symbol;Acc:9987]	protein_coding	19	19303008	19312678	416	232	227	1174	1543	1258	595	701	825	435	395	438
ENSG00000064545	ENSG00000064545	54929	TMEM161A	transmembrane protein 161A [Source:HGNC Symbol;Acc:26020]	protein_coding	19	19229978	19249322	108	45	52	456	631	695	317	342	486	254	222	342
ENSG00000064547	ENSG00000064547	9170	LPAR2	lysophosphatidic acid receptor 2 [Source:HGNC Symbol;Acc:3168]	protein_coding	19	19734477	19739739	1415	579	960	284	264	448	147	83	174	94	63	102
ENSG00000064601	ENSG00000064601	5476	CTSA	cathepsin A [Source:HGNC Symbol;Acc:9251]	protein_coding	20	44518783	44527459	698	462	548	1829	2718	3084	3152	2352	3827	2637	1459	1910
ENSG00000064607	ENSG00000064607	10147	SUGP2	SURP and G patch domain containing 2 [Source:HGNC Symbol;Acc:18641]	protein_coding	19	19101697	19144832	2702	2234	3365	4476	1833	3525	2181	1548	1238	1422	739	3854
ENSG00000064651	ENSG00000064651	6558	SLC12A2	solute carrier family 12 (sodium/potassium/chloride transporter), member 2 [Source:HGNC Symbol;Acc:10911]	protein_coding	5	127419458	127525380	1313	466	849	1460	2200	1808	707	792	796	560	454	319
ENSG00000064652	ENSG00000064652	28966	SNX24	sorting nexin 24 [Source:HGNC Symbol;Acc:21533]	protein_coding	5	122179134	122365049	40	19	36	314	251	247	85	66	70	45	49	75
ENSG00000064655	ENSG00000064655	2139	EYA2	eyes absent homolog 2 (Drosophila) [Source:HGNC Symbol;Acc:3520]	protein_coding	20	45523263	45817492	29	19	4	342	429	588	277	276	395	309	200	195
ENSG00000064666	ENSG00000064666	1265	CNN2	calponin 2 [Source:HGNC Symbol;Acc:2156]	protein_coding	19	1026298	1039068	4126	1142	2978	11430	15804	14228	2672	3074	4609	1466	1380	1012
ENSG00000064687	ENSG00000064687	10347	ABCA7	ATP-binding cassette, sub-family A (ABC1), member 7 [Source:HGNC Symbol;Acc:37]	protein_coding	19	1040102	1065571	1910	1562	3466	1315	829	1093	2475	1955	1995	1994	1067	4973
ENSG00000064692	ENSG00000064692	9627	SNCAIP	synuclein, alpha interacting protein [Source:HGNC Symbol;Acc:11139]	protein_coding	5	121647049	121799914	0	0	0	1	0	0	0	0	0	2	0	2
ENSG00000064703	ENSG00000064703	11218	DDX20	DEAD (Asp-Glu-Ala-Asp) box polypeptide 20 [Source:HGNC Symbol;Acc:2743]	protein_coding	1	112297867	112310638	2550	1936	2169	1146	1520	1260	461	407	380	390	357	380
ENSG00000064726	ENSG00000064726	53339	BTBD1	BTB (POZ) domain containing 1 [Source:HGNC Symbol;Acc:1120]	protein_coding	15	83685174	83736106	4873	2591	3752	4128	4526	3726	2018	1691	1607	1219	1072	1413
ENSG00000064763	ENSG00000064763	55711	FAR2	fatty acyl CoA reductase 2 [Source:HGNC Symbol;Acc:25531]	protein_coding	12	29302036	29493913	27	21	42	45	60	49	85	66	63	74	57	61
ENSG00000064787	ENSG00000064787	8537	BCAS1	breast carcinoma amplified sequence 1 [Source:HGNC Symbol;Acc:974]	protein_coding	20	52553316	52687304	80	43	7	215	183	367	22	10	44	13	9	41
ENSG00000064835	ENSG00000064835	5449	POU1F1	POU class 1 homeobox 1 [Source:HGNC Symbol;Acc:9210]	protein_coding	3	87308554	87325737	2	0	0	0	0	0	2	0	0	0	0	0
ENSG00000064886	ENSG00000064886	1117	CHI3L2	chitinase 3-like 2 [Source:HGNC Symbol;Acc:1933]	protein_coding	1	111743393	111786062	15	171	148	361	19	275	269	19	197	155	34	101
ENSG00000064932	ENSG00000064932	22904	SBNO2	strawberry notch homolog 2 (Drosophila) [Source:HGNC Symbol;Acc:29158]	protein_coding	19	1107636	1174282	1916	802	1086	2850	2703	3022	2596	2604	3138	1713	1468	2975
ENSG00000064933	ENSG00000064933	5378	PMS1	PMS1 postmeiotic segregation increased 1 (S. cerevisiae) [Source:HGNC Symbol;Acc:9121]	protein_coding	2	190649107	190742355	319	204	496	1554	1415	1327	595	442	455	480	248	738
ENSG00000064961	ENSG00000064961	10362	HMG20B	high mobility group 20B [Source:HGNC Symbol;Acc:5002]	protein_coding	19	3572775	3579086	448	277	355	1250	1260	1464	813	813	826	609	434	1095
ENSG00000064989	ENSG00000064989	10203	CALCRL	calcitonin receptor-like [Source:HGNC Symbol;Acc:16709]	protein_coding	2	188207856	188313187	25	0	0	19	24	17	4	2	14	3	0	8
ENSG00000064995	ENSG00000064995	6882	TAF11	TAF11 RNA polymerase II, TATA box binding protein (TBP)-associated factor, 28kDa [Source:HGNC Symbol;Acc:11544]	protein_coding	6	34845555	34855866	1327	1150	1151	1825	1398	1345	797	690	577	351	316	521
ENSG00000064999	ENSG00000064999	23294	ANKS1A	ankyrin repeat and sterile alpha motif domain containing 1A [Source:HGNC Symbol;Acc:20961]	protein_coding	6	34857042	35059179	215	139	335	395	629	662	399	437	546	440	331	411
ENSG00000065000	ENSG00000065000	8943	AP3D1	adaptor-related protein complex 3, delta 1 subunit [Source:HGNC Symbol;Acc:568]	protein_coding	19	2100988	2164464	3402	1225	1966	6109	9325	10274	5600	6752	7616	5001	3639	4661
ENSG00000065029	ENSG00000065029	7629	ZNF76	zinc finger protein 76 [Source:HGNC Symbol;Acc:13149]	protein_coding	6	35226686	35263762	1125	598	1170	1088	814	1093	938	679	709	819	295	1391
ENSG00000065054	ENSG00000065054	9351	SLC9A3R2	solute carrier family 9, subfamily A (NHE3, cation proton antiporter 3), member 3 regulator 2 [Source:HGNC Symbol;Acc:11076]	protein_coding	16	2075357	2089027	6	1	3	14	9	12	9	17	4	9	5	6
ENSG00000065057	ENSG00000065057	4913	NTHL1	nth endonuclease III-like 1 (E. coli) [Source:HGNC Symbol;Acc:8028]	protein_coding	16	2089816	2097867	26	24	51	514	652	574	226	211	296	97	111	84
ENSG00000065060	ENSG00000065060	54887	UHRF1BP1	UHRF1 binding protein 1 [Source:HGNC Symbol;Acc:21216]	protein_coding	6	34759857	34850915	2248	993	1411	2441	3614	3403	1366	1472	1644	1214	1022	1064
ENSG00000065135	ENSG00000065135	2773	GNAI3	guanine nucleotide binding protein (G protein), alpha inhibiting activity polypeptide 3 [Source:HGNC Symbol;Acc:4387]	protein_coding	1	110091233	110136975	2533	1007	1376	7307	9519	6449	2334	2438	2584	1238	1230	905
ENSG00000065150	ENSG00000065150	3843	IPO5	importin 5 [Source:HGNC Symbol;Acc:6402]	protein_coding	13	98605912	98676551	5173	2643	3714	17406	23090	18813	3731	4080	4215	2284	1982	1984
ENSG00000065154	ENSG00000065154	4942	OAT	ornithine aminotransferase [Source:HGNC Symbol;Acc:8091]	protein_coding	10	126085872	126107545	817	581	543	2373	4913	3167	969	1747	1751	632	867	665
ENSG00000065183	ENSG00000065183	10885	WDR3	WD repeat domain 3 [Source:HGNC Symbol;Acc:12755]	protein_coding	1	118472343	118509165	351	110	163	2281	4107	3565	641	778	975	533	421	324
ENSG00000065243	ENSG00000065243	5586	PKN2	protein kinase N2 [Source:HGNC Symbol;Acc:9406]	protein_coding	1	89149905	89301938	3365	2304	3632	1420	860	981	1207	817	786	944	685	1567
ENSG00000065268	ENSG00000065268	57418	WDR18	WD repeat domain 18 [Source:HGNC Symbol;Acc:17956]	protein_coding	19	983174	994569	334	61	49	1682	1494	2150	365	322	556	223	152	276
ENSG00000065308	ENSG00000065308	9697	TRAM2	translocation associated membrane protein 2 [Source:HGNC Symbol;Acc:16855]	protein_coding	6	52362200	52441713	937	455	805	8890	8690	11902	15064	13812	16145	15754	11021	15966
ENSG00000065320	ENSG00000065320	9423	NTN1	netrin 1 [Source:HGNC Symbol;Acc:8029]	protein_coding	17	8924859	9147317	9	13	22	10	2	4	1	1	0	0	0	0
ENSG00000065325	ENSG00000065325	9340	GLP2R	glucagon-like peptide 2 receptor [Source:HGNC Symbol;Acc:4325]	protein_coding	17	9725523	9795419	0	0	0	0	0	0	0	0	0	0	0	0
ENSG00000065328	ENSG00000065328	55388	MCM10	minichromosome maintenance complex component 10 [Source:HGNC Symbol;Acc:18043]	protein_coding	10	13203554	13253104	9	5	1	2820	3912	4349	219	504	592	71	101	140
ENSG00000065357	ENSG00000065357	1606	DGKA	diacylglycerol kinase, alpha 80kDa [Source:HGNC Symbol;Acc:2849]	protein_coding	12	56321103	56347811	3335	1696	4818	1351	1183	1278	687	548	589	511	296	832
ENSG00000065361	ENSG00000065361	2065	ERBB3	v-erb-b2 avian erythroblastic leukemia viral oncogene homolog 3 [Source:HGNC Symbol;Acc:3431]	protein_coding	12	56473641	56497289	2	1	2	2	6	2	4	1	2	0	0	1
ENSG00000065371	ENSG00000065371	54763	ROPN1	rhophilin associated tail protein 1 [Source:HGNC Symbol;Acc:17692]	protein_coding	3	123687368	123711025	4	0	3	2	0	0	0	0	0	0	0	0
ENSG00000065413	ENSG00000065413	91526	ANKRD44	ankyrin repeat domain 44 [Source:HGNC Symbol;Acc:25259]	protein_coding	2	197831741	198175897	3188	1600	4956	3101	4369	3476	1575	1710	1935	1089	966	1655
ENSG00000065427	ENSG00000065427	3735	KARS	lysyl-tRNA synthetase [Source:HGNC Symbol;Acc:6215]	protein_coding	16	75661622	75682541	4829	2252	2805	9080	13093	11596	3252	3848	3865	2970	2541	1718
ENSG00000065457	ENSG00000065457	23536	ADAT1	adenosine deaminase, tRNA-specific 1 [Source:HGNC Symbol;Acc:228]	protein_coding	16	75630879	75657198	420	215	426	840	907	796	478	326	392	430	248	358
ENSG00000065485	ENSG00000065485	102465667	PDIA5	protein disulfide isomerase family A, member 5 [Source:HGNC Symbol;Acc:24811]	protein_coding	3	122785909	122944074	28	19	14	804	1837	1420	1909	2483	2429	1143	946	818
ENSG00000065491	ENSG00000065491	55633	TBC1D22B	TBC1 domain family, member 22B [Source:HGNC Symbol;Acc:21602]	protein_coding	6	37225548	37300746	859	379	567	316	383	363	123	149	126	149	88	88
ENSG00000065518	ENSG00000065518	4710	NDUFB4	NADH dehydrogenase (ubiquinone) 1 beta subcomplex, 4, 15kDa [Source:HGNC Symbol;Acc:7699]	protein_coding	3	120315156	120321347	1550	1083	1603	5268	3577	2904	5077	3135	2558	1908	2006	3277
ENSG00000065526	ENSG00000065526	23013	SPEN	spen family transcriptional repressor [Source:HGNC Symbol;Acc:17575]	protein_coding	1	16174359	16266955	28591	9771	21380	6810	7410	9107	5162	5513	6252	4988	4786	5505
ENSG00000065534	ENSG00000065534	4638	MYLK	myosin light chain kinase [Source:HGNC Symbol;Acc:7590]	protein_coding	3	123328896	123603178	6	9	29	83	34	50	21	11	9	13	7	34
ENSG00000065548	ENSG00000065548	55854	ZC3H15	zinc finger CCCH-type containing 15 [Source:HGNC Symbol;Acc:29528]	protein_coding	2	187350883	187374090	4600	3558	4122	6505	6132	5046	2849	2570	1951	1442	1208	1717
ENSG00000065559	ENSG00000065559	6416	MAP2K4	mitogen-activated protein kinase kinase 4 [Source:HGNC Symbol;Acc:6844]	protein_coding	17	11924141	12047147	992	439	710	1738	2219	1479	1449	1266	1172	975	934	1051
ENSG00000065600	ENSG00000065600	55248	TMEM206	transmembrane protein 206 [Source:HGNC Symbol;Acc:25593]	protein_coding	1	212537273	212588243	351	139	220	410	598	483	244	297	215	127	119	144
ENSG00000065609	ENSG00000065609	9892	SNAP91	synaptosomal-associated protein, 91kDa [Source:HGNC Symbol;Acc:14986]	protein_coding	6	84262599	84419410	0	0	0	0	0	0	0	0	0	0	0	0
ENSG00000065613	ENSG00000065613	9748	SLK	STE20-like kinase [Source:HGNC Symbol;Acc:11088]	protein_coding	10	105726959	105788991	4141	1361	1893	1911	2922	2409	893	1068	962	1022	802	600
ENSG00000065615	ENSG00000065615	51167	CYB5R4	cytochrome b5 reductase 4 [Source:HGNC Symbol;Acc:20147]	protein_coding	6	84569362	84677143	2735	2012	1923	4983	3044	2050	1816	995	883	448	399	981
ENSG00000065618	ENSG00000065618	1308	COL17A1	collagen, type XVII, alpha 1 [Source:HGNC Symbol;Acc:2194]	protein_coding	10	105791044	105845760	3	1	2	1	1	0	0	0	0	0	0	0
ENSG00000065621	ENSG00000065621	119391	GSTO2	glutathione S-transferase omega 2 [Source:HGNC Symbol;Acc:23064]	protein_coding	10	106028631	106064703	29	29	38	17	22	20	18	22	25	20	16	29
ENSG00000065665	ENSG00000065665	55176	SEC61A2	Sec61 alpha 2 subunit (S. cerevisiae) [Source:HGNC Symbol;Acc:17702]	protein_coding	10	12171636	12211960	850	735	707	543	400	410	212	133	119	159	82	281
ENSG00000065675	ENSG00000065675	5588	PRKCQ	protein kinase C, theta [Source:HGNC Symbol;Acc:9410]	protein_coding	10	6469105	6622263	47	5	3	19	41	20	0	3	5	3	6	3
ENSG00000065717	ENSG00000065717	7089	TLE2	transducin-like enhancer of split 2 (E(sp1) homolog, Drosophila) [Source:HGNC Symbol;Acc:11838]	protein_coding	19	2997636	3047633	3	1	10	2	3	8	2	2	10	5	2	15
ENSG00000065802	ENSG00000065802	51665	ASB1	ankyrin repeat and SOCS box containing 1 [Source:HGNC Symbol;Acc:16011]	protein_coding	2	239335383	239360891	1526	403	1004	1857	1535	1671	721	621	692	310	297	619
ENSG00000065809	ENSG00000065809	83641	FAM107B	family with sequence similarity 107, member B [Source:HGNC Symbol;Acc:23726]	protein_coding	10	14560556	14816896	9030	3052	4011	18751	22800	19864	4970	3437	5944	2896	1993	2889
ENSG00000065833	ENSG00000065833	4199	ME1	malic enzyme 1, NADP(+)-dependent, cytosolic [Source:HGNC Symbol;Acc:6983]	protein_coding	6	83920108	84140797	1	0	0	24	30	16	2	0	1	8	2	2
ENSG00000065882	ENSG00000065882	23216	TBC1D1	TBC1 (tre-2/USP6, BUB2, cdc16) domain family, member 1 [Source:HGNC Symbol;Acc:11578]	protein_coding	4	37892708	38140796	3971	2319	7340	1335	2641	1502	1828	3141	2278	1244	1274	795
ENSG00000065883	ENSG00000065883	8621	CDK13	cyclin-dependent kinase 13 [Source:HGNC Symbol;Acc:1733]	protein_coding	7	39989636	40136733	3843	1603	3107	1387	2008	2014	925	937	1145	942	648	735
ENSG00000065911	ENSG00000065911	10797	MTHFD2	methylenetetrahydrofolate dehydrogenase (NADP+ dependent) 2, methenyltetrahydrofolate cyclohydrolase [Source:HGNC Symbol;Acc:7434]	protein_coding	2	74425689	74444692	504	360	286	21281	24990	17157	4408	3351	5085	1517	1246	1686
ENSG00000065923	ENSG00000065923	84679	SLC9A7	solute carrier family 9, subfamily A (NHE7, cation proton antiporter 7), member 7 [Source:HGNC Symbol;Acc:17123]	protein_coding	X	46464753	46618490	1377	821	3026	565	612	697	49	59	108	39	33	37
ENSG00000065970	ENSG00000065970	55810	FOXJ2	forkhead box J2 [Source:HGNC Symbol;Acc:24818]	protein_coding	12	8185299	8208099	2134	652	1275	979	1598	1160	540	729	782	708	601	595
ENSG00000065978	ENSG00000065978	4904	YBX1	Y box binding protein 1 [Source:HGNC Symbol;Acc:8014]	protein_coding	1	43148098	43168020	28219	14441	18423	44662	68409	54212	10560	11665	12045	6465	5351	5318
ENSG00000065989	ENSG00000065989	5141	PDE4A	phosphodiesterase 4A, cAMP-specific [Source:HGNC Symbol;Acc:8780]	protein_coding	19	10527449	10580305	732	274	398	192	362	380	109	318	294	158	248	238
ENSG00000066027	ENSG00000066027	5525	PPP2R5A	protein phosphatase 2, regulatory subunit B', alpha [Source:HGNC Symbol;Acc:9309]	protein_coding	1	212458879	212535200	3979	1941	2548	1724	2567	1867	677	780	896	718	576	447
ENSG00000066032	ENSG00000066032	1496	CTNNA2	catenin (cadherin-associated protein), alpha 2 [Source:HGNC Symbol;Acc:2510]	protein_coding	2	79412357	80875905	0	0	0	0	1	1	0	0	0	0	1	0
ENSG00000066044	ENSG00000066044	1994	ELAVL1	ELAV like RNA binding protein 1 [Source:HGNC Symbol;Acc:3312]	protein_coding	19	8023463	8070543	1152	551	720	5051	7718	6665	1793	2450	2862	1497	1540	1130
ENSG00000066056	ENSG00000066056	7075	TIE1	tyrosine kinase with immunoglobulin-like and EGF-like domains 1 [Source:HGNC Symbol;Acc:11809]	protein_coding	1	43766664	43788779	0	0	3	4	1	2	0	0	0	0	0	0
ENSG00000066084	ENSG00000066084	57609	DIP2B	DIP2 disco-interacting protein 2 homolog B (Drosophila) [Source:HGNC Symbol;Acc:29284]	protein_coding	12	50898768	51142450	3999	1796	5126	1902	3248	2611	1049	1181	1315	1154	1020	771
ENSG00000066117	ENSG00000066117	6602	SMARCD1	SWI/SNF related, matrix associated, actin dependent regulator of chromatin, subfamily d, member 1 [Source:HGNC Symbol;Acc:11106]	protein_coding	12	50478755	50494495	7552	3319	6914	3079	4591	4314	1532	1765	2142	1282	1064	1300
ENSG00000066135	ENSG00000066135	9682	KDM4A	lysine (K)-specific demethylase 4A [Source:HGNC Symbol;Acc:22978]	protein_coding	1	44115829	44171186	1395	591	1120	1881	3631	3256	1231	1566	2067	1283	1050	1015
ENSG00000066136	ENSG00000066136	4802	NFYC	nuclear transcription factor Y, gamma [Source:HGNC Symbol;Acc:7806]	protein_coding	1	41157320	41237275	956	354	791	2220	2834	2584	1294	1634	1450	1055	993	939
ENSG00000066185	ENSG00000066185	84217	ZMYND12	zinc finger, MYND-type containing 12 [Source:HGNC Symbol;Acc:21192]	protein_coding	1	42896000	42921938	0	0	1	26	14	11	30	11	10	19	13	21
ENSG00000066230	ENSG00000066230	6550	SLC9A3	solute carrier family 9, subfamily A (NHE3, cation proton antiporter 3), member 3 [Source:HGNC Symbol;Acc:11073]	protein_coding	5	473425	524447	25	19	8	18	2	29	6	7	9	3	3	38
ENSG00000066248	ENSG00000066248	25791	NGEF	neuronal guanine nucleotide exchange factor [Source:HGNC Symbol;Acc:7807]	protein_coding	2	233743396	233877982	3	0	0	0	0	0	3	0	0	2	0	0
ENSG00000066279	ENSG00000066279	259266	ASPM	asp (abnormal spindle) homolog, microcephaly associated (Drosophila) [Source:HGNC Symbol;Acc:19048]	protein_coding	1	197053258	197115824	42	26	9	5897	5485	6433	2541	2560	2126	580	690	1942
ENSG00000066294	ENSG00000066294	8832	CD84	CD84 molecule [Source:HGNC Symbol;Acc:1704]	protein_coding	1	160510885	160549306	1665	835	3291	161	165	81	22	17	35	11	8	59
ENSG00000066322	ENSG00000066322	64834	ELOVL1	ELOVL fatty acid elongase 1 [Source:HGNC Symbol;Acc:14418]	protein_coding	1	43829068	43833696	1811	934	926	2402	3045	2990	882	894	996	596	592	549
ENSG00000066336	ENSG00000066336	6688	SPI1	spleen focus forming virus (SFFV) proviral integration oncogene [Source:HGNC Symbol;Acc:11241]	protein_coding	11	47376411	47400127	1514	746	988	892	1311	1119	610	720	1016	493	431	434
ENSG00000066379	ENSG00000066379	30834	ZNRD1	zinc ribbon domain containing 1 [Source:HGNC Symbol;Acc:13182]	protein_coding	6	30026676	30032686	435	282	271	2062	1113	829	906	443	404	228	215	402
ENSG00000066382	ENSG00000066382	744	MPPED2	metallophosphoesterase domain containing 2 [Source:HGNC Symbol;Acc:1180]	protein_coding	11	30406040	30608419	4	5	2	0	0	0	0	0	0	0	0	0
ENSG00000066405	ENSG00000066405	51208	CLDN18	claudin 18 [Source:HGNC Symbol;Acc:2039]	protein_coding	3	137717577	137752494	0	0	0	0	0	0	0	0	0	0	0	0
ENSG00000066422	ENSG00000066422	27107	ZBTB11	zinc finger and BTB domain containing 11 [Source:HGNC Symbol;Acc:16740]	protein_coding	3	101367733	101396339	4463	2596	4678	2019	2283	2176	1118	1002	1025	999	778	984
ENSG00000066427	ENSG00000066427	4287	ATXN3	ataxin 3 [Source:HGNC Symbol;Acc:7106]	protein_coding	14	92524896	92572965	1049	822	963	753	946	850	339	306	321	322	183	329
ENSG00000066455	ENSG00000066455	9950	GOLGA5	golgin A5 [Source:HGNC Symbol;Acc:4428]	protein_coding	14	93260576	93306308	552	189	293	1473	2133	1909	2154	2575	1855	1867	1412	1837
ENSG00000066468	ENSG00000066468	2263	FGFR2	fibroblast growth factor receptor 2 [Source:HGNC Symbol;Acc:3689]	protein_coding	10	123237848	123357972	1	0	0	0	0	0	0	0	0	0	1	0
ENSG00000066557	ENSG00000066557	55631	LRRC40	leucine rich repeat containing 40 [Source:HGNC Symbol;Acc:26004]	protein_coding	1	70610488	70671303	1075	850	986	2761	2665	1841	564	542	483	316	303	372
ENSG00000066583	ENSG00000066583	51015	ISOC1	isochorismatase domain containing 1 [Source:HGNC Symbol;Acc:24254]	protein_coding	5	128430444	128449721	213	133	116	985	1422	1075	949	1005	904	847	892	603
ENSG00000066629	ENSG00000066629	2009	EML1	echinoderm microtubule associated protein like 1 [Source:HGNC Symbol;Acc:3330]	protein_coding	14	100204030	100408397	0	0	0	0	1	1	2	1	0	0	0	1
ENSG00000066651	ENSG00000066651	60487	TRMT11	tRNA methyltransferase 11 homolog (S. cerevisiae) [Source:HGNC Symbol;Acc:21080]	protein_coding	6	126307576	126360422	341	358	369	675	642	556	270	218	157	197	87	305
ENSG00000066654	ENSG00000066654	55623	THUMPD1	THUMP domain containing 1 [Source:HGNC Symbol;Acc:23807]	protein_coding	16	20744986	20753406	4331	2410	2832	2794	4057	3106	1340	1324	1493	1178	818	1124
ENSG00000066697	ENSG00000066697	91283	MSANTD3	Myb/SANT-like DNA-binding domain containing 3 [Source:HGNC Symbol;Acc:23370]	protein_coding	9	103189438	103213511	408	250	206	498	487	407	138	92	109	105	84	149
ENSG00000066735	ENSG00000066735	26153	KIF26A	kinesin family member 26A [Source:HGNC Symbol;Acc:20226]	protein_coding	14	104605060	104647231	3	3	0	8	34	17	1	3	4	0	0	0
ENSG00000066739	ENSG00000066739	55102	ATG2B	autophagy related 2B [Source:HGNC Symbol;Acc:20187]	protein_coding	14	96747595	96830207	3619	2054	3375	1848	2561	2545	2065	1958	1912	1769	1490	1798
ENSG00000066777	ENSG00000066777	10565	ARFGEF1	ADP-ribosylation factor guanine nucleotide-exchange factor 1 (brefeldin A-inhibited) [Source:HGNC Symbol;Acc:15772]	protein_coding	8	68085747	68255912	2970	1599	2076	2412	3455	3278	1320	1663	1759	1374	1009	945
ENSG00000066813	ENSG00000066813	348158	ACSM2B	acyl-CoA synthetase medium-chain family member 2B [Source:HGNC Symbol;Acc:30931]	protein_coding	16	20547548	20587749	0	0	0	0	0	0	0	0	0	0	0	0
ENSG00000066827	ENSG00000066827	57623	ZFAT	zinc finger and AT hook domain containing [Source:HGNC Symbol;Acc:19899]	protein_coding	8	135490031	135725292	222	165	301	906	1565	1300	480	740	714	470	467	307
ENSG00000066855	ENSG00000066855	9650	MTFR1	mitochondrial fission regulator 1 [Source:HGNC Symbol;Acc:29510]	protein_coding	8	66556969	66683496	215	232	189	914	1136	687	602	523	449	332	338	431
ENSG00000066923	ENSG00000066923	10734	STAG3	stromal antigen 3 [Source:HGNC Symbol;Acc:11356]	protein_coding	7	99775186	99819111	447	418	454	223	101	107	58	46	37	79	31	253
ENSG00000066926	ENSG00000066926	2235	FECH	ferrochelatase [Source:HGNC Symbol;Acc:3647]	protein_coding	18	55215515	55254004	495	178	205	1688	1684	1771	1789	1250	1389	1260	693	970
ENSG00000066933	ENSG00000066933	4649	MYO9A	myosin IXA [Source:HGNC Symbol;Acc:7608]	protein_coding	15	72114632	72410918	1065	408	1259	915	915	1227	312	303	351	326	205	290
ENSG00000067048	ENSG00000067048	8653	DDX3Y	DEAD (Asp-Glu-Ala-Asp) box helicase 3, Y-linked [Source:HGNC Symbol;Acc:2699]	protein_coding	Y	15016019	15032390	0	13690	14703	2904	0	2944	2019	2	1735	2375	1	2597
ENSG00000067057	ENSG00000067057	5214	PFKP	phosphofructokinase, platelet [Source:HGNC Symbol;Acc:8878]	protein_coding	10	3108525	3179904	643	431	806	8236	8919	9889	756	846	1503	404	192	364
ENSG00000067064	ENSG00000067064	3422	IDI1	isopentenyl-diphosphate delta isomerase 1 [Source:HGNC Symbol;Acc:5387]	protein_coding	10	1085848	1095110	11672	9400	13614	12580	9627	7380	3716	2434	2557	1136	953	1590
ENSG00000067066	ENSG00000067066	6672	SP100	SP100 nuclear antigen [Source:HGNC Symbol;Acc:11206]	protein_coding	2	231280657	231408805	10539	5986	10006	5198	4566	4646	7527	6313	5431	6292	3933	6356
ENSG00000067082	ENSG00000067082	1316	KLF6	Kruppel-like factor 6 [Source:HGNC Symbol;Acc:2235]	protein_coding	10	3818188	3827473	29216	52726	21215	6525	4856	5194	1070	888	853	418	469	419
ENSG00000067113	ENSG00000067113	8611	PPAP2A	phosphatidic acid phosphatase type 2A [Source:HGNC Symbol;Acc:9228]	protein_coding	5	54720682	54830878	169	61	105	125	148	116	45	33	36	36	16	17
ENSG00000067141	ENSG00000067141	4756	NEO1	neogenin 1 [Source:HGNC Symbol;Acc:7754]	protein_coding	15	73344051	73597547	338	60	91	219	374	221	270	284	215	589	348	174
ENSG00000067167	ENSG00000067167	23471	TRAM1	translocation associated membrane protein 1 [Source:HGNC Symbol;Acc:20568]	protein_coding	8	71485677	71520622	7572	3840	4799	19215	25648	13054	41774	32734	26580	18204	19139	19576
ENSG00000067177	ENSG00000067177	5255	PHKA1	phosphorylase kinase, alpha 1 (muscle) [Source:HGNC Symbol;Acc:8925]	protein_coding	X	71798664	71934167	27	34	39	201	348	227	86	101	50	113	63	77
ENSG00000067182	ENSG00000067182	7132	TNFRSF1A	tumor necrosis factor receptor superfamily, member 1A [Source:HGNC Symbol;Acc:11916]	protein_coding	12	6437923	6451280	42	3	14	11	12	8	0	0	3	2	9	2
ENSG00000067191	ENSG00000067191	782	CACNB1	calcium channel, voltage-dependent, beta 1 subunit [Source:HGNC Symbol;Acc:1401]	protein_coding	17	37329709	37353956	32	28	35	337	236	388	56	50	92	29	17	47
ENSG00000067208	ENSG00000067208	7813	EVI5	ecotropic viral integration site 5 [Source:HGNC Symbol;Acc:3501]	protein_coding	1	92974253	93257961	541	241	542	213	349	237	652	574	558	565	613	549
ENSG00000067221	ENSG00000067221	9399	STOML1	stomatin (EPB72)-like 1 [Source:HGNC Symbol;Acc:14560]	protein_coding	15	74275547	74286963	32	19	20	250	309	408	119	118	171	74	62	154
ENSG00000067225	ENSG00000067225	5315	PKM	pyruvate kinase, muscle [Source:HGNC Symbol;Acc:9021]	protein_coding	15	72491370	72524164	10098	6031	4361	103293	123829	121729	7012	10108	16664	4405	4314	3391
ENSG00000067248	ENSG00000067248	54505	DHX29	DEAH (Asp-Glu-Ala-His) box polypeptide 29 [Source:HGNC Symbol;Acc:15815]	protein_coding	5	54552073	54603550	1604	792	1153	1473	2341	2063	1054	1310	1148	1025	693	815
ENSG00000067334	ENSG00000067334	30836	DNTTIP2	deoxynucleotidyltransferase, terminal, interacting protein 2 [Source:HGNC Symbol;Acc:24013]	protein_coding	1	94333373	94345474	4382	3246	3034	3711	3612	3723	1104	1366	1183	854	611	907
ENSG00000067365	ENSG00000067365	79091	METTL22	methyltransferase like 22 [Source:HGNC Symbol;Acc:28368]	protein_coding	16	8715540	8740081	332	177	212	647	702	598	287	310	237	156	125	365
ENSG00000067369	ENSG00000067369	7158	TP53BP1	tumor protein p53 binding protein 1 [Source:HGNC Symbol;Acc:11999]	protein_coding	15	43699407	43802926	3182	2506	2908	1519	1641	2163	1027	878	1132	866	628	965
ENSG00000067445	ENSG00000067445	7216	TRO	trophinin [Source:HGNC Symbol;Acc:12326]	protein_coding	X	54946895	54957864	13	5	10	109	69	104	28	19	47	11	11	44
ENSG00000067533	ENSG00000067533	51018	RRP15	ribosomal RNA processing 15 homolog (S. cerevisiae) [Source:HGNC Symbol;Acc:24255]	protein_coding	1	218458629	218511325	1059	691	1090	1285	1423	1343	359	354	347	294	244	253
ENSG00000067560	ENSG00000067560	387	RHOA	ras homolog family member A [Source:HGNC Symbol;Acc:667]	protein_coding	3	49396578	49450431	27984	15565	18684	36568	33942	25618	11925	9973	10116	6151	6447	5697
ENSG00000067596	ENSG00000067596	1659	DHX8	DEAH (Asp-Glu-Ala-His) box polypeptide 8 [Source:HGNC Symbol;Acc:2749]	protein_coding	17	41561233	41621831	5766	2874	4514	2264	3863	3492	1517	1486	1854	1237	1026	919
ENSG00000067601	ENSG00000067601	5382	PMS2P4	postmeiotic segregation increased 2 pseudogene 4 [Source:HGNC Symbol;Acc:9129]	pseudogene	7	66752528	66767894	60	32	40	115	103	93	28	52	30	29	10	49
ENSG00000067606	ENSG00000067606	5590	PRKCZ	protein kinase C, zeta [Source:HGNC Symbol;Acc:9412]	protein_coding	1	1981909	2116834	223	119	261	151	235	206	98	97	168	103	102	122
ENSG00000067646	ENSG00000067646	7544	ZFY	zinc finger protein, Y-linked [Source:HGNC Symbol;Acc:12870]	protein_coding	Y	2803112	2850547	0	1259	2074	801	1	760	449	1	410	452	0	429
ENSG00000067704	ENSG00000067704	55699	IARS2	isoleucyl-tRNA synthetase 2, mitochondrial [Source:HGNC Symbol;Acc:29685]	protein_coding	1	220267444	220321380	1331	411	534	4028	6630	5527	1439	1720	1771	1150	1148	793
ENSG00000067715	ENSG00000067715	6857	SYT1	synaptotagmin I [Source:HGNC Symbol;Acc:11509]	protein_coding	12	79257773	79845788	39	54	8	5	21	12	25	42	29	31	25	11
ENSG00000067798	ENSG00000067798	89795	NAV3	neuron navigator 3 [Source:HGNC Symbol;Acc:15998]	protein_coding	12	78224685	78606790	1	0	0	3	0	0	0	0	0	0	0	0
ENSG00000067829	ENSG00000067829	3421	IDH3G	isocitrate dehydrogenase 3 (NAD+) gamma [Source:HGNC Symbol;Acc:5386]	protein_coding	X	153051221	153059978	1418	621	830	2188	2818	2515	1397	1634	1779	1039	853	1003
ENSG00000067836	ENSG00000067836	79641	ROGDI	rogdi homolog (Drosophila) [Source:HGNC Symbol;Acc:29478]	protein_coding	16	4846969	4852951	47	42	114	134	191	160	116	88	87	80	73	116
ENSG00000067840	ENSG00000067840	57595	PDZD4	PDZ domain containing 4 [Source:HGNC Symbol;Acc:21167]	protein_coding	X	153067621	153096020	11	5	3	7	0	0	0	1	0	0	0	0
ENSG00000067842	ENSG00000067842	492	ATP2B3	ATPase, Ca++ transporting, plasma membrane 3 [Source:HGNC Symbol;Acc:816]	protein_coding	X	152783134	152848397	0	0	0	1	0	0	0	0	0	0	0	0
ENSG00000067900	ENSG00000067900	6093	ROCK1	Rho-associated, coiled-coil containing protein kinase 1 [Source:HGNC Symbol;Acc:10251]	protein_coding	18	18526867	18691812	10040	5602	8767	5325	7492	6839	2393	2351	2421	2052	1590	1645
ENSG00000067955	ENSG00000067955	865	CBFB	core-binding factor, beta subunit [Source:HGNC Symbol;Acc:1539]	protein_coding	16	67063019	67134961	4107	1337	1972	6634	10070	7098	2910	2948	3060	1294	1280	1198
ENSG00000067992	ENSG00000067992	5165	PDK3	pyruvate dehydrogenase kinase, isozyme 3 [Source:HGNC Symbol;Acc:8811]	protein_coding	X	24483338	24557954	873	334	680	1313	1165	911	374	366	326	219	171	185
ENSG00000068001	ENSG00000068001	8692	HYAL2	hyaluronoglucosaminidase 2 [Source:HGNC Symbol;Acc:5321]	protein_coding	3	50355221	50360337	64	30	48	225	255	294	86	112	122	91	74	93
ENSG00000068024	ENSG00000068024	9759	HDAC4	histone deacetylase 4 [Source:HGNC Symbol;Acc:14063]	protein_coding	2	239969864	240323348	468	192	311	415	623	543	187	233	399	116	116	202
ENSG00000068028	ENSG00000068028	11186	RASSF1	Ras association (RalGDS/AF-6) domain family member 1 [Source:HGNC Symbol;Acc:9882]	protein_coding	3	50367219	50378411	3681	1595	2684	2183	1663	2739	777	792	849	619	338	1114
ENSG00000068078	ENSG00000068078	2261	FGFR3	fibroblast growth factor receptor 3 [Source:HGNC Symbol;Acc:3690]	protein_coding	4	1795034	1810599	4	4	0	1	0	2	3	1	1	1	2	4
ENSG00000068079	ENSG00000068079	3430	IFI35	interferon-induced protein 35 [Source:HGNC Symbol;Acc:5399]	protein_coding	17	41158742	41166473	136	110	111	1363	1683	1824	5166	5653	7393	5020	4660	4232
ENSG00000068097	ENSG00000068097	63897	HEATR6	HEAT repeat containing 6 [Source:HGNC Symbol;Acc:24076]	protein_coding	17	58120555	58156292	595	307	590	851	783	724	364	163	180	269	84	130
ENSG00000068120	ENSG00000068120	80347	COASY	CoA synthase [Source:HGNC Symbol;Acc:29932]	protein_coding	17	40713485	40718295	1370	497	876	3239	4029	3953	1693	1888	2383	1314	922	1338
ENSG00000068137	ENSG00000068137	79990	PLEKHH3	pleckstrin homology domain containing, family H (with MyTH4 domain) member 3 [Source:HGNC Symbol;Acc:26105]	protein_coding	17	40819932	40829048	67	33	33	501	510	876	125	161	450	248	134	357
ENSG00000068305	ENSG00000068305	4205	MEF2A	myocyte enhancer factor 2A [Source:HGNC Symbol;Acc:6993]	protein_coding	15	100017370	100256671	4941	2470	2924	3266	5316	4470	1867	2177	2273	1955	1718	1797
ENSG00000068308	ENSG00000068308	55593	OTUD5	OTU domain containing 5 [Source:HGNC Symbol;Acc:25402]	protein_coding	X	48779305	48815648	5171	2282	3490	2658	3772	3511	2861	2800	3486	2393	1715	2241
ENSG00000068323	ENSG00000068323	7030	TFE3	transcription factor binding to IGHM enhancer 3 [Source:HGNC Symbol;Acc:11752]	protein_coding	X	48886242	48901012	3349	1662	1636	1710	2593	2412	852	985	1138	845	581	741
ENSG00000068354	ENSG00000068354	4943	TBC1D25	TBC1 domain family, member 25 [Source:HGNC Symbol;Acc:8092]	protein_coding	X	48397845	48420997	1700	816	1642	672	983	914	622	745	930	527	486	610
ENSG00000068366	ENSG00000068366	2182	ACSL4	acyl-CoA synthetase long-chain family member 4 [Source:HGNC Symbol;Acc:3571]	protein_coding	X	108867473	108976632	2275	1005	1388	5901	9678	7246	2949	3042	3705	2517	2332	1884
ENSG00000068383	ENSG00000068383	3632	INPP5A	inositol polyphosphate-5-phosphatase, 40kDa [Source:HGNC Symbol;Acc:6076]	protein_coding	10	134351324	134596979	1395	940	559	65	94	54	77	80	66	70	78	66
ENSG00000068394	ENSG00000068394	27238	GPKOW	G patch domain and KOW motifs [Source:HGNC Symbol;Acc:30677]	protein_coding	X	48970334	48980151	524	202	361	734	1182	1148	546	727	836	566	480	353
ENSG00000068400	ENSG00000068400	56850	GRIPAP1	GRIP1 associated protein 1 [Source:HGNC Symbol;Acc:18706]	protein_coding	X	48830134	48858675	3322	1593	2058	2131	1822	2422	1368	1297	1533	1480	877	1771
ENSG00000068438	ENSG00000068438	24140	FTSJ1	FtsJ RNA methyltransferase homolog 1 (E. coli) [Source:HGNC Symbol;Acc:13254]	protein_coding	X	48334541	48344752	944	633	672	3255	4458	3594	2187	2298	2395	1167	981	1364
ENSG00000068489	ENSG00000068489	55771	PRR11	proline rich 11 [Source:HGNC Symbol;Acc:25619]	protein_coding	17	57232860	57282066	41	12	6	2686	3957	3484	419	793	861	124	199	191
ENSG00000068615	ENSG00000068615	65055	REEP1	receptor accessory protein 1 [Source:HGNC Symbol;Acc:25786]	protein_coding	2	86441116	86565206	0	0	1	1	7	9	1	1	4	0	5	3
ENSG00000068650	ENSG00000068650	23250	ATP11A	ATPase, class VI, type 11A [Source:HGNC Symbol;Acc:13552]	protein_coding	13	113344643	113541482	951	508	2720	1877	2234	2601	1046	1077	1720	638	501	1005
ENSG00000068654	ENSG00000068654	25885	POLR1A	polymerase (RNA) I polypeptide A, 194kDa [Source:HGNC Symbol;Acc:17264]	protein_coding	2	86247339	86333278	1380	1004	1544	3372	3968	5888	1007	997	1583	940	748	934
ENSG00000068697	ENSG00000068697	9741	LAPTM4A	lysosomal protein transmembrane 4 alpha [Source:HGNC Symbol;Acc:6924]	protein_coding	2	20232411	20251789	5944	3366	4377	2056	2133	1561	2673	2471	2089	1945	1841	1504
ENSG00000068724	ENSG00000068724	57217	TTC7A	tetratricopeptide repeat domain 7A [Source:HGNC Symbol;Acc:19750]	protein_coding	2	47143296	47303276	6365	2448	3450	3787	5688	5268	1907	2443	2995	1584	1368	1630
ENSG00000068745	ENSG00000068745	51447	IP6K2	inositol hexakisphosphate kinase 2 [Source:HGNC Symbol;Acc:17313]	protein_coding	3	48725436	48777786	2367	1726	2156	1367	1410	1585	1123	993	1100	1016	666	1461
ENSG00000068781	ENSG00000068781	11036	STON1-GTF2A1L	STON1-GTF2A1L readthrough [Source:HGNC Symbol;Acc:30651]	protein_coding	2	48757064	49003654	0	0	1	0	0	0	0	0	0	0	0	0
ENSG00000068784	ENSG00000068784	55133	SRBD1	S1 RNA binding domain 1 [Source:HGNC Symbol;Acc:25521]	protein_coding	2	45615819	45839304	141	88	99	899	1731	1129	831	1130	972	668	720	498
ENSG00000068793	ENSG00000068793	23191	CYFIP1	cytoplasmic FMR1 interacting protein 1 [Source:HGNC Symbol;Acc:13759]	protein_coding	15	22892005	23006016	99	85	276	455	722	795	313	461	473	372	401	423
ENSG00000068796	ENSG00000068796	3796	KIF2A	kinesin heavy chain member 2A [Source:HGNC Symbol;Acc:6318]	protein_coding	5	61601989	61833076	2913	920	1830	5940	7385	7655	1123	1189	1412	847	651	744
ENSG00000068831	ENSG00000068831	10235	RASGRP2	RAS guanyl releasing protein 2 (calcium and DAG-regulated) [Source:HGNC Symbol;Acc:9879]	protein_coding	11	64494383	64512928	11368	5837	13969	2120	2216	2106	271	94	342	19	8	27
ENSG00000068878	ENSG00000068878	23198	PSME4	proteasome (prosome, macropain) activator subunit 4 [Source:HGNC Symbol;Acc:20635]	protein_coding	2	54091204	54197977	6819	4233	5028	3983	7390	5292	3405	4741	3905	3526	3732	2711
ENSG00000068885	ENSG00000068885	57560	IFT80	intraflagellar transport 80 homolog (Chlamydomonas) [Source:HGNC Symbol;Acc:29262]	protein_coding	3	159974774	160117668	138	110	220	571	387	401	503	272	257	246	115	416
ENSG00000068903	ENSG00000068903	22933	SIRT2	sirtuin 2 [Source:HGNC Symbol;Acc:10886]	protein_coding	19	39369197	39390502	626	309	318	1453	2153	1937	1630	1605	1918	1175	919	1321
ENSG00000068912	ENSG00000068912	27248	ERLEC1	endoplasmic reticulum lectin 1 [Source:HGNC Symbol;Acc:25222]	protein_coding	2	54014181	54045956	1938	1131	1288	5373	6642	4184	15551	13353	8606	7015	7702	10691
ENSG00000068971	ENSG00000068971	5526	PPP2R5B	protein phosphatase 2, regulatory subunit B', beta [Source:HGNC Symbol;Acc:9310]	protein_coding	11	64685025	64701945	222	120	171	385	397	401	488	547	585	434	323	606
ENSG00000068976	ENSG00000068976	5837	PYGM	phosphorylase, glycogen, muscle [Source:HGNC Symbol;Acc:9726]	protein_coding	11	64513861	64527769	631	326	477	113	55	65	35	21	18	17	3	21
ENSG00000068985	ENSG00000068985	8712	PAGE1	P antigen family, member 1 (prostate associated) [Source:HGNC Symbol;Acc:4107]	protein_coding	X	49452053	49460596	0	0	1	0	0	0	0	0	0	0	0	0
ENSG00000069011	ENSG00000069011	5307	PITX1	paired-like homeodomain 1 [Source:HGNC Symbol;Acc:9004]	protein_coding	5	134363425	134370503	0	1	0	6	7	14	8	4	4	5	5	5
ENSG00000069018	ENSG00000069018	57113	TRPC7	transient receptor potential cation channel, subfamily C, member 7 [Source:HGNC Symbol;Acc:20754]	protein_coding	5	135548999	135732730	0	0	0	0	1	0	0	0	0	0	1	0
ENSG00000069020	ENSG00000069020	375449	MAST4	microtubule associated serine/threonine kinase family member 4 [Source:HGNC Symbol;Acc:19037]	protein_coding	5	65892176	66465423	1209	503	996	1323	1783	1321	590	791	714	351	413	224
ENSG00000069122	ENSG00000069122	221395	GPR116	G protein-coupled receptor 116 [Source:HGNC Symbol;Acc:19030]	protein_coding	6	46820249	46922680	0	0	0	0	0	0	0	0	0	0	0	0
ENSG00000069188	ENSG00000069188	54549	SDK2	sidekick cell adhesion molecule 2 [Source:HGNC Symbol;Acc:19308]	protein_coding	17	71330523	71640228	1503	714	2632	8	4	14	2	0	10	2	1	0
ENSG00000069206	ENSG00000069206	8756	ADAM7	ADAM metallopeptidase domain 7 [Source:HGNC Symbol;Acc:214]	protein_coding	8	24298443	24384483	0	0	0	0	0	0	0	0	0	0	0	0
ENSG00000069248	ENSG00000069248	55746	NUP133	nucleoporin 133kDa [Source:HGNC Symbol;Acc:18016]	protein_coding	1	229577045	229644103	2305	1515	1919	2834	4443	3580	1003	984	1172	842	728	785
ENSG00000069275	ENSG00000069275	64710	NUCKS1	nuclear casein kinase and cyclin-dependent kinase substrate 1 [Source:HGNC Symbol;Acc:29923]	protein_coding	1	205681947	205719404	7211	1846	5028	7511	14099	10223	2106	3236	3147	2098	2414	1381
ENSG00000069329	ENSG00000069329	55737	VPS35	vacuolar protein sorting 35 homolog (S. cerevisiae) [Source:HGNC Symbol;Acc:13487]	protein_coding	16	46690054	46723430	2314	934	2071	6515	8446	6736	2252	2231	2601	1708	1510	1250
ENSG00000069345	ENSG00000069345	10294	DNAJA2	DnaJ (Hsp40) homolog, subfamily A, member 2 [Source:HGNC Symbol;Acc:14884]	protein_coding	16	46989299	47007699	3059	2380	3181	4636	3862	3283	1765	1399	1226	983	785	998
ENSG00000069399	ENSG00000069399	102465879	BCL3	B-cell CLL/lymphoma 3 [Source:HGNC Symbol;Acc:998]	protein_coding	19	45250962	45263301	6166	2686	2592	1297	1754	1067	1129	1387	1481	851	717	930
ENSG00000069424	ENSG00000069424	8514	KCNAB2	potassium voltage-gated channel, shaker-related subfamily, beta member 2 [Source:HGNC Symbol;Acc:6229]	protein_coding	1	6051526	6161253	3853	1688	2420	6582	7902	9056	2202	2445	3719	1939	1139	2019
ENSG00000069431	ENSG00000069431	10060	ABCC9	ATP-binding cassette, sub-family C (CFTR/MRP), member 9 [Source:HGNC Symbol;Acc:60]	protein_coding	12	21950335	22094336	0	0	0	0	0	0	0	0	0	0	0	0
ENSG00000069482	ENSG00000069482	51083	GAL	galanin/GMAP prepropeptide [Source:HGNC Symbol;Acc:4114]	protein_coding	11	68451247	68458643	0	0	0	1	1	0	0	0	0	0	0	0
ENSG00000069493	ENSG00000069493	29121	CLEC2D	C-type lectin domain family 2, member D [Source:HGNC Symbol;Acc:14351]	protein_coding	12	9817565	9848413	608	556	5398	6059	5056	4480	4560	2793	2884	865	657	2544
ENSG00000069509	ENSG00000069509	139341	FUNDC1	FUN14 domain containing 1 [Source:HGNC Symbol;Acc:28746]	protein_coding	X	44382885	44402247	258	78	117	503	676	353	310	277	166	151	152	187
ENSG00000069535	ENSG00000069535	4129	MAOB	monoamine oxidase B [Source:HGNC Symbol;Acc:6834]	protein_coding	X	43625858	43741693	0	0	0	0	0	0	0	0	0	0	0	0
ENSG00000069667	ENSG00000069667	6095	RORA	RAR-related orphan receptor A [Source:HGNC Symbol;Acc:10258]	protein_coding	15	60780483	61521518	2960	3108	216	910	366	708	372	225	181	312	312	599
ENSG00000069696	ENSG00000069696	1815	DRD4	dopamine receptor D4 [Source:HGNC Symbol;Acc:3025]	protein_coding	11	637293	640706	8	4	4	0	1	2	0	0	0	0	1	1
ENSG00000069702	ENSG00000069702	7049	TGFBR3	transforming growth factor, beta receptor III [Source:HGNC Symbol;Acc:11774]	protein_coding	1	92145902	92371892	84	11	216	35	40	61	3	3	2	2	1	0
ENSG00000069712	ENSG00000069712	23285	KIAA1107	KIAA1107 [Source:HGNC Symbol;Acc:29192]	protein_coding	1	92632542	92650280	6	2	11	38	20	29	6	7	9	11	9	7
ENSG00000069764	ENSG00000069764	100652777	PLA2G10	phospholipase A2, group X [Source:HGNC Symbol;Acc:9029]	protein_coding	16	14766405	14788526	25	5	30	5	2	2	6	6	4	2	5	5
ENSG00000069812	ENSG00000069812	54626	HES2	hes family bHLH transcription factor 2 [Source:HGNC Symbol;Acc:16005]	protein_coding	1	6472478	6484730	0	0	0	2	1	4	0	0	0	0	0	0
ENSG00000069849	ENSG00000069849	483	ATP1B3	ATPase, Na+/K+ transporting, beta 3 polypeptide [Source:HGNC Symbol;Acc:806]	protein_coding	3	141594966	141645356	1543	978	1542	7427	9070	6996	2696	2684	2946	1574	1445	1220
ENSG00000069869	ENSG00000069869	4734	NEDD4	neural precursor cell expressed, developmentally down-regulated 4, E3 ubiquitin protein ligase [Source:HGNC Symbol;Acc:7727]	protein_coding	15	56119120	56285944	3	1	0	220	485	342	29	81	66	47	58	27
ENSG00000069943	ENSG00000069943	9488	PIGB	phosphatidylinositol glycan anchor biosynthesis, class B [Source:HGNC Symbol;Acc:8959]	protein_coding	15	55611158	55647846	852	522	791	673	781	631	223	183	170	114	106	166
ENSG00000069956	ENSG00000069956	5597	MAPK6	mitogen-activated protein kinase 6 [Source:HGNC Symbol;Acc:6879]	protein_coding	15	52244303	52358462	2378	1572	2025	5903	8745	6570	2346	2642	2477	1380	1058	1373
ENSG00000069966	ENSG00000069966	10681	GNB5	guanine nucleotide binding protein (G protein), beta 5 [Source:HGNC Symbol;Acc:4401]	protein_coding	15	52413117	52483566	1781	1149	2259	695	939	791	281	216	314	287	215	287
ENSG00000069974	ENSG00000069974	5873	RAB27A	RAB27A, member RAS oncogene family [Source:HGNC Symbol;Acc:9766]	protein_coding	15	55495164	55611311	511	120	141	2020	2937	2754	880	947	869	679	671	498
ENSG00000069998	ENSG00000069998	27440	CECR5	cat eye syndrome chromosome region, candidate 5 [Source:HGNC Symbol;Acc:1843]	protein_coding	22	17618401	17646177	179	94	235	1413	1665	1641	504	339	549	343	212	338
ENSG00000070010	ENSG00000070010	7353	UFD1L	ubiquitin fusion degradation 1 like (yeast) [Source:HGNC Symbol;Acc:12520]	protein_coding	22	19437433	19466738	2304	2503	2431	5406	3877	3260	2509	1799	1508	995	773	1841
ENSG00000070018	ENSG00000070018	4040	LRP6	low density lipoprotein receptor-related protein 6 [Source:HGNC Symbol;Acc:6698]	protein_coding	12	12268959	12419946	12	39	7	63	132	46	25	61	39	51	67	33
ENSG00000070019	ENSG00000070019	2984	GUCY2C	guanylate cyclase 2C (heat stable enterotoxin receptor) [Source:HGNC Symbol;Acc:4688]	protein_coding	12	14765576	14849519	28	25	29	22	8	5	0	3	0	0	0	1
ENSG00000070031	ENSG00000070031	6343	SCT	secretin [Source:HGNC Symbol;Acc:10607]	protein_coding	11	626431	627143	1	0	1	2	1	0	0	0	0	0	0	0
ENSG00000070047	ENSG00000070047	57661	PHRF1	PHD and ring finger domains 1 [Source:HGNC Symbol;Acc:24351]	protein_coding	11	576486	612222	1983	732	869	2926	3534	4202	1498	1502	2142	1366	941	1400
ENSG00000070061	ENSG00000070061	8518	IKBKAP	inhibitor of kappa light polypeptide gene enhancer in B-cells, kinase complex-associated protein [Source:HGNC Symbol;Acc:5959]	protein_coding	9	111629797	111696396	1231	912	1033	2213	3208	3005	966	1249	1215	1009	655	1032
ENSG00000070081	ENSG00000070081	4925	NUCB2	nucleobindin 2 [Source:HGNC Symbol;Acc:8044]	protein_coding	11	17229700	17371521	165	93	72	1639	2040	1215	5657	4495	2435	4641	2293	1892
ENSG00000070087	ENSG00000070087	5217	PFN2	profilin 2 [Source:HGNC Symbol;Acc:8882]	protein_coding	3	149682691	149768575	68	85	82	73	29	60	60	19	32	43	35	40
ENSG00000070159	ENSG00000070159	5774	PTPN3	protein tyrosine phosphatase, non-receptor type 3 [Source:HGNC Symbol;Acc:9655]	protein_coding	9	112137746	112260590	0	1	2	4	2	3	0	0	0	0	0	0
ENSG00000070182	ENSG00000070182	6710	SPTB	spectrin, beta, erythrocytic [Source:HGNC Symbol;Acc:11274]	protein_coding	14	65213002	65346601	3	0	7	5	0	0	0	1	0	0	0	0
ENSG00000070190	ENSG00000070190	27071	DAPP1	dual adaptor of phosphotyrosine and 3-phosphoinositides [Source:HGNC Symbol;Acc:16500]	protein_coding	4	100737990	100791311	2777	1605	1423	4070	4831	4266	2495	2530	2295	1554	989	2062
ENSG00000070193	ENSG00000070193	2255	FGF10	fibroblast growth factor 10 [Source:HGNC Symbol;Acc:3666]	protein_coding	5	44303646	44389808	0	0	0	0	0	0	0	0	0	0	0	0
ENSG00000070214	ENSG00000070214	23446	SLC44A1	solute carrier family 44 (choline transporter), member 1 [Source:HGNC Symbol;Acc:18798]	protein_coding	9	108006903	108201452	223	134	171	3265	4675	2997	14860	13760	10500	7752	9588	8829
ENSG00000070269	ENSG00000070269	54916	TMEM260	transmembrane protein 260 [Source:HGNC Symbol;Acc:20185]	protein_coding	14	56955072	57117324	214	85	115	548	542	502	633	436	449	419	328	610
ENSG00000070366	ENSG00000070366	23293	SMG6	SMG6 nonsense mediated mRNA decay factor [Source:HGNC Symbol;Acc:17809]	protein_coding	17	1963133	2207065	1430	662	937	1107	1235	1409	1000	999	1156	995	730	957
ENSG00000070367	ENSG00000070367	10640	EXOC5	exocyst complex component 5 [Source:HGNC Symbol;Acc:10696]	protein_coding	14	57670518	57735726	2485	931	1601	4897	6070	4691	2990	2781	2539	1806	1875	1916
ENSG00000070371	ENSG00000070371	8218	CLTCL1	clathrin, heavy chain-like 1 [Source:HGNC Symbol;Acc:2093]	protein_coding	22	19166986	19279239	19	19	20	24	12	17	7	11	8	8	7	8
ENSG00000070388	ENSG00000070388	27006	FGF22	fibroblast growth factor 22 [Source:HGNC Symbol;Acc:3679]	protein_coding	19	639879	643703	12	6	5	1	0	0	0	0	0	4	0	3
ENSG00000070404	ENSG00000070404	10272	FSTL3	follistatin-like 3 (secreted glycoprotein) [Source:HGNC Symbol;Acc:3973]	protein_coding	19	676392	683385	15	12	3	42	44	46	21	9	21	12	8	10
ENSG00000070413	ENSG00000070413	9993	DGCR2	DiGeorge syndrome critical region gene 2 [Source:HGNC Symbol;Acc:2845]	protein_coding	22	19023795	19109967	1227	460	1103	1389	1954	2043	1208	1501	1912	1360	1064	1007
ENSG00000070423	ENSG00000070423	55658	RNF126	ring finger protein 126 [Source:HGNC Symbol;Acc:21151]	protein_coding	19	647526	663277	3008	1017	2348	2068	2363	2607	576	601	883	379	277	590
ENSG00000070444	ENSG00000070444	4335	MNT	MAX network transcriptional repressor [Source:HGNC Symbol;Acc:7188]	protein_coding	17	2287354	2304412	1290	467	1749	873	792	966	355	407	520	413	336	710
ENSG00000070476	ENSG00000070476	79364	ZXDC	ZXD family zinc finger C [Source:HGNC Symbol;Acc:28160]	protein_coding	3	126156444	126194762	2037	975	1501	868	606	873	507	393	469	411	295	673
ENSG00000070495	ENSG00000070495	23210	JMJD6	jumonji domain containing 6 [Source:HGNC Symbol;Acc:19355]	protein_coding	17	74708919	74722866	2970	1825	1510	1688	1788	1934	825	929	863	692	515	656
ENSG00000070501	ENSG00000070501	5423	POLB	polymerase (DNA directed), beta [Source:HGNC Symbol;Acc:9174]	protein_coding	8	42195972	42229326	906	1242	771	1389	766	572	951	520	334	294	361	648
ENSG00000070526	ENSG00000070526	55808	ST6GALNAC1	ST6 (alpha-N-acetyl-neuraminyl-2,3-beta-galactosyl-1,3)-N-acetylgalactosaminide alpha-2,6-sialyltransferase 1 [Source:HGNC Symbol;Acc:23614]	protein_coding	17	74620843	74639920	5	0	0	0	0	0	0	0	0	0	0	0
ENSG00000070540	ENSG00000070540	55062	WIPI1	WD repeat domain, phosphoinositide interacting 1 [Source:HGNC Symbol;Acc:25471]	protein_coding	17	66417089	66453654	127	110	75	1779	2669	1775	2566	3690	2646	1272	1642	2186
ENSG00000070601	ENSG00000070601	22844	FRMPD1	FERM and PDZ domain containing 1 [Source:HGNC Symbol;Acc:29159]	protein_coding	9	37650997	37746901	2	6	11	0	2	1	1	0	0	0	0	0
ENSG00000070610	ENSG00000070610	57704	GBA2	glucosidase, beta (bile acid) 2 [Source:HGNC Symbol;Acc:18986]	protein_coding	9	35736863	35749983	1399	566	1183	1810	1554	2031	1860	1938	1679	1492	965	2196
ENSG00000070614	ENSG00000070614	3340	NDST1	N-deacetylase/N-sulfotransferase (heparan glucosaminyl) 1 [Source:HGNC Symbol;Acc:7680]	protein_coding	5	149865381	149937773	309	138	250	688	1127	718	1008	1604	1062	1716	1634	1154
ENSG00000070669	ENSG00000070669	440	ASNS	asparagine synthetase (glutamine-hydrolyzing) [Source:HGNC Symbol;Acc:753]	protein_coding	7	97481430	97501854	610	686	658	13133	17452	10145	2546	1850	3114	1156	1296	1256
ENSG00000070718	ENSG00000070718	10947	AP3M2	adaptor-related protein complex 3, mu 2 subunit [Source:HGNC Symbol;Acc:570]	protein_coding	8	42010464	42029191	525	218	370	1225	845	1242	189	168	141	163	102	307
ENSG00000070729	ENSG00000070729	1258	CNGB1	cyclic nucleotide gated channel beta 1 [Source:HGNC Symbol;Acc:2151]	protein_coding	16	57917503	58005020	0	0	0	0	1	0	0	2	0	0	0	0
ENSG00000070731	ENSG00000070731	10610	ST6GALNAC2	ST6 (alpha-N-acetyl-neuraminyl-2,3-beta-galactosyl-1,3)-N-acetylgalactosaminide alpha-2,6-sialyltransferase 2 [Source:HGNC Symbol;Acc:10867]	protein_coding	17	74559792	74583038	41	18	6	2	8	4	0	1	3	1	0	2
ENSG00000070748	ENSG00000070748	1103	CHAT	choline O-acetyltransferase [Source:HGNC Symbol;Acc:1912]	protein_coding	10	50817141	50901925	0	0	0	0	0	0	0	0	0	0	0	1
ENSG00000070756	ENSG00000070756	26986	PABPC1	poly(A) binding protein, cytoplasmic 1 [Source:HGNC Symbol;Acc:8554]	protein_coding	8	101698044	101735037	90591	38527	55742	54103	84839	78214	20968	24358	31656	18115	14604	10081
ENSG00000070759	ENSG00000070759	10420	TESK2	testis-specific kinase 2 [Source:HGNC Symbol;Acc:11732]	protein_coding	1	45809555	45956872	605	365	372	103	157	178	312	385	283	376	396	353
ENSG00000070761	ENSG00000070761	29105	C16orf80	chromosome 16 open reading frame 80 [Source:HGNC Symbol;Acc:29523]	protein_coding	16	58147496	58163354	808	1322	367	1419	1282	1077	260	263	300	202	193	251
ENSG00000070770	ENSG00000070770	1459	CSNK2A2	casein kinase 2, alpha prime polypeptide [Source:HGNC Symbol;Acc:2459]	protein_coding	16	58191811	58231824	4743	1930	2396	3589	5394	4221	1375	1427	1603	1154	918	952
ENSG00000070778	ENSG00000070778	11099	PTPN21	protein tyrosine phosphatase, non-receptor type 21 [Source:HGNC Symbol;Acc:9651]	protein_coding	14	88932122	89021077	0	0	0	6	2	2	0	3	0	2	0	0
ENSG00000070785	ENSG00000070785	8891	EIF2B3	eukaryotic translation initiation factor 2B, subunit 3 gamma, 58kDa [Source:HGNC Symbol;Acc:3259]	protein_coding	1	45316450	45452282	63	37	45	1617	2268	1693	763	773	691	492	419	386
ENSG00000070808	ENSG00000070808	815	CAMK2A	calcium/calmodulin-dependent protein kinase II alpha [Source:HGNC Symbol;Acc:1460]	protein_coding	5	149599054	149669854	730	346	116	0	0	0	0	0	0	0	0	0
ENSG00000070814	ENSG00000070814	6949	TCOF1	Treacher Collins-Franceschetti syndrome 1 [Source:HGNC Symbol;Acc:11654]	protein_coding	5	149737202	149779871	3029	2863	2226	5801	7473	10297	923	1327	1779	1013	753	951
ENSG00000070831	ENSG00000070831	998	CDC42	cell division cycle 42 [Source:HGNC Symbol;Acc:1736]	protein_coding	1	22379120	22419437	14219	11946	14523	30119	24023	16391	8525	6264	6389	2991	3284	2939
ENSG00000070882	ENSG00000070882	26031	OSBPL3	oxysterol binding protein-like 3 [Source:HGNC Symbol;Acc:16370]	protein_coding	7	24836158	25021253	970	1251	1166	1590	1449	1439	2732	1997	1306	1617	1109	2288
ENSG00000070886	ENSG00000070886	2046	EPHA8	EPH receptor A8 [Source:HGNC Symbol;Acc:3391]	protein_coding	1	22890057	22930087	6	3	5	0	0	0	0	1	0	1	0	1
ENSG00000070915	ENSG00000070915	6559	SLC12A3	solute carrier family 12 (sodium/chloride transporter), member 3 [Source:HGNC Symbol;Acc:10912]	protein_coding	16	56899119	56949762	79	25	94	73	72	58	54	105	90	44	57	80
ENSG00000070950	ENSG00000070950	56852	RAD18	RAD18 homolog (S. cerevisiae) [Source:HGNC Symbol;Acc:18278]	protein_coding	3	8817088	9005457	467	302	301	1997	2293	1894	308	424	323	164	194	183
ENSG00000070961	ENSG00000070961	490	ATP2B1	ATPase, Ca++ transporting, plasma membrane 1 [Source:HGNC Symbol;Acc:814]	protein_coding	12	89981828	90103077	11927	9309	14062	3675	6602	6249	1693	2172	2161	2305	1950	1682
ENSG00000070985	ENSG00000070985	29850	TRPM5	transient receptor potential cation channel, subfamily M, member 5 [Source:HGNC Symbol;Acc:14323]	protein_coding	11	2425745	2444275	0	1	2	0	0	0	0	0	0	0	0	0
ENSG00000071051	ENSG00000071051	8440	NCK2	NCK adaptor protein 2 [Source:HGNC Symbol;Acc:7665]	protein_coding	2	106361354	106510730	2030	635	1830	605	905	879	288	350	483	319	294	243
ENSG00000071054	ENSG00000071054	9448	MAP4K4	mitogen-activated protein kinase kinase kinase kinase 4 [Source:HGNC Symbol;Acc:6866]	protein_coding	2	102313312	102511149	13289	6484	9467	4410	6719	7721	887	1195	1469	899	925	644
ENSG00000071073	ENSG00000071073	11320	MGAT4A	mannosyl (alpha-1,3-)-glycoprotein beta-1,4-N-acetylglucosaminyltransferase, isozyme A [Source:HGNC Symbol;Acc:7047]	protein_coding	2	99235569	99347589	1325	709	308	1360	1340	1656	803	602	843	375	409	652
ENSG00000071082	ENSG00000071082	6160	RPL31	ribosomal protein L31 [Source:HGNC Symbol;Acc:10334]	protein_coding	2	101618177	101640494	54343	106516	54542	68138	25928	20454	37529	11284	10834	4751	4393	12396
ENSG00000071127	ENSG00000071127	9948	WDR1	WD repeat domain 1 [Source:HGNC Symbol;Acc:12754]	protein_coding	4	10075963	10118573	7713	4222	6652	15957	22675	23165	3220	3829	5521	2413	2074	1593
ENSG00000071189	ENSG00000071189	23161	SNX13	sorting nexin 13 [Source:HGNC Symbol;Acc:21335]	protein_coding	7	17830385	17980124	2335	1187	1533	1287	1485	1142	1304	1107	913	939	863	999
ENSG00000071203	ENSG00000071203	54860	MS4A12	membrane-spanning 4-domains, subfamily A, member 12 [Source:HGNC Symbol;Acc:13370]	protein_coding	11	60260251	60274903	0	1	0	0	0	0	1	0	0	0	0	0
ENSG00000071205	ENSG00000071205	79658	ARHGAP10	Rho GTPase activating protein 10 [Source:HGNC Symbol;Acc:26099]	protein_coding	4	148653214	148993931	4	5	0	159	186	283	25	23	57	17	8	14
ENSG00000071242	ENSG00000071242	6196	RPS6KA2	ribosomal protein S6 kinase, 90kDa, polypeptide 2 [Source:HGNC Symbol;Acc:10431]	protein_coding	6	166822852	167319939	387	421	939	532	669	513	147	149	200	169	112	91
ENSG00000071243	ENSG00000071243	54556	ING3	inhibitor of growth family, member 3 [Source:HGNC Symbol;Acc:14587]	protein_coding	7	120590803	120617270	1678	1682	1151	1547	1502	1262	883	692	578	524	402	741
ENSG00000071246	ENSG00000071246	22846	VASH1	vasohibin 1 [Source:HGNC Symbol;Acc:19964]	protein_coding	14	77228532	77249354	30	10	1253	49	16	20	17	7	6	14	2	23
ENSG00000071282	ENSG00000071282	29995	LMCD1	LIM and cysteine-rich domains 1 [Source:HGNC Symbol;Acc:6633]	protein_coding	3	8543393	8609805	7	3	3	211	215	249	5	8	11	0	0	0
ENSG00000071462	ENSG00000071462	114049	WBSCR22	Williams Beuren syndrome chromosome region 22 [Source:HGNC Symbol;Acc:16405]	protein_coding	7	73097355	73119491	3758	2064	2903	3917	5206	4161	1874	2073	2395	1513	1305	1244
ENSG00000071537	ENSG00000071537	6400	SEL1L	sel-1 suppressor of lin-12-like (C. elegans) [Source:HGNC Symbol;Acc:10717]	protein_coding	14	81937893	82000205	4327	2604	4270	10271	18600	13815	21743	24478	20505	28808	32549	16756
ENSG00000071539	ENSG00000071539	9319	TRIP13	thyroid hormone receptor interactor 13 [Source:HGNC Symbol;Acc:12307]	protein_coding	5	892758	919472	9	4	5	3034	4103	3333	358	586	584	57	87	162
ENSG00000071553	ENSG00000071553	537	ATP6AP1	ATPase, H+ transporting, lysosomal accessory protein 1 [Source:HGNC Symbol;Acc:868]	protein_coding	X	153656978	153664862	1294	608	743	1878	3056	2802	2994	3661	3823	2872	2756	1671
ENSG00000071564	ENSG00000071564	6929	TCF3	transcription factor 3 [Source:HGNC Symbol;Acc:11633]	protein_coding	19	1609291	1652604	4947	1684	4002	12686	15093	19130	6389	7080	9539	6240	4375	6437
ENSG00000071575	ENSG00000071575	28951	TRIB2	tribbles pseudokinase 2 [Source:HGNC Symbol;Acc:30809]	protein_coding	2	12857015	12882860	916	713	290	1479	1445	1306	841	628	693	500	372	591
ENSG00000071626	ENSG00000071626	26528	DAZAP1	DAZ associated protein 1 [Source:HGNC Symbol;Acc:2683]	protein_coding	19	1407568	1435719	2692	1217	2195	8324	9605	10404	2556	2471	3127	1557	1107	2214
ENSG00000071655	ENSG00000071655	53615	MBD3	methyl-CpG binding domain protein 3 [Source:HGNC Symbol;Acc:6918]	protein_coding	19	1576639	1592882	699	278	584	1699	1913	2726	621	623	951	479	349	604
ENSG00000071677	ENSG00000071677	51052	PRLH	prolactin releasing hormone [Source:HGNC Symbol;Acc:17945]	protein_coding	2	238475217	238475818	0	0	0	0	0	0	0	0	0	0	0	0
ENSG00000071794	ENSG00000071794	6596	HLTF	helicase-like transcription factor [Source:HGNC Symbol;Acc:11099]	protein_coding	3	148747914	148804341	140	74	78	1565	2478	1864	418	614	769	596	404	493
ENSG00000071859	ENSG00000071859	9130	FAM50A	family with sequence similarity 50, member A [Source:HGNC Symbol;Acc:18786]	protein_coding	X	153672473	153679002	566	250	481	1662	1847	1940	1084	1090	1019	885	578	779
ENSG00000071889	ENSG00000071889	60343	FAM3A	family with sequence similarity 3, member A [Source:HGNC Symbol;Acc:13749]	protein_coding	X	153733350	153744566	500	315	413	548	577	665	638	549	609	476	314	733
ENSG00000071894	ENSG00000071894	100302196	CPSF1	cleavage and polyadenylation specific factor 1, 160kDa [Source:HGNC Symbol;Acc:2324]	protein_coding	8	145618444	145634753	2144	938	3425	3887	3603	4874	3384	2701	3162	2547	1343	3973
ENSG00000071909	ENSG00000071909	140469	MYO3B	myosin IIIB [Source:HGNC Symbol;Acc:15576]	protein_coding	2	171034655	171511681	63	0	0	0	2	3	0	3	1	0	3	1
ENSG00000071967	ENSG00000071967	79901	CYBRD1	cytochrome b reductase 1 [Source:HGNC Symbol;Acc:20797]	protein_coding	2	172378757	172414643	3	1	35	45	27	46	2	0	3	3	0	0
ENSG00000071991	ENSG00000071991	28513	CDH19	cadherin 19, type 2 [Source:HGNC Symbol;Acc:1758]	protein_coding	18	64168320	64271375	0	0	0	0	0	0	0	0	0	0	0	0
ENSG00000071994	ENSG00000071994	5134	PDCD2	programmed cell death 2 [Source:HGNC Symbol;Acc:8762]	protein_coding	6	170884383	170893780	1049	760	869	4969	4407	3287	2472	1464	1464	862	808	1441
ENSG00000072041	ENSG00000072041	55117	SLC6A15	solute carrier family 6 (neutral amino acid transporter), member 15 [Source:HGNC Symbol;Acc:13621]	protein_coding	12	85253492	85307394	0	0	0	0	1	0	0	1	0	0	0	0
ENSG00000072042	ENSG00000072042	51109	RDH11	retinol dehydrogenase 11 (all-trans/9-cis/11-cis) [Source:HGNC Symbol;Acc:17964]	protein_coding	14	68143518	68162531	478	342	236	3106	3911	2912	1368	1296	1367	790	541	579
ENSG00000072062	ENSG00000072062	5566	PRKACA	protein kinase, cAMP-dependent, catalytic, alpha [Source:HGNC Symbol;Acc:9380]	protein_coding	19	14202500	14228896	683	213	335	1958	2995	2971	893	1284	1504	889	872	715
ENSG00000072071	ENSG00000072071	22859	LPHN1	latrophilin 1 [Source:HGNC Symbol;Acc:20973]	protein_coding	19	14260750	14316999	54	27	33	147	79	88	159	79	51	114	41	178
ENSG00000072080	ENSG00000072080	6694	SPP2	secreted phosphoprotein 2, 24kDa [Source:HGNC Symbol;Acc:11256]	protein_coding	2	234959323	234985778	0	0	0	0	0	0	0	0	0	0	0	0
ENSG00000072110	ENSG00000072110	87	ACTN1	actinin, alpha 1 [Source:HGNC Symbol;Acc:163]	protein_coding	14	69340860	69446157	59	9	85	489	795	755	8	22	21	3	2	6
ENSG00000072121	ENSG00000072121	23503	ZFYVE26	zinc finger, FYVE domain containing 26 [Source:HGNC Symbol;Acc:20761]	protein_coding	14	68194091	68283307	1220	646	1086	1424	1440	1801	2109	1856	1905	2643	1783	2685
ENSG00000072133	ENSG00000072133	27330	RPS6KA6	ribosomal protein S6 kinase, 90kDa, polypeptide 6 [Source:HGNC Symbol;Acc:10435]	protein_coding	X	83318984	83442933	157	62	10	23	100	31	6	15	16	7	5	6
ENSG00000072134	ENSG00000072134	22905	EPN2	epsin 2 [Source:HGNC Symbol;Acc:18639]	protein_coding	17	19118928	19240028	301	226	196	218	195	199	204	166	157	161	137	287
ENSG00000072135	ENSG00000072135	26469	PTPN18	protein tyrosine phosphatase, non-receptor type 18 (brain-derived) [Source:HGNC Symbol;Acc:9649]	protein_coding	2	131113580	131132982	1582	829	729	3878	4697	4502	2563	3355	2474	1217	1007	686
ENSG00000072163	ENSG00000072163	55679	LIMS2	LIM and senescent cell antigen-like domains 2 [Source:HGNC Symbol;Acc:16084]	protein_coding	2	128395956	128439360	52	44	39	131	70	75	18	7	1	3	6	1
ENSG00000072182	ENSG00000072182	55515	ASIC4	acid-sensing (proton-gated) ion channel family member 4 [Source:HGNC Symbol;Acc:21263]	protein_coding	2	220378892	220403494	4	5	6	2	0	3	6	0	3	2	0	4
ENSG00000072195	ENSG00000072195	10290	SPEG	SPEG complex locus [Source:HGNC Symbol;Acc:16901]	protein_coding	2	220299568	220363009	5	0	1	5	5	4	2	1	3	5	1	9
ENSG00000072201	ENSG00000072201	84708	LNX1	ligand of numb-protein X 1, E3 ubiquitin protein ligase [Source:HGNC Symbol;Acc:6657]	protein_coding	4	54325468	54567572	75	25	48	16	23	30	6	12	28	13	10	7
ENSG00000072210	ENSG00000072210	224	ALDH3A2	aldehyde dehydrogenase 3 family, member A2 [Source:HGNC Symbol;Acc:403]	protein_coding	17	19551449	19580911	109	67	196	1569	2171	1687	1355	1345	1084	1218	893	1011
ENSG00000072274	ENSG00000072274	7037	TFRC	transferrin receptor [Source:HGNC Symbol;Acc:11763]	protein_coding	3	195754054	195809060	8975	7619	7366	29807	44558	42145	5028	5265	4997	4396	4320	2731
ENSG00000072310	ENSG00000072310	6720	SREBF1	sterol regulatory element binding transcription factor 1 [Source:HGNC Symbol;Acc:11289]	protein_coding	17	17713713	17740325	2361	1479	1582	2903	6349	4552	1604	1990	3295	98	105	140
ENSG00000072315	ENSG00000072315	7224	TRPC5	transient receptor potential cation channel, subfamily C, member 5 [Source:HGNC Symbol;Acc:12337]	protein_coding	X	111017543	111326004	19	5	7	2	1	2	0	0	0	0	0	0
ENSG00000072364	ENSG00000072364	27125	AFF4	AF4/FMR2 family, member 4 [Source:HGNC Symbol;Acc:17869]	protein_coding	5	132211071	132299326	19434	10193	19305	2595	3693	2861	2931	3082	2845	2690	2575	2437
ENSG00000072401	ENSG00000072401	7321	UBE2D1	ubiquitin-conjugating enzyme E2D 1 [Source:HGNC Symbol;Acc:12474]	protein_coding	10	60094735	60130513	529	317	218	971	1077	723	528	411	387	355	274	292
ENSG00000072415	ENSG00000072415	64398	MPP5	membrane protein, palmitoylated 5 (MAGUK p55 subfamily member 5) [Source:HGNC Symbol;Acc:18669]	protein_coding	14	67707826	67802536	981	362	876	802	1412	892	579	593	540	823	647	542
ENSG00000072422	ENSG00000072422	9886	RHOBTB1	Rho-related BTB domain containing 1 [Source:HGNC Symbol;Acc:18738]	protein_coding	10	62629196	62761198	8	7	9	4	1	1	0	1	4	0	0	0
ENSG00000072444	ENSG00000072444	NA	ASAH2C	N-acylsphingosine amidohydrolase (non-lysosomal ceramidase) 2C [Source:HGNC Symbol;Acc:23457]	protein_coding	10	48001603	48055018	10	3	4	61	81	50	33	13	12	16	14	22
ENSG00000072501	ENSG00000072501	8243	SMC1A	structural maintenance of chromosomes 1A [Source:HGNC Symbol;Acc:11111]	protein_coding	X	53401070	53449677	3609	1540	2588	8913	20978	13754	2415	5636	4424	2485	3327	1503
ENSG00000072506	ENSG00000072506	3028	HSD17B10	hydroxysteroid (17-beta) dehydrogenase 10 [Source:HGNC Symbol;Acc:4800]	protein_coding	X	53458206	53461320	797	411	433	4664	6571	5734	1754	2004	2175	893	998	788
ENSG00000072518	ENSG00000072518	2011	MARK2	MAP/microtubule affinity-regulating kinase 2 [Source:HGNC Symbol;Acc:3332]	protein_coding	11	63606400	63678491	1867	764	1160	1661	2497	2360	1038	1416	1839	1037	864	860
ENSG00000072571	ENSG00000072571	3161	HMMR	hyaluronan-mediated motility receptor (RHAMM) [Source:HGNC Symbol;Acc:5012]	protein_coding	5	162887209	162918947	19	18	23	5131	5677	5318	1156	1603	1243	295	371	845
ENSG00000072609	ENSG00000072609	55743	CHFR	checkpoint with forkhead and ring finger domains, E3 ubiquitin protein ligase [Source:HGNC Symbol;Acc:20455]	protein_coding	12	133398773	133532890	2259	1402	3024	1716	2154	2046	1267	1275	1460	864	610	1235
ENSG00000072657	ENSG00000072657	29953	TRHDE	thyrotropin-releasing hormone degrading enzyme [Source:HGNC Symbol;Acc:30748]	protein_coding	12	72481046	73059422	1	0	0	0	0	0	0	0	0	0	0	0
ENSG00000072682	ENSG00000072682	101927705	P4HA2	prolyl 4-hydroxylase, alpha polypeptide II [Source:HGNC Symbol;Acc:8547]	protein_coding	5	131527531	131631008	2	1	0	323	382	321	10	31	27	22	10	7
ENSG00000072694	ENSG00000072694	2213	FCGR2B	Fc fragment of IgG, low affinity IIb, receptor (CD32) [Source:HGNC Symbol;Acc:3618]	protein_coding	1	161551101	161648444	673	602	886	1481	1430	1283	2360	2715	2454	2467	2027	5283
ENSG00000072736	ENSG00000072736	4775	NFATC3	nuclear factor of activated T-cells, cytoplasmic, calcineurin-dependent 3 [Source:HGNC Symbol;Acc:7777]	protein_coding	16	68118654	68263162	1370	348	1182	1529	2590	2322	683	1060	1343	827	853	480
ENSG00000072756	ENSG00000072756	51095	TRNT1	tRNA nucleotidyl transferase, CCA-adding, 1 [Source:HGNC Symbol;Acc:17341]	protein_coding	3	3168600	3192563	388	242	309	1451	1113	1007	652	435	383	372	218	617
ENSG00000072778	ENSG00000072778	37	ACADVL	acyl-CoA dehydrogenase, very long chain [Source:HGNC Symbol;Acc:92]	protein_coding	17	7120444	7128592	3749	2120	2933	5151	4265	4478	6456	6035	5155	7064	4307	11612
ENSG00000072786	ENSG00000072786	6793	STK10	serine/threonine kinase 10 [Source:HGNC Symbol;Acc:11388]	protein_coding	5	171469077	171615390	6347	2761	6425	6316	9597	8819	1999	2292	3646	2270	1828	1765
ENSG00000072803	ENSG00000072803	23291	FBXW11	F-box and WD repeat domain containing 11 [Source:HGNC Symbol;Acc:13607]	protein_coding	5	171288553	171433877	4888	1814	2604	2629	3778	3076	1596	1615	1833	1253	1207	984
ENSG00000072818	ENSG00000072818	9744	ACAP1	ArfGAP with coiled-coil, ankyrin repeat and PH domains 1 [Source:HGNC Symbol;Acc:16467]	protein_coding	17	7239848	7254797	4388	2737	4114	6207	6080	7731	3008	2718	3655	1702	956	2814
ENSG00000072832	ENSG00000072832	1400	CRMP1	collapsin response mediator protein 1 [Source:HGNC Symbol;Acc:2365]	protein_coding	4	5749811	5894785	0	0	10	8	11	14	0	10	4	9	11	9
ENSG00000072840	ENSG00000072840	2121	EVC	Ellis van Creveld syndrome [Source:HGNC Symbol;Acc:3497]	protein_coding	4	5712924	5830772	9	1	70	63	86	131	23	30	38	40	55	36
ENSG00000072849	ENSG00000072849	51009	DERL2	derlin 2 [Source:HGNC Symbol;Acc:17943]	protein_coding	17	5374571	5390131	2774	1763	2801	3619	3003	2260	3992	3072	2353	1897	1842	2339
ENSG00000072858	ENSG00000072858	54847	SIDT1	SID1 transmembrane family, member 1 [Source:HGNC Symbol;Acc:25967]	protein_coding	3	113251143	113348425	2869	1199	2623	1259	2568	1860	1597	2085	2853	1222	1030	1032
ENSG00000072864	ENSG00000072864	54820	NDE1	nudE neurodevelopment protein 1 [Source:HGNC Symbol;Acc:17619]	protein_coding	16	15737124	15820210	2927	1669	1019	1802	2565	2889	378	582	879	301	287	303
ENSG00000072952	ENSG00000072952	10335	MRVI1	murine retrovirus integration site 1 homolog [Source:HGNC Symbol;Acc:7237]	protein_coding	11	10594638	10715535	10	3	7	1	0	2	0	0	1	1	0	0
ENSG00000072954	ENSG00000072954	79041	TMEM38A	transmembrane protein 38A [Source:HGNC Symbol;Acc:28462]	protein_coding	19	16771938	16800840	97	29	30	262	208	163	195	141	179	92	60	118
ENSG00000072958	ENSG00000072958	8907	AP1M1	adaptor-related protein complex 1, mu 1 subunit [Source:HGNC Symbol;Acc:13667]	protein_coding	19	16308389	16346160	660	280	724	2515	3741	3589	695	854	1210	574	491	471
ENSG00000073008	ENSG00000073008	5817	PVR	poliovirus receptor [Source:HGNC Symbol;Acc:9705]	protein_coding	19	45147098	45166850	0	0	1	21	21	9	0	6	0	0	0	0
ENSG00000073009	ENSG00000073009	8517	IKBKG	inhibitor of kappa light polypeptide gene enhancer in B-cells, kinase gamma [Source:HGNC Symbol;Acc:5961]	protein_coding	X	153769414	153796782	1058	564	1175	1109	1194	1545	702	685	815	548	382	828
ENSG00000073050	ENSG00000073050	7515	XRCC1	X-ray repair complementing defective repair in Chinese hamster cells 1 [Source:HGNC Symbol;Acc:12828]	protein_coding	19	44047192	44084625	286	91	160	776	1038	1249	380	579	610	463	383	342
ENSG00000073060	ENSG00000073060	949	SCARB1	scavenger receptor class B, member 1 [Source:HGNC Symbol;Acc:1664]	protein_coding	12	125261402	125367214	403	131	89	2996	3424	3720	888	944	1077	563	329	712
ENSG00000073067	ENSG00000073067	54905	CYP2W1	cytochrome P450, family 2, subfamily W, polypeptide 1 [Source:HGNC Symbol;Acc:20243]	protein_coding	7	1022835	1029276	58	22	30	1	3	0	0	0	0	0	0	1
ENSG00000073111	ENSG00000073111	4171	MCM2	minichromosome maintenance complex component 2 [Source:HGNC Symbol;Acc:6944]	protein_coding	3	127317066	127341276	1094	383	740	11178	17492	18432	536	1108	1937	220	196	269
ENSG00000073146	ENSG00000073146	54456	MOV10L1	Mov10l1, Moloney leukemia virus 10-like 1, homolog (mouse) [Source:HGNC Symbol;Acc:7201]	protein_coding	22	50528308	50600119	0	0	0	3	0	0	0	1	0	0	0	0
ENSG00000073150	ENSG00000073150	56666	PANX2	pannexin 2 [Source:HGNC Symbol;Acc:8600]	protein_coding	22	50609160	50618723	12	3	2	77	92	97	4	9	11	8	3	11
ENSG00000073169	ENSG00000073169	83642		Selenoprotein O [Source:UniProtKB/Swiss-Prot;Acc:Q9BVL4]	protein_coding	22	50639408	50656045	2327	1310	2103	650	333	611	388	274	333	277	125	559
ENSG00000073282	ENSG00000073282	8626	TP63	tumor protein p63 [Source:HGNC Symbol;Acc:15979]	protein_coding	3	189349205	189615068	20	9	0	270	550	159	22	15	11	7	4	1
ENSG00000073331	ENSG00000073331	80216	ALPK1	alpha-kinase 1 [Source:HGNC Symbol;Acc:20917]	protein_coding	4	113206665	113363776	273	266	397	315	322	258	64	101	91	97	103	153
ENSG00000073350	ENSG00000073350	3993	LLGL2	lethal giant larvae homolog 2 (Drosophila) [Source:HGNC Symbol;Acc:6629]	protein_coding	17	73521161	73571289	374	287	338	448	394	620	296	253	496	183	94	528
ENSG00000073417	ENSG00000073417	5151	PDE8A	phosphodiesterase 8A [Source:HGNC Symbol;Acc:8793]	protein_coding	15	85523671	85682376	1816	1301	2439	541	673	653	162	181	224	122	115	165
ENSG00000073464	ENSG00000073464	1183	CLCN4	chloride channel, voltage-sensitive 4 [Source:HGNC Symbol;Acc:2022]	protein_coding	X	10125024	10205700	92	23	127	617	684	325	380	285	298	449	259	111
ENSG00000073536	ENSG00000073536	54475	NLE1	notchless homolog 1 (Drosophila) [Source:HGNC Symbol;Acc:19889]	protein_coding	17	33455772	33469334	370	151	123	983	1132	1513	202	147	224	117	75	131
ENSG00000073578	ENSG00000073578	6389	SDHA	succinate dehydrogenase complex, subunit A, flavoprotein (Fp) [Source:HGNC Symbol;Acc:10680]	protein_coding	5	218356	256815	4753	2146	3479	5358	6933	6353	3760	4641	4755	4230	3600	2563
ENSG00000073584	ENSG00000073584	6605	SMARCE1	SWI/SNF related, matrix associated, actin dependent regulator of chromatin, subfamily e, member 1 [Source:HGNC Symbol;Acc:11109]	protein_coding	17	38781214	38804760	3582	1743	2861	1696	1794	1912	1096	1044	1008	781	647	808
ENSG00000073598	ENSG00000073598	54752	FNDC8	fibronectin type III domain containing 8 [Source:HGNC Symbol;Acc:25286]	protein_coding	17	33448598	33457751	2	3	3	6	4	6	0	1	0	2	0	4
ENSG00000073605	ENSG00000073605	55876	GSDMB	gasdermin B [Source:HGNC Symbol;Acc:23690]	protein_coding	17	38060848	38076107	154	283	760	1158	327	609	1340	630	570	766	343	2532
ENSG00000073614	ENSG00000073614	5927	KDM5A	lysine (K)-specific demethylase 5A [Source:HGNC Symbol;Acc:9886]	protein_coding	12	389295	498620	13000	7161	14334	3403	4512	4243	2808	2728	3014	2462	2176	2153
ENSG00000073670	ENSG00000073670	4185	ADAM11	ADAM metallopeptidase domain 11 [Source:HGNC Symbol;Acc:189]	protein_coding	17	42836399	42859214	18	12	23	12	8	4	11	13	20	14	4	29
ENSG00000073711	ENSG00000073711	5523	PPP2R3A	protein phosphatase 2, regulatory subunit B'', alpha [Source:HGNC Symbol;Acc:9307]	protein_coding	3	135684515	135866733	30	19	25	16	34	20	17	11	10	9	12	15
ENSG00000073712	ENSG00000073712	10979	FERMT2	fermitin family member 2 [Source:HGNC Symbol;Acc:15767]	protein_coding	14	53323986	53419153	24	12	37	13	10	29	5	10	2	11	8	11
ENSG00000073734	ENSG00000073734	8647	ABCB11	ATP-binding cassette, sub-family B (MDR/TAP), member 11 [Source:HGNC Symbol;Acc:42]	protein_coding	2	169779448	169887832	0	0	0	2	0	0	0	2	0	0	1	0
ENSG00000073737	ENSG00000073737	10170	DHRS9	dehydrogenase/reductase (SDR family) member 9 [Source:HGNC Symbol;Acc:16888]	protein_coding	2	169921299	169952677	4	4	2	10	44	8	97	590	236	4	92	91
ENSG00000073754	ENSG00000073754	922	CD5L	CD5 molecule-like [Source:HGNC Symbol;Acc:1690]	protein_coding	1	157800704	157868046	1	1	0	1	0	0	0	0	0	0	0	0
ENSG00000073756	ENSG00000073756	5743	PTGS2	prostaglandin-endoperoxide synthase 2 (prostaglandin G/H synthase and cyclooxygenase) [Source:HGNC Symbol;Acc:9605]	protein_coding	1	186640923	186649559	38	9	1	1	0	2	0	0	0	0	0	0
ENSG00000073792	ENSG00000073792	10644	IGF2BP2	insulin-like growth factor 2 mRNA binding protein 2 [Source:HGNC Symbol;Acc:28867]	protein_coding	3	185361527	185542844	0	2	4	17	18	11	3	0	0	0	0	1
ENSG00000073803	ENSG00000073803	9175	MAP3K13	mitogen-activated protein kinase kinase kinase 13 [Source:HGNC Symbol;Acc:6852]	protein_coding	3	185000729	185206885	311	248	152	1471	937	762	929	516	598	566	396	1037
ENSG00000073849	ENSG00000073849	6480	ST6GAL1	ST6 beta-galactosamide alpha-2,6-sialyltranferase 1 [Source:HGNC Symbol;Acc:10860]	protein_coding	3	186648274	186796341	11767	6018	9358	7968	17062	11943	31003	42361	48250	30714	34809	19366
ENSG00000073861	ENSG00000073861	30009	TBX21	T-box 21 [Source:HGNC Symbol;Acc:11599]	protein_coding	17	45810610	45823485	544	169	454	155	234	123	163	216	173	104	89	100
ENSG00000073905	ENSG00000073905	7416	VDAC1P1	voltage-dependent anion channel 1 pseudogene 1 [Source:HGNC Symbol;Acc:12671]	pseudogene	X	80184999	80185846	69	27	36	392	431	425	78	82	126	39	44	45
ENSG00000073910	ENSG00000073910	10129	FRY	furry homolog (Drosophila) [Source:HGNC Symbol;Acc:20367]	protein_coding	13	32605437	32870794	180	259	821	57	32	96	20	25	24	4	2	5
ENSG00000073921	ENSG00000073921	8301	PICALM	phosphatidylinositol binding clathrin assembly protein [Source:HGNC Symbol;Acc:15514]	protein_coding	11	85668727	85780924	3786	1890	3212	4772	9133	5903	3705	4258	4587	3811	3315	2715
ENSG00000073969	ENSG00000073969	101930324	NSF	N-ethylmaleimide-sensitive factor [Source:HGNC Symbol;Acc:8016]	protein_coding	17	44668035	44834830	3716	1786	1243	1402	1993	1878	2382	2502	2319	2538	2038	1386
ENSG00000074047	ENSG00000074047	2736	GLI2	GLI family zinc finger 2 [Source:HGNC Symbol;Acc:4318]	protein_coding	2	121493199	121750229	0	0	0	0	0	0	0	0	0	0	0	0
ENSG00000074054	ENSG00000074054	23332	CLASP1	cytoplasmic linker associated protein 1 [Source:HGNC Symbol;Acc:17088]	protein_coding	2	122095352	122407163	3992	1914	3461	2746	3891	3472	1749	1723	1954	1524	1257	1534
ENSG00000074071	ENSG00000074071	65993	MRPS34	mitochondrial ribosomal protein S34 [Source:HGNC Symbol;Acc:16618]	protein_coding	16	1821891	1823156	381	124	173	2685	3170	3359	1262	1255	1601	680	675	773
ENSG00000074181	ENSG00000074181	4854	NOTCH3	notch 3 [Source:HGNC Symbol;Acc:7883]	protein_coding	19	15270444	15311792	2	2	1	1	1	1	0	0	1	0	0	0
ENSG00000074201	ENSG00000074201	1207	CLNS1A	chloride channel, nucleotide-sensitive, 1A [Source:HGNC Symbol;Acc:2080]	protein_coding	11	77225981	77348850	592	431	351	4970	5107	3626	1593	1062	1302	706	535	693
ENSG00000074211	ENSG00000074211	5522	PPP2R2C	protein phosphatase 2, regulatory subunit B, gamma [Source:HGNC Symbol;Acc:9306]	protein_coding	4	6322305	6565327	0	0	0	0	0	0	0	3	1	0	0	0
ENSG00000074219	ENSG00000074219	8463	TEAD2	TEA domain family member 2 [Source:HGNC Symbol;Acc:11715]	protein_coding	19	49843852	49865714	113	31	344	15	6	3	1	0	0	0	0	1
ENSG00000074266	ENSG00000074266	8726	EED	embryonic ectoderm development [Source:HGNC Symbol;Acc:3188]	protein_coding	11	85955586	85989855	1479	1118	1656	4833	3491	3232	1332	829	1023	612	398	714
ENSG00000074276	ENSG00000074276	54825	CDHR2	cadherin-related family member 2 [Source:HGNC Symbol;Acc:18231]	protein_coding	5	175969512	176022975	17	11	7	7	5	5	0	2	2	0	7	2
ENSG00000074317	ENSG00000074317	6620	SNCB	synuclein, beta [Source:HGNC Symbol;Acc:11140]	protein_coding	5	176047085	176057530	1	0	0	0	0	0	0	0	0	0	0	0
ENSG00000074319	ENSG00000074319	7251	TSG101	tumor susceptibility 101 [Source:HGNC Symbol;Acc:15971]	protein_coding	11	18489883	18548779	1598	912	1163	2961	2787	1950	2133	1648	1448	1117	1048	1167
ENSG00000074356	ENSG00000074356	55421	C17orf85	chromosome 17 open reading frame 85 [Source:HGNC Symbol;Acc:24612]	protein_coding	17	3714460	3749545	1640	994	1301	2150	2359	2387	950	839	917	768	453	1120
ENSG00000074370	ENSG00000074370	489	ATP2A3	ATPase, Ca++ transporting, ubiquitous [Source:HGNC Symbol;Acc:813]	protein_coding	17	3827169	3867736	37807	14486	22794	11144	12596	13695	12243	12772	17749	12285	8313	12310
ENSG00000074410	ENSG00000074410	771	CA12	carbonic anhydrase XII [Source:HGNC Symbol;Acc:1371]	protein_coding	15	63613577	63674360	1	3	1	0	0	0	0	0	1	0	0	0
ENSG00000074416	ENSG00000074416	11343	MGLL	monoglyceride lipase [Source:HGNC Symbol;Acc:17038]	protein_coding	3	127407909	127542051	274	63	67	1327	1778	2743	924	1726	1191	1578	1772	1332
ENSG00000074527	ENSG00000074527	59277	NTN4	netrin 4 [Source:HGNC Symbol;Acc:13658]	protein_coding	12	96051583	96184930	0	0	0	0	0	0	0	0	0	0	0	0
ENSG00000074582	ENSG00000074582	617	BCS1L	BC1 (ubiquinol-cytochrome c reductase) synthesis-like [Source:HGNC Symbol;Acc:1020]	protein_coding	2	219523487	219528166	172	113	210	1791	1569	1935	528	367	450	347	173	707
ENSG00000074590	ENSG00000074590	9891	NUAK1	NUAK family, SNF1-like kinase, 1 [Source:HGNC Symbol;Acc:14311]	protein_coding	12	106457118	106533811	2	0	4	0	0	0	0	0	0	1	0	0
ENSG00000074603	ENSG00000074603	54878	DPP8	dipeptidyl-peptidase 8 [Source:HGNC Symbol;Acc:16490]	protein_coding	15	65734801	65810042	3284	1342	2687	2241	2532	2288	1505	1484	1517	1344	1079	1581
ENSG00000074621	ENSG00000074621	9187	SLC24A1	solute carrier family 24 (sodium/potassium/calcium exchanger), member 1 [Source:HGNC Symbol;Acc:10975]	protein_coding	15	65903704	65953333	423	239	584	279	243	349	146	145	148	90	56	141
ENSG00000074657	ENSG00000074657	55205	ZNF532	zinc finger protein 532 [Source:HGNC Symbol;Acc:30940]	protein_coding	18	56529832	56653712	1552	1262	1609	1309	1140	1105	1309	1173	687	1321	915	1386
ENSG00000074660	ENSG00000074660	8578	SCARF1	scavenger receptor class F, member 1 [Source:HGNC Symbol;Acc:16820]	protein_coding	17	1537152	1549041	13	11	16	56	90	93	14	51	18	51	96	74
ENSG00000074695	ENSG00000074695	3998	LMAN1	lectin, mannose-binding, 1 [Source:HGNC Symbol;Acc:6631]	protein_coding	18	56995055	57027194	2621	1392	1566	12092	27508	16870	21190	27263	26285	14273	16232	9501
ENSG00000074696	ENSG00000074696	51495	PTPLAD1	protein tyrosine phosphatase-like A domain containing 1 [Source:HGNC Symbol;Acc:24175]	protein_coding	15	65822756	65870687	760	295	473	4485	5189	3876	1039	1288	984	1148	999	744
ENSG00000074706	ENSG00000074706	26034	IPCEF1	interaction protein for cytohesin exchange factors 1 [Source:HGNC Symbol;Acc:21204]	protein_coding	6	154475631	154677926	42	3	81	217	102	129	1	1	1	7	0	3
ENSG00000074755	ENSG00000074755	23140	ZZEF1	zinc finger, ZZ-type with EF-hand domain 1 [Source:HGNC Symbol;Acc:29027]	protein_coding	17	3907739	4046314	9997	4474	6710	3341	3812	4723	3061	3200	3727	3135	2364	3310
ENSG00000074771	ENSG00000074771	50508	NOX3	NADPH oxidase 3 [Source:HGNC Symbol;Acc:7890]	protein_coding	6	155716504	155777037	0	0	0	0	0	0	0	0	1	0	0	0
ENSG00000074800	ENSG00000074800	2023	ENO1	enolase 1, (alpha) [Source:HGNC Symbol;Acc:3350]	protein_coding	1	8921061	8939308	6118	3137	2471	119973	155641	137085	8999	11306	17377	5384	5599	3273
ENSG00000074803	ENSG00000074803	6557	SLC12A1	solute carrier family 12 (sodium/potassium/chloride transporter), member 1 [Source:HGNC Symbol;Acc:10910]	protein_coding	15	48483861	48596275	3	2	6	3	1	3	1	1	1	1	0	2
ENSG00000074842	ENSG00000074842	56005	C19orf10	chromosome 19 open reading frame 10 [Source:HGNC Symbol;Acc:16948]	protein_coding	19	4641386	4670382	799	314	323	4650	8360	6275	8340	9315	10070	3599	3670	2921
ENSG00000074855	ENSG00000074855	57719	ANO8	anoctamin 8 [Source:HGNC Symbol;Acc:29329]	protein_coding	19	17434032	17445638	60	19	17	161	158	219	123	113	199	189	71	323
ENSG00000074935	ENSG00000074935	51175	TUBE1	tubulin, epsilon 1 [Source:HGNC Symbol;Acc:20775]	protein_coding	6	112391980	112408732	223	273	256	1415	1090	883	267	147	176	240	90	359
ENSG00000074964	ENSG00000074964	55160	ARHGEF10L	Rho guanine nucleotide exchange factor (GEF) 10-like [Source:HGNC Symbol;Acc:25540]	protein_coding	1	17866330	18024369	222	139	610	3	8	1	2	2	5	0	0	0
ENSG00000074966	ENSG00000074966	7294	TXK	TXK tyrosine kinase [Source:HGNC Symbol;Acc:12434]	protein_coding	4	48068410	48136273	62	15	39	44	48	44	51	55	58	72	59	152
ENSG00000075035	ENSG00000075035	9671	WSCD2	WSC domain containing 2 [Source:HGNC Symbol;Acc:29117]	protein_coding	12	108523248	108644314	27	5	132	9	6	1	8	3	3	1	0	0
ENSG00000075043	ENSG00000075043	3785	KCNQ2	potassium voltage-gated channel, KQT-like subfamily, member 2 [Source:HGNC Symbol;Acc:6296]	protein_coding	20	62037542	62103993	0	0	0	0	0	0	0	0	0	0	0	0
ENSG00000075073	ENSG00000075073	6865	TACR2	tachykinin receptor 2 [Source:HGNC Symbol;Acc:11527]	protein_coding	10	71163659	71176623	28	11	17	8	6	9	2	0	2	2	3	0
ENSG00000075089	ENSG00000075089	64431	ACTR6	ARP6 actin-related protein 6 homolog (yeast) [Source:HGNC Symbol;Acc:24025]	protein_coding	12	100592900	100635643	588	317	656	1580	1389	963	536	424	370	302	260	398
ENSG00000075131	ENSG00000075131	54962	TIPIN	TIMELESS interacting protein [Source:HGNC Symbol;Acc:30750]	protein_coding	15	66628544	66679084	146	65	104	1850	1761	1462	281	232	213	142	70	178
ENSG00000075142	ENSG00000075142	6717	SRI	sorcin [Source:HGNC Symbol;Acc:11292]	protein_coding	7	87834433	87856308	1321	854	663	4489	3679	2922	1363	1045	1086	384	424	557
ENSG00000075151	ENSG00000075151	8672	EIF4G3	eukaryotic translation initiation factor 4 gamma, 3 [Source:HGNC Symbol;Acc:3298]	protein_coding	1	21132963	21503377	2212	1143	1992	2305	3739	3701	982	1234	1412	974	689	610
ENSG00000075188	ENSG00000075188	79023	NUP37	nucleoporin 37kDa [Source:HGNC Symbol;Acc:29929]	protein_coding	12	102467967	102513902	193	124	229	6408	3609	2151	1373	1096	861	281	381	647
ENSG00000075213	ENSG00000075213	10371	SEMA3A	sema domain, immunoglobulin domain (Ig), short basic domain, secreted, (semaphorin) 3A [Source:HGNC Symbol;Acc:10723]	protein_coding	7	83585093	84122040	0	0	0	0	0	0	1	0	0	0	0	0
ENSG00000075218	ENSG00000075218	51512	GTSE1	G-2 and S-phase expressed 1 [Source:HGNC Symbol;Acc:13698]	protein_coding	22	46692638	46726707	4	4	6	2691	3470	3559	564	936	1220	147	236	484
ENSG00000075223	ENSG00000075223	10512	SEMA3C	sema domain, immunoglobulin domain (Ig), short basic domain, secreted, (semaphorin) 3C [Source:HGNC Symbol;Acc:10725]	protein_coding	7	80371854	80551675	0	0	2	0	0	0	0	0	0	0	0	0
ENSG00000075234	ENSG00000075234	55020	TTC38	tetratricopeptide repeat domain 38 [Source:HGNC Symbol;Acc:26082]	protein_coding	22	46663858	46689905	133	69	34	566	731	573	808	657	836	601	397	724
ENSG00000075239	ENSG00000075239	38	ACAT1	acetyl-CoA acetyltransferase 1 [Source:HGNC Symbol;Acc:93]	protein_coding	11	107992243	108018503	250	180	272	4764	5392	4283	1529	1678	1319	799	632	799
ENSG00000075240	ENSG00000075240	23151	GRAMD4	GRAM domain containing 4 [Source:HGNC Symbol;Acc:29113]	protein_coding	22	46971909	47075688	724	280	345	1006	1592	1308	932	1223	1145	914	766	926
ENSG00000075275	ENSG00000075275	9620	CELSR1	cadherin, EGF LAG seven-pass G-type receptor 1 [Source:HGNC Symbol;Acc:1850]	protein_coding	22	46756731	46933067	2549	1330	4678	82	69	55	103	94	99	50	24	39
ENSG00000075290	ENSG00000075290	7479	WNT8B	wingless-type MMTV integration site family, member 8B [Source:HGNC Symbol;Acc:12789]	protein_coding	10	102222798	102243501	12	3	16	7	1	6	9	2	3	2	3	8
ENSG00000075292	ENSG00000075292	27332	ZNF638	zinc finger protein 638 [Source:HGNC Symbol;Acc:17894]	protein_coding	2	71503691	71662199	1868	1010	2686	3014	3369	4303	2435	2204	1866	2184	1338	1847
ENSG00000075303	ENSG00000075303	55972	SLC25A40	solute carrier family 25, member 40 [Source:HGNC Symbol;Acc:29680]	protein_coding	7	87462883	87505672	168	67	122	2474	2509	1709	908	780	803	495	497	648
ENSG00000075336	ENSG00000075336	29090	TIMM21	translocase of inner mitochondrial membrane 21 homolog (yeast) [Source:HGNC Symbol;Acc:25010]	protein_coding	18	71815746	71826197	260	148	265	2257	1728	1647	590	473	398	333	298	540
ENSG00000075340	ENSG00000075340	119	ADD2	adducin 2 (beta) [Source:HGNC Symbol;Acc:244]	protein_coding	2	70834750	70995357	426	188	287	665	750	618	90	99	76	30	22	25
ENSG00000075388	ENSG00000075388	2249	FGF4	fibroblast growth factor 4 [Source:HGNC Symbol;Acc:3682]	protein_coding	11	69587797	69590171	0	0	0	0	0	0	0	0	0	0	0	0
ENSG00000075391	ENSG00000075391	9462	RASAL2	RAS protein activator like 2 [Source:HGNC Symbol;Acc:9874]	protein_coding	1	178062864	178448644	8	3	19	23	16	21	4	2	0	2	2	3
ENSG00000075399	ENSG00000075399	9605	VPS9D1	VPS9 domain containing 1 [Source:HGNC Symbol;Acc:13526]	protein_coding	16	89773542	89787394	346	265	234	186	165	195	197	145	149	175	89	347
ENSG00000075407	ENSG00000075407	7587	ZNF37A	zinc finger protein 37A [Source:HGNC Symbol;Acc:13102]	protein_coding	10	38383264	38414472	599	216	785	1966	2344	2405	2268	2550	2238	2480	1520	2184
ENSG00000075413	ENSG00000075413	4140	MARK3	MAP/microtubule affinity-regulating kinase 3 [Source:HGNC Symbol;Acc:6897]	protein_coding	14	103851729	103970168	3167	1940	2483	2785	2955	3227	2460	2520	2075	1922	1258	2338
ENSG00000075415	ENSG00000075415	5250	SLC25A3	solute carrier family 25 (mitochondrial carrier; phosphate carrier), member 3 [Source:HGNC Symbol;Acc:10989]	protein_coding	12	98987369	98995946	15429	13900	21853	25041	24487	20054	10326	6936	7574	3803	3350	4010
ENSG00000075420	ENSG00000075420	101928615	FNDC3B	fibronectin type III domain containing 3B [Source:HGNC Symbol;Acc:24670]	protein_coding	3	171757418	172119455	301	144	74	434	608	503	5730	5589	4354	7805	6989	5305
ENSG00000075426	ENSG00000075426	2355	FOSL2	FOS-like antigen 2 [Source:HGNC Symbol;Acc:3798]	protein_coding	2	28615315	28640179	4140	1103	1789	500	624	377	261	275	390	115	117	171
ENSG00000075429	ENSG00000075429	27091	CACNG5	calcium channel, voltage-dependent, gamma subunit 5 [Source:HGNC Symbol;Acc:1409]	protein_coding	17	64831235	64881603	0	0	0	0	0	0	0	0	0	0	0	0
ENSG00000075461	ENSG00000075461	101929306	CACNG4	calcium channel, voltage-dependent, gamma subunit 4 [Source:HGNC Symbol;Acc:1408]	protein_coding	17	64961026	65029514	0	0	1	1	1	1	0	0	1	0	0	0
ENSG00000075539	ENSG00000075539	285527	FRYL	FRY-like [Source:HGNC Symbol;Acc:29127]	protein_coding	4	48499378	48782339	5913	2326	5535	3567	5319	4873	1801	2110	2188	1653	1742	1468
ENSG00000075568	ENSG00000075568	23505	TMEM131	transmembrane protein 131 [Source:HGNC Symbol;Acc:30366]	protein_coding	2	98372799	98612388	4665	2733	5004	2886	4690	4378	3025	4395	3826	4213	4143	2327
ENSG00000075618	ENSG00000075618	6624	FSCN1	fascin homolog 1, actin-bundling protein (Strongylocentrotus purpuratus) [Source:HGNC Symbol;Acc:11148]	protein_coding	7	5632439	5646286	34	48	20	86	116	315	0	2	1	2	0	1
ENSG00000075624	ENSG00000075624	60	ACTB	actin, beta [Source:HGNC Symbol;Acc:132]	protein_coding	7	5566782	5603415	51078	18038	30086	311517	420628	405798	21728	28664	53048	6618	7237	4811
ENSG00000075643	ENSG00000075643	55034	MOCOS	molybdenum cofactor sulfurase [Source:HGNC Symbol;Acc:18234]	protein_coding	18	33767482	33852120	9	0	8	57	90	31	20	4	19	26	0	29
ENSG00000075651	ENSG00000075651	5337	PLD1	phospholipase D1, phosphatidylcholine-specific [Source:HGNC Symbol;Acc:9067]	protein_coding	3	171318195	171528740	0	0	0	0	0	1	1	0	0	0	0	1
ENSG00000075673	ENSG00000075673	479	ATP12A	ATPase, H+/K+ transporting, nongastric, alpha polypeptide [Source:HGNC Symbol;Acc:13816]	protein_coding	13	25254549	25285921	0	0	0	864	480	1130	26	18	27	6	1	20
ENSG00000075702	ENSG00000075702	284403	WDR62	WD repeat domain 62 [Source:HGNC Symbol;Acc:24502]	protein_coding	19	36545783	36596008	211	117	211	2237	2108	2644	461	588	612	131	162	578
ENSG00000075711	ENSG00000075711	1739	DLG1	discs, large homolog 1 (Drosophila) [Source:HGNC Symbol;Acc:2900]	protein_coding	3	196769431	197026171	2650	1607	2536	1862	1898	1904	1466	1428	1333	1117	782	1335
ENSG00000075785	ENSG00000075785	7879	RAB7A	RAB7A, member RAS oncogene family [Source:HGNC Symbol;Acc:9788]	protein_coding	3	128444965	128533639	5865	1889	3565	4958	8645	7157	2541	3302	3750	2478	2405	1244
ENSG00000075790	ENSG00000075790	55973	BCAP29	B-cell receptor-associated protein 29 [Source:HGNC Symbol;Acc:24131]	protein_coding	7	107220422	107269615	983	523	854	1789	1520	924	544	309	263	156	187	297
ENSG00000075826	ENSG00000075826	25956	SEC31B	SEC31 homolog B (S. cerevisiae) [Source:HGNC Symbol;Acc:23197]	protein_coding	10	102246399	102289628	547	583	802	646	125	447	867	398	321	536	166	1293
ENSG00000075856	ENSG00000075856	9733	SART3	squamous cell carcinoma antigen recognized by T cells 3 [Source:HGNC Symbol;Acc:16860]	protein_coding	12	108916357	108955176	3695	1907	4343	4255	5572	5650	1967	1821	2473	1597	1162	1505
ENSG00000075884	ENSG00000075884	101928361	ARHGAP15	Rho GTPase activating protein 15 [Source:HGNC Symbol;Acc:21030]	protein_coding	2	143848931	144525921	2085	2218	1742	3514	3407	2709	2753	2155	1792	1141	912	1861
ENSG00000075886	ENSG00000075886	7278	TUBA3D	tubulin, alpha 3d [Source:HGNC Symbol;Acc:24071]	protein_coding	2	132233666	132240507	25	28	42	42	12	40	15	12	11	8	7	41
ENSG00000075891	ENSG00000075891	5076	PAX2	paired box 2 [Source:HGNC Symbol;Acc:8616]	protein_coding	10	102495360	102589698	0	0	0	0	0	1	0	0	0	0	0	0
ENSG00000075914	ENSG00000075914	23016	EXOSC7	exosome component 7 [Source:HGNC Symbol;Acc:28112]	protein_coding	3	45016733	45077558	681	356	552	1129	1454	1254	383	405	467	267	224	339
ENSG00000075945	ENSG00000075945	22920	KIFAP3	kinesin-associated protein 3 [Source:HGNC Symbol;Acc:17060]	protein_coding	1	169890467	170054349	220	157	192	905	1755	1327	1008	996	1145	818	722	580
ENSG00000075975	ENSG00000075975	23609	MKRN2	makorin ring finger protein 2 [Source:HGNC Symbol;Acc:7113]	protein_coding	3	12598513	12625212	798	341	527	1431	2093	1746	1122	1257	1177	830	683	838
ENSG00000076003	ENSG00000076003	4175	MCM6	minichromosome maintenance complex component 6 [Source:HGNC Symbol;Acc:6949]	protein_coding	2	136597196	136633996	1480	600	1059	14277	24661	20096	887	1129	2284	429	285	326
ENSG00000076043	ENSG00000076043	25996	REXO2	RNA exonuclease 2 [Source:HGNC Symbol;Acc:17851]	protein_coding	11	114310108	114321001	282	247	339	2233	2142	1741	1495	1080	853	600	417	769
ENSG00000076053	ENSG00000076053	10179	RBM7	RNA binding motif protein 7 [Source:HGNC Symbol;Acc:9904]	protein_coding	11	114270752	114284925	1318	1429	1190	1262	1188	745	796	491	397	477	401	524
ENSG00000076067	ENSG00000076067	5939	RBMS2	RNA binding motif, single stranded interacting protein 2 [Source:HGNC Symbol;Acc:9909]	protein_coding	12	56915713	56984745	256	136	58	71	4	10	18	9	11	11	2	17
ENSG00000076108	ENSG00000076108	11176	BAZ2A	bromodomain adjacent to zinc finger domain, 2A [Source:HGNC Symbol;Acc:962]	protein_coding	12	56989380	57030600	35138	11797	35817	6339	8450	8062	6023	7107	7578	7151	6324	7125
ENSG00000076201	ENSG00000076201	25930	PTPN23	protein tyrosine phosphatase, non-receptor type 23 [Source:HGNC Symbol;Acc:14406]	protein_coding	3	47422501	47454931	2275	1247	2035	1343	1803	1971	1849	1913	2493	1652	1346	2361
ENSG00000076242	ENSG00000076242	4292	MLH1	mutL homolog 1 [Source:HGNC Symbol;Acc:7127]	protein_coding	3	37034823	37107380	627	350	661	3775	5402	4210	1225	1537	1411	707	565	833
ENSG00000076248	ENSG00000076248	7374	UNG	uracil-DNA glycosylase [Source:HGNC Symbol;Acc:12572]	protein_coding	12	109535379	109548797	100	62	91	2628	3432	3522	174	195	362	112	97	121
ENSG00000076258	ENSG00000076258	2329	FMO4	flavin containing monooxygenase 4 [Source:HGNC Symbol;Acc:3772]	protein_coding	1	171283347	171311223	5	8	20	96	101	87	58	31	74	74	47	74
ENSG00000076321	ENSG00000076321	27252	KLHL20	kelch-like family member 20 [Source:HGNC Symbol;Acc:25056]	protein_coding	1	173684080	173755840	1120	623	764	579	718	608	366	429	372	426	301	433
ENSG00000076344	ENSG00000076344	8786	RGS11	regulator of G-protein signaling 11 [Source:HGNC Symbol;Acc:9993]	protein_coding	16	318300	325980	2	0	12	0	0	0	0	0	0	0	0	0
ENSG00000076351	ENSG00000076351	113235	SLC46A1	solute carrier family 46 (folate transporter), member 1 [Source:HGNC Symbol;Acc:30521]	protein_coding	17	26721661	26734215	101	57	75	155	119	126	76	70	79	100	60	121
ENSG00000076356	ENSG00000076356	5362	PLXNA2	plexin A2 [Source:HGNC Symbol;Acc:9100]	protein_coding	1	208195587	208417665	47	29	7	10	40	10	3	10	8	4	14	4
ENSG00000076382	ENSG00000076382	10615	SPAG5	sperm associated antigen 5 [Source:HGNC Symbol;Acc:13452]	protein_coding	17	26904588	26926297	164	103	115	4767	6122	6586	874	1623	1742	287	409	682
ENSG00000076513	ENSG00000076513	88455	ANKRD13A	ankyrin repeat domain 13A [Source:HGNC Symbol;Acc:21268]	protein_coding	12	110436991	110477568	19074	7654	17566	4025	5625	5294	2438	2750	2851	2442	1784	2312
ENSG00000076554	ENSG00000076554	7163	TPD52	tumor protein D52 [Source:HGNC Symbol;Acc:12005]	protein_coding	8	80870571	81143467	2183	930	1833	9307	13975	7850	14956	13754	9722	8485	9619	10272
ENSG00000076555	ENSG00000076555	32	ACACB	acetyl-CoA carboxylase beta [Source:HGNC Symbol;Acc:85]	protein_coding	12	109554400	109706031	493	289	844	323	458	547	192	241	236	344	301	440
ENSG00000076604	ENSG00000076604	9618	TRAF4	TNF receptor-associated factor 4 [Source:HGNC Symbol;Acc:12034]	protein_coding	17	27071002	27077974	16762	13489	5407	3267	2688	2640	510	496	517	278	181	486
ENSG00000076641	ENSG00000076641	55824	PAG1	phosphoprotein associated with glycosphingolipid microdomains 1 [Source:HGNC Symbol;Acc:30043]	protein_coding	8	81880045	82024303	3237	931	145	2877	5459	5848	1808	3336	2945	1534	3235	2586
ENSG00000076650	ENSG00000076650	55094	GPATCH1	G patch domain containing 1 [Source:HGNC Symbol;Acc:24658]	protein_coding	19	33571786	33621448	243	87	126	560	593	664	275	315	370	322	256	314
ENSG00000076662	ENSG00000076662	3385	ICAM3	intercellular adhesion molecule 3 [Source:HGNC Symbol;Acc:5346]	protein_coding	19	10444452	10450499	6537	4143	4688	3648	4051	3949	7786	7710	9664	7704	6302	4196
ENSG00000076685	ENSG00000076685	22978	NT5C2	5'-nucleotidase, cytosolic II [Source:HGNC Symbol;Acc:8022]	protein_coding	10	104845940	104953056	1244	570	1354	1385	1515	1280	1211	1039	950	985	627	1164
ENSG00000076706	ENSG00000076706	4162	MCAM	melanoma cell adhesion molecule [Source:HGNC Symbol;Acc:6934]	protein_coding	11	119179241	119192231	107	35	23	274	432	759	30	81	151	33	25	45
ENSG00000076716	ENSG00000076716	2239	GPC4	glypican 4 [Source:HGNC Symbol;Acc:4452]	protein_coding	X	132434131	132549518	2	0	0	0	0	0	0	0	0	0	0	0
ENSG00000076770	ENSG00000076770	55796	MBNL3	muscleblind-like splicing regulator 3 [Source:HGNC Symbol;Acc:20564]	protein_coding	X	131503345	131623996	908	396	1675	1627	2167	1687	1855	1773	1492	1545	1552	1530
ENSG00000076826	ENSG00000076826	57662	CAMSAP3	calmodulin regulated spectrin-associated protein family, member 3 [Source:HGNC Symbol;Acc:29307]	protein_coding	19	7660788	7683190	19	44	2	78	228	88	28	80	56	23	41	20
ENSG00000076864	ENSG00000076864	5909	RAP1GAP	RAP1 GTPase activating protein [Source:HGNC Symbol;Acc:9858]	protein_coding	1	21922708	21995801	106	47	62	9	3	13	13	8	13	13	3	30
ENSG00000076924	ENSG00000076924	56949	XAB2	XPA binding protein 2 [Source:HGNC Symbol;Acc:14089]	protein_coding	19	7684411	7694451	5069	2745	3629	1946	2389	2795	1068	1174	1737	1004	804	1150
ENSG00000076928	ENSG00000076928	100505585	ARHGEF1	Rho guanine nucleotide exchange factor (GEF) 1 [Source:HGNC Symbol;Acc:681]	protein_coding	19	42387228	42434302	13077	6718	13342	4659	4725	6331	2962	3101	4448	2338	1349	4388
ENSG00000076944	ENSG00000076944	6813	STXBP2	syntaxin binding protein 2 [Source:HGNC Symbol;Acc:11445]	protein_coding	19	7701767	7712759	1578	1042	1217	1055	1101	1411	719	887	988	633	436	857
ENSG00000076984	ENSG00000076984	5609	MAP2K7	mitogen-activated protein kinase kinase 7 [Source:HGNC Symbol;Acc:6847]	protein_coding	19	7968728	7979363	3430	1859	1925	1074	1225	1474	1029	1072	1286	899	629	1210
ENSG00000077009	ENSG00000077009	27231	NMRK2	nicotinamide riboside kinase 2 [Source:HGNC Symbol;Acc:17871]	protein_coding	19	3933101	3942414	1	0	2	0	0	0	0	0	0	0	0	0
ENSG00000077044	ENSG00000077044	8527	DGKD	diacylglycerol kinase, delta 130kDa [Source:HGNC Symbol;Acc:2851]	protein_coding	2	234263153	234380750	10515	5567	6990	2390	2786	3596	1485	1751	2518	880	651	1921
ENSG00000077063	ENSG00000077063	83992	CTTNBP2	cortactin binding protein 2 [Source:HGNC Symbol;Acc:15679]	protein_coding	7	117350705	117514193	12	10	1	0	0	0	0	0	1	0	0	1
ENSG00000077080	ENSG00000077080	51412	ACTL6B	actin-like 6B [Source:HGNC Symbol;Acc:160]	protein_coding	7	100240720	100254084	0	0	0	0	0	0	1	0	0	0	0	0
ENSG00000077092	ENSG00000077092	5915	RARB	retinoic acid receptor, beta [Source:HGNC Symbol;Acc:9865]	protein_coding	3	25215823	25639423	3	0	4	0	1	2	5	4	2	0	3	0
ENSG00000077097	ENSG00000077097	7155	TOP2B	topoisomerase (DNA) II beta 180kDa [Source:HGNC Symbol;Acc:11990]	protein_coding	3	25639475	25706398	7023	3334	5702	4461	8239	7099	3604	4656	4663	3737	2977	2299
ENSG00000077147	ENSG00000077147	56889	TM9SF3	transmembrane 9 superfamily member 3 [Source:HGNC Symbol;Acc:21529]	protein_coding	10	98277866	98347209	8823	3895	6547	7380	14085	8996	8511	10054	8801	6708	6764	4318
ENSG00000077150	ENSG00000077150	4791	NFKB2	nuclear factor of kappa light polypeptide gene enhancer in B-cells 2 (p49/p100) [Source:HGNC Symbol;Acc:7795]	protein_coding	10	104153867	104162281	13241	9627	3443	2040	2394	2142	554	643	868	510	373	467
ENSG00000077152	ENSG00000077152	29089	UBE2T	ubiquitin-conjugating enzyme E2T (putative) [Source:HGNC Symbol;Acc:25009]	protein_coding	1	202300785	202311108	10	11	5	7337	2983	2351	999	623	574	111	169	607
ENSG00000077157	ENSG00000077157	4660	PPP1R12B	protein phosphatase 1, regulatory subunit 12B [Source:HGNC Symbol;Acc:7619]	protein_coding	1	202317827	202561834	528	387	806	554	400	633	513	477	408	532	366	935
ENSG00000077232	ENSG00000077232	54431	DNAJC10	DnaJ (Hsp40) homolog, subfamily C, member 10 [Source:HGNC Symbol;Acc:24637]	protein_coding	2	183580999	183659191	4617	4090	4015	5587	9027	5983	7684	8289	6324	4713	4070	4806
ENSG00000077235	ENSG00000077235	2975	GTF3C1	general transcription factor IIIC, polypeptide 1, alpha 220kDa [Source:HGNC Symbol;Acc:4664]	protein_coding	16	27470876	27561234	2836	1800	1968	2428	3788	3981	1397	1729	2381	1610	1343	1112
ENSG00000077238	ENSG00000077238	3566	IL4R	interleukin 4 receptor [Source:HGNC Symbol;Acc:6015]	protein_coding	16	27324989	27376099	4063	2739	6685	848	538	992	32	38	18	16	31	19
ENSG00000077254	ENSG00000077254	23032	USP33	ubiquitin specific peptidase 33 [Source:HGNC Symbol;Acc:20059]	protein_coding	1	78161672	78225537	1705	880	1897	2161	2433	2045	1665	1435	1166	1245	1019	1753
ENSG00000077264	ENSG00000077264	5063	PAK3	p21 protein (Cdc42/Rac)-activated kinase 3 [Source:HGNC Symbol;Acc:8592]	protein_coding	X	110187513	110470589	9	3	1	5	8	5	0	0	0	0	0	0
ENSG00000077274	ENSG00000077274	827	CAPN6	calpain 6 [Source:HGNC Symbol;Acc:1483]	protein_coding	X	110488331	110513751	0	0	0	0	0	0	0	0	0	1	0	0
ENSG00000077279	ENSG00000077279	1641	DCX	doublecortin [Source:HGNC Symbol;Acc:2714]	protein_coding	X	110537007	110655603	0	0	0	0	0	0	3	0	0	0	0	0
ENSG00000077312	ENSG00000077312	6626	SNRPA	small nuclear ribonucleoprotein polypeptide A [Source:HGNC Symbol;Acc:11151]	protein_coding	19	41256542	41271294	1230	467	1147	3263	4513	4526	864	916	1216	608	376	774
ENSG00000077327	ENSG00000077327	9576	SPAG6	sperm associated antigen 6 [Source:HGNC Symbol;Acc:11215]	protein_coding	10	22634399	22743153	3	1	0	4	6	4	28	6	13	4	4	17
ENSG00000077348	ENSG00000077348	56915	EXOSC5	exosome component 5 [Source:HGNC Symbol;Acc:24662]	protein_coding	19	41892279	41903384	84	29	31	937	1231	1372	213	213	413	131	104	175
ENSG00000077380	ENSG00000077380	1781	DYNC1I2	dynein, cytoplasmic 1, intermediate chain 2 [Source:HGNC Symbol;Acc:2964]	protein_coding	2	172543919	172604930	298	198	214	3182	4195	3175	1089	1173	1217	775	583	553
ENSG00000077420	ENSG00000077420	54518	APBB1IP	amyloid beta (A4) precursor protein-binding, family B, member 1 interacting protein [Source:HGNC Symbol;Acc:17379]	protein_coding	10	26727132	26856732	1075	416	867	1827	3081	2198	791	1196	1406	599	749	380
ENSG00000077454	ENSG00000077454	4034	LRCH4	leucine-rich repeats and calponin homology (CH) domain containing 4 [Source:HGNC Symbol;Acc:6691]	protein_coding	7	100169855	100183776	3722	2019	3375	1981	2010	2586	1250	1261	1759	809	569	1486
ENSG00000077458	ENSG00000077458	143684	FAM76B	family with sequence similarity 76, member B [Source:HGNC Symbol;Acc:28492]	protein_coding	11	95502106	95523573	5367	3054	4485	1979	1696	1603	892	809	669	561	335	1121
ENSG00000077463	ENSG00000077463	51548	SIRT6	sirtuin 6 [Source:HGNC Symbol;Acc:14934]	protein_coding	19	4174106	4182601	535	306	261	805	821	978	286	317	406	213	109	291
ENSG00000077498	ENSG00000077498	7299	TYR	tyrosinase [Source:HGNC Symbol;Acc:12442]	protein_coding	11	88910620	89028927	0	0	0	0	0	0	0	0	0	0	0	0
ENSG00000077514	ENSG00000077514	10714	POLD3	polymerase (DNA-directed), delta 3, accessory subunit [Source:HGNC Symbol;Acc:20932]	protein_coding	11	74204896	74380162	252	90	187	2378	2534	2685	241	249	353	137	61	197
ENSG00000077522	ENSG00000077522	88	ACTN2	actinin, alpha 2 [Source:HGNC Symbol;Acc:164]	protein_coding	1	236849754	236927931	0	0	0	1	7	9	0	0	0	0	0	0
ENSG00000077549	ENSG00000077549	832	CAPZB	capping protein (actin filament) muscle Z-line, beta [Source:HGNC Symbol;Acc:1491]	protein_coding	1	19665267	19812066	2827	1156	1081	8976	11817	10985	2551	3068	3584	1574	1651	1232
ENSG00000077585	ENSG00000077585	7107	GPR137B	G protein-coupled receptor 137B [Source:HGNC Symbol;Acc:11862]	protein_coding	1	236305832	236385165	236	120	253	145	166	272	80	98	166	42	34	78
ENSG00000077616	ENSG00000077616	10003	NAALAD2	N-acetylated alpha-linked acidic dipeptidase 2 [Source:HGNC Symbol;Acc:14526]	protein_coding	11	89864683	89926062	187	116	174	52	17	52	16	6	16	9	6	27
ENSG00000077684	ENSG00000077684	79960	JADE1	jade family PHD finger 1 [Source:HGNC Symbol;Acc:30027]	protein_coding	4	129730779	129796379	2068	931	1925	1567	1753	1642	884	962	865	892	777	770
ENSG00000077713	ENSG00000077713	203427	SLC25A43	solute carrier family 25, member 43 [Source:HGNC Symbol;Acc:30557]	protein_coding	X	118533023	118588441	84	102	127	652	733	581	216	219	253	192	125	147
ENSG00000077721	ENSG00000077721	7319	UBE2A	ubiquitin-conjugating enzyme E2A [Source:HGNC Symbol;Acc:12472]	protein_coding	X	118708501	118718381	3286	3248	3322	4248	4348	3630	2160	1934	1776	1490	1356	1568
ENSG00000077782	ENSG00000077782	2260	FGFR1	fibroblast growth factor receptor 1 [Source:HGNC Symbol;Acc:3688]	protein_coding	8	38268656	38326352	45	13	11	58	119	132	4	6	6	5	8	5
ENSG00000077800	ENSG00000077800	8468	FKBP6	FK506 binding protein 6, 36kDa [Source:HGNC Symbol;Acc:3722]	protein_coding	7	72742167	72772634	30	20	20	12	9	17	18	9	11	11	4	22
ENSG00000077809	ENSG00000077809	2969	GTF2I	general transcription factor IIi [Source:HGNC Symbol;Acc:4659]	protein_coding	7	74071994	74175026	5767	4059	7441	6934	9585	9261	7378	7827	8204	7293	5787	6792
ENSG00000077935	ENSG00000077935	27127	SMC1B	structural maintenance of chromosomes 1B [Source:HGNC Symbol;Acc:11112]	protein_coding	22	45739944	45809500	5	12	3	23	47	18	10	7	6	5	4	14
ENSG00000077942	ENSG00000077942	2192	FBLN1	fibulin 1 [Source:HGNC Symbol;Acc:3600]	protein_coding	22	45898118	45997015	0	0	0	0	0	0	0	0	0	0	0	0
ENSG00000077943	ENSG00000077943	8516	ITGA8	integrin, alpha 8 [Source:HGNC Symbol;Acc:6144]	protein_coding	10	15555948	15762124	2	1	0	1	0	5	22	18	36	203	137	128
ENSG00000077984	ENSG00000077984	8530	CST7	cystatin F (leukocystatin) [Source:HGNC Symbol;Acc:2479]	protein_coding	20	24929866	24940564	34	2	1	14	8	9	12	1	16	2	0	0
ENSG00000078018	ENSG00000078018	4133	MAP2	microtubule-associated protein 2 [Source:HGNC Symbol;Acc:6839]	protein_coding	2	210288782	210598842	30	39	181	28	87	130	10	15	11	9	7	9
ENSG00000078043	ENSG00000078043	9063	PIAS2	protein inhibitor of activated STAT, 2 [Source:HGNC Symbol;Acc:17311]	protein_coding	18	44388353	44500123	670	524	859	988	805	747	600	465	458	523	271	438
ENSG00000078053	ENSG00000078053	273	AMPH	amphiphysin [Source:HGNC Symbol;Acc:471]	protein_coding	7	38423305	38671167	2	1	1	8	4	2	14	1	1	6	6	11
ENSG00000078061	ENSG00000078061	369	ARAF	v-raf murine sarcoma 3611 viral oncogene homolog [Source:HGNC Symbol;Acc:646]	protein_coding	X	47420516	47431307	3359	2340	2589	2054	2691	2488	1368	1440	1600	1407	1169	1254
ENSG00000078070	ENSG00000078070	56922	MCCC1	methylcrotonoyl-CoA carboxylase 1 (alpha) [Source:HGNC Symbol;Acc:6936]	protein_coding	3	182733006	182833863	171	121	338	818	1253	1199	385	490	476	340	205	283
ENSG00000078081	ENSG00000078081	27074	LAMP3	lysosomal-associated membrane protein 3 [Source:HGNC Symbol;Acc:14582]	protein_coding	3	182840001	182881627	3	1	0	7	150	11	429	1405	488	1976	2856	572
ENSG00000078098	ENSG00000078098	2191	FAP	fibroblast activation protein, alpha [Source:HGNC Symbol;Acc:3590]	protein_coding	2	163027194	163101661	0	0	0	0	0	0	5	2	2	5	3	24
ENSG00000078114	ENSG00000078114	10529	NEBL	nebulette [Source:HGNC Symbol;Acc:16932]	protein_coding	10	21068902	21463116	0	0	0	1	0	3	0	0	0	0	0	0
ENSG00000078124	ENSG00000078124	55331	ACER3	alkaline ceramidase 3 [Source:HGNC Symbol;Acc:16066]	protein_coding	11	76571911	76737841	599	248	329	845	935	761	205	213	215	199	146	222
ENSG00000078140	ENSG00000078140	3093	UBE2K	ubiquitin-conjugating enzyme E2K [Source:HGNC Symbol;Acc:4914]	protein_coding	4	39699664	39784412	2639	1079	2062	3612	5605	4069	1949	2351	2097	1706	1691	1345
ENSG00000078142	ENSG00000078142	5289	PIK3C3	phosphatidylinositol 3-kinase, catalytic subunit type 3 [Source:HGNC Symbol;Acc:8974]	protein_coding	18	39535171	39667794	1144	504	1035	1658	1862	1443	1125	1141	1080	920	758	860
ENSG00000078177	ENSG00000078177	55728	N4BP2	NEDD4 binding protein 2 [Source:HGNC Symbol;Acc:29851]	protein_coding	4	40058446	40159872	677	389	1228	1319	1416	1599	613	448	915	654	289	890
ENSG00000078237	ENSG00000078237	57103	C12orf5	chromosome 12 open reading frame 5 [Source:HGNC Symbol;Acc:1185]	protein_coding	12	4430371	4462338	690	310	673	1435	1313	1148	410	370	349	249	249	300
ENSG00000078246	ENSG00000078246	7289	TULP3	tubby like protein 3 [Source:HGNC Symbol;Acc:12425]	protein_coding	12	2986389	3050306	268	125	293	480	611	555	198	222	260	137	126	150
ENSG00000078269	ENSG00000078269	8871	SYNJ2	synaptojanin 2 [Source:HGNC Symbol;Acc:11504]	protein_coding	6	158402888	158520208	1000	601	599	1360	1481	1557	333	299	357	339	205	280
ENSG00000078295	ENSG00000078295	108	ADCY2	adenylate cyclase 2 (brain) [Source:HGNC Symbol;Acc:233]	protein_coding	5	7396321	7830194	0	0	0	1	0	0	0	0	0	1	0	0
ENSG00000078304	ENSG00000078304	5527	PPP2R5C	protein phosphatase 2, regulatory subunit B', gamma [Source:HGNC Symbol;Acc:9311]	protein_coding	14	102228135	102394326	6881	4602	6605	10014	8853	6744	8767	7141	5241	6155	5893	6865
ENSG00000078319	ENSG00000078319	NA	PMS2P1	postmeiotic segregation increased 2 pseudogene 1 [Source:HGNC Symbol;Acc:9123]	pseudogene	7	99918615	99939531	523	401	340	1381	653	597	428	208	233	120	105	219
ENSG00000078328	ENSG00000078328	54715	RBFOX1	RNA binding protein, fox-1 homolog (C. elegans) 1 [Source:HGNC Symbol;Acc:18222]	protein_coding	16	6069095	7763340	0	0	0	0	0	0	0	0	0	0	0	0
ENSG00000078369	ENSG00000078369	2782	GNB1	guanine nucleotide binding protein (G protein), beta polypeptide 1 [Source:HGNC Symbol;Acc:4396]	protein_coding	1	1716729	1822495	11959	3324	6987	13889	24482	19459	4460	6751	6982	4225	4498	3015
ENSG00000078399	ENSG00000078399	3205	HOXA9	homeobox A9 [Source:HGNC Symbol;Acc:5109]	protein_coding	7	27202054	27210117	2	1	0	1	2	2	0	2	1	0	0	0
ENSG00000078401	ENSG00000078401	1906	EDN1	endothelin 1 [Source:HGNC Symbol;Acc:3176]	protein_coding	6	12290596	12297427	48	40	67	6	0	1	2	2	5	1	3	14
ENSG00000078403	ENSG00000078403	8028	MLLT10	myeloid/lymphoid or mixed-lineage leukemia (trithorax homolog, Drosophila); translocated to, 10 [Source:HGNC Symbol;Acc:16063]	protein_coding	10	21823094	22032559	1843	695	919	1329	1389	1675	553	489	532	516	317	530
ENSG00000078487	ENSG00000078487	55063	ZCWPW1	zinc finger, CW type with PWWP domain 1 [Source:HGNC Symbol;Acc:23486]	protein_coding	7	99998449	100026615	164	155	215	97	73	90	88	48	48	89	35	78
ENSG00000078549	ENSG00000078549	117	ADCYAP1R1	adenylate cyclase activating polypeptide 1 (pituitary) receptor type I [Source:HGNC Symbol;Acc:242]	protein_coding	7	31092076	31151089	1	0	0	0	0	0	0	0	0	0	0	0
ENSG00000078579	ENSG00000078579	26281	FGF20	fibroblast growth factor 20 [Source:HGNC Symbol;Acc:3677]	protein_coding	8	16849678	16859690	1	2	1	0	0	0	0	0	0	0	0	0
ENSG00000078589	ENSG00000078589	27334	P2RY10	purinergic receptor P2Y, G-protein coupled, 10 [Source:HGNC Symbol;Acc:19906]	protein_coding	X	78200829	78217451	2730	1970	2717	1924	1739	1429	1359	1280	1282	747	818	774
ENSG00000078596	ENSG00000078596	9452	ITM2A	integral membrane protein 2A [Source:HGNC Symbol;Acc:6173]	protein_coding	X	78615881	78623164	605	495	673	4494	2719	1878	5626	2989	2654	1641	1320	1178
ENSG00000078618	ENSG00000078618	4898	NRD1	nardilysin (N-arginine dibasic convertase) [Source:HGNC Symbol;Acc:7995]	protein_coding	1	52254863	52344477	1754	910	1962	7393	11883	9330	6188	7363	6288	5677	4713	5595
ENSG00000078668	ENSG00000078668	7419	VDAC3	voltage-dependent anion channel 3 [Source:HGNC Symbol;Acc:12674]	protein_coding	8	42249142	42263415	758	528	429	20622	11021	8397	4684	2772	2232	1547	1274	2332
ENSG00000078674	ENSG00000078674	5108	PCM1	pericentriolar material 1 [Source:HGNC Symbol;Acc:8727]	protein_coding	8	17780349	17885478	7298	4328	6733	4197	5020	6191	1772	2228	2735	1754	879	1060
ENSG00000078687	ENSG00000078687	57690	TNRC6C	trinucleotide repeat containing 6C [Source:HGNC Symbol;Acc:29318]	protein_coding	17	76000249	76104916	784	320	382	216	468	362	140	300	251	180	317	170
ENSG00000078699	ENSG00000078699	9139	CBFA2T2	core-binding factor, runt domain, alpha subunit 2; translocated to, 2 [Source:HGNC Symbol;Acc:1536]	protein_coding	20	32077881	32237842	1082	334	793	682	692	843	600	499	526	782	424	934
ENSG00000078725	ENSG00000078725	1620	BRINP1	bone morphogenetic protein/retinoic acid inducible neural-specific 1 [Source:HGNC Symbol;Acc:2687]	protein_coding	9	121915736	122131745	0	0	0	0	0	0	0	0	0	0	0	0
ENSG00000078747	ENSG00000078747	83737	ITCH	itchy E3 ubiquitin protein ligase [Source:HGNC Symbol;Acc:13890]	protein_coding	20	32951041	33099198	7507	3317	5073	3554	6415	3934	3933	4509	3842	3054	2752	3129
ENSG00000078795	ENSG00000078795	27039	PKD2L2	polycystic kidney disease 2-like 2 [Source:HGNC Symbol;Acc:9012]	protein_coding	5	137223657	137278436	45	29	40	9	2	3	4	4	2	5	0	9
ENSG00000078804	ENSG00000078804	58476	TP53INP2	tumor protein p53 inducible nuclear protein 2 [Source:HGNC Symbol;Acc:16104]	protein_coding	20	33292094	33301243	3054	1418	2261	194	369	127	186	177	151	118	118	102
ENSG00000078808	ENSG00000078808	51150	SDF4	stromal cell derived factor 4 [Source:HGNC Symbol;Acc:24188]	protein_coding	1	1152288	1167411	2230	986	1335	3422	4743	4690	4173	4715	5106	3323	2750	2872
ENSG00000078814	ENSG00000078814	57644	MYH7B	myosin, heavy chain 7B, cardiac muscle, beta [Source:HGNC Symbol;Acc:15906]	protein_coding	20	33563206	33590240	15	23	31	23	7	17	19	14	17	12	1	21
ENSG00000078898	ENSG00000078898	80341	BPIFB2	BPI fold containing family B, member 2 [Source:HGNC Symbol;Acc:16177]	protein_coding	20	31595406	31611515	0	0	0	0	0	0	0	0	0	0	0	0
ENSG00000078900	ENSG00000078900	7161	TP73	tumor protein p73 [Source:HGNC Symbol;Acc:12003]	protein_coding	1	3569084	3652765	122	28	81	1783	2386	2769	749	1034	1556	484	442	677
ENSG00000078902	ENSG00000078902	54472	TOLLIP	toll interacting protein [Source:HGNC Symbol;Acc:16476]	protein_coding	11	1295601	1330884	609	170	394	938	1481	1442	915	1081	1423	915	744	777
ENSG00000078967	ENSG00000078967	51619	UBE2D4	ubiquitin-conjugating enzyme E2D 4 (putative) [Source:HGNC Symbol;Acc:21647]	protein_coding	7	43966037	43995735	384	195	406	328	308	282	291	161	195	245	165	238
ENSG00000079101	ENSG00000079101	27098	CLUL1	clusterin-like 1 (retinal) [Source:HGNC Symbol;Acc:2096]	protein_coding	18	596988	650334	1	0	0	24	9	4	0	0	0	1	1	2
ENSG00000079102	ENSG00000079102	862	RUNX1T1	runt-related transcription factor 1; translocated to, 1 (cyclin D-related) [Source:HGNC Symbol;Acc:1535]	protein_coding	8	92967203	93115514	0	0	0	0	0	0	3	0	0	0	0	0
ENSG00000079112	ENSG00000079112	1015	CDH17	cadherin 17, LI cadherin (liver-intestine) [Source:HGNC Symbol;Acc:1756]	protein_coding	8	95139399	95229531	0	0	0	19	32	293	2	1	15	0	1	3
ENSG00000079134	ENSG00000079134	9984	THOC1	THO complex 1 [Source:HGNC Symbol;Acc:19070]	protein_coding	18	214520	268050	2124	1790	2307	1701	1667	1733	497	426	417	351	194	680
ENSG00000079150	ENSG00000079150	51661	FKBP7	FK506 binding protein 7 [Source:HGNC Symbol;Acc:3723]	protein_coding	2	179328391	179343327	12	2	7	193	146	122	135	122	83	62	74	95
ENSG00000079156	ENSG00000079156	114880	OSBPL6	oxysterol binding protein-like 6 [Source:HGNC Symbol;Acc:16388]	protein_coding	2	179059208	179264160	7	8	3	134	147	178	4	4	7	1	0	4
ENSG00000079215	ENSG00000079215	6507	SLC1A3	solute carrier family 1 (glial high affinity glutamate transporter), member 3 [Source:HGNC Symbol;Acc:10941]	protein_coding	5	36606457	36688436	0	0	0	4	4	3	7	0	0	3	1	1
ENSG00000079246	ENSG00000079246	7520	XRCC5	X-ray repair complementing defective repair in Chinese hamster cells 5 (double-strand-break rejoining) [Source:HGNC Symbol;Acc:12833]	protein_coding	2	216972187	217071026	10271	5647	8711	30949	48747	40304	8072	10434	12539	6630	6356	4194
ENSG00000079257	ENSG00000079257	56925	LXN	latexin [Source:HGNC Symbol;Acc:13347]	protein_coding	3	158363611	158390482	16	18	14	440	269	207	352	203	150	92	101	178
ENSG00000079263	ENSG00000079263	11262	SP140	SP140 nuclear body protein [Source:HGNC Symbol;Acc:17133]	protein_coding	2	231067826	231223762	3612	1750	3039	3742	4805	3887	4254	4765	3561	3526	2815	3495
ENSG00000079277	ENSG00000079277	8569	MKNK1	MAP kinase interacting serine/threonine kinase 1 [Source:HGNC Symbol;Acc:7110]	protein_coding	1	47023090	47082515	708	364	749	1158	1071	1218	605	574	586	575	376	850
ENSG00000079308	ENSG00000079308	7145	TNS1	tensin 1 [Source:HGNC Symbol;Acc:11973]	protein_coding	2	218664512	218867718	5	1	9	6	2	3	0	0	0	6	0	0
ENSG00000079313	ENSG00000079313	57455	REXO1	REX1, RNA exonuclease 1 homolog (S. cerevisiae) [Source:HGNC Symbol;Acc:24616]	protein_coding	19	1815248	1848452	4340	1983	2708	1254	1419	1909	684	744	1107	684	565	694
ENSG00000079332	ENSG00000079332	56681	SAR1A	SAR1 homolog A (S. cerevisiae) [Source:HGNC Symbol;Acc:10534]	protein_coding	10	71907045	71930279	6531	5263	7989	6521	5065	4009	4932	3606	2976	2230	2145	2699
ENSG00000079335	ENSG00000079335	8556	CDC14A	cell division cycle 14A [Source:HGNC Symbol;Acc:1718]	protein_coding	1	100810584	100985833	1212	809	391	76	202	148	28	57	51	15	19	15
ENSG00000079337	ENSG00000079337	10411	RAPGEF3	Rap guanine nucleotide exchange factor (GEF) 3 [Source:HGNC Symbol;Acc:16629]	protein_coding	12	48128455	48164823	22	29	1482	65	42	51	91	51	41	81	44	166
ENSG00000079385	ENSG00000079385	634	CEACAM1	carcinoembryonic antigen-related cell adhesion molecule 1 (biliary glycoprotein) [Source:HGNC Symbol;Acc:1814]	protein_coding	19	43011456	43065386	5	5	34	11	15	11	6	6	4	40	70	25
ENSG00000079387	ENSG00000079387	29843	SENP1	SUMO1/sentrin specific peptidase 1 [Source:HGNC Symbol;Acc:17927]	protein_coding	12	48436681	48500091	1455	717	1500	1956	3117	2306	797	885	945	531	489	534
ENSG00000079393	ENSG00000079393	51207	DUSP13	dual specificity phosphatase 13 [Source:HGNC Symbol;Acc:19681]	protein_coding	10	76854192	76868979	0	0	0	0	0	0	0	0	0	0	0	0
ENSG00000079432	ENSG00000079432	23152	CIC	capicua transcriptional repressor [Source:HGNC Symbol;Acc:14214]	protein_coding	19	42772689	42799949	8363	3293	5067	3341	3990	4381	2552	3223	4722	2391	2123	2591
ENSG00000079435	ENSG00000079435	3991	LIPE	lipase, hormone-sensitive [Source:HGNC Symbol;Acc:6621]	protein_coding	19	42905659	42931578	264	78	137	358	639	553	120	96	243	55	52	79
ENSG00000079459	ENSG00000079459	2222	FDFT1	farnesyl-diphosphate farnesyltransferase 1 [Source:HGNC Symbol;Acc:3629]	protein_coding	8	11653082	11696818	4406	2567	2843	14253	16833	11786	3954	3640	4012	1633	1758	1277
ENSG00000079462	ENSG00000079462	5050	PAFAH1B3	platelet-activating factor acetylhydrolase 1b, catalytic subunit 3 (29kDa) [Source:HGNC Symbol;Acc:8576]	protein_coding	19	42801185	42807698	72	59	74	646	790	781	211	269	308	114	106	146
ENSG00000079482	ENSG00000079482	4983	OPHN1	oligophrenin 1 [Source:HGNC Symbol;Acc:8148]	protein_coding	X	67262186	67653755	0	5	2	0	0	0	0	0	0	0	0	0
ENSG00000079557	ENSG00000079557	173	AFM	afamin [Source:HGNC Symbol;Acc:316]	protein_coding	4	74347400	74369691	0	0	0	0	0	0	0	0	0	0	0	0
ENSG00000079616	ENSG00000079616	3835	KIF22	kinesin family member 22 [Source:HGNC Symbol;Acc:6391]	protein_coding	16	29802040	29816706	1735	821	1339	5222	5993	6149	1104	1585	1918	447	414	1228
ENSG00000079689	ENSG00000079689	10590	SCGN	secretagogin, EF-hand calcium binding protein [Source:HGNC Symbol;Acc:16941]	protein_coding	6	25652464	25702011	0	0	0	1	0	0	0	0	0	0	0	0
ENSG00000079691	ENSG00000079691	55604	LRRC16A	leucine rich repeat containing 16A [Source:HGNC Symbol;Acc:21581]	protein_coding	6	25279306	25620758	42	20	741	76	591	289	66	220	140	65	66	81
ENSG00000079739	ENSG00000079739	5236	PGM1	phosphoglucomutase 1 [Source:HGNC Symbol;Acc:8905]	protein_coding	1	64058947	64125916	425	149	311	2589	2274	2831	834	533	1022	674	391	518
ENSG00000079785	ENSG00000079785	1653	DDX1	DEAD (Asp-Glu-Ala-Asp) box helicase 1 [Source:HGNC Symbol;Acc:2734]	protein_coding	2	15731302	15771235	2310	1091	1907	5391	7150	6749	3057	3223	3160	2634	1967	1814
ENSG00000079805	ENSG00000079805	1785	DNM2	dynamin 2 [Source:HGNC Symbol;Acc:2974]	protein_coding	19	10828755	10944164	6626	3067	5569	11060	14253	12472	8566	7916	9615	4097	3063	6099
ENSG00000079819	ENSG00000079819	2037	EPB41L2	erythrocyte membrane protein band 4.1-like 2 [Source:HGNC Symbol;Acc:3379]	protein_coding	6	131160487	131384462	394	392	298	1493	2525	1670	321	567	449	207	180	122
ENSG00000079841	ENSG00000079841	22999	RIMS1	regulating synaptic membrane exocytosis 1 [Source:HGNC Symbol;Acc:17282]	protein_coding	6	72596406	73112845	0	0	0	0	0	0	0	2	0	1	2	0
ENSG00000079931	ENSG00000079931	26002	MOXD1	monooxygenase, DBH-like 1 [Source:HGNC Symbol;Acc:21063]	protein_coding	6	132617194	132722684	49	35	36	105	250	128	202	302	266	49	70	50
ENSG00000079950	ENSG00000079950	8417	STX7	syntaxin 7 [Source:HGNC Symbol;Acc:11442]	protein_coding	6	132767006	132834337	1518	692	1887	4189	3317	2259	3106	2246	1717	1485	1581	2423
ENSG00000079974	ENSG00000079974	11158	RABL2B	RAB, member of RAS oncogene family-like 2B [Source:HGNC Symbol;Acc:9800]	protein_coding	22	51205929	51222091	357	261	650	529	525	485	218	140	193	225	109	332
ENSG00000079999	ENSG00000079999	9817	KEAP1	kelch-like ECH-associated protein 1 [Source:HGNC Symbol;Acc:23177]	protein_coding	19	10596796	10614417	370	78	81	2340	3642	3776	985	1430	1757	1150	1005	726
ENSG00000080007	ENSG00000080007	55510	DDX43	DEAD (Asp-Glu-Ala-Asp) box polypeptide 43 [Source:HGNC Symbol;Acc:18677]	protein_coding	6	74104471	74127292	60	53	106	53	61	61	28	47	53	29	29	54
ENSG00000080031	ENSG00000080031	5794	PTPRH	protein tyrosine phosphatase, receptor type, H [Source:HGNC Symbol;Acc:9672]	protein_coding	19	55692616	55720874	0	2	1	1	0	1	0	0	0	0	0	0
ENSG00000080166	ENSG00000080166	1638	DCT	dopachrome tautomerase [Source:HGNC Symbol;Acc:2709]	protein_coding	13	95089558	95131936	3	1	0	2	1	1	7	2	1	6	0	7
ENSG00000080189	ENSG00000080189	51006	SLC35C2	solute carrier family 35 (GDP-fucose transporter), member C2 [Source:HGNC Symbol;Acc:17117]	protein_coding	20	44978167	44993043	822	416	590	2462	2840	3125	1983	1836	2262	1069	815	1494
ENSG00000080200	ENSG00000080200	131544	CRYBG3	beta-gamma crystallin domain containing 3 [Source:HGNC Symbol;Acc:34427]	protein_coding	3	97595819	97663810	92	10	130	275	135	325	351	166	154	286	250	434
ENSG00000080224	ENSG00000080224	285220	EPHA6	EPH receptor A6 [Source:HGNC Symbol;Acc:19296]	protein_coding	3	96533425	97471304	0	0	0	0	0	0	0	0	0	0	0	0
ENSG00000080293	ENSG00000080293	6344	SCTR	secretin receptor [Source:HGNC Symbol;Acc:10608]	protein_coding	2	120197419	120282070	0	0	0	0	0	0	0	0	0	0	0	0
ENSG00000080298	ENSG00000080298	5991	RFX3	regulatory factor X, 3 (influences HLA class II expression) [Source:HGNC Symbol;Acc:9984]	protein_coding	9	3218297	3526004	723	693	2073	575	600	480	387	268	264	257	175	311
ENSG00000080345	ENSG00000080345	55183	RIF1	RAP1 interacting factor homolog (yeast) [Source:HGNC Symbol;Acc:23207]	protein_coding	2	152266397	152364527	3858	2097	2710	4086	5103	5697	1352	1397	1471	1390	1088	1294
ENSG00000080371	ENSG00000080371	23011	RAB21	RAB21, member RAS oncogene family [Source:HGNC Symbol;Acc:18263]	protein_coding	12	72148654	72184699	6460	4517	6447	2212	3804	2487	1764	2129	2137	1917	1917	1108
ENSG00000080493	ENSG00000080493	8671	SLC4A4	solute carrier family 4 (sodium bicarbonate cotransporter), member 4 [Source:HGNC Symbol;Acc:11030]	protein_coding	4	72053003	72437804	4	3	0	0	1	1	0	0	0	0	0	0
ENSG00000080503	ENSG00000080503	6595	SMARCA2	SWI/SNF related, matrix associated, actin dependent regulator of chromatin, subfamily a, member 2 [Source:HGNC Symbol;Acc:11098]	protein_coding	9	2015342	2193624	3040	1562	2685	3753	5310	5725	1716	1934	2128	1702	1493	1236
ENSG00000080511	ENSG00000080511	50700	RDH8	retinol dehydrogenase 8 (all-trans) [Source:HGNC Symbol;Acc:14423]	protein_coding	19	10123925	10132955	0	0	0	0	0	0	0	0	0	0	0	0
ENSG00000080546	ENSG00000080546	27244	SESN1	sestrin 1 [Source:HGNC Symbol;Acc:21595]	protein_coding	6	109307640	109416022	708	518	940	271	273	269	536	541	493	823	696	935
ENSG00000080561	ENSG00000080561	11043	MID2	midline 2 [Source:HGNC Symbol;Acc:7096]	protein_coding	X	107068985	107170423	197	98	150	38	86	34	46	24	30	39	28	14
ENSG00000080572	ENSG00000080572	139212	PIH1D3	PIH1 domain containing 3 [Source:HGNC Symbol;Acc:28570]	protein_coding	X	106449862	106487473	0	0	0	0	0	1	0	1	1	1	0	1
ENSG00000080573	ENSG00000080573	50509	COL5A3	collagen, type V, alpha 3 [Source:HGNC Symbol;Acc:14864]	protein_coding	19	10070237	10121147	1	0	0	0	0	0	0	0	0	0	0	0
ENSG00000080603	ENSG00000080603	10847	SRCAP	Snf2-related CREBBP activator protein [Source:HGNC Symbol;Acc:16974]	protein_coding	16	30709530	30755602	12060	4685	8047	6013	6839	8643	3964	4276	5849	4104	3956	4572
ENSG00000080608	ENSG00000080608	9933	KIAA0020	KIAA0020 [Source:HGNC Symbol;Acc:29676]	protein_coding	9	2720469	2844241	536	442	521	2448	3058	3122	543	555	554	465	259	418
ENSG00000080618	ENSG00000080618	1361	CPB2	carboxypeptidase B2 (plasma) [Source:HGNC Symbol;Acc:2300]	protein_coding	13	46627321	46679211	0	5	0	9	5	7	6	0	1	0	0	4
ENSG00000080644	ENSG00000080644	1136	CHRNA3	cholinergic receptor, nicotinic, alpha 3 (neuronal) [Source:HGNC Symbol;Acc:1957]	protein_coding	15	78885394	78913637	4	4	1	7	5	5	3	1	2	2	1	0
ENSG00000080709	ENSG00000080709	3781	KCNN2	potassium intermediate/small conductance calcium-activated channel, subfamily N, member 2 [Source:HGNC Symbol;Acc:6291]	protein_coding	5	113696642	113832337	0	0	0	0	2	0	0	0	0	0	0	0
ENSG00000080802	ENSG00000080802	4850	CNOT4	CCR4-NOT transcription complex, subunit 4 [Source:HGNC Symbol;Acc:7880]	protein_coding	7	135046547	135194875	1812	1068	1394	712	1020	826	565	608	707	645	471	473
ENSG00000080815	ENSG00000080815	5663	PSEN1	presenilin 1 [Source:HGNC Symbol;Acc:9508]	protein_coding	14	73603126	73690399	2668	1236	2389	2647	3963	2997	1541	1701	1905	1232	1196	801
ENSG00000080819	ENSG00000080819	1371	CPOX	coproporphyrinogen oxidase [Source:HGNC Symbol;Acc:2321]	protein_coding	3	98239976	98312567	117	46	38	3059	3677	4100	975	792	1089	633	407	763
ENSG00000080822	ENSG00000080822	56650	CLDND1	claudin domain containing 1 [Source:HGNC Symbol;Acc:1322]	protein_coding	3	98216756	98241910	1433	1451	1307	11806	7210	6141	8553	4562	4042	2883	2708	6420
ENSG00000080823	ENSG00000080823	5891	MOK	MOK protein kinase [Source:HGNC Symbol;Acc:9833]	protein_coding	14	102690837	102771537	7	31	9	55	54	51	12	4	11	9	9	23
ENSG00000080824	ENSG00000080824	3320	HSP90AA1	heat shock protein 90kDa alpha (cytosolic), class A member 1 [Source:HGNC Symbol;Acc:5253]	protein_coding	14	102547075	102606036	23773	10179	18489	64736	102261	88536	11924	15362	14560	10446	7927	5440
ENSG00000080839	ENSG00000080839	5933	RBL1	retinoblastoma-like 1 (p107) [Source:HGNC Symbol;Acc:9893]	protein_coding	20	35624752	35724398	379	155	294	2514	3750	3394	439	721	782	432	347	444
ENSG00000080845	ENSG00000080845	22839	DLGAP4	discs, large (Drosophila) homolog-associated protein 4 [Source:HGNC Symbol;Acc:24476]	protein_coding	20	34894258	35157040	1482	656	1085	681	845	888	408	377	554	461	342	388
ENSG00000080854	ENSG00000080854	22997	IGSF9B	immunoglobulin superfamily, member 9B [Source:HGNC Symbol;Acc:32326]	protein_coding	11	133778459	133826880	0	5	1	15	22	17	2	0	1	0	0	0
ENSG00000080910	ENSG00000080910	3080	CFHR2	complement factor H-related 2 [Source:HGNC Symbol;Acc:4890]	protein_coding	1	196788898	196928356	0	0	0	0	0	0	0	0	0	0	0	0
ENSG00000080947	ENSG00000080947	114819	CROCCP3	ciliary rootlet coiled-coil, rootletin pseudogene 3 [Source:HGNC Symbol;Acc:29405]	pseudogene	1	16793931	16825752	91	95	139	46	11	29	13	10	15	18	10	36
ENSG00000080986	ENSG00000080986	10403	NDC80	NDC80 kinetochore complex component [Source:HGNC Symbol;Acc:16909]	protein_coding	18	2571510	2616634	91	49	121	2850	3848	3383	570	855	804	198	249	309
ENSG00000081014	ENSG00000081014	23431	AP4E1	adaptor-related protein complex 4, epsilon 1 subunit [Source:HGNC Symbol;Acc:573]	protein_coding	15	51200869	51298097	2106	575	1297	1854	2790	2392	591	649	748	541	410	548
ENSG00000081019	ENSG00000081019	54665	RSBN1	round spermatid basic protein 1 [Source:HGNC Symbol;Acc:25642]	protein_coding	1	114304454	114355098	4205	2084	3218	1603	1999	1139	649	583	645	540	508	401
ENSG00000081026	ENSG00000081026	260425	MAGI3	membrane associated guanylate kinase, WW and PDZ domain containing 3 [Source:HGNC Symbol;Acc:29647]	protein_coding	1	113933371	114228545	9	12	4	225	456	289	158	401	236	227	306	242
ENSG00000081041	ENSG00000081041	2920	CXCL2	chemokine (C-X-C motif) ligand 2 [Source:HGNC Symbol;Acc:4603]	protein_coding	4	74962752	74965010	15	7	0	0	0	0	0	0	0	0	0	0
ENSG00000081051	ENSG00000081051	174	AFP	alpha-fetoprotein [Source:HGNC Symbol;Acc:317]	protein_coding	4	74296855	74321891	0	0	0	0	0	0	0	0	0	0	0	0
ENSG00000081052	ENSG00000081052	1286	COL4A4	collagen, type IV, alpha 4 [Source:HGNC Symbol;Acc:2206]	protein_coding	2	227867427	228028829	1870	928	1015	1477	1412	1579	1921	1822	2276	1646	1184	1894
ENSG00000081059	ENSG00000081059	6932	TCF7	transcription factor 7 (T-cell specific, HMG-box) [Source:HGNC Symbol;Acc:11639]	protein_coding	5	133450402	133487556	6071	2142	794	11	4	14	3	2	5	5	3	10
ENSG00000081087	ENSG00000081087	28962	OSTM1	osteopetrosis associated transmembrane protein 1 [Source:HGNC Symbol;Acc:21652]	protein_coding	6	108362613	108487058	536	176	231	1410	2181	1190	2466	1920	1770	1592	1406	1301
ENSG00000081138	ENSG00000081138	1005	CDH7	cadherin 7, type 2 [Source:HGNC Symbol;Acc:1766]	protein_coding	18	63417488	63548638	0	0	0	0	0	0	0	0	0	0	0	0
ENSG00000081148	ENSG00000081148	50939	IMPG2	interphotoreceptor matrix proteoglycan 2 [Source:HGNC Symbol;Acc:18362]	protein_coding	3	100941390	101039404	49	23	100	28	17	14	19	10	6	7	10	51
ENSG00000081154	ENSG00000081154	57092	PCNP	PEST proteolytic signal containing nuclear protein [Source:HGNC Symbol;Acc:30023]	protein_coding	3	101292939	101313281	9555	6949	7719	10349	10449	7324	3736	3351	2720	2038	1858	2664
ENSG00000081177	ENSG00000081177	55218	EXD2	exonuclease 3'-5' domain containing 2 [Source:HGNC Symbol;Acc:20217]	protein_coding	14	69658228	69709075	50	44	54	424	659	459	458	541	456	446	370	253
ENSG00000081181	ENSG00000081181	384	ARG2	arginase 2 [Source:HGNC Symbol;Acc:664]	protein_coding	14	68086515	68118437	36	26	46	260	159	165	30	12	10	3	2	12
ENSG00000081189	ENSG00000081189	4208	MEF2C	myocyte enhancer factor 2C [Source:HGNC Symbol;Acc:6996]	protein_coding	5	88013975	88199922	4179	1518	2781	5484	9353	8423	5166	5935	7035	5184	5045	3823
ENSG00000081237	ENSG00000081237	5788	PTPRC	protein tyrosine phosphatase, receptor type, C [Source:HGNC Symbol;Acc:9666]	protein_coding	1	198607801	198726545	26687	13596	23428	21133	30572	31738	6532	9795	12828	5257	4241	2527
ENSG00000081248	ENSG00000081248	779	CACNA1S	calcium channel, voltage-dependent, L type, alpha 1S subunit [Source:HGNC Symbol;Acc:1397]	protein_coding	1	201008642	201081694	0	0	0	39	6	4	1	0	1	1	0	0
ENSG00000081277	ENSG00000081277	5317	PKP1	plakophilin 1 (ectodermal dysplasia/skin fragility syndrome) [Source:HGNC Symbol;Acc:9023]	protein_coding	1	201252580	201302121	0	0	0	0	0	0	0	0	0	0	0	0
ENSG00000081307	ENSG00000081307	79876	UBA5	ubiquitin-like modifier activating enzyme 5 [Source:HGNC Symbol;Acc:23230]	protein_coding	3	132373290	132396941	942	767	823	2699	3434	2517	3922	3244	2625	2177	1658	2612
ENSG00000081320	ENSG00000081320	9262	STK17B	serine/threonine kinase 17b [Source:HGNC Symbol;Acc:11396]	protein_coding	2	196998290	197041227	28265	28299	24063	23161	18305	13281	21443	13742	11988	8852	7338	12519
ENSG00000081377	ENSG00000081377	8555	CDC14B	cell division cycle 14B [Source:HGNC Symbol;Acc:1719]	protein_coding	9	99252523	99382112	101	48	91	379	825	585	275	142	315	232	105	175
ENSG00000081386	ENSG00000081386	22869	ZNF510	zinc finger protein 510 [Source:HGNC Symbol;Acc:29161]	protein_coding	9	99518147	99540411	1101	443	851	659	723	584	376	401	325	391	262	426
ENSG00000081479	ENSG00000081479	4036	LRP2	low density lipoprotein receptor-related protein 2 [Source:HGNC Symbol;Acc:6694]	protein_coding	2	169983619	170219195	0	0	0	7	14	6	2	6	7	2	1	6
ENSG00000081665	ENSG00000081665	440515	ZNF506	zinc finger protein 506 [Source:HGNC Symbol;Acc:23780]	protein_coding	19	19896648	19932560	653	418	842	755	603	468	458	349	253	381	258	386
ENSG00000081692	ENSG00000081692	65094	JMJD4	jumonji domain containing 4 [Source:HGNC Symbol;Acc:25724]	protein_coding	1	227918126	227923112	110	16	80	218	279	301	199	183	228	117	65	150
ENSG00000081721	ENSG00000081721	11266	DUSP12	dual specificity phosphatase 12 [Source:HGNC Symbol;Acc:3067]	protein_coding	1	161719548	161727028	1077	634	594	1288	1350	1006	538	436	359	255	235	482
ENSG00000081760	ENSG00000081760	65985	AACS	acetoacetyl-CoA synthetase [Source:HGNC Symbol;Acc:21298]	protein_coding	12	125549925	125627873	273	228	399	1819	2247	1982	1173	1173	1307	825	650	1064
ENSG00000081791	ENSG00000081791	9812	KIAA0141	KIAA0141 [Source:HGNC Symbol;Acc:28969]	protein_coding	5	141303373	141321612	1342	894	1341	2171	1934	2278	1551	1152	1264	1046	578	1848
ENSG00000081800	ENSG00000081800	6561	SLC13A1	solute carrier family 13 (sodium/sulfate symporter), member 1 [Source:HGNC Symbol;Acc:10916]	protein_coding	7	122753585	122840040	0	0	0	0	2	0	0	0	0	0	0	0
ENSG00000081803	ENSG00000081803	93664	CADPS2	Ca++-dependent secretion activator 2 [Source:HGNC Symbol;Acc:16018]	protein_coding	7	121958481	122526813	0	1	0	8	43	13	71	121	70	121	103	39
ENSG00000081818	ENSG00000081818	56131	PCDHB4	protocadherin beta 4 [Source:HGNC Symbol;Acc:8689]	protein_coding	5	140501581	140505201	0	1	0	0	0	0	0	0	0	0	0	0
ENSG00000081842	ENSG00000081842	56142	PCDHA6	protocadherin alpha 6 [Source:HGNC Symbol;Acc:8672]	protein_coding	5	140207563	140391929	0	0	0	0	0	0	0	0	0	0	0	0
ENSG00000081853	ENSG00000081853	56113	PCDHGA2	protocadherin gamma subfamily A, 2 [Source:HGNC Symbol;Acc:8700]	protein_coding	5	140718539	140892546	3	0	0	0	1	1	0	0	1	1	1	5
ENSG00000081870	ENSG00000081870	51668	HSPB11	heat shock protein family B (small), member 11 [Source:HGNC Symbol;Acc:25019]	protein_coding	1	54382247	54411602	359	286	310	4981	2138	1667	2548	1143	791	591	544	1569
ENSG00000081913	ENSG00000081913	23239	PHLPP1	PH domain and leucine rich repeat protein phosphatase 1 [Source:HGNC Symbol;Acc:20610]	protein_coding	18	60382672	60647666	910	388	468	444	707	618	43	95	141	74	79	28
ENSG00000081923	ENSG00000081923	5205	ATP8B1	ATPase, aminophospholipid transporter, class I, type 8B, member 1 [Source:HGNC Symbol;Acc:3706]	protein_coding	18	55313658	55470333	10	4	44	26	18	40	11	3	7	3	6	11
ENSG00000081985	ENSG00000081985	3595	IL12RB2	interleukin 12 receptor, beta 2 [Source:HGNC Symbol;Acc:5972]	protein_coding	1	67773047	67862583	20	6	17	20	19	11	4	3	1	3	1	5
ENSG00000082014	ENSG00000082014	6604	SMARCD3	SWI/SNF related, matrix associated, actin dependent regulator of chromatin, subfamily d, member 3 [Source:HGNC Symbol;Acc:11108]	protein_coding	7	150935850	150974982	22	21	21	57	19	56	21	16	17	24	3	69
ENSG00000082068	ENSG00000082068	55100	WDR70	WD repeat domain 70 [Source:HGNC Symbol;Acc:25495]	protein_coding	5	37379314	37753537	601	280	509	1116	1304	1051	577	456	520	425	297	488
ENSG00000082074	ENSG00000082074	2533	FYB	FYN binding protein [Source:HGNC Symbol;Acc:4036]	protein_coding	5	39105338	39274630	113	4	10	0	0	0	0	0	0	0	2	0
ENSG00000082126	ENSG00000082126	58538	MPP4	membrane protein, palmitoylated 4 (MAGUK p55 subfamily member 4) [Source:HGNC Symbol;Acc:13680]	protein_coding	2	202509593	202563417	0	0	2	0	0	3	0	1	0	0	1	1
ENSG00000082146	ENSG00000082146	55437	STRADB	STE20-related kinase adaptor beta [Source:HGNC Symbol;Acc:13205]	protein_coding	2	202252581	202345569	224	136	171	1330	1665	1068	520	454	351	417	384	378
ENSG00000082153	ENSG00000082153	9689	BZW1	basic leucine zipper and W2 domains 1 [Source:HGNC Symbol;Acc:18380]	protein_coding	2	201675317	201688569	12894	8894	12799	27073	25058	17228	7107	5568	5514	3665	3436	3380
ENSG00000082175	ENSG00000082175	5241	PGR	progesterone receptor [Source:HGNC Symbol;Acc:8910]	protein_coding	11	100900355	101001255	0	0	0	0	0	1	0	0	0	0	0	0
ENSG00000082196	ENSG00000082196	114899	C1QTNF3	C1q and tumor necrosis factor related protein 3 [Source:HGNC Symbol;Acc:14326]	protein_coding	5	34019553	34043937	106	62	133	31	12	26	24	13	12	18	11	53
ENSG00000082212	ENSG00000082212	4200	ME2	malic enzyme 2, NAD(+)-dependent, mitochondrial [Source:HGNC Symbol;Acc:6984]	protein_coding	18	48405419	48474691	668	350	408	5375	8443	6077	2663	2779	3349	2128	1725	1864
ENSG00000082213	ENSG00000082213	55322	C5orf22	chromosome 5 open reading frame 22 [Source:HGNC Symbol;Acc:25639]	protein_coding	5	31532373	31555165	809	225	475	1156	1643	1167	1112	1111	1038	786	826	769
ENSG00000082258	ENSG00000082258	905	CCNT2	cyclin T2 [Source:HGNC Symbol;Acc:1600]	protein_coding	2	135675805	135716912	4501	3093	5093	2916	1482	1950	1924	1239	995	1300	871	2691
ENSG00000082269	ENSG00000082269	57579	FAM135A	family with sequence similarity 135, member A [Source:HGNC Symbol;Acc:21084]	protein_coding	6	71122644	71270877	613	370	406	639	720	563	340	351	319	332	240	309
ENSG00000082293	ENSG00000082293	1310	COL19A1	collagen, type XIX, alpha 1 [Source:HGNC Symbol;Acc:2196]	protein_coding	6	70576463	70919679	445	791	1194	179	136	195	110	91	83	27	23	29
ENSG00000082397	ENSG00000082397	23136	EPB41L3	erythrocyte membrane protein band 4.1-like 3 [Source:HGNC Symbol;Acc:3380]	protein_coding	18	5392383	5630699	5	5	4	0	1	3	0	0	2	0	0	0
ENSG00000082438	ENSG00000082438	22837	COBLL1	cordon-bleu WH2 repeat protein-like 1 [Source:HGNC Symbol;Acc:23571]	protein_coding	2	165510134	165700189	8337	6555	4561	5107	7007	6642	5545	5470	5364	4575	3335	3260
ENSG00000082458	ENSG00000082458	1741	DLG3	discs, large homolog 3 (Drosophila) [Source:HGNC Symbol;Acc:2902]	protein_coding	X	69664711	69725337	109	46	92	650	1241	840	180	170	198	129	103	80
ENSG00000082482	ENSG00000082482	3776	KCNK2	potassium channel, subfamily K, member 2 [Source:HGNC Symbol;Acc:6277]	protein_coding	1	215179118	215410436	0	0	0	0	0	0	0	0	0	0	0	0
ENSG00000082497	ENSG00000082497	56256	SERTAD4	SERTA domain containing 4 [Source:HGNC Symbol;Acc:25236]	protein_coding	1	210406144	210419976	1	2	0	2	0	0	0	0	0	0	0	0
ENSG00000082512	ENSG00000082512	7188	TRAF5	TNF receptor-associated factor 5 [Source:HGNC Symbol;Acc:12035]	protein_coding	1	211499957	211548288	5073	2851	5366	1170	665	981	26	22	32	11	10	30
ENSG00000082515	ENSG00000082515	29093	MRPL22	mitochondrial ribosomal protein L22 [Source:HGNC Symbol;Acc:14480]	protein_coding	5	154320630	154348971	813	743	509	2920	2393	1679	1396	1068	892	416	464	536
ENSG00000082516	ENSG00000082516	25929	GEMIN5	gem (nuclear organelle) associated protein 5 [Source:HGNC Symbol;Acc:20043]	protein_coding	5	154266976	154317769	433	203	303	1548	2187	2490	444	568	658	466	390	369
ENSG00000082556	ENSG00000082556	4986	OPRK1	opioid receptor, kappa 1 [Source:HGNC Symbol;Acc:8154]	protein_coding	8	54138284	54164257	0	0	0	0	0	0	0	0	0	0	0	0
ENSG00000082641	ENSG00000082641	4779	NFE2L1	nuclear factor, erythroid 2-like 1 [Source:HGNC Symbol;Acc:7781]	protein_coding	17	46125691	46138849	7389	2519	2717	9212	13123	13155	3916	4434	6489	4048	2544	2186
ENSG00000082684	ENSG00000082684	54437	SEMA5B	sema domain, seven thrombospondin repeats (type 1 and type 1-like), transmembrane domain (TM) and short cytoplasmic domain, (semaphorin) 5B [Source:HGNC Symbol;Acc:10737]	protein_coding	3	122628041	122747452	0	0	0	0	0	0	0	0	0	0	0	0
ENSG00000082701	ENSG00000082701	2932	GSK3B	glycogen synthase kinase 3 beta [Source:HGNC Symbol;Acc:4617]	protein_coding	3	119540170	119813264	2670	1087	1611	2035	2825	2474	1180	1356	1464	1216	1205	811
ENSG00000082781	ENSG00000082781	3693	ITGB5	integrin, beta 5 [Source:HGNC Symbol;Acc:6160]	protein_coding	3	124480795	124620265	20	22	38	17	30	12	166	18	94	66	8	12
ENSG00000082805	ENSG00000082805	23085	ERC1	ELKS/RAB6-interacting/CAST family member 1 [Source:HGNC Symbol;Acc:17072]	protein_coding	12	1099675	1605099	2461	791	2420	1145	2228	1851	1773	2630	3067	1746	1688	1090
ENSG00000082898	ENSG00000082898	7514	XPO1	exportin 1 (CRM1 homolog, yeast) [Source:HGNC Symbol;Acc:12825]	protein_coding	2	61704984	61765761	5017	2784	4895	15758	20338	18502	3002	3888	4550	3155	2482	2920
ENSG00000082929	ENSG00000082929	10141	C4orf6	chromosome 4 open reading frame 6 [Source:HGNC Symbol;Acc:13716]	protein_coding	4	5526296	5529528	0	0	0	0	0	0	0	0	0	0	0	0
ENSG00000082996	ENSG00000082996	11342	RNF13	ring finger protein 13 [Source:HGNC Symbol;Acc:10057]	protein_coding	3	149530495	149679926	571	316	584	2987	3402	1728	2072	1489	1159	919	880	831
ENSG00000083067	ENSG00000083067	80036	TRPM3	transient receptor potential cation channel, subfamily M, member 3 [Source:HGNC Symbol;Acc:17992]	protein_coding	9	73143979	74061820	0	0	0	1	0	0	0	0	0	0	0	0
ENSG00000083093	ENSG00000083093	79728	PALB2	partner and localizer of BRCA2 [Source:HGNC Symbol;Acc:26144]	protein_coding	16	23614488	23652631	514	131	181	938	1178	1155	321	429	424	352	250	366
ENSG00000083097	ENSG00000083097	23033	DOPEY1	dopey family member 1 [Source:HGNC Symbol;Acc:21194]	protein_coding	6	83777385	83881069	1444	914	1384	535	594	666	1072	848	751	1566	1095	1966
ENSG00000083099	ENSG00000083099	57226	LYRM2	LYR motif containing 2 [Source:HGNC Symbol;Acc:25229]	protein_coding	6	90277863	90348472	846	645	632	2094	1842	1605	955	658	632	608	386	666
ENSG00000083123	ENSG00000083123	594	BCKDHB	branched chain keto acid dehydrogenase E1, beta polypeptide [Source:HGNC Symbol;Acc:987]	protein_coding	6	80816364	81055987	38	49	95	756	757	700	324	312	331	219	164	272
ENSG00000083168	ENSG00000083168	7994	KAT6A	K(lysine) acetyltransferase 6A [Source:HGNC Symbol;Acc:13013]	protein_coding	8	41786997	41909508	17550	7167	11143	2716	3660	3739	1692	1926	2154	2008	1705	1179
ENSG00000083223	ENSG00000083223	79670	ZCCHC6	zinc finger, CCHC domain containing 6 [Source:HGNC Symbol;Acc:25817]	protein_coding	9	88902648	88969369	5885	1947	4145	3031	3856	3674	3576	3587	3480	3476	2562	2635
ENSG00000083290	ENSG00000083290	9706	ULK2	unc-51 like autophagy activating kinase 2 [Source:HGNC Symbol;Acc:13480]	protein_coding	17	19674142	19771249	93	50	114	270	381	270	63	84	58	56	44	41
ENSG00000083307	ENSG00000083307	79977	GRHL2	grainyhead-like 2 (Drosophila) [Source:HGNC Symbol;Acc:2799]	protein_coding	8	102504660	102681954	0	0	0	0	0	3	0	0	0	0	0	0
ENSG00000083312	ENSG00000083312	3842	TNPO1	transportin 1 [Source:HGNC Symbol;Acc:6401]	protein_coding	5	72112139	72212560	7807	3606	8621	9047	12382	10146	3408	3077	3338	3016	2696	2547
ENSG00000083444	ENSG00000083444	5351	PLOD1	procollagen-lysine, 2-oxoglutarate 5-dioxygenase 1 [Source:HGNC Symbol;Acc:9081]	protein_coding	1	11994262	12035595	58	39	73	2394	3050	2905	1183	1577	1733	1051	919	635
ENSG00000083454	ENSG00000083454	5026	P2RX5	purinergic receptor P2X, ligand-gated ion channel, 5 [Source:HGNC Symbol;Acc:8536]	protein_coding	17	3575493	3599698	2605	1213	1342	1197	1310	523	427	507	311	187	134	141
ENSG00000083457	ENSG00000083457	3682	ITGAE	integrin, alpha E (antigen CD103, human mucosal lymphocyte antigen 1; alpha polypeptide) [Source:HGNC Symbol;Acc:6147]	protein_coding	17	3617922	3704537	797	1434	644	3849	1284	707	1245	523	318	186	161	584
ENSG00000083520	ENSG00000083520	22894	DIS3	DIS3 mitotic control homolog (S. cerevisiae) [Source:HGNC Symbol;Acc:20604]	protein_coding	13	73329540	73356234	5373	2519	3919	3146	4560	3813	1645	1808	1692	1493	1214	1285
ENSG00000083535	ENSG00000083535	10464	PIBF1	progesterone immunomodulatory binding factor 1 [Source:HGNC Symbol;Acc:23352]	protein_coding	13	73356197	73590591	223	169	165	479	512	510	239	195	164	143	88	252
ENSG00000083544	ENSG00000083544	81550	TDRD3	tudor domain containing 3 [Source:HGNC Symbol;Acc:20612]	protein_coding	13	60970591	61148012	354	216	416	551	872	696	326	408	334	290	188	207
ENSG00000083622	ENSG00000083622	NA			antisense	7	117244845	117287469	0	0	0	0	0	0	0	0	0	0	0	0
ENSG00000083635	ENSG00000083635	26747	NUFIP1	nuclear fragile X mental retardation protein interacting protein 1 [Source:HGNC Symbol;Acc:8057]	protein_coding	13	45513384	45563618	247	155	165	410	701	641	163	165	217	164	90	82
ENSG00000083642	ENSG00000083642	23047	PDS5B	PDS5, regulator of cohesion maintenance, homolog B (S. cerevisiae) [Source:HGNC Symbol;Acc:20418]	protein_coding	13	33160564	33352157	3324	1514	2656	2825	4839	3798	1388	1741	1921	1420	1329	939
ENSG00000083720	ENSG00000083720	5019	OXCT1	3-oxoacid CoA transferase 1 [Source:HGNC Symbol;Acc:8527]	protein_coding	5	41730167	41870621	718	635	588	4483	7488	5839	1237	1589	1738	851	794	681
ENSG00000083750	ENSG00000083750	10325	RRAGB	Ras-related GTP binding B [Source:HGNC Symbol;Acc:19901]	protein_coding	X	55744172	55785207	241	167	339	265	188	207	296	180	152	162	97	426
ENSG00000083782	ENSG00000083782	1833	EPYC	epiphycan [Source:HGNC Symbol;Acc:3053]	protein_coding	12	91357456	91398803	0	0	0	0	0	0	0	0	0	0	0	0
ENSG00000083799	ENSG00000083799	1540	CYLD	cylindromatosis (turban tumor syndrome) [Source:HGNC Symbol;Acc:2584]	protein_coding	16	50775961	50835846	28550	15061	23474	4322	6170	4896	3802	3873	3826	3702	2927	2898
ENSG00000083807	ENSG00000083807	10998	SLC27A5	solute carrier family 27 (fatty acid transporter), member 5 [Source:HGNC Symbol;Acc:10999]	protein_coding	19	58990879	59023780	85	66	65	614	425	376	193	83	174	48	16	91
ENSG00000083812	ENSG00000083812	25799	ZNF324	zinc finger protein 324 [Source:HGNC Symbol;Acc:14096]	protein_coding	19	58978423	58984945	621	321	252	419	463	612	222	215	299	215	151	174
ENSG00000083814	ENSG00000083814	79891	ZNF671	zinc finger protein 671 [Source:HGNC Symbol;Acc:26279]	protein_coding	19	58231119	58238992	423	173	415	520	521	541	537	440	409	536	353	583
ENSG00000083817	ENSG00000083817	55659	ZNF416	zinc finger protein 416 [Source:HGNC Symbol;Acc:20645]	protein_coding	19	58082934	58090295	505	234	243	225	326	234	136	143	138	156	136	108
ENSG00000083828	ENSG00000083828	54807	ZNF586	zinc finger protein 586 [Source:HGNC Symbol;Acc:25949]	protein_coding	19	58281023	58331307	1003	1184	837	934	885	767	822	706	647	555	422	683
ENSG00000083838	ENSG00000083838	55663	ZNF446	zinc finger protein 446 [Source:HGNC Symbol;Acc:21036]	protein_coding	19	58985384	58992597	348	191	222	133	158	199	65	84	121	54	35	122
ENSG00000083842	ENSG00000083842	7554		Zinc finger protein 8 [Source:UniProtKB/Swiss-Prot;Acc:P17098]	protein_coding	19	58790317	58807254	0	0	0	0	0	0	0	0	0	0	0	0
ENSG00000083844	ENSG00000083844	9422	ZNF264	zinc finger protein 264 [Source:HGNC Symbol;Acc:13057]	protein_coding	19	57702868	57724724	1022	392	578	608	559	465	386	302	362	334	258	308
ENSG00000083845	ENSG00000083845	6193	RPS5	ribosomal protein S5 [Source:HGNC Symbol;Acc:10426]	protein_coding	19	58897767	58906173	46856	61447	46328	82553	40193	35915	44125	17907	21072	6799	6274	16817
ENSG00000083857	ENSG00000083857	2195	FAT1	FAT atypical cadherin 1 [Source:HGNC Symbol;Acc:3595]	protein_coding	4	187508937	187647876	94	87	9	1	2	1	0	2	1	0	0	0
ENSG00000083896	ENSG00000083896	91746	YTHDC1	YTH domain containing 1 [Source:HGNC Symbol;Acc:30626]	protein_coding	4	69176105	69215807	10408	6528	9604	2969	4107	3702	2131	2233	2044	2376	1485	1971
ENSG00000083937	ENSG00000083937	25978	CHMP2B	charged multivesicular body protein 2B [Source:HGNC Symbol;Acc:24537]	protein_coding	3	87276421	87304698	2391	1687	1989	2481	2689	1830	1398	950	1133	714	610	771
ENSG00000084070	ENSG00000084070	64744	SMAP2	small ArfGAP2 [Source:HGNC Symbol;Acc:25082]	protein_coding	1	40810522	40888998	25964	10790	16211	10301	13667	12453	3506	3996	4599	2642	2243	1664
ENSG00000084072	ENSG00000084072	10450	PPIE	peptidylprolyl isomerase E (cyclophilin E) [Source:HGNC Symbol;Acc:9258]	protein_coding	1	40157854	40229586	625	366	421	2739	2989	2598	1020	1050	1139	595	544	1311
ENSG00000084073	ENSG00000084073	10269	ZMPSTE24	zinc metallopeptidase STE24 [Source:HGNC Symbol;Acc:12877]	protein_coding	1	40723779	40759856	1197	655	884	5355	5741	3618	2672	2444	2355	1404	1519	841
ENSG00000084090	ENSG00000084090	56910	STARD7	StAR-related lipid transfer (START) domain containing 7 [Source:HGNC Symbol;Acc:18063]	protein_coding	2	96850597	96874563	8252	3019	8845	11512	16731	12501	7160	7601	7010	5778	6572	4903
ENSG00000084092	ENSG00000084092	84273	NOA1	nitric oxide associated 1 [Source:HGNC Symbol;Acc:28473]	protein_coding	4	57829536	57844989	819	393	496	1733	2288	1956	687	821	1128	406	344	378
ENSG00000084093	ENSG00000084093	5978	REST	RE1-silencing transcription factor [Source:HGNC Symbol;Acc:9966]	protein_coding	4	57774075	57802010	3380	1209	2073	2531	2707	2624	1518	1568	1779	1240	1064	904
ENSG00000084110	ENSG00000084110	3034	HAL	histidine ammonia-lyase [Source:HGNC Symbol;Acc:4806]	protein_coding	12	96366440	96390143	67	55	224	13	8	18	8	2	1	4	1	19
ENSG00000084112	ENSG00000084112	54434	SSH1	slingshot protein phosphatase 1 [Source:HGNC Symbol;Acc:30579]	protein_coding	12	109176466	109251366	4062	1200	3846	2416	2867	3016	922	891	1356	780	651	709
ENSG00000084207	ENSG00000084207	2950	GSTP1	glutathione S-transferase pi 1 [Source:HGNC Symbol;Acc:4638]	protein_coding	11	67351066	67354131	1274	934	1640	11726	16949	10847	7392	8941	7694	5161	6584	4664
ENSG00000084234	ENSG00000084234	334	APLP2	amyloid beta (A4) precursor-like protein 2 [Source:HGNC Symbol;Acc:598]	protein_coding	11	129939732	130014699	3671	1069	2537	1189	2036	2199	619	1081	1373	788	804	483
ENSG00000084444	ENSG00000084444	57613	KIAA1467	KIAA1467 [Source:HGNC Symbol;Acc:29288]	protein_coding	12	13197218	13295455	76	46	61	820	1441	1254	104	182	321	68	94	61
ENSG00000084453	ENSG00000084453	6579	SLCO1A2	solute carrier organic anion transporter family, member 1A2 [Source:HGNC Symbol;Acc:10956]	protein_coding	12	21417534	21572528	0	0	0	0	0	0	0	0	0	0	1	0
ENSG00000084463	ENSG00000084463	51729	WBP11	WW domain binding protein 11 [Source:HGNC Symbol;Acc:16461]	protein_coding	12	14939410	14956474	10907	6623	12557	6121	10035	7877	2182	3374	3421	1867	1871	1405
ENSG00000084623	ENSG00000084623	8668	EIF3I	eukaryotic translation initiation factor 3, subunit I [Source:HGNC Symbol;Acc:3272]	protein_coding	1	32687529	32697205	2700	3391	2108	21383	15833	12353	6089	4462	3945	2337	2179	2402
ENSG00000084628	ENSG00000084628	79570	NKAIN1	Na+/K+ transporting ATPase interacting 1 [Source:HGNC Symbol;Acc:25743]	protein_coding	1	31652592	31712401	2	2	0	0	0	0	0	0	1	0	0	0
ENSG00000084636	ENSG00000084636	1307	COL16A1	collagen, type XVI, alpha 1 [Source:HGNC Symbol;Acc:2193]	protein_coding	1	32117848	32169920	0	1	0	0	0	1	0	0	0	1	0	1
ENSG00000084652	ENSG00000084652	200081	TXLNA	taxilin alpha [Source:HGNC Symbol;Acc:30685]	protein_coding	1	32645287	32663886	1278	503	683	6736	6434	9074	4395	4453	4730	3724	2473	3409
ENSG00000084674	ENSG00000084674	338	APOB	apolipoprotein B [Source:HGNC Symbol;Acc:603]	protein_coding	2	21224301	21266945	0	0	0	0	0	0	0	0	0	1	0	0
ENSG00000084676	ENSG00000084676	8648	NCOA1	nuclear receptor coactivator 1 [Source:HGNC Symbol;Acc:7668]	protein_coding	2	24714783	24993571	3497	975	2403	901	1671	1740	1125	1308	1430	1401	1203	820
ENSG00000084693	ENSG00000084693	60509	AGBL5	ATP/GTP binding protein-like 5 [Source:HGNC Symbol;Acc:26147]	protein_coding	2	27265232	27293490	481	307	371	730	813	811	297	243	332	201	136	339
ENSG00000084710	ENSG00000084710	22979	EFR3B	EFR3 homolog B (S. cerevisiae) [Source:HGNC Symbol;Acc:29155]	protein_coding	2	25264999	25378243	2	2	8	23	38	59	5	5	7	5	4	5
ENSG00000084731	ENSG00000084731	3797	KIF3C	kinesin family member 3C [Source:HGNC Symbol;Acc:6321]	protein_coding	2	26149471	26205618	22	8	32	141	233	248	8	21	31	5	1	1
ENSG00000084733	ENSG00000084733	10890	RAB10	RAB10, member RAS oncogene family [Source:HGNC Symbol;Acc:9759]	protein_coding	2	26256976	26360323	911	430	554	4815	6158	4787	2965	3072	3059	2361	2395	1700
ENSG00000084734	ENSG00000084734	2646	GCKR	glucokinase (hexokinase 4) regulator [Source:HGNC Symbol;Acc:4196]	protein_coding	2	27719709	27746554	2	0	0	0	0	0	0	0	0	0	0	0
ENSG00000084754	ENSG00000084754	3030	HADHA	hydroxyacyl-CoA dehydrogenase/3-ketoacyl-CoA thiolase/enoyl-CoA hydratase (trifunctional protein), alpha subunit [Source:HGNC Symbol;Acc:4801]	protein_coding	2	26413504	26467594	4732	2814	3757	9282	16350	14339	3245	3875	4828	2179	1866	1607
ENSG00000084764	ENSG00000084764	22924	MAPRE3	microtubule-associated protein, RP/EB family, member 3 [Source:HGNC Symbol;Acc:6892]	protein_coding	2	27193480	27250064	42	62	31	66	71	58	70	61	57	97	64	103
ENSG00000084774	ENSG00000084774	790	CAD	carbamoyl-phosphate synthetase 2, aspartate transcarbamylase, and dihydroorotase [Source:HGNC Symbol;Acc:1424]	protein_coding	2	27440258	27466811	625	307	677	5481	6959	8883	1825	2184	2452	1677	1571	1955
ENSG00000085063	ENSG00000085063	966	CD59	CD59 molecule, complement regulatory protein [Source:HGNC Symbol;Acc:1689]	protein_coding	11	33719807	33757991	749	834	867	15284	10888	9180	13833	7543	6897	7660	6604	6506
ENSG00000085117	ENSG00000085117	3732	CD82	CD82 molecule [Source:HGNC Symbol;Acc:6210]	protein_coding	11	44585977	44641913	5352	2301	2590	860	838	1780	87	95	365	25	19	40
ENSG00000085185	ENSG00000085185	63035	BCORL1	BCL6 corepressor-like 1 [Source:HGNC Symbol;Acc:25657]	protein_coding	X	129115083	129192058	115	41	74	245	411	337	145	168	237	214	185	180
ENSG00000085224	ENSG00000085224	546	ATRX	alpha thalassemia/mental retardation syndrome X-linked [Source:HGNC Symbol;Acc:886]	protein_coding	X	76760356	77041702	5433	3299	6070	2911	2541	3392	2867	2632	2545	2475	1834	2047
ENSG00000085231	ENSG00000085231	6880	TAF9	TAF9 RNA polymerase II, TATA box binding protein (TBP)-associated factor, 32kDa [Source:HGNC Symbol;Acc:11542]	protein_coding	5	68646811	68665840	1162	1085	1597	7969	5308	4282	3873	2520	1870	1555	1512	2557
ENSG00000085265	ENSG00000085265	2219	FCN1	ficolin (collagen/fibrinogen domain containing) 1 [Source:HGNC Symbol;Acc:3623]	protein_coding	9	137801431	137809809	73	56	25	0	0	0	0	0	0	0	0	0
ENSG00000085274	ENSG00000085274	55892	MYNN	myoneurin [Source:HGNC Symbol;Acc:14955]	protein_coding	3	169490619	169507504	1357	975	1281	1031	696	605	897	584	453	470	366	720
ENSG00000085276	ENSG00000085276	2122	MECOM	MDS1 and EVI1 complex locus [Source:HGNC Symbol;Acc:3498]	protein_coding	3	168801287	169381406	0	0	0	0	2	1	0	2	1	0	3	2
ENSG00000085365	ENSG00000085365	9522	SCAMP1	secretory carrier membrane protein 1 [Source:HGNC Symbol;Acc:10563]	protein_coding	5	77656339	77776562	822	432	578	1246	1707	1002	1589	1341	1222	1024	1171	955
ENSG00000085377	ENSG00000085377	5550	PREP	prolyl endopeptidase [Source:HGNC Symbol;Acc:9358]	protein_coding	6	105725440	105850959	424	220	324	2652	3571	3186	777	823	1041	684	540	556
ENSG00000085382	ENSG00000085382	57531	HACE1	HECT domain and ankyrin repeat containing E3 ubiquitin protein ligase 1 [Source:HGNC Symbol;Acc:21033]	protein_coding	6	105175968	105307794	288	108	208	497	507	434	102	79	112	51	19	62
ENSG00000085415	ENSG00000085415	81929	SEH1L	SEH1-like (S. cerevisiae) [Source:HGNC Symbol;Acc:30379]	protein_coding	18	12947132	12987535	1144	914	1787	4334	4062	3048	960	748	831	537	482	585
ENSG00000085433	ENSG00000085433	22911	WDR47	WD repeat domain 47 [Source:HGNC Symbol;Acc:29141]	protein_coding	1	109512836	109584850	661	174	238	543	693	622	288	196	241	209	156	182
ENSG00000085449	ENSG00000085449	57590	WDFY1	WD repeat and FYVE domain containing 1 [Source:HGNC Symbol;Acc:20451]	protein_coding	2	224720433	224810104	7702	6062	7121	2521	3257	2945	3992	3073	3373	4703	3198	4192
ENSG00000085465	ENSG00000085465	5016	OVGP1	oviductal glycoprotein 1, 120kDa [Source:HGNC Symbol;Acc:8524]	protein_coding	1	111956936	111970399	1111	762	1324	71	57	89	81	29	43	59	30	144
ENSG00000085491	ENSG00000085491	29957	SLC25A24	solute carrier family 25 (mitochondrial carrier; phosphate carrier), member 24 [Source:HGNC Symbol;Acc:20662]	protein_coding	1	108676658	108743471	1207	361	562	1463	1888	1479	274	244	488	118	95	77
ENSG00000085511	ENSG00000085511	4216	MAP3K4	mitogen-activated protein kinase kinase kinase 4 [Source:HGNC Symbol;Acc:6856]	protein_coding	6	161412759	161538417	872	496	1021	1284	1672	1795	489	523	650	556	312	516
ENSG00000085514	ENSG00000085514	29992	PILRA	paired immunoglobin-like type 2 receptor alpha [Source:HGNC Symbol;Acc:20396]	protein_coding	7	99965153	99997719	153	97	96	18	23	9	16	23	13	22	16	64
ENSG00000085552	ENSG00000085552	57549	IGSF9	immunoglobulin superfamily, member 9 [Source:HGNC Symbol;Acc:18132]	protein_coding	1	159896829	159915386	7	5	4	13	9	9	8	10	16	0	0	7
ENSG00000085563	ENSG00000085563	5243	ABCB1	ATP-binding cassette, sub-family B (MDR/TAP), member 1 [Source:HGNC Symbol;Acc:40]	protein_coding	7	87133175	87342611	159	114	255	43	65	66	33	14	32	15	11	5
ENSG00000085644	ENSG00000085644	7760	ZNF213	zinc finger protein 213 [Source:HGNC Symbol;Acc:13005]	protein_coding	16	3179778	3192806	99	20	31	364	536	601	178	227	306	179	164	213
ENSG00000085662	ENSG00000085662	231	AKR1B1	aldo-keto reductase family 1, member B1 (aldose reductase) [Source:HGNC Symbol;Acc:381]	protein_coding	7	134127102	134144036	903	430	652	5760	6911	5753	2149	2331	1993	1192	1267	1382
ENSG00000085719	ENSG00000085719	8895	CPNE3	copine III [Source:HGNC Symbol;Acc:2316]	protein_coding	8	87497059	87573726	1101	621	1061	5058	5977	3408	4535	4514	3754	2514	3298	2378
ENSG00000085721	ENSG00000085721	54700	RRN3	RRN3 RNA polymerase I transcription factor homolog (S. cerevisiae) [Source:HGNC Symbol;Acc:30346]	protein_coding	16	15153879	15188174	5242	2756	4322	2378	3463	2966	811	790	1020	775	583	599
ENSG00000085733	ENSG00000085733	2017	CTTN	cortactin [Source:HGNC Symbol;Acc:3338]	protein_coding	11	70244510	70282690	4	2	37	5	2	7	29	23	13	19	24	32
ENSG00000085741	ENSG00000085741	7481	WNT11	wingless-type MMTV integration site family, member 11 [Source:HGNC Symbol;Acc:12776]	protein_coding	11	75897369	75921780	1	2	2	13	8	7	66	17	32	12	4	1
ENSG00000085760	ENSG00000085760	4528	MTIF2	mitochondrial translational initiation factor 2 [Source:HGNC Symbol;Acc:7441]	protein_coding	2	55463731	55496483	454	140	549	2216	3362	2747	1067	1253	1008	936	645	836
ENSG00000085788	ENSG00000085788	23259	DDHD2	DDHD domain containing 2 [Source:HGNC Symbol;Acc:29106]	protein_coding	8	38082736	38133076	2262	1445	1833	2035	2114	1838	1111	988	794	791	581	801
ENSG00000085831	ENSG00000085831	22996	TTC39A	tetratricopeptide repeat domain 39A [Source:HGNC Symbol;Acc:18657]	protein_coding	1	51752930	51810788	12	12	15	5	2	7	1	2	3	2	1	4
ENSG00000085832	ENSG00000085832	2060	EPS15	epidermal growth factor receptor pathway substrate 15 [Source:HGNC Symbol;Acc:3419]	protein_coding	1	51819935	51985000	4976	2566	4574	5167	6892	5502	3827	3742	3423	3112	2851	3186
ENSG00000085840	ENSG00000085840	4998	ORC1	origin recognition complex, subunit 1 [Source:HGNC Symbol;Acc:8487]	protein_coding	1	52838501	52870131	202	100	275	3373	4746	4838	251	505	669	80	63	157
ENSG00000085871	ENSG00000085871	4258	MGST2	microsomal glutathione S-transferase 2 [Source:HGNC Symbol;Acc:7063]	protein_coding	4	140586922	140661899	0	3	2	301	299	118	97	156	110	66	97	40
ENSG00000085872	ENSG00000085872	10523	CHERP	calcium homeostasis endoplasmic reticulum protein [Source:HGNC Symbol;Acc:16930]	protein_coding	19	16628700	16653341	2078	867	1109	1438	1939	2377	533	679	1090	561	448	602
ENSG00000085978	ENSG00000085978	55054	ATG16L1	autophagy related 16-like 1 (S. cerevisiae) [Source:HGNC Symbol;Acc:21498]	protein_coding	2	234118697	234204320	2815	1598	1822	1046	772	1075	571	521	489	499	328	835
ENSG00000085982	ENSG00000085982	55230	USP40	ubiquitin specific peptidase 40 [Source:HGNC Symbol;Acc:20069]	protein_coding	2	234384166	234475428	452	166	427	707	1133	1212	580	754	776	560	478	1164
ENSG00000085998	ENSG00000085998	55624	POMGNT1	protein O-linked mannose N-acetylglucosaminyltransferase 1 (beta 1,2-) [Source:HGNC Symbol;Acc:19139]	protein_coding	1	46654354	46685977	299	155	370	856	1039	1206	747	902	867	765	694	763
ENSG00000085999	ENSG00000085999	8438	RAD54L	RAD54-like (S. cerevisiae) [Source:HGNC Symbol;Acc:9826]	protein_coding	1	46713360	46744145	62	52	89	1709	1773	2218	185	252	366	65	69	232
ENSG00000086015	ENSG00000086015	23139	MAST2	microtubule associated serine/threonine kinase 2 [Source:HGNC Symbol;Acc:19035]	protein_coding	1	46252659	46501796	361	260	241	1093	1318	1829	381	407	546	433	316	428
ENSG00000086061	ENSG00000086061	3301	DNAJA1	DnaJ (Hsp40) homolog, subfamily A, member 1 [Source:HGNC Symbol;Acc:5229]	protein_coding	9	33025209	33039905	4870	4167	3296	7375	10909	9799	2728	3314	3094	3694	3172	1724
ENSG00000086062	ENSG00000086062	2683	B4GALT1	UDP-Gal:betaGlcNAc beta 1,4- galactosyltransferase, polypeptide 1 [Source:HGNC Symbol;Acc:924]	protein_coding	9	33104080	33167354	18127	7542	13279	4834	7766	3796	2935	3318	1840	1217	920	402
ENSG00000086065	ENSG00000086065	51510	CHMP5	charged multivesicular body protein 5 [Source:HGNC Symbol;Acc:26942]	protein_coding	9	33264940	33281977	308	311	293	3492	2141	1590	3989	2388	1811	2075	1859	2922
ENSG00000086102	ENSG00000086102	4799	NFX1	nuclear transcription factor, X-box binding 1 [Source:HGNC Symbol;Acc:7803]	protein_coding	9	33290509	33371155	3693	2041	3294	3264	4813	4717	3250	4227	4351	3150	2866	4301
ENSG00000086159	ENSG00000086159	363	AQP6	aquaporin 6, kidney specific [Source:HGNC Symbol;Acc:639]	protein_coding	12	50360977	50370922	0	0	0	2	0	2	1	1	0	0	0	0
ENSG00000086189	ENSG00000086189	27292	DIMT1	DIM1 dimethyladenosine transferase 1 homolog (S. cerevisiae) [Source:HGNC Symbol;Acc:30217]	protein_coding	5	61683081	61699766	1431	596	931	3959	2821	2466	1258	682	695	554	470	810
ENSG00000086200	ENSG00000086200	51194	IPO11	importin 11 [Source:HGNC Symbol;Acc:20628]	protein_coding	5	61699799	61924409	353	244	309	1488	2574	1854	415	523	470	414	431	271
ENSG00000086205	ENSG00000086205	2346	FOLH1	folate hydrolase (prostate-specific membrane antigen) 1 [Source:HGNC Symbol;Acc:3788]	protein_coding	11	49168187	49230222	0	0	0	0	0	0	0	0	0	0	0	0
ENSG00000086232	ENSG00000086232	27102	EIF2AK1	eukaryotic translation initiation factor 2-alpha kinase 1 [Source:HGNC Symbol;Acc:24921]	protein_coding	7	6061881	6098861	4700	1812	2241	4708	7960	6792	3233	3933	4340	2960	2341	2458
ENSG00000086288	ENSG00000086288	51314	NME8	NME/NM23 family member 8 [Source:HGNC Symbol;Acc:16473]	protein_coding	7	37888199	37940003	1	2	0	15	8	19	22	13	8	5	13	30
ENSG00000086289	ENSG00000086289	54749	EPDR1	ependymin related 1 [Source:HGNC Symbol;Acc:17572]	protein_coding	7	37723446	37991543	0	0	0	122	212	45	9	9	11	3	6	5
ENSG00000086300	ENSG00000086300	29887	SNX10	sorting nexin 10 [Source:HGNC Symbol;Acc:14974]	protein_coding	7	26331541	26413949	847	517	958	3233	1819	1600	95	43	92	15	13	26
ENSG00000086475	ENSG00000086475	22929	SEPHS1	selenophosphate synthetase 1 [Source:HGNC Symbol;Acc:19685]	protein_coding	10	13359424	13390297	631	369	489	3552	5368	3888	1852	2754	1724	1389	1558	1333
ENSG00000086504	ENSG00000086504	10573	MRPL28	mitochondrial ribosomal protein L28 [Source:HGNC Symbol;Acc:14484]	protein_coding	16	417384	420527	840	352	314	2814	3892	3591	1119	1171	1486	549	576	679
ENSG00000086506	ENSG00000086506	3049	HBQ1	hemoglobin, theta 1 [Source:HGNC Symbol;Acc:4833]	protein_coding	16	230452	231180	0	1	3	0	0	1	0	0	0	0	0	1
ENSG00000086544	ENSG00000086544	80271	ITPKC	inositol-trisphosphate 3-kinase C [Source:HGNC Symbol;Acc:14897]	protein_coding	19	41223008	41246765	769	230	232	268	413	231	234	307	238	214	183	137
ENSG00000086548	ENSG00000086548	4680	CEACAM6	carcinoembryonic antigen-related cell adhesion molecule 6 (non-specific cross reacting antigen) [Source:HGNC Symbol;Acc:1818]	protein_coding	19	42254885	42276113	0	0	1	0	0	0	0	0	0	0	0	0
ENSG00000086570	ENSG00000086570	2196	FAT2	FAT atypical cadherin 2 [Source:HGNC Symbol;Acc:3596]	protein_coding	5	150883654	150948505	8	1	16	12	4	7	4	3	7	10	1	15
ENSG00000086589	ENSG00000086589	55696	RBM22	RNA binding motif protein 22 [Source:HGNC Symbol;Acc:25503]	protein_coding	5	150070356	150080669	3146	2043	2386	2304	3344	2940	1299	1459	1770	1173	974	1093
ENSG00000086598	ENSG00000086598	10959	TMED2	transmembrane emp24 domain trafficking protein 2 [Source:HGNC Symbol;Acc:16996]	protein_coding	12	124069078	124083116	7489	7162	8603	35557	26008	16210	43066	22994	15648	12020	12874	22436
ENSG00000086619	ENSG00000086619	56605	ERO1LB	ERO1-like beta (S. cerevisiae) [Source:HGNC Symbol;Acc:14355]	protein_coding	1	236378855	236445319	1189	822	1177	556	459	334	1310	790	493	610	481	966
ENSG00000086666	ENSG00000086666	54469	ZFAND6	zinc finger, AN1-type domain 6 [Source:HGNC Symbol;Acc:30164]	protein_coding	15	80351910	80430735	4022	2449	2700	11491	9000	6018	6390	3699	4333	1713	1531	2686
ENSG00000086696	ENSG00000086696	3294	HSD17B2	hydroxysteroid (17-beta) dehydrogenase 2 [Source:HGNC Symbol;Acc:5211]	protein_coding	16	82068609	82132139	0	0	1	0	0	0	2	1	0	1	0	1
ENSG00000086712	ENSG00000086712	55787	TXLNG	taxilin gamma [Source:HGNC Symbol;Acc:18578]	protein_coding	X	16804550	16862642	3680	1358	1730	1135	2192	1527	381	646	475	446	431	324
ENSG00000086717	ENSG00000086717	5475	PPEF1	protein phosphatase, EF-hand calcium binding domain 1 [Source:HGNC Symbol;Acc:9243]	protein_coding	X	18694029	18846039	4	10	9	7	0	0	1	0	0	0	0	2
ENSG00000086730	ENSG00000086730	7462	LAT2	linker for activation of T cells family, member 2 [Source:HGNC Symbol;Acc:12749]	protein_coding	7	73613982	73644161	1166	485	382	6015	8607	8426	734	1104	1618	555	457	472
ENSG00000086758	ENSG00000086758	10075	HUWE1	HECT, UBA and WWE domain containing 1, E3 ubiquitin protein ligase [Source:HGNC Symbol;Acc:30892]	protein_coding	X	53559057	53713673	16514	7799	9676	19221	24262	30359	6782	7048	9752	6261	6280	4973
ENSG00000086827	ENSG00000086827	9183	ZW10	zw10 kinetochore protein [Source:HGNC Symbol;Acc:13194]	protein_coding	11	113603909	113644533	243	82	88	1629	2789	2088	656	817	799	493	413	385
ENSG00000086848	ENSG00000086848	79796	ALG9	ALG9, alpha-1,2-mannosyltransferase [Source:HGNC Symbol;Acc:15672]	protein_coding	11	111652919	111742305	316	171	357	243	309	312	289	296	236	287	290	328
ENSG00000086967	ENSG00000086967	4606	MYBPC2	myosin binding protein C, fast type [Source:HGNC Symbol;Acc:7550]	protein_coding	19	50936160	50969578	679	446	383	30	63	10	5	12	16	3	1	0
ENSG00000086991	ENSG00000086991	50507	NOX4	NADPH oxidase 4 [Source:HGNC Symbol;Acc:7891]	protein_coding	11	89057524	89322779	0	0	0	0	0	0	0	0	0	0	0	0
ENSG00000087008	ENSG00000087008	8310	ACOX3	acyl-CoA oxidase 3, pristanoyl [Source:HGNC Symbol;Acc:121]	protein_coding	4	8368009	8442450	119	69	166	459	941	816	339	404	481	276	320	289
ENSG00000087053	ENSG00000087053	8898	MTMR2	myotubularin related protein 2 [Source:HGNC Symbol;Acc:7450]	protein_coding	11	95566046	95658479	938	618	912	2264	2513	2092	568	466	523	300	253	281
ENSG00000087074	ENSG00000087074	23645	PPP1R15A	protein phosphatase 1, regulatory subunit 15A [Source:HGNC Symbol;Acc:14375]	protein_coding	19	49375649	49379314	20053	26726	7232	3360	3737	3987	1577	1610	1834	1180	946	1033
ENSG00000087076	ENSG00000087076	51171	HSD17B14	hydroxysteroid (17-beta) dehydrogenase 14 [Source:HGNC Symbol;Acc:23238]	protein_coding	19	49316274	49339935	45	40	0	13	12	16	22	8	29	28	19	21
ENSG00000087077	ENSG00000087077	102466755	TRIP6	thyroid hormone receptor interactor 6 [Source:HGNC Symbol;Acc:12311]	protein_coding	7	100464760	100471076	80	47	63	618	736	1133	306	300	498	204	110	349
ENSG00000087085	ENSG00000087085	43	ACHE	acetylcholinesterase (Yt blood group) [Source:HGNC Symbol;Acc:108]	protein_coding	7	100487615	100494594	1	1	0	0	0	2	3	0	2	1	0	2
ENSG00000087086	ENSG00000087086	2512	FTL	ferritin, light polypeptide [Source:HGNC Symbol;Acc:3999]	protein_coding	19	49468558	49470135	40815	22490	31382	199855	181042	169817	152676	62767	95880	219069	136579	139184
ENSG00000087087	ENSG00000087087	51593	SRRT	serrate RNA effector molecule homolog (Arabidopsis) [Source:HGNC Symbol;Acc:24101]	protein_coding	7	100472733	100486285	6314	2836	3869	6859	7432	9277	2114	2216	2630	1551	1027	2602
ENSG00000087088	ENSG00000087088	581	BAX	BCL2-associated X protein [Source:HGNC Symbol;Acc:959]	protein_coding	19	49458072	49465055	2281	927	1606	3322	3813	5047	1013	1168	1589	956	657	1153
ENSG00000087095	ENSG00000087095	51701	NLK	nemo-like kinase [Source:HGNC Symbol;Acc:29858]	protein_coding	17	26368763	26523407	212	116	199	1148	1276	1094	1084	1060	982	737	695	662
ENSG00000087111	ENSG00000087111	94005	PIGS	phosphatidylinositol glycan anchor biosynthesis, class S [Source:HGNC Symbol;Acc:14937]	protein_coding	17	26880401	26898890	1994	1088	1008	1973	2732	2520	949	1149	1191	841	716	726
ENSG00000087116	ENSG00000087116	9509	ADAMTS2	ADAM metallopeptidase with thrombospondin type 1 motif, 2 [Source:HGNC Symbol;Acc:218]	protein_coding	5	178537852	178772431	3	0	0	0	0	0	0	0	0	0	0	0
ENSG00000087128	ENSG00000087128	28983	TMPRSS11E	transmembrane protease, serine 11E [Source:HGNC Symbol;Acc:24465]	protein_coding	4	69313167	69363322	1	2	0	2	0	1	1	0	0	0	1	1
ENSG00000087152	ENSG00000087152	56970	ATXN7L3	ataxin 7-like 3 [Source:HGNC Symbol;Acc:25416]	protein_coding	17	42269173	42277481	10332	3585	5333	3256	4584	4699	1353	1716	2180	1196	1032	1217
ENSG00000087157	ENSG00000087157	9489	PGS1	phosphatidylglycerophosphate synthase 1 [Source:HGNC Symbol;Acc:30029]	protein_coding	17	76374721	76421195	1655	719	973	696	479	756	448	447	416	396	253	926
ENSG00000087191	ENSG00000087191	5705	PSMC5	proteasome (prosome, macropain) 26S subunit, ATPase, 5 [Source:HGNC Symbol;Acc:9552]	protein_coding	17	61904512	61909379	1538	1006	1089	4099	5723	5576	1471	1754	1953	1351	1025	997
ENSG00000087206	ENSG00000087206	51720	UIMC1	ubiquitin interaction motif containing 1 [Source:HGNC Symbol;Acc:30298]	protein_coding	5	176332006	176449634	2984	1413	3196	1585	1886	1841	928	836	709	606	423	650
ENSG00000087237	ENSG00000087237	1071	CETP	cholesteryl ester transfer protein, plasma [Source:HGNC Symbol;Acc:1869]	protein_coding	16	56995762	57017757	31	14	19	17	12	5	14	4	2	9	5	19
ENSG00000087245	ENSG00000087245	4313	MMP2	matrix metallopeptidase 2 (gelatinase A, 72kDa gelatinase, 72kDa type IV collagenase) [Source:HGNC Symbol;Acc:7166]	protein_coding	16	55423612	55540603	0	1	0	0	0	0	0	0	0	0	0	0
ENSG00000087250	ENSG00000087250	4504	MT3	metallothionein 3 [Source:HGNC Symbol;Acc:7408]	protein_coding	16	56622986	56625000	0	0	0	5	0	2	0	0	0	0	0	0
ENSG00000087253	ENSG00000087253	54947	LPCAT2	lysophosphatidylcholine acyltransferase 2 [Source:HGNC Symbol;Acc:26032]	protein_coding	16	55542910	55620582	4	1	1	13	10	15	0	0	0	0	0	1
ENSG00000087258	ENSG00000087258	2775	GNAO1	guanine nucleotide binding protein (G protein), alpha activating activity polypeptide O [Source:HGNC Symbol;Acc:4389]	protein_coding	16	56225302	56391356	46	7	250	18	23	17	0	3	11	0	0	2
ENSG00000087263	ENSG00000087263	55239	OGFOD1	2-oxoglutarate and iron-dependent oxygenase domain containing 1 [Source:HGNC Symbol;Acc:25585]	protein_coding	16	56485402	56513012	707	197	405	2423	3429	2876	750	964	889	738	625	693
ENSG00000087266	ENSG00000087266	6452	SH3BP2	SH3-domain binding protein 2 [Source:HGNC Symbol;Acc:10825]	protein_coding	4	2794750	2842825	518	333	1900	1736	2607	1935	1325	1362	1434	929	614	1483
ENSG00000087269	ENSG00000087269	8602	NOP14	NOP14 nucleolar protein [Source:HGNC Symbol;Acc:16821]	protein_coding	4	2939660	2965112	1173	656	841	2801	3636	4592	717	894	967	702	449	429
ENSG00000087274	ENSG00000087274	118	ADD1	adducin 1 (alpha) [Source:HGNC Symbol;Acc:243]	protein_coding	4	2845584	2931803	10077	3200	10579	7964	11397	11550	4950	6136	7822	4735	3775	4383
ENSG00000087299	ENSG00000087299	79944	L2HGDH	L-2-hydroxyglutarate dehydrogenase [Source:HGNC Symbol;Acc:20499]	protein_coding	14	50704281	50779266	58	28	42	605	820	761	78	116	108	75	62	67
ENSG00000087301	ENSG00000087301	57544	TXNDC16	thioredoxin domain containing 16 [Source:HGNC Symbol;Acc:19965]	protein_coding	14	52897308	53019240	102	92	176	657	910	682	516	558	494	385	352	344
ENSG00000087302	ENSG00000087302	51637	C14orf166	chromosome 14 open reading frame 166 [Source:HGNC Symbol;Acc:23169]	protein_coding	14	52456193	52471420	3841	2321	2239	9654	9010	6542	4377	3117	2799	1686	1542	1938
ENSG00000087303	ENSG00000087303	22795	NID2	nidogen 2 (osteonidogen) [Source:HGNC Symbol;Acc:13389]	protein_coding	14	52471521	52535712	301	242	372	117	45	68	73	23	30	31	24	100
ENSG00000087338	ENSG00000087338	64395	GMCL1	germ cell-less, spermatogenesis associated 1 [Source:HGNC Symbol;Acc:23843]	protein_coding	2	70056774	70108528	1594	382	680	1576	2502	1458	784	966	896	602	591	527
ENSG00000087365	ENSG00000087365	10992	SF3B2	splicing factor 3b, subunit 2, 145kDa [Source:HGNC Symbol;Acc:10769]	protein_coding	11	65818200	65836779	11102	3870	6344	10784	16529	15888	5128	7185	7978	4661	3720	3470
ENSG00000087448	ENSG00000087448	57542	KLHL42	kelch-like family member 42 [Source:HGNC Symbol;Acc:29252]	protein_coding	12	27932953	27955973	244	152	160	724	590	726	319	277	238	208	191	284
ENSG00000087460	ENSG00000087460	2778	GNAS	GNAS complex locus [Source:HGNC Symbol;Acc:4392]	protein_coding	20	57414773	57486247	36299	18678	34754	22939	35878	31701	23308	32816	35257	24055	24458	16453
ENSG00000087470	ENSG00000087470	10059	DNM1L	dynamin 1-like [Source:HGNC Symbol;Acc:2973]	protein_coding	12	32832134	32898486	2759	1880	3416	4727	5648	5291	1259	1430	1375	993	791	1428
ENSG00000087494	ENSG00000087494	5744	PTHLH	parathyroid hormone-like hormone [Source:HGNC Symbol;Acc:9607]	protein_coding	12	28111017	28125638	0	0	0	1	0	3	0	0	2	1	2	0
ENSG00000087495	ENSG00000087495	116154	PHACTR3	phosphatase and actin regulator 3 [Source:HGNC Symbol;Acc:15833]	protein_coding	20	58152564	58422766	0	0	0	1	2	0	0	0	2	2	0	0
ENSG00000087502	ENSG00000087502	51290	ERGIC2	ERGIC and golgi 2 [Source:HGNC Symbol;Acc:30208]	protein_coding	12	29490285	29534122	399	204	363	3160	2658	2085	4909	3680	2347	2390	2245	2884
ENSG00000087510	ENSG00000087510	7022	TFAP2C	transcription factor AP-2 gamma (activating enhancer binding protein 2 gamma) [Source:HGNC Symbol;Acc:11744]	protein_coding	20	55204358	55214339	0	0	1	2	0	1	0	0	2	1	0	0
ENSG00000087586	ENSG00000087586	6790	AURKA	aurora kinase A [Source:HGNC Symbol;Acc:11393]	protein_coding	20	54944445	54967393	18	2	3	4111	6069	4485	937	1187	1273	250	308	324
ENSG00000087589	ENSG00000087589	57091	CASS4	Cas scaffolding protein family member 4 [Source:HGNC Symbol;Acc:15878]	protein_coding	20	54987168	55034396	26	8	26	14	3	14	4	1	7	6	1	17
ENSG00000087842	ENSG00000087842	8544	PIR	pirin (iron-binding nuclear protein) [Source:HGNC Symbol;Acc:30048]	protein_coding	X	15402921	15511687	3	0	0	1323	654	388	145	61	78	163	84	81
ENSG00000087884	ENSG00000087884	28971	AAMDC	adipogenesis associated, Mth938 domain containing [Source:HGNC Symbol;Acc:30205]	protein_coding	11	77532155	77629478	15	9	28	51	61	47	11	34	19	16	17	14
ENSG00000087903	ENSG00000087903	101928900	RFX2	regulatory factor X, 2 (influences HLA class II expression) [Source:HGNC Symbol;Acc:9983]	protein_coding	19	5993175	6199583	33	7	3	246	207	291	25	34	33	8	7	27
ENSG00000087916	ENSG00000087916	11254	SLC6A14	solute carrier family 6 (amino acid transporter), member 14 [Source:HGNC Symbol;Acc:11047]	protein_coding	X	115567790	115592625	0	0	0	0	1	0	0	0	0	0	0	0
ENSG00000087995	ENSG00000087995	339175	METTL2A	methyltransferase like 2A [Source:HGNC Symbol;Acc:25755]	protein_coding	17	60501228	60527454	331	164	160	2307	2022	1604	782	691	616	391	332	475
ENSG00000088002	ENSG00000088002	6820	SULT2B1	sulfotransferase family, cytosolic, 2B, member 1 [Source:HGNC Symbol;Acc:11459]	protein_coding	19	49055332	49102682	0	0	0	5	3	3	0	0	0	0	0	0
ENSG00000088035	ENSG00000088035	29929	ALG6	ALG6, alpha-1,3-glucosyltransferase [Source:HGNC Symbol;Acc:23157]	protein_coding	1	63833261	63904233	270	193	339	1378	1269	864	862	663	635	466	392	482
ENSG00000088038	ENSG00000088038	4849	CNOT3	CCR4-NOT transcription complex, subunit 3 [Source:HGNC Symbol;Acc:7879]	protein_coding	19	54641444	54659419	1380	544	841	1919	2698	2869	1178	1500	1733	1070	863	1272
ENSG00000088053	ENSG00000088053	51206	GP6	glycoprotein VI (platelet) [Source:HGNC Symbol;Acc:14388]	protein_coding	19	55525073	55549632	21	18	7	8	5	1	2	2	0	5	0	1
ENSG00000088179	ENSG00000088179	5775	PTPN4	protein tyrosine phosphatase, non-receptor type 4 (megakaryocyte) [Source:HGNC Symbol;Acc:9656]	protein_coding	2	120517207	120741394	558	442	901	540	648	523	676	588	438	689	502	739
ENSG00000088205	ENSG00000088205	8886	DDX18	DEAD (Asp-Glu-Ala-Asp) box polypeptide 18 [Source:HGNC Symbol;Acc:2741]	protein_coding	2	118572226	118589955	1364	773	1507	7763	9764	7947	3732	3632	3831	2306	1913	2580
ENSG00000088247	ENSG00000088247	8570	KHSRP	KH-type splicing regulatory protein [Source:HGNC Symbol;Acc:6316]	protein_coding	19	6413359	6424805	5779	2240	4033	8995	12958	15137	2676	3696	5052	2412	2088	2058
ENSG00000088256	ENSG00000088256	2767	GNA11	guanine nucleotide binding protein (G protein), alpha 11 (Gq class) [Source:HGNC Symbol;Acc:4379]	protein_coding	19	3094408	3124002	80	18	69	68	179	129	31	66	64	32	47	33
ENSG00000088280	ENSG00000088280	55616	ASAP3	ArfGAP with SH3 domain, ankyrin repeat and PH domain 3 [Source:HGNC Symbol;Acc:14987]	protein_coding	1	23755056	23811061	234	61	378	13	36	13	8	3	5	13	9	18
ENSG00000088298	ENSG00000088298	55741	EDEM2	ER degradation enhancer, mannosidase alpha-like 2 [Source:HGNC Symbol;Acc:15877]	protein_coding	20	33703167	33865928	1298	726	779	2626	2687	2186	6431	5413	5899	2894	2254	2943
ENSG00000088305	ENSG00000088305	1789	DNMT3B	DNA (cytosine-5-)-methyltransferase 3 beta [Source:HGNC Symbol;Acc:2979]	protein_coding	20	31350191	31397162	2	1	6	206	158	167	123	159	101	79	48	219
ENSG00000088320	ENSG00000088320	28954	REM1	RAS (RAD and GEM)-like GTP-binding 1 [Source:HGNC Symbol;Acc:15922]	protein_coding	20	30063096	30072708	0	0	1	0	0	0	0	0	0	0	0	0
ENSG00000088325	ENSG00000088325	22974	TPX2	TPX2, microtubule-associated [Source:HGNC Symbol;Acc:1249]	protein_coding	20	30327074	30389608	69	28	34	8233	13244	10842	1122	2086	2423	346	524	494
ENSG00000088340	ENSG00000088340	NA	FER1L4	fer-1-like 4 (C. elegans), pseudogene [Source:HGNC Symbol;Acc:15801]	pseudogene	20	34146507	34195484	16	17	74	21	4	12	698	397	168	791	335	2053
ENSG00000088356	ENSG00000088356	81572	PDRG1	p53 and DNA-damage regulated 1 [Source:HGNC Symbol;Acc:16119]	protein_coding	20	30532758	30539895	1032	633	520	1176	1173	1336	294	242	305	134	123	220
ENSG00000088367	ENSG00000088367	2036	EPB41L1	erythrocyte membrane protein band 4.1-like 1 [Source:HGNC Symbol;Acc:3378]	protein_coding	20	34679426	34820721	40	3	10	16	23	7	11	18	12	39	98	18
ENSG00000088386	ENSG00000088386	6564	SLC15A1	solute carrier family 15 (oligopeptide transporter), member 1 [Source:HGNC Symbol;Acc:10920]	protein_coding	13	99336055	99404908	0	0	0	0	0	0	0	0	0	0	0	0
ENSG00000088387	ENSG00000088387	23348	DOCK9	dedicator of cytokinesis 9 [Source:HGNC Symbol;Acc:14132]	protein_coding	13	99445741	99738879	473	231	589	353	751	529	289	350	367	277	261	244
ENSG00000088448	ENSG00000088448	55608	ANKRD10	ankyrin repeat domain 10 [Source:HGNC Symbol;Acc:20265]	protein_coding	13	111530887	111567416	4536	3490	4850	2976	1562	2012	4221	2153	2265	2252	1231	4641
ENSG00000088451	ENSG00000088451	23483	TGDS	TDP-glucose 4,6-dehydratase [Source:HGNC Symbol;Acc:20324]	protein_coding	13	95226308	95248511	233	99	145	2523	1626	1052	1163	667	556	373	293	839
ENSG00000088538	ENSG00000088538	1795	DOCK3	dedicator of cytokinesis 3 [Source:HGNC Symbol;Acc:2989]	protein_coding	3	50712672	51421629	5	8	1	92	51	51	15	11	7	6	5	26
ENSG00000088543	ENSG00000088543	51161	C3orf18	chromosome 3 open reading frame 18 [Source:HGNC Symbol;Acc:24837]	protein_coding	3	50595462	50608458	64	39	49	340	218	244	80	65	71	82	41	109
ENSG00000088682	ENSG00000088682	57017	COQ9	coenzyme Q9 [Source:HGNC Symbol;Acc:25302]	protein_coding	16	57481337	57495187	123	35	69	1108	1168	1163	655	544	515	384	262	602
ENSG00000088726	ENSG00000088726	55287	TMEM40	transmembrane protein 40 [Source:HGNC Symbol;Acc:25620]	protein_coding	3	12775024	12810956	5	2	29	0	0	0	0	0	0	0	0	0
ENSG00000088727	ENSG00000088727	64147	KIF9	kinesin family member 9 [Source:HGNC Symbol;Acc:16666]	protein_coding	3	47269516	47324941	42	77	27	140	106	82	27	14	18	10	7	10
ENSG00000088756	ENSG00000088756	79822	ARHGAP28	Rho GTPase activating protein 28 [Source:HGNC Symbol;Acc:25509]	protein_coding	18	6729717	6915715	0	0	0	2	1	0	0	0	0	0	0	0
ENSG00000088766	ENSG00000088766	54675	CRLS1	cardiolipin synthase 1 [Source:HGNC Symbol;Acc:16148]	protein_coding	20	5986736	6020699	289	166	159	2099	1894	1462	1336	960	928	642	561	855
ENSG00000088782	ENSG00000088782	140850	DEFB127	defensin, beta 127 [Source:HGNC Symbol;Acc:16206]	protein_coding	20	138111	139804	0	0	0	0	0	0	0	0	0	0	0	0
ENSG00000088808	ENSG00000088808	23368	PPP1R13B	protein phosphatase 1, regulatory subunit 13B [Source:HGNC Symbol;Acc:14950]	protein_coding	14	104200089	104313927	612	366	532	415	358	489	388	328	374	294	215	395
ENSG00000088812	ENSG00000088812	8455	ATRN	attractin [Source:HGNC Symbol;Acc:885]	protein_coding	20	3451687	3631769	641	132	439	977	1513	1225	1245	1591	1404	1328	1187	847
ENSG00000088826	ENSG00000088826	54498	SMOX	spermine oxidase [Source:HGNC Symbol;Acc:15862]	protein_coding	20	4101627	4168394	34	9	40	26	171	57	415	787	504	232	350	197
ENSG00000088827	ENSG00000088827	6614	SIGLEC1	sialic acid binding Ig-like lectin 1, sialoadhesin [Source:HGNC Symbol;Acc:11127]	protein_coding	20	3667617	3687775	12	5	4	0	0	0	0	0	0	0	0	1
ENSG00000088832	ENSG00000088832	2280	FKBP1A	FK506 binding protein 1A, 12kDa [Source:HGNC Symbol;Acc:3711]	protein_coding	20	1349622	1373806	1440	571	775	9973	12928	10108	4162	4657	4520	1427	1517	1498
ENSG00000088833	ENSG00000088833	55968	NSFL1C	NSFL1 (p97) cofactor (p47) [Source:HGNC Symbol;Acc:15912]	protein_coding	20	1422807	1454487	1415	674	861	1707	2529	2178	1287	1367	1361	1081	921	1124
ENSG00000088836	ENSG00000088836	83959	SLC4A11	solute carrier family 4, sodium borate transporter, member 11 [Source:HGNC Symbol;Acc:16438]	protein_coding	20	3208063	3219836	21	19	8	43	40	62	15	8	23	5	1	20
ENSG00000088854	ENSG00000088854	25943	C20orf194	chromosome 20 open reading frame 194 [Source:HGNC Symbol;Acc:17721]	protein_coding	20	3229951	3388272	255	159	417	163	176	184	35	78	83	13	33	51
ENSG00000088876	ENSG00000088876	79175	ZNF343	zinc finger protein 343 [Source:HGNC Symbol;Acc:16017]	protein_coding	20	2462463	2505348	320	110	245	349	387	395	192	220	227	165	110	202
ENSG00000088881	ENSG00000088881	57593	EBF4	early B-cell factor 4 [Source:HGNC Symbol;Acc:29278]	protein_coding	20	2673524	2740753	4	21	11	0	0	2	0	0	3	0	0	2
ENSG00000088882	ENSG00000088882	56265	CPXM1	carboxypeptidase X (M14 family), member 1 [Source:HGNC Symbol;Acc:15771]	protein_coding	20	2774715	2781283	10	5	3	70	117	64	22	39	60	4	8	7
ENSG00000088888	ENSG00000088888	57506	MAVS	mitochondrial antiviral signaling protein [Source:HGNC Symbol;Acc:29233]	protein_coding	20	3827487	3849280	377	178	343	1740	2188	2789	885	1176	1519	798	661	1092
ENSG00000088899	ENSG00000088899	9762		Homo sapiens leucine zipper, putative tumor suppressor family member 3 (LZTS3), mRNA. [Source:RefSeq mRNA;Acc:NM_001282533]	protein_coding	20	3143263	3154192	1474	867	710	23	19	34	7	13	16	12	9	16
ENSG00000088926	ENSG00000088926	2160	F11	coagulation factor XI [Source:HGNC Symbol;Acc:3529]	protein_coding	4	187187099	187210835	5	3	1	1	0	0	0	0	0	0	0	0
ENSG00000088930	ENSG00000088930	22803	XRN2	5'-3' exoribonuclease 2 [Source:HGNC Symbol;Acc:12836]	protein_coding	20	21283942	21370463	4033	2052	3256	5689	8763	7001	3378	3698	3515	2141	1888	1995
ENSG00000088970	ENSG00000088970	NA	PLK1S1	polo-like kinase 1 substrate 1 [Source:HGNC Symbol;Acc:15865]	processed_transcript	20	21106624	21227260	582	368	813	513	530	472	782	593	474	481	301	696
ENSG00000088986	ENSG00000088986	8655	DYNLL1	dynein, light chain, LC8-type 1 [Source:HGNC Symbol;Acc:15476]	protein_coding	12	120907653	120936296	163	185	98	18699	7287	5787	14702	6206	4117	3734	3823	7292
ENSG00000088992	ENSG00000088992	54997	TESC	tescalcin [Source:HGNC Symbol;Acc:26065]	protein_coding	12	117476728	117537284	779	272	1852	1268	1706	1882	153	223	297	101	71	104
ENSG00000089006	ENSG00000089006	27131	SNX5	sorting nexin 5 [Source:HGNC Symbol;Acc:14969]	protein_coding	20	17922241	17949623	3021	1943	3661	12323	13759	11599	3402	3547	3457	2105	1851	3259
ENSG00000089009	ENSG00000089009	6128	RPL6	ribosomal protein L6 [Source:HGNC Symbol;Acc:10362]	protein_coding	12	112842994	112856642	73569	67984	102367	66160	56013	46348	33713	19013	19015	11074	9800	14515
ENSG00000089012	ENSG00000089012	55423	SIRPG	signal-regulatory protein gamma [Source:HGNC Symbol;Acc:15757]	protein_coding	20	1609798	1638425	6	0	2	0	0	0	0	0	0	0	0	0
ENSG00000089022	ENSG00000089022	8550	MAPKAPK5	mitogen-activated protein kinase-activated protein kinase 5 [Source:HGNC Symbol;Acc:6889]	protein_coding	12	112279782	112334343	2274	1170	2034	1194	1234	1333	561	603	513	425	276	481
ENSG00000089041	ENSG00000089041	5027	P2RX7	purinergic receptor P2X, ligand-gated ion channel, 7 [Source:HGNC Symbol;Acc:8537]	protein_coding	12	121570622	121623876	43	83	162	152	427	106	157	248	244	293	269	175
ENSG00000089048	ENSG00000089048	51575	ESF1	ESF1, nucleolar pre-rRNA processing protein, homolog (S. cerevisiae) [Source:HGNC Symbol;Acc:15898]	protein_coding	20	13694969	13765532	452	250	268	1018	1441	1504	338	401	380	375	194	215
ENSG00000089050	ENSG00000089050	10741	RBBP9	retinoblastoma binding protein 9 [Source:HGNC Symbol;Acc:9892]	protein_coding	20	18467184	18477887	449	142	75	802	1056	802	201	230	255	187	137	116
ENSG00000089053	ENSG00000089053	51433	ANAPC5	anaphase promoting complex subunit 5 [Source:HGNC Symbol;Acc:15713]	protein_coding	12	121746048	121837699	2128	1599	3293	9705	11436	10049	6411	5973	5469	3704	2877	5427
ENSG00000089057	ENSG00000089057	9962	SLC23A2	solute carrier family 23 (ascorbic acid transporter), member 2 [Source:HGNC Symbol;Acc:10973]	protein_coding	20	4833002	4990939	4300	2879	4584	2974	3039	2348	1575	1617	962	1297	883	972
ENSG00000089060	ENSG00000089060	80024	SLC8B1	solute carrier family 8 (sodium/lithium/calcium exchanger), member B1 [Source:HGNC Symbol;Acc:26175]	protein_coding	12	113736564	113797298	310	143	325	304	348	297	184	201	268	168	142	209
ENSG00000089063	ENSG00000089063	29058	TMEM230	transmembrane protein 230 [Source:HGNC Symbol;Acc:15876]	protein_coding	20	5080486	5093749	411	357	300	5010	4682	3273	4251	3153	2542	2143	2054	2311
ENSG00000089091	ENSG00000089091	55184	DZANK1	double zinc ribbon and ankyrin repeat domains 1 [Source:HGNC Symbol;Acc:15858]	protein_coding	20	18364011	18447925	252	182	194	203	164	166	24	23	45	17	6	35
ENSG00000089094	ENSG00000089094	84678	KDM2B	lysine (K)-specific demethylase 2B [Source:HGNC Symbol;Acc:13610]	protein_coding	12	121866900	122018920	8272	3038	8127	1805	2090	2350	634	654	789	654	406	582
ENSG00000089101	ENSG00000089101	26074	C20orf26	chromosome 20 open reading frame 26 [Source:HGNC Symbol;Acc:15872]	protein_coding	20	20033158	20341346	0	0	2	2	0	0	0	0	3	0	0	0
ENSG00000089116	ENSG00000089116	64211	LHX5	LIM homeobox 5 [Source:HGNC Symbol;Acc:14216]	protein_coding	12	113899839	113910085	0	0	0	0	0	0	0	0	0	0	0	0
ENSG00000089123	ENSG00000089123	55617	TASP1	taspase, threonine aspartase, 1 [Source:HGNC Symbol;Acc:15859]	protein_coding	20	13246709	13619587	257	153	166	267	326	301	189	123	175	94	58	107
ENSG00000089127	ENSG00000089127	4938	OAS1	2'-5'-oligoadenylate synthetase 1, 40/46kDa [Source:HGNC Symbol;Acc:8086]	protein_coding	12	113344582	113369990	71	51	126	1802	2564	1519	5117	5261	6089	5394	4815	4192
ENSG00000089154	ENSG00000089154	10985	GCN1L1	GCN1 general control of amino-acid synthesis 1-like 1 (yeast) [Source:HGNC Symbol;Acc:4199]	protein_coding	12	120565007	120632513	6043	3995	6956	8262	12292	13414	4973	5431	8073	3862	3068	4627
ENSG00000089157	ENSG00000089157	6175	RPLP0	ribosomal protein, large, P0 [Source:HGNC Symbol;Acc:10371]	protein_coding	12	120634489	120639038	94753	118879	112043	240560	185722	142688	120018	55574	61413	19197	18230	39166
ENSG00000089159	ENSG00000089159	5829	PXN	paxillin [Source:HGNC Symbol;Acc:9718]	protein_coding	12	120648250	120703574	276	47	65	1338	2883	1371	331	389	1086	178	147	235
ENSG00000089163	ENSG00000089163	23409	SIRT4	sirtuin 4 [Source:HGNC Symbol;Acc:14932]	protein_coding	12	120740119	120751052	0	0	0	39	37	19	34	40	32	45	31	49
ENSG00000089169	ENSG00000089169	22895	RPH3A	rabphilin 3A homolog (mouse) [Source:HGNC Symbol;Acc:17056]	protein_coding	12	113008184	113336686	2	0	0	1	0	1	0	0	1	0	0	0
ENSG00000089177	ENSG00000089177	55614	KIF16B	kinesin family member 16B [Source:HGNC Symbol;Acc:15869]	protein_coding	20	16252749	16554078	482	259	369	393	404	378	177	149	171	184	97	51
ENSG00000089195	ENSG00000089195	51605	TRMT6	tRNA methyltransferase 6 homolog (S. cerevisiae) [Source:HGNC Symbol;Acc:20900]	protein_coding	20	5917881	5931182	941	461	451	1221	1548	1528	357	414	494	336	225	290
ENSG00000089199	ENSG00000089199	1114	CHGB	chromogranin B (secretogranin 1) [Source:HGNC Symbol;Acc:1930]	protein_coding	20	5892076	5906007	0	0	1	0	1	2	0	0	1	1	0	0
ENSG00000089220	ENSG00000089220	5037	PEBP1	phosphatidylethanolamine binding protein 1 [Source:HGNC Symbol;Acc:8630]	protein_coding	12	118573663	118583389	5674	3015	5727	9644	13799	11593	4494	3497	4582	2575	1936	1846
ENSG00000089225	ENSG00000089225	6910	TBX5	T-box 5 [Source:HGNC Symbol;Acc:11604]	protein_coding	12	114791736	114846247	0	0	0	0	0	0	0	0	0	0	0	0
ENSG00000089234	ENSG00000089234	8315	BRAP	BRCA1 associated protein [Source:HGNC Symbol;Acc:1099]	protein_coding	12	112079950	112123790	2163	1128	2296	1226	1640	1485	671	805	796	572	527	469
ENSG00000089248	ENSG00000089248	10961	ERP29	endoplasmic reticulum protein 29 [Source:HGNC Symbol;Acc:13799]	protein_coding	12	112451120	112461255	7359	2936	6479	8915	16421	11259	5576	6256	8581	3460	2859	1831
ENSG00000089250	ENSG00000089250	4842	NOS1	nitric oxide synthase 1 (neuronal) [Source:HGNC Symbol;Acc:7872]	protein_coding	12	117645947	117889975	0	0	0	0	0	1	0	0	0	0	0	0
ENSG00000089280	ENSG00000089280	2521	FUS	fused in sarcoma [Source:HGNC Symbol;Acc:4010]	protein_coding	16	31191431	31203127	12529	9485	13982	12955	13740	15705	4084	3949	4514	3213	2340	4364
ENSG00000089289	ENSG00000089289	3476	IGBP1	immunoglobulin (CD79A) binding protein 1 [Source:HGNC Symbol;Acc:5461]	protein_coding	X	69353299	69386174	1783	1512	1618	2316	2826	2107	2004	1476	1643	971	719	833
ENSG00000089327	ENSG00000089327	53827	FXYD5	FXYD domain containing ion transport regulator 5 [Source:HGNC Symbol;Acc:4029]	protein_coding	19	35645633	35660786	5398	3473	4662	4024	7012	5212	1887	3027	3908	728	823	491
ENSG00000089335	ENSG00000089335	55900	ZNF302	zinc finger protein 302 [Source:HGNC Symbol;Acc:13848]	protein_coding	19	35168544	35177302	296	132	597	1047	609	583	593	325	264	561	310	869
ENSG00000089351	ENSG00000089351	57655	GRAMD1A	GRAM domain containing 1A [Source:HGNC Symbol;Acc:29305]	protein_coding	19	35485688	35517375	1883	808	1105	1327	1767	1818	721	988	1274	519	464	714
ENSG00000089356	ENSG00000089356	5349	FXYD3	FXYD domain containing ion transport regulator 3 [Source:HGNC Symbol;Acc:4027]	protein_coding	19	35606732	35615228	0	0	0	0	0	0	0	0	0	0	1	0
ENSG00000089472	ENSG00000089472	9843	HEPH	hephaestin [Source:HGNC Symbol;Acc:4866]	protein_coding	X	65382391	65488709	0	0	0	13	10	15	3	0	0	2	1	0
ENSG00000089486	ENSG00000089486	29965	CDIP1	cell death-inducing p53 target 1 [Source:HGNC Symbol;Acc:13234]	protein_coding	16	4560676	4588829	412	107	331	635	1492	1012	662	1240	1142	876	1010	722
ENSG00000089505	ENSG00000089505	113540	CMTM1	CKLF-like MARVEL transmembrane domain containing 1 [Source:HGNC Symbol;Acc:19172]	protein_coding	16	66600294	66613040	1	0	6	34	30	40	14	14	30	9	2	23
ENSG00000089558	ENSG00000089558	23415	KCNH4	potassium voltage-gated channel, subfamily H (eag-related), member 4 [Source:HGNC Symbol;Acc:6253]	protein_coding	17	40308909	40333296	153	70	52	20	5	22	0	0	7	0	0	7
ENSG00000089597	ENSG00000089597	23193	GANAB	glucosidase, alpha; neutral AB [Source:HGNC Symbol;Acc:4138]	protein_coding	11	62392298	62414104	3886	1959	3013	13721	28442	21022	12587	18000	20620	12882	13806	6282
ENSG00000089639	ENSG00000089639	51291	GMIP	GEM interacting protein [Source:HGNC Symbol;Acc:24852]	protein_coding	19	19740285	19754476	3602	1391	2443	1326	1385	1997	642	823	1265	638	462	714
ENSG00000089682	ENSG00000089682	55285	RBM41	RNA binding motif protein 41 [Source:HGNC Symbol;Acc:25617]	protein_coding	X	106307650	106362057	248	98	232	481	491	464	552	507	387	513	295	638
ENSG00000089685	ENSG00000089685	332	BIRC5	baculoviral IAP repeat containing 5 [Source:HGNC Symbol;Acc:593]	protein_coding	17	76210267	76221717	14	6	3	3198	2863	1768	434	475	438	90	113	227
ENSG00000089692	ENSG00000089692	3902	LAG3	lymphocyte-activation gene 3 [Source:HGNC Symbol;Acc:6476]	protein_coding	12	6881678	6887621	11	2	4	4	1	8	53	54	35	160	184	40
ENSG00000089693	ENSG00000089693	8079	MLF2	myeloid leukemia factor 2 [Source:HGNC Symbol;Acc:7126]	protein_coding	12	6857170	6876641	3732	1352	1853	2544	4076	3626	1814	2393	2759	1636	1668	1443
ENSG00000089723	ENSG00000089723	78990	OTUB2	OTU domain, ubiquitin aldehyde binding 2 [Source:HGNC Symbol;Acc:20351]	protein_coding	14	94492675	94515276	83	53	58	19	12	19	4	6	6	7	1	5
ENSG00000089737	ENSG00000089737	57062	DDX24	DEAD (Asp-Glu-Ala-Asp) box helicase 24 [Source:HGNC Symbol;Acc:13266]	protein_coding	14	94517266	94547591	20818	15025	17193	6713	10119	8966	3680	4046	4733	4072	3326	3061
ENSG00000089775	ENSG00000089775	7597	ZBTB25	zinc finger and BTB domain containing 25 [Source:HGNC Symbol;Acc:13112]	protein_coding	14	64915824	64971931	668	642	981	1733	1015	1147	899	510	520	498	272	955
ENSG00000089818	ENSG00000089818	25977	NECAP1	NECAP endocytosis associated 1 [Source:HGNC Symbol;Acc:24539]	protein_coding	12	8234807	8250367	2971	3112	3269	1305	1289	1099	1653	1395	1155	1523	1422	1990
ENSG00000089820	ENSG00000089820	393	ARHGAP4	Rho GTPase activating protein 4 [Source:HGNC Symbol;Acc:674]	protein_coding	X	153172821	153200452	5265	4346	5842	2545	1840	2885	1653	1289	1681	976	477	2051
ENSG00000089847	ENSG00000089847	170961	ANKRD24	ankyrin repeat domain 24 [Source:HGNC Symbol;Acc:29424]	protein_coding	19	4183351	4224811	8	2	13	63	29	33	37	28	45	39	3	57
ENSG00000089876	ENSG00000089876	55760	DHX32	DEAH (Asp-Glu-Ala-His) box polypeptide 32 [Source:HGNC Symbol;Acc:16717]	protein_coding	10	127524906	127585005	210	118	236	804	919	693	449	505	409	469	290	322
ENSG00000089902	ENSG00000089902	23186	RCOR1	REST corepressor 1 [Source:HGNC Symbol;Acc:17441]	protein_coding	14	103058998	103196913	4069	1689	4383	1642	2987	2011	768	918	1075	627	649	525
ENSG00000089916	ENSG00000089916	55668	GPATCH2L	G patch domain containing 2-like [Source:HGNC Symbol;Acc:20210]	protein_coding	14	76618259	76720685	4303	3067	3551	2164	1675	1620	1527	1080	1076	985	745	1748
ENSG00000090006	ENSG00000090006	8425	LTBP4	latent transforming growth factor beta binding protein 4 [Source:HGNC Symbol;Acc:6717]	protein_coding	19	41098789	41135725	1040	745	895	551	514	590	408	256	432	353	146	626
ENSG00000090013	ENSG00000090013	645	BLVRB	biliverdin reductase B (flavin reductase (NADPH)) [Source:HGNC Symbol;Acc:1063]	protein_coding	19	40953696	40971747	77	56	44	1215	1219	918	659	637	617	390	465	499
ENSG00000090020	ENSG00000090020	6548	SLC9A1	solute carrier family 9, subfamily A (NHE1, cation proton antiporter 1), member 1 [Source:HGNC Symbol;Acc:11071]	protein_coding	1	27425306	27493472	1315	472	838	821	1277	1166	432	437	690	357	285	224
ENSG00000090054	ENSG00000090054	10558	SPTLC1	serine palmitoyltransferase, long chain base subunit 1 [Source:HGNC Symbol;Acc:11277]	protein_coding	9	94794281	94877666	1423	929	1057	2692	2923	2232	1637	1376	1333	1015	900	879
ENSG00000090060	ENSG00000090060	10914	PAPOLA	poly(A) polymerase alpha [Source:HGNC Symbol;Acc:14981]	protein_coding	14	96967770	97033448	7969	4348	6946	11836	21019	14931	7739	8972	8404	5383	4818	4469
ENSG00000090061	ENSG00000090061	8812	CCNK	cyclin K [Source:HGNC Symbol;Acc:1596]	protein_coding	14	99947506	100001381	4976	2621	3899	2416	3942	3161	1164	1496	1723	1164	1048	794
ENSG00000090097	ENSG00000090097	57060	PCBP4	poly(rC) binding protein 4 [Source:HGNC Symbol;Acc:8652]	protein_coding	3	51991470	52002426	548	231	187	129	151	141	95	116	120	94	83	161
ENSG00000090104	ENSG00000090104	5996	RGS1	regulator of G-protein signaling 1 [Source:HGNC Symbol;Acc:9991]	protein_coding	1	192544857	192549161	6051	2640	183	532	732	1310	1544	901	538	675	1153	1076
ENSG00000090238	ENSG00000090238	83719	YPEL3	yippee-like 3 (Drosophila) [Source:HGNC Symbol;Acc:18327]	protein_coding	16	30103635	30108236	5684	2064	4255	603	599	516	1378	1227	1248	1201	821	1628
ENSG00000090263	ENSG00000090263	51650	MRPS33	mitochondrial ribosomal protein S33 [Source:HGNC Symbol;Acc:16634]	protein_coding	7	140705854	140715028	215	497	174	5221	2307	1757	2694	1135	1001	703	651	1408
ENSG00000090266	ENSG00000090266	4708	NDUFB2	NADH dehydrogenase (ubiquinone) 1 beta subcomplex, 2, 8kDa [Source:HGNC Symbol;Acc:7697]	protein_coding	7	140390577	140422590	781	675	481	4698	2181	1983	2940	1230	983	848	737	1583
ENSG00000090273	ENSG00000090273	10726	NUDC	nudC nuclear distribution protein [Source:HGNC Symbol;Acc:8045]	protein_coding	1	27226729	27273353	1899	817	926	4199	6361	6166	895	1288	1536	959	792	580
ENSG00000090316	ENSG00000090316	10296	MAEA	macrophage erythroblast attacher [Source:HGNC Symbol;Acc:13731]	protein_coding	4	1283639	1333935	2143	1174	1632	2120	2344	2617	1334	1215	1594	945	672	1268
ENSG00000090339	ENSG00000090339	3383	ICAM1	intercellular adhesion molecule 1 [Source:HGNC Symbol;Acc:5344]	protein_coding	19	10381511	10397291	843	747	62	989	1242	1359	809	1048	971	1046	800	631
ENSG00000090372	ENSG00000090372	29888	STRN4	striatin, calmodulin binding protein 4 [Source:HGNC Symbol;Acc:15721]	protein_coding	19	47222764	47250251	4182	2492	2663	1643	1673	2252	849	1017	1167	805	572	1227
ENSG00000090376	ENSG00000090376	11213	IRAK3	interleukin-1 receptor-associated kinase 3 [Source:HGNC Symbol;Acc:17020]	protein_coding	12	66582659	66648402	74	86	6	37	21	10	64	6	15	13	4	17
ENSG00000090382	ENSG00000090382	4069	LYZ	lysozyme [Source:HGNC Symbol;Acc:6740]	protein_coding	12	69742121	69748014	120	322	94	0	0	0	2	0	0	0	0	0
ENSG00000090402	ENSG00000090402	6476	SI	sucrase-isomaltase (alpha-glucosidase) [Source:HGNC Symbol;Acc:10856]	protein_coding	3	164696686	164796283	0	0	1	0	0	0	0	0	0	0	0	0
ENSG00000090432	ENSG00000090432	79594	MUL1	mitochondrial E3 ubiquitin protein ligase 1 [Source:HGNC Symbol;Acc:25762]	protein_coding	1	20825943	20834654	2162	890	1061	772	1277	1149	720	898	1067	814	720	455
ENSG00000090447	ENSG00000090447	7023	TFAP4	transcription factor AP-4 (activating enhancer binding protein 4) [Source:HGNC Symbol;Acc:11745]	protein_coding	16	4307187	4323076	76	38	73	562	766	856	263	201	254	263	143	302
ENSG00000090470	ENSG00000090470	10081	PDCD7	programmed cell death 7 [Source:HGNC Symbol;Acc:8767]	protein_coding	15	65409717	65426174	686	280	321	956	1443	1452	488	592	763	478	348	382
ENSG00000090487	ENSG00000090487	51324	SPG21	spastic paraplegia 21 (autosomal recessive, Mast syndrome) [Source:HGNC Symbol;Acc:20373]	protein_coding	15	65255362	65282648	1189	620	1210	2886	3536	2921	1851	1604	1833	1041	1216	1382
ENSG00000090512	ENSG00000090512	26998	FETUB	fetuin B [Source:HGNC Symbol;Acc:3658]	protein_coding	3	186353758	186370930	0	0	0	0	0	0	0	0	0	0	0	0
ENSG00000090520	ENSG00000090520	51726	DNAJB11	DnaJ (Hsp40) homolog, subfamily B, member 11 [Source:HGNC Symbol;Acc:14889]	protein_coding	3	186285192	186315061	2323	1486	1902	7222	11420	8987	8857	10408	9597	4738	4113	4313
ENSG00000090530	ENSG00000090530	55214	LEPREL1	leprecan-like 1 [Source:HGNC Symbol;Acc:19317]	protein_coding	3	189674517	189840226	0	0	1	0	0	1	0	0	0	0	0	0
ENSG00000090534	ENSG00000090534	7066	THPO	thrombopoietin [Source:HGNC Symbol;Acc:11795]	protein_coding	3	184089723	184095932	0	0	0	4	0	0	0	0	0	0	0	0
ENSG00000090539	ENSG00000090539	8646	CHRD	chordin [Source:HGNC Symbol;Acc:1949]	protein_coding	3	184097861	184108524	0	3	0	0	0	1	0	1	2	2	0	0
ENSG00000090554	ENSG00000090554	2323	FLT3LG	fms-related tyrosine kinase 3 ligand [Source:HGNC Symbol;Acc:3766]	protein_coding	19	49977464	49989488	13	8	15	37	7	19	9	8	10	1	2	19
ENSG00000090565	ENSG00000090565	9727	RAB11FIP3	RAB11 family interacting protein 3 (class II) [Source:HGNC Symbol;Acc:17224]	protein_coding	16	475619	573011	664	345	558	489	710	824	214	246	355	181	149	246
ENSG00000090581	ENSG00000090581	84572	GNPTG	N-acetylglucosamine-1-phosphate transferase, gamma subunit [Source:HGNC Symbol;Acc:23026]	protein_coding	16	1401924	1413352	571	388	508	516	538	537	898	1057	984	1037	865	985
ENSG00000090612	ENSG00000090612	10795	ZNF268	zinc finger protein 268 [Source:HGNC Symbol;Acc:13061]	protein_coding	12	133707570	133783698	751	321	698	849	904	781	315	376	355	322	244	324
ENSG00000090615	ENSG00000090615	2802	GOLGA3	golgin A3 [Source:HGNC Symbol;Acc:4426]	protein_coding	12	133345495	133405444	2047	933	2967	3966	4567	5022	5770	6066	6652	4981	3922	5778
ENSG00000090621	ENSG00000090621	100996696	PABPC4	poly(A) binding protein, cytoplasmic 4 (inducible form) [Source:HGNC Symbol;Acc:8557]	protein_coding	1	40026488	40042462	10817	5577	8112	8456	11592	10751	5128	4799	7041	5549	4350	5129
ENSG00000090659	ENSG00000090659	30835	CD209	CD209 molecule [Source:HGNC Symbol;Acc:1641]	protein_coding	19	7804879	7812464	0	0	0	0	0	1	0	0	0	0	0	0
ENSG00000090661	ENSG00000090661	79603	CERS4	ceramide synthase 4 [Source:HGNC Symbol;Acc:23747]	protein_coding	19	8271620	8327305	767	369	327	647	583	548	592	580	504	559	341	591
ENSG00000090674	ENSG00000090674	57192	MCOLN1	mucolipin 1 [Source:HGNC Symbol;Acc:13356]	protein_coding	19	7587512	7598895	99	75	36	297	443	387	270	375	420	329	328	280
ENSG00000090686	ENSG00000090686	84196	USP48	ubiquitin specific peptidase 48 [Source:HGNC Symbol;Acc:18533]	protein_coding	1	22004791	22110099	4247	3330	4893	6847	8031	7281	7385	5735	5568	4206	2360	5431
ENSG00000090776	ENSG00000090776	1947	EFNB1	ephrin-B1 [Source:HGNC Symbol;Acc:3226]	protein_coding	X	68048840	68061990	63	27	15	127	206	191	27	32	54	23	30	12
ENSG00000090857	ENSG00000090857	55066	PDPR	pyruvate dehydrogenase phosphatase regulatory subunit [Source:HGNC Symbol;Acc:30264]	protein_coding	16	70147529	70195203	2132	760	1754	1706	2020	2615	1157	1024	1483	876	723	1847
ENSG00000090861	ENSG00000090861	16	AARS	alanyl-tRNA synthetase [Source:HGNC Symbol;Acc:20]	protein_coding	16	70286198	70323446	298	113	184	14757	28188	23330	7348	8287	12801	7979	6603	4761
ENSG00000090863	ENSG00000090863	2734	GLG1	golgi glycoprotein 1 [Source:HGNC Symbol;Acc:4316]	protein_coding	16	74485856	74641012	3518	1619	3228	3749	6950	5467	6136	8404	8661	7915	6524	2604
ENSG00000090889	ENSG00000090889	24137	KIF4A	kinesin family member 4A [Source:HGNC Symbol;Acc:13339]	protein_coding	X	69509879	69640682	0	1	0	2105	2781	2648	394	799	812	162	195	204
ENSG00000090905	ENSG00000090905	27327	TNRC6A	trinucleotide repeat containing 6A [Source:HGNC Symbol;Acc:11969]	protein_coding	16	24741016	24838953	6084	3115	4981	3154	3456	3906	2294	2093	2094	2194	1470	2541
ENSG00000090920	ENSG00000090920	8857	FCGBP	Fc fragment of IgG binding protein [Source:HGNC Symbol;Acc:13572]	protein_coding	19	40353963	40440533	125	97	275	14	24	37	3	7	65	23	23	36
ENSG00000090924	ENSG00000090924	64857	PLEKHG2	pleckstrin homology domain containing, family G (with RhoGef domain) member 2 [Source:HGNC Symbol;Acc:29515]	protein_coding	19	39903225	39919054	8881	5158	2571	1882	1620	1898	1014	1274	1452	511	456	943
ENSG00000090932	ENSG00000090932	10683	DLL3	delta-like 3 (Drosophila) [Source:HGNC Symbol;Acc:2909]	protein_coding	19	39989535	39999121	1	4	1	42	35	49	1	2	2	1	0	3
ENSG00000090971	ENSG00000090971	57106	NAT14	N-acetyltransferase 14 (GCN5-related, putative) [Source:HGNC Symbol;Acc:28918]	protein_coding	19	55996371	55998935	225	73	87	199	229	338	81	79	116	52	27	57
ENSG00000090975	ENSG00000090975	57605	PITPNM2	phosphatidylinositol transfer protein, membrane-associated 2 [Source:HGNC Symbol;Acc:21044]	protein_coding	12	123468027	123634562	2526	983	10851	65	56	46	26	11	17	14	7	9
ENSG00000090989	ENSG00000090989	55763	EXOC1	exocyst complex component 1 [Source:HGNC Symbol;Acc:30380]	protein_coding	4	56719782	56771200	619	412	512	1263	1573	1361	898	738	674	645	535	822
ENSG00000091009	ENSG00000091009	54439	RBM27	RNA binding motif protein 27 [Source:HGNC Symbol;Acc:29243]	protein_coding	5	145583113	145718814	6925	2852	4910	3329	5080	4402	1262	1590	1626	1133	912	772
ENSG00000091010	ENSG00000091010	5459	POU4F3	POU class 4 homeobox 3 [Source:HGNC Symbol;Acc:9220]	protein_coding	5	145718587	145720083	6	5	3	0	2	0	1	0	0	0	1	0
ENSG00000091039	ENSG00000091039	114882	OSBPL8	oxysterol binding protein-like 8 [Source:HGNC Symbol;Acc:16396]	protein_coding	12	76745577	76953589	4582	2310	4690	4500	5979	4479	1769	1773	1731	1305	1201	1101
ENSG00000091073	ENSG00000091073	113878	DTX2	deltex homolog 2 (Drosophila) [Source:HGNC Symbol;Acc:15973]	protein_coding	7	76090993	76135312	727	263	489	596	679	693	362	380	559	379	251	401
ENSG00000091106	ENSG00000091106	58484	NLRC4	NLR family, CARD domain containing 4 [Source:HGNC Symbol;Acc:16412]	protein_coding	2	32449522	32490923	2	3	1	109	81	99	38	21	42	20	6	35
ENSG00000091127	ENSG00000091127	54517	PUS7	pseudouridylate synthase 7 homolog (S. cerevisiae) [Source:HGNC Symbol;Acc:26033]	protein_coding	7	105080108	105162714	69	47	67	1027	1397	1615	213	253	234	194	102	198
ENSG00000091128	ENSG00000091128	22798	LAMB4	laminin, beta 4 [Source:HGNC Symbol;Acc:6491]	protein_coding	7	107663993	107770801	1	1	0	0	1	0	1	0	0	0	0	0
ENSG00000091129	ENSG00000091129	4897	NRCAM	neuronal cell adhesion molecule [Source:HGNC Symbol;Acc:7994]	protein_coding	7	107788068	108097161	37	56	10	5	5	15	1	1	1	0	0	3
ENSG00000091136	ENSG00000091136	3912	LAMB1	laminin, beta 1 [Source:HGNC Symbol;Acc:6486]	protein_coding	7	107564244	107643700	131	178	172	22	9	17	16	6	1	5	2	10
ENSG00000091137	ENSG00000091137	5172	SLC26A4	solute carrier family 26 (anion exchanger), member 4 [Source:HGNC Symbol;Acc:8818]	protein_coding	7	107301080	107358254	18	3	13	703	775	674	5	4	3	3	1	2
ENSG00000091138	ENSG00000091138	1811	SLC26A3	solute carrier family 26 (anion exchanger), member 3 [Source:HGNC Symbol;Acc:3018]	protein_coding	7	107405912	107443670	0	1	3	6	1	5	0	0	0	0	0	0
ENSG00000091140	ENSG00000091140	1738	DLD	dihydrolipoamide dehydrogenase [Source:HGNC Symbol;Acc:2898]	protein_coding	7	107531415	107572175	2853	1420	1483	4495	5433	4582	1278	1336	1289	953	794	609
ENSG00000091157	ENSG00000091157	23335	WDR7	WD repeat domain 7 [Source:HGNC Symbol;Acc:13490]	protein_coding	18	54318574	54698828	578	229	521	1024	1822	1280	868	1007	1141	888	971	621
ENSG00000091164	ENSG00000091164	9352	TXNL1	thioredoxin-like 1 [Source:HGNC Symbol;Acc:12436]	protein_coding	18	54264439	54318831	2265	1946	2113	8478	5824	3975	5357	3050	2481	1904	1757	2674
ENSG00000091181	ENSG00000091181	3568	IL5RA	interleukin 5 receptor, alpha [Source:HGNC Symbol;Acc:6017]	protein_coding	3	3111233	3168297	10	12	1	32	14	16	60	26	27	42	19	21
ENSG00000091262	ENSG00000091262	101930322	ABCC6	ATP-binding cassette, sub-family C (CFTR/MRP), member 6 [Source:HGNC Symbol;Acc:57]	protein_coding	16	16242785	16317379	12	16	17	5	3	8	9	5	6	2	1	4
ENSG00000091317	ENSG00000091317	54918	CMTM6	CKLF-like MARVEL transmembrane domain containing 6 [Source:HGNC Symbol;Acc:19177]	protein_coding	3	32522804	32544900	14313	7111	6458	11418	11506	10144	5706	5068	4827	2784	2751	2419
ENSG00000091409	ENSG00000091409	3655	ITGA6	integrin, alpha 6 [Source:HGNC Symbol;Acc:6142]	protein_coding	2	173292082	173371181	78	23	24	158	66	89	5637	3982	2752	13506	11120	9927
ENSG00000091428	ENSG00000091428	11069	RAPGEF4	Rap guanine nucleotide exchange factor (GEF) 4 [Source:HGNC Symbol;Acc:16626]	protein_coding	2	173600002	173917621	2	3	6	6	2	2	38	26	17	70	34	105
ENSG00000091436	ENSG00000091436	51776		Mitogen-activated protein kinase kinase kinase MLT [Source:UniProtKB/Swiss-Prot;Acc:Q9NYL2]	protein_coding	2	173940163	174132738	391	242	56	1563	1968	1801	173	206	306	112	78	65
ENSG00000091482	ENSG00000091482	23676	SMPX	small muscle protein, X-linked [Source:HGNC Symbol;Acc:11122]	protein_coding	X	21724090	21776281	0	0	0	1	0	0	0	0	0	0	0	0
ENSG00000091483	ENSG00000091483	2271	FH	fumarate hydratase [Source:HGNC Symbol;Acc:3700]	protein_coding	1	241660903	241683061	471	162	184	5219	7268	6175	1582	2043	2102	1166	1061	1056
ENSG00000091490	ENSG00000091490	23231	SEL1L3	sel-1 suppressor of lin-12-like 3 (C. elegans) [Source:HGNC Symbol;Acc:29108]	protein_coding	4	25749055	25865382	25365	10026	14264	6517	11895	9269	31957	40794	43354	33308	33470	20936
ENSG00000091513	ENSG00000091513	7018	TF	transferrin [Source:HGNC Symbol;Acc:11740]	protein_coding	3	133464800	133497850	1	6	9	7	0	0	16	9	5	12	6	31
ENSG00000091527	ENSG00000091527	55573	CDV3	CDV3 homolog (mouse) [Source:HGNC Symbol;Acc:26928]	protein_coding	3	133292574	133309105	20838	7166	15380	16514	29700	24067	16936	16383	23253	16275	11349	7556
ENSG00000091536	ENSG00000091536	51168	MYO15A	myosin XVA [Source:HGNC Symbol;Acc:7594]	protein_coding	17	18012020	18083116	64	55	73	19	11	11	15	12	7	6	2	23
ENSG00000091542	ENSG00000091542	54890	ALKBH5	alkB, alkylation repair homolog 5 (E. coli) [Source:HGNC Symbol;Acc:25996]	protein_coding	17	18086392	18113268	7808	2559	5002	5511	8355	6779	2728	3324	4531	2523	2404	1492
ENSG00000091583	ENSG00000091583	350	APOH	apolipoprotein H (beta-2-glycoprotein I) [Source:HGNC Symbol;Acc:616]	protein_coding	17	64208151	64252643	0	0	0	0	0	0	0	0	0	0	0	0
ENSG00000091592	ENSG00000091592	22861	NLRP1	NLR family, pyrin domain containing 1 [Source:HGNC Symbol;Acc:14374]	protein_coding	17	5402747	5522744	6691	3579	9088	2146	1796	1598	2979	2235	1804	1632	863	3237
ENSG00000091622	ENSG00000091622	83394	PITPNM3	PITPNM family member 3 [Source:HGNC Symbol;Acc:21043]	protein_coding	17	6354584	6459814	48	17	15	61	18	34	24	14	24	32	25	53
ENSG00000091640	ENSG00000091640	9552	SPAG7	sperm associated antigen 7 [Source:HGNC Symbol;Acc:11216]	protein_coding	17	4862521	4871167	1220	588	786	1260	1698	1883	810	887	1034	584	464	419
ENSG00000091651	ENSG00000091651	23594	ORC6	origin recognition complex, subunit 6 [Source:HGNC Symbol;Acc:17151]	protein_coding	16	46723555	46732306	73	95	109	3241	2286	2793	445	405	393	68	54	309
ENSG00000091656	ENSG00000091656	79776	ZFHX4	zinc finger homeobox 4 [Source:HGNC Symbol;Acc:30939]	protein_coding	8	77593454	77779521	0	2	0	4	3	5	12	4	4	4	3	6
ENSG00000091664	ENSG00000091664	57084	SLC17A6	solute carrier family 17 (vesicular glutamate transporter), member 6 [Source:HGNC Symbol;Acc:16703]	protein_coding	11	22359643	22401049	0	0	0	0	0	0	0	0	0	0	0	0
ENSG00000091704	ENSG00000091704	1357	CPA1	carboxypeptidase A1 (pancreatic) [Source:HGNC Symbol;Acc:2296]	protein_coding	7	130020180	130027955	0	0	0	0	0	0	0	0	0	0	0	0
ENSG00000091732	ENSG00000091732	51530	ZC3HC1	zinc finger, C3HC-type containing 1 [Source:HGNC Symbol;Acc:29913]	protein_coding	7	129658126	129691291	188	80	145	750	1029	944	240	304	300	203	148	207
ENSG00000091831	ENSG00000091831	2099	ESR1	estrogen receptor 1 [Source:HGNC Symbol;Acc:3467]	protein_coding	6	151977826	152450754	74	51	74	153	168	170	526	366	311	470	315	591
ENSG00000091844	ENSG00000091844	26575	RGS17	regulator of G-protein signaling 17 [Source:HGNC Symbol;Acc:14088]	protein_coding	6	153325594	153452384	1	0	3	33	12	14	32	13	11	19	5	47
ENSG00000091879	ENSG00000091879	285	ANGPT2	angiopoietin 2 [Source:HGNC Symbol;Acc:485]	protein_coding	8	6357172	6420930	23	26	25	8	3	5	6	5	4	6	2	6
ENSG00000091947	ENSG00000091947	84336	TMEM101	transmembrane protein 101 [Source:HGNC Symbol;Acc:28653]	protein_coding	17	42088556	42101314	139	104	99	1053	1180	1163	784	683	898	447	344	332
ENSG00000091972	ENSG00000091972	4345	CD200	CD200 molecule [Source:HGNC Symbol;Acc:7203]	protein_coding	3	112051194	112081659	122	44	1445	61	180	55	11	68	42	8	22	8
ENSG00000091986	ENSG00000091986	151887	CCDC80	coiled-coil domain containing 80 [Source:HGNC Symbol;Acc:30649]	protein_coding	3	112323407	112368377	2	0	4	15	2	6	1	3	1	3	2	14
ENSG00000092009	ENSG00000092009	1215	CMA1	chymase 1, mast cell [Source:HGNC Symbol;Acc:2097]	protein_coding	14	24974559	24977471	0	0	0	0	3	2	2	42	2	1	15	4
ENSG00000092010	ENSG00000092010	5720	PSME1	proteasome (prosome, macropain) activator subunit 1 (PA28 alpha) [Source:HGNC Symbol;Acc:9568]	protein_coding	14	24605367	24608176	4843	5165	2942	18493	12982	11208	12875	8051	7835	5249	5272	6840
ENSG00000092020	ENSG00000092020	55012	PPP2R3C	protein phosphatase 2, regulatory subunit B'', gamma [Source:HGNC Symbol;Acc:17485]	protein_coding	14	35554673	35591723	1104	852	964	1845	1749	1091	1014	625	516	358	285	583
ENSG00000092036	ENSG00000092036	54930	HAUS4	HAUS augmin-like complex, subunit 4 [Source:HGNC Symbol;Acc:20163]	protein_coding	14	23415437	23426370	200	350	228	1584	1194	798	449	247	220	188	149	237
ENSG00000092051	ENSG00000092051	84502	JPH4	junctophilin 4 [Source:HGNC Symbol;Acc:20156]	protein_coding	14	24037244	24048009	1	1	2	6	0	0	3	0	0	0	0	2
ENSG00000092054	ENSG00000092054	4625	MYH7	myosin, heavy chain 7, cardiac muscle, beta [Source:HGNC Symbol;Acc:7577]	protein_coding	14	23881947	23904927	0	0	0	0	3	2	0	0	0	1	0	0
ENSG00000092067	ENSG00000092067	1053	CEBPE	CCAAT/enhancer binding protein (C/EBP), epsilon [Source:HGNC Symbol;Acc:1836]	protein_coding	14	23586513	23588825	0	0	0	0	0	1	0	0	0	0	0	0
ENSG00000092068	ENSG00000092068	23428	SLC7A8	solute carrier family 7 (amino acid transporter light chain, L system), member 8 [Source:HGNC Symbol;Acc:11066]	protein_coding	14	23594504	23652883	3	0	0	14	8	6	0	1	1	0	0	0
ENSG00000092094	ENSG00000092094	55644	OSGEP	O-sialoglycoprotein endopeptidase [Source:HGNC Symbol;Acc:18028]	protein_coding	14	20914570	20923264	1137	773	1494	1681	1529	1619	639	461	542	511	326	863
ENSG00000092096	ENSG00000092096	51310	SLC22A17	solute carrier family 22, member 17 [Source:HGNC Symbol;Acc:23095]	protein_coding	14	23815515	23822121	10	9	13	5	0	1	7	2	4	6	4	8
ENSG00000092098	ENSG00000092098	55072	RNF31	ring finger protein 31 [Source:HGNC Symbol;Acc:16031]	protein_coding	14	24615892	24629870	858	386	541	1040	1095	1426	828	944	1253	812	567	1151
ENSG00000092108	ENSG00000092108	23256	SCFD1	sec1 family domain containing 1 [Source:HGNC Symbol;Acc:20726]	protein_coding	14	31091318	31205018	1078	897	1278	3650	4619	3078	4405	4323	2813	2506	2164	2939
ENSG00000092140	ENSG00000092140	55632	G2E3	G2/M-phase specific E3 ubiquitin protein ligase [Source:HGNC Symbol;Acc:20338]	protein_coding	14	31028329	31089269	1840	1272	1523	3305	2723	1752	954	757	673	450	398	740
ENSG00000092148	ENSG00000092148	25831	HECTD1	HECT domain containing E3 ubiquitin protein ligase 1 [Source:HGNC Symbol;Acc:20157]	protein_coding	14	31569318	31677010	12810	6373	10575	3811	4860	5591	3820	3809	4148	3934	2929	3170
ENSG00000092199	ENSG00000092199	3183	HNRNPC	heterogeneous nuclear ribonucleoprotein C (C1/C2) [Source:HGNC Symbol;Acc:5035]	protein_coding	14	21677295	21737653	28359	14241	22463	55450	59325	44678	13786	13580	14203	7931	7192	7462
ENSG00000092200	ENSG00000092200	57096	RPGRIP1	retinitis pigmentosa GTPase regulator interacting protein 1 [Source:HGNC Symbol;Acc:13436]	protein_coding	14	21756098	21819460	46	17	32	31	10	12	8	11	2	12	5	12
ENSG00000092201	ENSG00000092201	11198	SUPT16H	suppressor of Ty 16 homolog (S. cerevisiae) [Source:HGNC Symbol;Acc:11465]	protein_coding	14	21819631	21852425	5717	2070	3891	10945	15222	14389	1999	2443	3068	1939	1353	1268
ENSG00000092203	ENSG00000092203	9878	TOX4	TOX high mobility group box family member 4 [Source:HGNC Symbol;Acc:20161]	protein_coding	14	21944756	21967319	2004	757	1246	2969	4312	3654	1973	2218	2433	1528	1382	1309
ENSG00000092208	ENSG00000092208	8487	GEMIN2	gem (nuclear organelle) associated protein 2 [Source:HGNC Symbol;Acc:10884]	protein_coding	14	39583427	39606177	203	179	168	1657	716	541	489	283	289	115	92	257
ENSG00000092295	ENSG00000092295	7051	TGM1	transglutaminase 1 [Source:HGNC Symbol;Acc:11777]	protein_coding	14	24718320	24733638	45	41	38	121	29	92	20	21	11	34	9	50
ENSG00000092330	ENSG00000092330	26277	TINF2	TERF1 (TRF1)-interacting nuclear factor 2 [Source:HGNC Symbol;Acc:11824]	protein_coding	14	24708849	24711880	2217	1176	1693	2515	2993	2468	2397	2558	2541	1847	1682	1589
ENSG00000092345	ENSG00000092345	1618	DAZL	deleted in azoospermia-like [Source:HGNC Symbol;Acc:2685]	protein_coding	3	16628299	16711813	0	0	9	7	1	2	0	0	0	0	0	0
ENSG00000092377	ENSG00000092377	90665	TBL1Y	transducin (beta)-like 1, Y-linked [Source:HGNC Symbol;Acc:18502]	protein_coding	Y	6778727	6959724	1	0	0	0	0	0	2	0	0	1	0	0
ENSG00000092421	ENSG00000092421	57556	SEMA6A	sema domain, transmembrane domain (TM), and cytoplasmic domain, (semaphorin) 6A [Source:HGNC Symbol;Acc:10738]	protein_coding	5	115779312	115910630	115	129	206	59	8	25	56	11	16	32	13	69
ENSG00000092439	ENSG00000092439	54822	TRPM7	transient receptor potential cation channel, subfamily M, member 7 [Source:HGNC Symbol;Acc:17994]	protein_coding	15	50844670	50979012	6700	3280	3689	4085	4870	5269	1804	1902	1919	1662	1116	1572
ENSG00000092445	ENSG00000092445	7301	TYRO3	TYRO3 protein tyrosine kinase [Source:HGNC Symbol;Acc:12446]	protein_coding	15	41849873	41871536	4	0	0	10	18	9	0	0	3	0	1	1
ENSG00000092470	ENSG00000092470	79968	WDR76	WD repeat domain 76 [Source:HGNC Symbol;Acc:25773]	protein_coding	15	44119161	44160617	136	81	120	3535	4831	4062	499	661	726	132	165	198
ENSG00000092529	ENSG00000092529	825	CAPN3	calpain 3, (p94) [Source:HGNC Symbol;Acc:1480]	protein_coding	15	42640301	42704516	84	85	263	20	11	28	39	23	21	38	25	90
ENSG00000092531	ENSG00000092531	8773	SNAP23	synaptosomal-associated protein, 23kDa [Source:HGNC Symbol;Acc:11131]	protein_coding	15	42783431	42837547	1328	860	1119	2641	2166	1560	1224	860	784	600	513	741
ENSG00000092607	ENSG00000092607	6913	TBX15	T-box 15 [Source:HGNC Symbol;Acc:11594]	protein_coding	1	119425669	119532179	46	17	46	1	1	2	4	2	8	8	3	2
[truncated: 61,680 more rows]
