# Supplementary material for: RNA-sequencing data-driven dissection of human plasma cell differentiation reveals new potential transcription regulators
Source: Leukemia. 2021 Apr 6;35(5):1451–62. doi: 10.1038/s41375-021-01234-0 (PMC8102200; doi:10.1038/s41375-021-01234-0)
Supplement: Supplementary file 4 — Supplementary Table S1 [file 41375_2021_1234_MOESM4_ESM.xlsx]

## Sheet: list of genes
supplementary Table S1. Differentially expressed genes between two consecutive cell populations of human plasma cell differentiation
MBC: Memory B cell; prePB: Preplasmablast; PB: Plasmablast; PC: Plasma Cell
A) List of genes deregulated during MBC to prePB transition									B) List of genes deregulated during prePB to PB transition									C) List of genes deregulated during PB to PC transition
	name	description	chromosome	baseMean	log2FoldChange	padj				name	description	chromosome	baseMean	log2FoldChange	padj				name	description	chromosome	baseMean	log2FoldChange	padj
ENSG00000260655			22	1910.86	-6.95071	2.88908e-169			ENSG00000184979	USP18	ubiquitin specific peptidase 18 [Source:HGNC Symbol;Acc:12616]	22	1553.96	7.17631	5.75042e-92			ENSG00000072310	SREBF1	sterol regulatory element binding transcription factor 1 [Source:HGNC Symbol;Acc:11289]	17	1814.78	-3.88962	2.18729e-20
ENSG00000159958	TNFRSF13C	tumor necrosis factor receptor superfamily, member 13C [Source:HGNC Symbol;Acc:17755]	22	1827.7	-6.69593	3.80575e-133			ENSG00000126709	IFI6	interferon, alpha-inducible protein 6 [Source:HGNC Symbol;Acc:4054]	1	15942.4	6.2056	1.21008e-65			ENSG00000165029	ABCA1	ATP-binding cassette, sub-family A (ABC1), member 1 [Source:HGNC Symbol;Acc:29]	9	924.764	-4.96147	2.91939e-17
ENSG00000112511	PHF1	PHD finger protein 1 [Source:HGNC Symbol;Acc:8919]	6	3376.59	-5.0029	2.32771e-129			ENSG00000172183	ISG20	interferon stimulated exonuclease gene 20kDa [Source:HGNC Symbol;Acc:6130]	15	9512.27	3.72281	6.96907e-50			ENSG00000007944	MYLIP	myosin regulatory light chain interacting protein [Source:HGNC Symbol;Acc:21155]	6	1273.47	-2.68247	6.27953e-17
ENSG00000184602	SNN	stannin [Source:HGNC Symbol;Acc:11149]	16	1901.58	-8.26277	1.74611e-118			ENSG00000134321	RSAD2	radical S-adenosyl methionine domain containing 2 [Source:HGNC Symbol;Acc:30908]	2	3321.48	10.6886	1.7974e-49			ENSG00000111913	FAM65B	family with sequence similarity 65, member B [Source:HGNC Symbol;Acc:13872]	6	3375.89	-3.30513	9.4875e-17
ENSG00000112149	CD83	CD83 molecule [Source:HGNC Symbol;Acc:1703]	6	10535.9	-7.93557	2.05663e-109			ENSG00000132530	XAF1	XIAP associated factor 1 [Source:HGNC Symbol;Acc:30932]	17	5170	6.2293	3.70613e-47			ENSG00000181381	DDX60L	DEAD (Asp-Glu-Ala-Asp) box polypeptide 60-like [Source:HGNC Symbol;Acc:26429]	4	328.153	3.15786	1.07972e-16
ENSG00000263463	MIR378I	microRNA 378i [Source:HGNC Symbol;Acc:41620]	22	430.572	-6.89239	2.21566e-108			ENSG00000187608	ISG15	ISG15 ubiquitin-like modifier [Source:HGNC Symbol;Acc:4053]	1	7652.99	5.77247	3.70613e-47			ENSG00000100628	ASB2	ankyrin repeat and SOCS box containing 2 [Source:HGNC Symbol;Acc:16012]	14	281.326	-3.32529	1.08837e-14
ENSG00000157514	TSC22D3	TSC22 domain family, member 3 [Source:HGNC Symbol;Acc:3051]	X	14694.8	-5.21464	5.86055e-104			ENSG00000012124	CD22	CD22 molecule [Source:HGNC Symbol;Acc:1643]	19	1822.9	-4.14465	4.22451e-46			ENSG00000006075	CCL3	chemokine (C-C motif) ligand 3 [Source:HGNC Symbol;Acc:10627]	17	337.272	-3.08982	2.90863e-14
ENSG00000153234	NR4A2	nuclear receptor subfamily 4, group A, member 2 [Source:HGNC Symbol;Acc:7981]	2	2675.31	-8.93116	2.3128e-103			ENSG00000004468	CD38	CD38 molecule [Source:HGNC Symbol;Acc:1667]	4	6463.47	5.69777	2.76756e-44			ENSG00000160179	ABCG1	ATP-binding cassette, sub-family G (WHITE), member 1 [Source:HGNC Symbol;Acc:73]	21	700.447	-4.16515	5.97256e-14
ENSG00000119508	NR4A3	nuclear receptor subfamily 4, group A, member 3 [Source:HGNC Symbol;Acc:7982]	9	910.043	-7.9603	7.72856e-101			ENSG00000091409	ITGA6	integrin, alpha 6 [Source:HGNC Symbol;Acc:6142]	2	5377.63	6.10234	1.20023e-43			ENSG00000205020	CCL4L1	chemokine (C-C motif) ligand 4-like 1 [Source:HGNC Symbol;Acc:10631]	17	81.1777	-3.17485	4.87615e-13
ENSG00000161835	GRASP	GRP1 (general receptor for phosphoinositides 1)-associated scaffold protein [Source:HGNC Symbol;Acc:18707]	12	3935.6	-13.6479	9.95235e-99			ENSG00000137959	IFI44L	interferon-induced protein 44-like [Source:HGNC Symbol;Acc:17817]	1	5587.46	8.9613	3.4385e-41			ENSG00000211772	TRBC2	T cell receptor beta constant 2 [Source:HGNC Symbol;Acc:12157]	7	725.293	-4.51951	4.87615e-13
ENSG00000094804	CDC6	cell division cycle 6 [Source:HGNC Symbol;Acc:1744]	17	1624.62	7.76362	8.67002e-95			ENSG00000185745	IFIT1	interferon-induced protein with tetratricopeptide repeats 1 [Source:HGNC Symbol;Acc:5407]	10	2894.23	6.99737	3.05445e-40			ENSG00000186480	INSIG1	insulin induced gene 1 [Source:HGNC Symbol;Acc:6083]	7	6741.78	-2.75371	1.13323e-12
ENSG00000171848	RRM2	ribonucleotide reductase M2 [Source:HGNC Symbol;Acc:10452]	2	7360.63	10.1103	9.93626e-94			ENSG00000161133	USP41	ubiquitin specific peptidase 41 [Source:HGNC Symbol;Acc:20070]	22	276.964	7.51844	7.79386e-40			ENSG00000197262	CCL4L2	chemokine (C-C motif) ligand 4-like 2 [Source:HGNC Symbol;Acc:24066]	17	74.0265	-3.00949	4.61047e-12
ENSG00000169679	BUB1	BUB1 mitotic checkpoint serine/threonine kinase [Source:HGNC Symbol;Acc:1148]	2	3560.36	8.12937	1.28459e-91			ENSG00000142675	CNKSR1	connector enhancer of kinase suppressor of Ras 1 [Source:HGNC Symbol;Acc:19700]	1	811.21	3.51446	1.66401e-37			ENSG00000099194	SCD	stearoyl-CoA desaturase (delta-9-desaturase) [Source:HGNC Symbol;Acc:10571]	10	2940.41	-4.15605	5.22502e-12
ENSG00000121671	CRY2	cryptochrome 2 (photolyase-like) [Source:HGNC Symbol;Acc:2385]	11	2256.92	-3.82427	4.51721e-89			ENSG00000135709	KIAA0513	KIAA0513 [Source:HGNC Symbol;Acc:29058]	16	641.109	4.08322	6.75422e-37			ENSG00000062524	LTK	leukocyte receptor tyrosine kinase [Source:HGNC Symbol;Acc:6721]	15	221.441	-2.22066	8.75462e-12
ENSG00000007968	E2F2	E2F transcription factor 2 [Source:HGNC Symbol;Acc:3114]	1	2166.97	7.18074	9.31507e-88			ENSG00000157601	MX1	myxovirus (influenza virus) resistance 1, interferon-inducible protein p78 (mouse) [Source:HGNC Symbol;Acc:7532]	21	19264.3	4.88565	9.7049e-35			ENSG00000127528	KLF2	Kruppel-like factor 2 [Source:HGNC Symbol;Acc:6347]	19	1717.97	-3.4189	3.20876e-11
ENSG00000134057	CCNB1	cyclin B1 [Source:HGNC Symbol;Acc:1579]	5	1974.79	7.46078	2.03753e-85			ENSG00000124256	ZBP1	Z-DNA binding protein 1 [Source:HGNC Symbol;Acc:16176]	20	4165.28	2.83987	4.68434e-34			ENSG00000235823	LINC00263	long intergenic non-protein coding RNA 263 [Source:HGNC Symbol;Acc:28060]	10	168.468	-2.67926	3.20876e-11
ENSG00000198742	SMURF1	SMAD specific E3 ubiquitin protein ligase 1 [Source:HGNC Symbol;Acc:16807]	7	1365.81	-3.75366	8.27985e-85			ENSG00000164938	TP53INP1	tumor protein p53 inducible nuclear protein 1 [Source:HGNC Symbol;Acc:18022]	8	16986	3.86292	9.37136e-34			ENSG00000184009	ACTG1	actin, gamma 1 [Source:HGNC Symbol;Acc:144]	17	58230.6	-2.75839	1.37525e-10
ENSG00000100100	PIK3IP1	phosphoinositide-3-kinase interacting protein 1 [Source:HGNC Symbol;Acc:24942]	22	2302.8	-6.15956	1.56835e-82			ENSG00000091137	SLC26A4	solute carrier family 26 (anion exchanger), member 4 [Source:HGNC Symbol;Acc:8818]	7	107.383	-6.43769	1.18353e-33			ENSG00000068831	RASGRP2	RAS guanyl releasing protein 2 (calcium and DAG-regulated) [Source:HGNC Symbol;Acc:9879]	11	3059.89	-3.28495	1.4453e-10
ENSG00000198056	PRIM1	primase, DNA, polypeptide 1 (49kDa) [Source:HGNC Symbol;Acc:9369]	12	551.154	5.08409	5.06457e-82			ENSG00000139193	CD27	CD27 molecule [Source:HGNC Symbol;Acc:11922]	12	4639.36	3.72818	1.10449e-32			ENSG00000183486	MX2	myxovirus (influenza virus) resistance 2 (mouse) [Source:HGNC Symbol;Acc:7533]	21	1021.74	2.00726	1.15322e-09
ENSG00000114423	CBLB	Cbl proto-oncogene B, E3 ubiquitin protein ligase [Source:HGNC Symbol;Acc:1542]	3	1106.61	-4.59079	9.05046e-82			ENSG00000165949	IFI27	interferon, alpha-inducible protein 27 [Source:HGNC Symbol;Acc:5397]	14	1377.56	5.57796	1.18088e-31			ENSG00000101842	VSIG1	V-set and immunoglobulin domain containing 1 [Source:HGNC Symbol;Acc:28675]	X	65.9749	-6.49907	1.36825e-09
ENSG00000117724	CENPF	centromere protein F, 350/400kDa [Source:HGNC Symbol;Acc:1857]	1	1643.64	7.8338	5.70929e-79			ENSG00000153283	CD96	CD96 molecule [Source:HGNC Symbol;Acc:16892]	3	223.117	-6.03639	1.28345e-31			ENSG00000137628	DDX60	DEAD (Asp-Glu-Ala-Asp) box polypeptide 60 [Source:HGNC Symbol;Acc:25942]	4	257.601	3.29402	1.64193e-09
ENSG00000039523	FAM65A	family with sequence similarity 65, member A [Source:HGNC Symbol;Acc:25836]	16	1935.96	-4.52347	4.23995e-78			ENSG00000179583	CIITA	class II, major histocompatibility complex, transactivator [Source:HGNC Symbol;Acc:7067]	16	2006.1	-5.59561	2.45647e-31			ENSG00000164687	FABP5	fatty acid binding protein 5 (psoriasis-associated) [Source:HGNC Symbol;Acc:3560]	8	1474	-2.56501	2.59091e-09
ENSG00000072571	HMMR	hyaluronan-mediated motility receptor (RHAMM) [Source:HGNC Symbol;Acc:5012]	5	1312.85	7.05659	8.32551e-78			ENSG00000082512	TRAF5	TNF receptor-associated factor 5 [Source:HGNC Symbol;Acc:12035]	1	1300.85	-4.15839	2.90605e-31			ENSG00000203710	CR1	complement component (3b/4b) receptor 1 (Knops blood group) [Source:HGNC Symbol;Acc:2334]	1	750.607	-3.59105	3.32708e-09
ENSG00000179094	PER1	period circadian clock 1 [Source:HGNC Symbol;Acc:8845]	17	4735.81	-5.11485	9.72175e-78			ENSG00000242574	HLA-DMB	major histocompatibility complex, class II, DM beta [Source:HGNC Symbol;Acc:4935]	6	3107.22	-4.37902	6.17293e-31			ENSG00000188042	ARL4C	ADP-ribosylation factor-like 4C [Source:HGNC Symbol;Acc:698]	2	2288.1	-3.22778	4.06741e-09
ENSG00000100372	SLC25A17	solute carrier family 25 (mitochondrial carrier; peroxisomal membrane protein, 34kDa), member 17 [Source:HGNC Symbol;Acc:10987]	22	781.411	4.60296	3.98444e-77			ENSG00000099958	DERL3	derlin 3 [Source:HGNC Symbol;Acc:14236]	22	9844.4	2.61646	9.54488e-30			ENSG00000204252	HLA-DOA	major histocompatibility complex, class II, DO alpha [Source:HGNC Symbol;Acc:4936]	6	875.999	-3.06619	4.14497e-09
ENSG00000012048	BRCA1	breast cancer 1, early onset [Source:HGNC Symbol;Acc:1100]	17	952.776	6.67954	4.643e-76			ENSG00000123933	MXD4	MAX dimerization protein 4 [Source:HGNC Symbol;Acc:13906]	4	1867.98	2.76817	1.89755e-29			ENSG00000102445	KIAA0226L	KIAA0226-like [Source:HGNC Symbol;Acc:20420]	13	1045.51	-4.5102	5.84615e-09
ENSG00000170312	CDK1	cyclin-dependent kinase 1 [Source:HGNC Symbol;Acc:1722]	10	1803.74	8.09627	1.02324e-74			ENSG00000169554	ZEB2	zinc finger E-box binding homeobox 2 [Source:HGNC Symbol;Acc:14881]	2	745.148	-4.64345	7.63462e-29			ENSG00000130164	LDLR	low density lipoprotein receptor [Source:HGNC Symbol;Acc:6547]	19	1802.74	-2.49913	6.20694e-09
ENSG00000257093	KIAA1147	KIAA1147 [Source:HGNC Symbol;Acc:29472]	7	2446.87	-4.54641	4.48306e-74			ENSG00000134326	CMPK2	cytidine monophosphate (UMP-CMP) kinase 2, mitochondrial [Source:HGNC Symbol;Acc:27015]	2	1463.35	6.86277	7.82537e-29			ENSG00000234964	FABP5P7	fatty acid binding protein 5 pseudogene 7 [Source:HGNC Symbol;Acc:31070]	11	848.866	-2.71049	6.20694e-09
ENSG00000146733	PSPH	phosphoserine phosphatase [Source:HGNC Symbol;Acc:9577]	7	655.86	6.93408	1.09905e-73			ENSG00000185507	IRF7	interferon regulatory factor 7 [Source:HGNC Symbol;Acc:6122]	11	4457.62	3.97733	1.33921e-28			ENSG00000138772	ANXA3	annexin A3 [Source:HGNC Symbol;Acc:541]	4	157.789	-5.55501	2.92419e-08
ENSG00000110042	DTX4	deltex homolog 4 (Drosophila) [Source:HGNC Symbol;Acc:29151]	11	605.674	-6.66624	4.30036e-71			ENSG00000187323	DCC	deleted in colorectal carcinoma [Source:HGNC Symbol;Acc:2701]	18	115.692	5.78854	4.53131e-28			ENSG00000136997	MYC	v-myc avian myelocytomatosis viral oncogene homolog [Source:HGNC Symbol;Acc:7553]	8	1228.7	-2.90223	3.50843e-08
ENSG00000122952	ZWINT	ZW10 interacting kinetochore protein [Source:HGNC Symbol;Acc:13195]	10	1450.48	8.11608	5.20547e-71			ENSG00000170476	MZB1	marginal zone B and B1 cell-specific protein [Source:HGNC Symbol;Acc:30125]	5	29864.2	2.85294	8.76686e-28			ENSG00000186818	LILRB4	leukocyte immunoglobulin-like receptor, subfamily B (with TM and ITIM domains), member 4 [Source:HGNC Symbol;Acc:6608]	19	1493.6	-4.14178	4.19609e-08
ENSG00000138670	RASGEF1B	RasGEF domain family, member 1B [Source:HGNC Symbol;Acc:24881]	4	2219.63	-6.51182	1.34684e-70			ENSG00000168234	TTC39C	tetratricopeptide repeat domain 39C [Source:HGNC Symbol;Acc:26595]	18	214.765	-6.42941	1.22844e-27			ENSG00000100097	LGALS1	lectin, galactoside-binding, soluble, 1 [Source:HGNC Symbol;Acc:6561]	22	5400.17	-2.08969	1.30044e-07
ENSG00000266714	MYO15B	myosin XVB pseudogene [Source:HGNC Symbol;Acc:14083]	17	743.526	-6.8614	4.63032e-70			ENSG00000177494	ZBED2	zinc finger, BED-type containing 2 [Source:HGNC Symbol;Acc:20710]	3	158.587	-5.86975	1.70131e-27			ENSG00000180549	FUT7	fucosyltransferase 7 (alpha (1,3) fucosyltransferase) [Source:HGNC Symbol;Acc:4018]	9	524.776	-4.07465	2.81969e-07
ENSG00000237649	KIFC1	kinesin family member C1 [Source:HGNC Symbol;Acc:6389]	6	1483.95	8.07952	1.53042e-69			ENSG00000137965	IFI44	interferon-induced protein 44 [Source:HGNC Symbol;Acc:16938]	1	3004.2	5.72495	1.8762e-27			ENSG00000103811	CTSH	cathepsin H [Source:HGNC Symbol;Acc:2535]	15	9463.77	-1.69724	5.44127e-07
ENSG00000167470	MIDN	midnolin [Source:HGNC Symbol;Acc:16298]	19	4546.57	-4.54275	2.805e-69			ENSG00000111732	AICDA	activation-induced cytidine deaminase [Source:HGNC Symbol;Acc:13203]	12	232.802	-8.34655	3.94459e-26			ENSG00000077943	ITGA8	integrin, alpha 8 [Source:HGNC Symbol;Acc:6144]	10	64.6633	2.99027	5.88853e-07
ENSG00000154839	SKA1	spindle and kinetochore associated complex subunit 1 [Source:HGNC Symbol;Acc:28109]	18	1052.73	8.22644	5.56125e-69			ENSG00000099901	RANBP1	RAN binding protein 1 [Source:HGNC Symbol;Acc:9847]	22	2384	-1.89971	4.43919e-26			ENSG00000126264	HCST	hematopoietic cell signal transducer [Source:HGNC Symbol;Acc:16977]	19	398.443	-2.30386	8.22133e-07
ENSG00000273033			3	501.826	-6.64904	9.53961e-69			ENSG00000086300	SNX10	sorting nexin 10 [Source:HGNC Symbol;Acc:14974]	7	543.836	-3.88584	1.03216e-25			ENSG00000155368	DBI	diazepam binding inhibitor (GABA receptor modulator, acyl-CoA binding protein) [Source:HGNC Symbol;Acc:2690]	2	3423.65	-1.79318	9.09612e-07
ENSG00000165782	TMEM55B	transmembrane protein 55B [Source:HGNC Symbol;Acc:19299]	14	1898.96	-3.05211	3.41847e-68			ENSG00000108405	P2RX1	purinergic receptor P2X, ligand-gated ion channel, 1 [Source:HGNC Symbol;Acc:8533]	17	1319.64	3.79458	1.4469e-25			ENSG00000158373	HIST1H2BD	histone cluster 1, H2bd [Source:HGNC Symbol;Acc:4747]	6	352.663	2.15531	9.09612e-07
ENSG00000163535	SGOL2	shugoshin-like 2 (S. pombe) [Source:HGNC Symbol;Acc:30812]	2	618.832	6.57898	1.19832e-67			ENSG00000124795	DEK	DEK oncogene [Source:HGNC Symbol;Acc:2768]	6	1289.67	-4.16656	1.45988e-25			ENSG00000129757	CDKN1C	cyclin-dependent kinase inhibitor 1C (p57, Kip2) [Source:HGNC Symbol;Acc:1786]	11	68.446	3.27493	9.78828e-07
ENSG00000087586	AURKA	aurora kinase A [Source:HGNC Symbol;Acc:11393]	20	1122.11	8.30519	5.63294e-67			ENSG00000240671	IGKV1-8	immunoglobulin kappa variable 1-8 [Source:HGNC Symbol;Acc:5743]	2	20599.9	3.97865	1.45988e-25			ENSG00000157570	TSPAN18	tetraspanin 18 [Source:HGNC Symbol;Acc:20660]	11	70.6029	-4.71271	1.87555e-06
ENSG00000156970	BUB1B	BUB1 mitotic checkpoint serine/threonine kinase B [Source:HGNC Symbol;Acc:1149]	15	1279.63	6.57697	5.7772e-67			ENSG00000126353	CCR7	chemokine (C-C motif) receptor 7 [Source:HGNC Symbol;Acc:1608]	17	827.697	-7.05406	6.90991e-25			ENSG00000137078	SIT1	signaling threshold regulating transmembrane adaptor 1 [Source:HGNC Symbol;Acc:17710]	9	524.848	-1.6799	2.03487e-06
ENSG00000188985	DHFRP1	dihydrofolate reductase pseudogene 1 [Source:HGNC Symbol;Acc:2862]	18	981.291	5.46717	8.76108e-67			ENSG00000153093	ACOXL	acyl-CoA oxidase-like [Source:HGNC Symbol;Acc:25621]	2	146.265	3.84609	9.71974e-25			ENSG00000162924	REL	v-rel avian reticuloendotheliosis viral oncogene homolog [Source:HGNC Symbol;Acc:9954]	2	5280.45	-2.54281	2.24756e-06
ENSG00000136010	ALDH1L2	aldehyde dehydrogenase 1 family, member L2 [Source:HGNC Symbol;Acc:26777]	12	2322.9	8.94346	1.03886e-66			ENSG00000136068	FLNB	filamin B, beta [Source:HGNC Symbol;Acc:3755]	3	707.276	-3.91608	4.37421e-24			ENSG00000169442	CD52	CD52 molecule [Source:HGNC Symbol;Acc:1804]	1	5231.22	-2.7478	2.27844e-06
ENSG00000118193	KIF14	kinesin family member 14 [Source:HGNC Symbol;Acc:19181]	1	650.001	8.28624	8.88231e-66			ENSG00000240040			2	167.301	3.94752	1.30682e-23			ENSG00000083097	DOPEY1	dopey family member 1 [Source:HGNC Symbol;Acc:21194]	6	1191.65	1.15853	2.8064e-06
ENSG00000173575	CHD2	chromodomain helicase DNA binding protein 2 [Source:HGNC Symbol;Acc:1917]	15	12177.4	-3.12659	3.29375e-65			ENSG00000253461	IGKV1-35	immunoglobulin kappa variable 1-35 (pseudogene) [Source:HGNC Symbol;Acc:5738]	2	433.56	3.84449	1.45929e-23			ENSG00000153093	ACOXL	acyl-CoA oxidase-like [Source:HGNC Symbol;Acc:25621]	2	146.265	-2.0137	2.8175e-06
ENSG00000109805	NCAPG	non-SMC condensin I complex, subunit G [Source:HGNC Symbol;Acc:24304]	4	1488.96	6.89452	2.64399e-64			ENSG00000203668	CHML	choroideremia-like (Rab escort protein 2) [Source:HGNC Symbol;Acc:1941]	1	413.324	-2.4553	4.30862e-23			ENSG00000164104	HMGB2	high mobility group box 2 [Source:HGNC Symbol;Acc:5000]	4	6800.42	-1.60867	2.8175e-06
ENSG00000006625	GGCT	gamma-glutamylcyclotransferase [Source:HGNC Symbol;Acc:21705]	7	532.107	4.22657	4.79396e-64			ENSG00000102970	CCL17	chemokine (C-C motif) ligand 17 [Source:HGNC Symbol;Acc:10615]	16	155.607	-7.79747	6.94588e-23			ENSG00000111679	PTPN6	protein tyrosine phosphatase, non-receptor type 6 [Source:HGNC Symbol;Acc:9658]	12	3004.87	-2.54608	3.05317e-06
ENSG00000109814	UGDH	UDP-glucose 6-dehydrogenase [Source:HGNC Symbol;Acc:12525]	4	1181.83	6.94554	1.98504e-63			ENSG00000134460	IL2RA	interleukin 2 receptor, alpha [Source:HGNC Symbol;Acc:6008]	10	893.691	-4.88021	1.00811e-22			ENSG00000115919	KYNU	kynureninase [Source:HGNC Symbol;Acc:6469]	2	268.285	-2.9714	3.26639e-06
ENSG00000220205	VAMP2	vesicle-associated membrane protein 2 (synaptobrevin 2) [Source:HGNC Symbol;Acc:12643]	17	2126.61	-3.56444	2.81213e-63			ENSG00000237592	IGKV1OR10-1	immunoglobulin kappa variable 1/OR10-1 (pseudogene) [Source:HGNC Symbol;Acc:44978]	10	479.544	3.92797	2.27696e-22			ENSG00000134802	SLC43A3	solute carrier family 43, member 3 [Source:HGNC Symbol;Acc:17466]	11	646.207	-2.49208	3.60965e-06
ENSG00000112759	SLC29A1	solute carrier family 29 (equilibrative nucleoside transporter), member 1 [Source:HGNC Symbol;Acc:11003]	6	544.15	6.10091	3.4705e-63			ENSG00000188822	CNR2	cannabinoid receptor 2 (macrophage) [Source:HGNC Symbol;Acc:2160]	1	583.032	-6.0833	3.89807e-22			ENSG00000144354	CDCA7	cell division cycle associated 7 [Source:HGNC Symbol;Acc:14628]	2	450.847	-4.43329	4.39951e-06
ENSG00000130844	ZNF331	zinc finger protein 331 [Source:HGNC Symbol;Acc:15489]	19	3270.44	-5.15454	5.02768e-63			ENSG00000271615			2	267.158	6.09356	4.64193e-22			ENSG00000186265	BTLA	B and T lymphocyte associated [Source:HGNC Symbol;Acc:21087]	3	1031.3	-2.75688	4.83427e-06
ENSG00000004455	AK2	adenylate kinase 2 [Source:HGNC Symbol;Acc:362]	1	3600.49	3.56571	7.04066e-63			ENSG00000271856			3	629.439	-5.16268	5.71233e-22			ENSG00000134460	IL2RA	interleukin 2 receptor, alpha [Source:HGNC Symbol;Acc:6008]	10	893.691	-3.07291	5.3427e-06
ENSG00000065911	MTHFD2	methylenetetrahydrofolate dehydrogenase (NADP+ dependent) 2, methenyltetrahydrofolate cyclohydrolase [Source:HGNC Symbol;Acc:7434]	2	4818.03	4.8368	9.16404e-63			ENSG00000211633	IGKV1D-42	immunoglobulin kappa variable 1D-42 (non-functional) [Source:HGNC Symbol;Acc:5757]	2	375.773	3.85858	9.74093e-22			ENSG00000205021	CCL3L1	chemokine (C-C motif) ligand 3-like 1 [Source:HGNC Symbol;Acc:10628]	17	37.3598	-4.88196	5.51482e-06
ENSG00000117399	CDC20	cell division cycle 20 [Source:HGNC Symbol;Acc:1723]	1	2347.47	8.39536	1.05031e-62			ENSG00000230481	IGKV1OR22-5	immunoglobulin kappa variable 1/OR22-5 (pseudogene) [Source:HGNC Symbol;Acc:5773]	22	445.698	3.98933	1.16452e-21			ENSG00000204287	HLA-DRA	major histocompatibility complex, class II, DR alpha [Source:HGNC Symbol;Acc:4947]	6	40367.4	-1.90021	5.52872e-06
ENSG00000178966	RMI1	RecQ mediated genome instability 1 [Source:HGNC Symbol;Acc:25764]	9	545.254	4.94568	2.04367e-62			ENSG00000185885	IFITM1	interferon induced transmembrane protein 1 [Source:HGNC Symbol;Acc:5412]	11	6787.03	5.27094	1.24012e-21			ENSG00000196924	FLNA	filamin A, alpha [Source:HGNC Symbol;Acc:3754]	X	20297.8	-2.68063	7.50802e-06
ENSG00000185950	IRS2	insulin receptor substrate 2 [Source:HGNC Symbol;Acc:6126]	13	370.997	-7.07969	2.21752e-62			ENSG00000128294	TPST2	tyrosylprotein sulfotransferase 2 [Source:HGNC Symbol;Acc:12021]	22	3026.17	2.4207	1.26733e-21			ENSG00000028137	TNFRSF1B	tumor necrosis factor receptor superfamily, member 1B [Source:HGNC Symbol;Acc:11917]	1	1896.06	-2.83552	7.51198e-06
ENSG00000161980	POLR3K	polymerase (RNA) III (DNA directed) polypeptide K, 12.3 kDa [Source:HGNC Symbol;Acc:14121]	16	429.148	3.66381	2.82094e-62			ENSG00000185155	MIXL1	Mix paired-like homeobox [Source:HGNC Symbol;Acc:13363]	1	301.187	3.85275	1.4049e-21			ENSG00000140931	CMTM3	CKLF-like MARVEL transmembrane domain containing 3 [Source:HGNC Symbol;Acc:19174]	16	174.642	-2.41022	7.51198e-06
ENSG00000071539	TRIP13	thyroid hormone receptor interactor 13 [Source:HGNC Symbol;Acc:12307]	5	678.767	8.10807	3.71607e-62			ENSG00000260997			7	370.027	-2.80589	1.52848e-21			ENSG00000134594	RAB33A	RAB33A, member RAS oncogene family [Source:HGNC Symbol;Acc:9773]	X	214.009	-3.57743	1.23487e-05
ENSG00000115425	PECR	peroxisomal trans-2-enoyl-CoA reductase [Source:HGNC Symbol;Acc:18281]	2	375.778	4.71063	4.62524e-62			ENSG00000183486	MX2	myxovirus (influenza virus) resistance 2 (mouse) [Source:HGNC Symbol;Acc:7533]	21	1021.74	2.93155	2.19665e-21			ENSG00000182718	ANXA2	annexin A2 [Source:HGNC Symbol;Acc:537]	15	5716.92	-1.42332	1.31769e-05
ENSG00000146670	CDCA5	cell division cycle associated 5 [Source:HGNC Symbol;Acc:14626]	11	1462.9	7.54696	1.36282e-61			ENSG00000251546	IGKV1D-39	immunoglobulin kappa variable 1D-39 [Source:HGNC Symbol;Acc:5756]	2	275990	4.41061	2.3892e-21			ENSG00000121671	CRY2	cryptochrome 2 (photolyase-like) [Source:HGNC Symbol;Acc:2385]	11	2256.92	1.02445	1.34364e-05
ENSG00000161800	RACGAP1	Rac GTPase activating protein 1 [Source:HGNC Symbol;Acc:9804]	12	1434.79	6.12103	2.47905e-61			ENSG00000156738	MS4A1	membrane-spanning 4-domains, subfamily A, member 1 [Source:HGNC Symbol;Acc:7315]	11	5323.36	-4.39361	2.41757e-21			ENSG00000129277	CCL4	chemokine (C-C motif) ligand 4 [Source:HGNC Symbol;Acc:10630]	17	375.423	-2.5449	1.69752e-05
ENSG00000215784	FAM72D	family with sequence similarity 72, member D [Source:HGNC Symbol;Acc:33593]	1	660.684	7.12975	9.33581e-61			ENSG00000088298	EDEM2	ER degradation enhancer, mannosidase alpha-like 2 [Source:HGNC Symbol;Acc:15877]	20	3167.47	2.15044	3.30651e-21			ENSG00000170989	S1PR1	sphingosine-1-phosphate receptor 1 [Source:HGNC Symbol;Acc:3165]	1	2610.27	-1.98447	2.00218e-05
ENSG00000128050	PAICS	phosphoribosylaminoimidazole carboxylase, phosphoribosylaminoimidazole succinocarboxamide synthetase [Source:HGNC Symbol;Acc:8587]	4	4560.12	4.95103	1.00548e-60			ENSG00000106003	LFNG	LFNG O-fucosylpeptide 3-beta-N-acetylglucosaminyltransferase [Source:HGNC Symbol;Acc:6560]	7	239.79	-5.6169	3.77215e-21			ENSG00000042493	CAPG	capping protein (actin filament), gelsolin-like [Source:HGNC Symbol;Acc:1474]	2	528.237	-2.04364	2.30626e-05
ENSG00000135069	PSAT1	phosphoserine aminotransferase 1 [Source:HGNC Symbol;Acc:19129]	9	3503.31	8.29263	1.43353e-60			ENSG00000075420	FNDC3B	fibronectin type III domain containing 3B [Source:HGNC Symbol;Acc:24670]	3	4038.01	4.17839	3.8323e-21			ENSG00000071539	TRIP13	thyroid hormone receptor interactor 13 [Source:HGNC Symbol;Acc:12307]	5	678.767	-1.96539	3.24638e-05
ENSG00000088325	TPX2	TPX2, microtubule-associated [Source:HGNC Symbol;Acc:1249]	20	2251.08	6.9874	1.57914e-60			ENSG00000242371	IGKV1-39	immunoglobulin kappa variable 1-39 (gene/pseudogene) [Source:HGNC Symbol;Acc:5740]	2	390044	4.40941	5.2941e-21			ENSG00000119917	IFIT3	interferon-induced protein with tetratricopeptide repeats 3 [Source:HGNC Symbol;Acc:5411]	10	1359.1	2.7366	3.8039e-05
ENSG00000196550	FAM72A	family with sequence similarity 72, member A [Source:HGNC Symbol;Acc:24044]	1	691.476	6.45153	1.59917e-60			ENSG00000138642	HERC6	HECT and RLD domain containing E3 ubiquitin protein ligase family member 6 [Source:HGNC Symbol;Acc:26072]	4	917.018	3.70334	6.31344e-21			ENSG00000149554	CHEK1	checkpoint kinase 1 [Source:HGNC Symbol;Acc:1925]	11	1046.01	-1.67585	4.07606e-05
ENSG00000051341	POLQ	polymerase (DNA directed), theta [Source:HGNC Symbol;Acc:9186]	3	997.028	7.03272	2.45584e-60			ENSG00000185432	METTL7A	methyltransferase like 7A [Source:HGNC Symbol;Acc:24550]	12	2893.77	2.1192	8.37688e-21			ENSG00000197747	S100A10	S100 calcium binding protein A10 [Source:HGNC Symbol;Acc:10487]	1	1053.32	-2.35217	4.10579e-05
ENSG00000092853	CLSPN	claspin [Source:HGNC Symbol;Acc:19715]	1	573.381	6.45354	4.07147e-60			ENSG00000211594	IGKJ4	immunoglobulin kappa joining 4 [Source:HGNC Symbol;Acc:5722]	2	13331.6	3.7836	8.37688e-21			ENSG00000146410	MTFR2	mitochondrial fission regulator 2 [Source:HGNC Symbol;Acc:21115]	6	294.574	-1.6938	4.36463e-05
ENSG00000126787	DLGAP5	discs, large (Drosophila) homolog-associated protein 5 [Source:HGNC Symbol;Acc:16864]	14	1303.23	10.2067	4.54241e-60			ENSG00000168081	PNOC	prepronociceptin [Source:HGNC Symbol;Acc:9163]	8	846.774	2.66729	1.16693e-20			ENSG00000217094	PPIAP31	peptidylprolyl isomerase A (cyclophilin A) pseudogene 31 [Source:HGNC Symbol;Acc:44962]	10	627.58	-1.3887	4.52405e-05
ENSG00000144218	AFF3	AF4/FMR2 family, member 3 [Source:HGNC Symbol;Acc:6473]	2	2167.45	-9.46014	5.77219e-60			ENSG00000231292	IGKV1OR2-108	immunoglobulin kappa variable 1/OR2-108 (non-functional) [Source:HGNC Symbol;Acc:5767]	2	406.943	3.75749	2.43876e-20			ENSG00000092470	WDR76	WD repeat domain 76 [Source:HGNC Symbol;Acc:25773]	15	857.317	-1.52259	4.5704e-05
ENSG00000089685	BIRC5	baculoviral IAP repeat containing 5 [Source:HGNC Symbol;Acc:593]	17	544.803	7.37365	1.05985e-59			ENSG00000134369	NAV1	neuron navigator 1 [Source:HGNC Symbol;Acc:15989]	1	404.025	2.88297	3.41542e-20			ENSG00000167900	TK1	thymidine kinase 1, soluble [Source:HGNC Symbol;Acc:11830]	17	1938.63	-2.1471	4.61191e-05
ENSG00000004660	CAMKK1	calcium/calmodulin-dependent protein kinase kinase 1, alpha [Source:HGNC Symbol;Acc:1469]	17	508.785	-5.23353	1.34208e-59			ENSG00000183087	GAS6	growth arrest-specific 6 [Source:HGNC Symbol;Acc:4168]	13	2512.08	2.31622	5.64538e-20			ENSG00000221983	UBA52	ubiquitin A-52 residue ribosomal protein fusion product 1 [Source:HGNC Symbol;Acc:12458]	19	20612.4	-1.59903	5.0944e-05
ENSG00000138778	CENPE	centromere protein E, 312kDa [Source:HGNC Symbol;Acc:1856]	4	993.849	5.13502	1.85554e-59			ENSG00000153944	MSI2	musashi RNA-binding protein 2 [Source:HGNC Symbol;Acc:18585]	17	3874.45	2.12998	8.94113e-20			ENSG00000136490	LIMD2	LIM domain containing 2 [Source:HGNC Symbol;Acc:28142]	17	3573.11	-1.62368	5.53562e-05
ENSG00000138180	CEP55	centrosomal protein 55kDa [Source:HGNC Symbol;Acc:1161]	10	1124.78	10.0265	2.79946e-59			ENSG00000102032	RENBP	renin binding protein [Source:HGNC Symbol;Acc:9959]	X	189.876	4.12374	1.32778e-19			ENSG00000167460	TPM4	tropomyosin 4 [Source:HGNC Symbol;Acc:12013]	19	9055.03	-1.53483	6.16082e-05
ENSG00000198498	TMA16	translation machinery associated 16 homolog (S. cerevisiae) [Source:HGNC Symbol;Acc:25638]	4	687.472	3.65251	7.29267e-59			ENSG00000236234			17	67.831	5.3616	1.90731e-19			ENSG00000000938	FGR	feline Gardner-Rasheed sarcoma viral oncogene homolog [Source:HGNC Symbol;Acc:3697]	1	364.781	-3.3993	6.16576e-05
ENSG00000114346	ECT2	epithelial cell transforming sequence 2 oncogene [Source:HGNC Symbol;Acc:3155]	3	844.673	5.81526	7.38895e-59			ENSG00000211595	IGKJ3	immunoglobulin kappa joining 3 [Source:HGNC Symbol;Acc:5721]	2	7285.37	3.82925	1.96114e-19			ENSG00000115657	ABCB6	ATP-binding cassette, sub-family B (MDR/TAP), member 6 [Source:HGNC Symbol;Acc:47]	2	77.3113	1.81825	6.28948e-05
ENSG00000075275	CELSR1	cadherin, EGF LAG seven-pass G-type receptor 1 [Source:HGNC Symbol;Acc:1850]	22	783.778	-6.14038	1.92561e-58			ENSG00000159388	BTG2	BTG family, member 2 [Source:HGNC Symbol;Acc:1131]	1	34927	3.19641	1.97825e-19			ENSG00000182240	BACE2	beta-site APP-cleaving enzyme 2 [Source:HGNC Symbol;Acc:934]	21	310.674	-2.02214	6.35773e-05
ENSG00000130787	HIP1R	huntingtin interacting protein 1 related [Source:HGNC Symbol;Acc:18415]	12	4077.82	-3.96728	2.86141e-58			ENSG00000187068	C3orf70	chromosome 3 open reading frame 70 [Source:HGNC Symbol;Acc:33731]	3	177.934	4.30588	2.33456e-19			ENSG00000138778	CENPE	centromere protein E, 312kDa [Source:HGNC Symbol;Acc:1856]	4	993.849	-1.52029	6.43532e-05
ENSG00000174371	EXO1	exonuclease 1 [Source:HGNC Symbol;Acc:3511]	1	475.508	7.06939	3.78181e-58			ENSG00000168961	LGALS9	lectin, galactoside-binding, soluble, 9 [Source:HGNC Symbol;Acc:6570]	17	709.752	2.50857	2.62014e-19			ENSG00000134824	FADS2	fatty acid desaturase 2 [Source:HGNC Symbol;Acc:3575]	11	1157.11	-3.47993	8.01814e-05
ENSG00000148773	MKI67	marker of proliferation Ki-67 [Source:HGNC Symbol;Acc:7107]	10	7373	8.64646	4.82498e-58			ENSG00000134285	FKBP11	FK506 binding protein 11, 19 kDa [Source:HGNC Symbol;Acc:18624]	12	8104.82	2.75383	5.78259e-19			ENSG00000233232	NPIPB7	nuclear pore complex interacting protein family, member B7 [Source:HGNC Symbol;Acc:33832]	16	99.9723	-2.44913	8.07731e-05
ENSG00000228716	DHFR	dihydrofolate reductase [Source:HGNC Symbol;Acc:2861]	5	2715.09	5.30017	4.91076e-58			ENSG00000104043	ATP8B4	ATPase, class I, type 8B, member 4 [Source:HGNC Symbol;Acc:13536]	15	75.4345	-7.29383	7.61074e-19			ENSG00000114455	HHLA2	HERV-H LTR-associating 2 [Source:HGNC Symbol;Acc:4905]	3	232.613	-4.0828	8.91381e-05
ENSG00000183010	PYCR1	pyrroline-5-carboxylate reductase 1 [Source:HGNC Symbol;Acc:9721]	17	864.896	7.63695	1.0255e-57			ENSG00000270999		Uncharacterized protein [Source:UniProtKB/TrEMBL;Acc:S4R394]	2	459.202	3.87466	8.95266e-19			ENSG00000100385	IL2RB	interleukin 2 receptor, beta [Source:HGNC Symbol;Acc:6009]	22	2066.29	-2.78567	8.99933e-05
ENSG00000175063	UBE2C	ubiquitin-conjugating enzyme E2C [Source:HGNC Symbol;Acc:15937]	20	844.048	7.36027	1.41245e-57			ENSG00000112149	CD83	CD83 molecule [Source:HGNC Symbol;Acc:1703]	6	10535.9	-4.32244	1.11432e-18			ENSG00000155363	MOV10	Mov10, Moloney leukemia virus 10, homolog (mouse) [Source:HGNC Symbol;Acc:7200]	1	714.044	1.53525	9.17536e-05
ENSG00000123933	MXD4	MAX dimerization protein 4 [Source:HGNC Symbol;Acc:13906]	4	1867.98	-3.80746	1.99447e-57			ENSG00000100450	GZMH	granzyme H (cathepsin G-like 2, protein h-CCPX) [Source:HGNC Symbol;Acc:4710]	14	61.8124	5.93913	1.40249e-18			ENSG00000168447	SCNN1B	sodium channel, non-voltage-gated 1, beta subunit [Source:HGNC Symbol;Acc:10600]	16	229.288	2.06096	9.36892e-05
ENSG00000118971	CCND2	cyclin D2 [Source:HGNC Symbol;Acc:1583]	12	12862.3	3.87157	2.15603e-57			ENSG00000135426	TESPA1	thymocyte expressed, positive selection associated 1 [Source:HGNC Symbol;Acc:29109]	12	154.225	-5.11988	2.04608e-18			ENSG00000177294	FBXO39	F-box protein 39 [Source:HGNC Symbol;Acc:28565]	17	102.498	2.25481	9.91255e-05
ENSG00000184205	TSPYL2	TSPY-like 2 [Source:HGNC Symbol;Acc:24358]	X	2663.8	-3.60868	2.18539e-57			ENSG00000161570	CCL5	chemokine (C-C motif) ligand 5 [Source:HGNC Symbol;Acc:10632]	17	107.667	-5.32631	2.77018e-18			ENSG00000134531	EMP1	epithelial membrane protein 1 [Source:HGNC Symbol;Acc:3333]	12	607.507	-3.61004	0.000107336
ENSG00000256269	HMBS	hydroxymethylbilane synthase [Source:HGNC Symbol;Acc:4982]	11	777.915	3.67664	7.73044e-57			ENSG00000133106	EPSTI1	epithelial stromal interaction 1 (breast) [Source:HGNC Symbol;Acc:16465]	13	1774.62	3.16749	2.82367e-18			ENSG00000162894	FAIM3	Fas apoptotic inhibitory molecule 3 [Source:HGNC Symbol;Acc:14315]	1	1288.39	-2.3356	0.000157979
ENSG00000142945	KIF2C	kinesin family member 2C [Source:HGNC Symbol;Acc:6393]	1	1046.33	7.45261	8.91362e-57			ENSG00000123685	BATF3	basic leucine zipper transcription factor, ATF-like 3 [Source:HGNC Symbol;Acc:28915]	1	93.8093	-5.57156	3.92428e-18			ENSG00000034510	TMSB10	thymosin beta 10 [Source:HGNC Symbol;Acc:11879]	2	24467.8	-2.02208	0.000167212
ENSG00000156671	SAMD8	sterile alpha motif domain containing 8 [Source:HGNC Symbol;Acc:26320]	10	2224.48	-3.30624	9.31716e-57			ENSG00000227507	LTB	lymphotoxin beta (TNF superfamily, member 3) [Source:HGNC Symbol;Acc:6711]	6	938.668	-6.0795	5.38701e-18			ENSG00000167513	CDT1	chromatin licensing and DNA replication factor 1 [Source:HGNC Symbol;Acc:24576]	16	732.572	-2.24521	0.000167212
ENSG00000137807	KIF23	kinesin family member 23 [Source:HGNC Symbol;Acc:6392]	15	728.192	7.16581	9.54994e-57			ENSG00000187583	PLEKHN1	pleckstrin homology domain containing, family N member 1 [Source:HGNC Symbol;Acc:25284]	1	107.976	3.41915	6.91944e-18			ENSG00000177738			5	85.2357	1.43814	0.000167212
ENSG00000164463	CREBRF	CREB3 regulatory factor [Source:HGNC Symbol;Acc:24050]	5	2044.86	-4.11093	2.12783e-56			ENSG00000232810	TNF	tumor necrosis factor [Source:HGNC Symbol;Acc:11892]	6	137.868	-7.71534	7.35916e-18			ENSG00000182866	LCK	lymphocyte-specific protein tyrosine kinase [Source:HGNC Symbol;Acc:6524]	1	164.213	-2.43125	0.000176437
ENSG00000116741	RGS2	regulator of G-protein signaling 2, 24kDa [Source:HGNC Symbol;Acc:9998]	1	4144.66	-6.92193	2.24247e-56			ENSG00000090238	YPEL3	yippee-like 3 (Drosophila) [Source:HGNC Symbol;Acc:18327]	16	1858.42	2.07341	9.10576e-18			ENSG00000198286	CARD11	caspase recruitment domain family, member 11 [Source:HGNC Symbol;Acc:16393]	7	3519.39	-1.56907	0.000207485
ENSG00000175792	RUVBL1	RuvB-like AAA ATPase 1 [Source:HGNC Symbol;Acc:10474]	3	1027.69	4.20126	2.46137e-56			ENSG00000070214	SLC44A1	solute carrier family 44 (choline transporter), member 1 [Source:HGNC Symbol;Acc:18798]	9	7321.81	2.72742	1.10946e-17			ENSG00000184678	HIST2H2BE	histone cluster 2, H2be [Source:HGNC Symbol;Acc:4760]	1	214.821	1.80418	0.000221517
ENSG00000158482	SNX29P1	sorting nexin 29 pseudogene 1 [Source:HGNC Symbol;Acc:31913]	16	240.859	-7.37828	2.51558e-56			ENSG00000219041	IGKV1OR2-118	immunoglobulin kappa variable 1/OR2-118 (pseudogene) [Source:HGNC Symbol;Acc:37488]	2	424.297	3.91527	1.10946e-17			ENSG00000051180	RAD51	RAD51 recombinase [Source:HGNC Symbol;Acc:9817]	15	442.765	-1.74012	0.000227129
ENSG00000156787	TBC1D31	TBC1 domain family, member 31 [Source:HGNC Symbol;Acc:30888]	8	260.393	4.27221	2.77035e-56			ENSG00000138771	SHROOM3	shroom family member 3 [Source:HGNC Symbol;Acc:30422]	4	107.973	7.67736	1.29291e-17			ENSG00000100427	MLC1	megalencephalic leukoencephalopathy with subcortical cysts 1 [Source:HGNC Symbol;Acc:17082]	22	58.3319	-3.3538	0.000274621
ENSG00000245869			11	228.372	-7.46447	6.66693e-56			ENSG00000177181	RIMKLA	ribosomal modification protein rimK-like family member A [Source:HGNC Symbol;Acc:28725]	1	50.3332	-4.7074	1.78637e-17			ENSG00000185339	TCN2	transcobalamin II [Source:HGNC Symbol;Acc:11653]	22	644.557	2.65563	0.00028071
ENSG00000198736	MSRB1	methionine sulfoxide reductase B1 [Source:HGNC Symbol;Acc:14133]	16	798.698	5.72847	1.09252e-55			ENSG00000091831	ESR1	estrogen receptor 1 [Source:HGNC Symbol;Acc:3467]	6	307.712	2.18037	1.89504e-17			ENSG00000131153	GINS2	GINS complex subunit 2 (Psf2 homolog) [Source:HGNC Symbol;Acc:24575]	16	1098.52	-2.15511	0.000333945
ENSG00000184661	CDCA2	cell division cycle associated 2 [Source:HGNC Symbol;Acc:14623]	8	709.544	7.36626	1.69373e-55			ENSG00000175832	ETV4	ets variant 4 [Source:HGNC Symbol;Acc:3493]	17	47.2409	-5.73409	1.89504e-17			ENSG00000126787	DLGAP5	discs, large (Drosophila) homolog-associated protein 5 [Source:HGNC Symbol;Acc:16864]	14	1303.23	-1.86132	0.000335063
ENSG00000105011	ASF1B	anti-silencing function 1B histone chaperone [Source:HGNC Symbol;Acc:20996]	19	985.405	7.04708	1.91322e-55			ENSG00000253435	IGKV2-4	immunoglobulin kappa variable 2-4 (pseudogene) [Source:HGNC Symbol;Acc:5788]	2	145.947	3.64422	1.99224e-17			ENSG00000075624	ACTB	actin, beta [Source:HGNC Symbol;Acc:132]	7	74814.1	-1.97264	0.000345611
ENSG00000090238	YPEL3	yippee-like 3 (Drosophila) [Source:HGNC Symbol;Acc:18327]	16	1858.42	-3.60272	2.18573e-55			ENSG00000006625	GGCT	gamma-glutamylcyclotransferase [Source:HGNC Symbol;Acc:21705]	7	532.107	-2.08497	2.3322e-17			ENSG00000100290	BIK	BCL2-interacting killer (apoptosis-inducing) [Source:HGNC Symbol;Acc:1051]	22	258.594	-1.34588	0.000351848
ENSG00000184545	DUSP8	dual specificity phosphatase 8 [Source:HGNC Symbol;Acc:3074]	11	695.93	-8.00398	2.2297e-55			ENSG00000101335	MYL9	myosin, light chain 9, regulatory [Source:HGNC Symbol;Acc:15754]	20	67.6202	-4.94817	2.99943e-17			ENSG00000101336	HCK	hemopoietic cell kinase [Source:HGNC Symbol;Acc:4840]	20	398.165	-2.24015	0.000352842
ENSG00000171132	PRKCE	protein kinase C, epsilon [Source:HGNC Symbol;Acc:9401]	2	1325.26	-5.7427	6.52288e-55			ENSG00000097021	ACOT7	acyl-CoA thioesterase 7 [Source:HGNC Symbol;Acc:24157]	1	439.836	-3.63511	3.12097e-17			ENSG00000136982	DSCC1	DNA replication and sister chromatid cohesion 1 [Source:HGNC Symbol;Acc:24453]	8	240.992	-1.63562	0.000405023
ENSG00000166046	TCP11L2	t-complex 11, testis-specific-like 2 [Source:HGNC Symbol;Acc:28627]	12	1503.73	-5.56645	2.23728e-54			ENSG00000100299	ARSA	arylsulfatase A [Source:HGNC Symbol;Acc:713]	22	3656.02	3.26193	3.3999e-17			ENSG00000239998	LILRA2	leukocyte immunoglobulin-like receptor, subfamily A (with TM domain), member 2 [Source:HGNC Symbol;Acc:6603]	19	30.1834	-3.63344	0.00042729
ENSG00000131747	TOP2A	topoisomerase (DNA) II alpha 170kDa [Source:HGNC Symbol;Acc:11989]	17	3567.28	5.62588	3.36481e-54			ENSG00000232613			2	120.591	5.16035	4.01579e-17			ENSG00000241163	LINC00877	long intergenic non-protein coding RNA 877 [Source:HGNC Symbol;Acc:27706]	3	200.744	-1.91906	0.000429245
ENSG00000197146			6	420.248	-5.94179	4.57692e-54			ENSG00000119917	IFIT3	interferon-induced protein with tetratricopeptide repeats 3 [Source:HGNC Symbol;Acc:5411]	10	1359.1	4.83063	4.60872e-17			ENSG00000216866	RPS2P55	ribosomal protein S2 pseudogene 55 [Source:HGNC Symbol;Acc:36140]	X	259.071	-1.31776	0.000453847
ENSG00000088899		Homo sapiens leucine zipper, putative tumor suppressor family member 3 (LZTS3), mRNA. [Source:RefSeq mRNA;Acc:NM_001282533]	20	279.848	-6.11515	4.90261e-54			ENSG00000068079	IFI35	interferon-induced protein 35 [Source:HGNC Symbol;Acc:5399]	17	3635.69	2.79741	4.70244e-17			ENSG00000100450	GZMH	granzyme H (cathepsin G-like 2, protein h-CCPX) [Source:HGNC Symbol;Acc:4710]	14	61.8124	-2.63258	0.000456054
ENSG00000111666	CHPT1	choline phosphotransferase 1 [Source:HGNC Symbol;Acc:17852]	12	2358.05	-3.46646	8.88277e-54			ENSG00000100055	CYTH4	cytohesin 4 [Source:HGNC Symbol;Acc:9505]	22	1987.08	2.34155	5.81475e-17			ENSG00000085840	ORC1	origin recognition complex, subunit 1 [Source:HGNC Symbol;Acc:8487]	1	837.861	-1.92402	0.000459795
ENSG00000034063	UHRF1	ubiquitin-like with PHD and ring finger domains 1 [Source:HGNC Symbol;Acc:12556]	19	1104.47	8.13723	9.82583e-54			ENSG00000033100	CHPF2	chondroitin polymerizing factor 2 [Source:HGNC Symbol;Acc:29270]	7	3448.15	2.16717	6.95598e-17			ENSG00000116985	BMP8B	bone morphogenetic protein 8b [Source:HGNC Symbol;Acc:1075]	1	1953.55	-1.6248	0.000470962
ENSG00000260006			2	254.606	-4.76391	9.82583e-54			ENSG00000186603	HPDL	4-hydroxyphenylpyruvate dioxygenase-like [Source:HGNC Symbol;Acc:28242]	1	100.412	-2.94718	8.28332e-17			ENSG00000173706	HEG1	heart development protein with EGF-like domains 1 [Source:HGNC Symbol;Acc:29227]	3	813.432	-2.85694	0.000470962
ENSG00000137804	NUSAP1	nucleolar and spindle associated protein 1 [Source:HGNC Symbol;Acc:18538]	15	2282.33	5.14107	1.06868e-53			ENSG00000153898	MCOLN2	mucolipin 2 [Source:HGNC Symbol;Acc:13357]	1	651.216	-6.28584	9.05389e-17			ENSG00000079385	CEACAM1	carcinoembryonic antigen-related cell adhesion molecule 1 (biliary glycoprotein) [Source:HGNC Symbol;Acc:1814]	19	25.0096	3.42341	0.0004726
ENSG00000150637	CD226	CD226 molecule [Source:HGNC Symbol;Acc:16961]	18	1328.33	6.03323	1.20019e-53			ENSG00000118513	MYB	v-myb avian myeloblastosis viral oncogene homolog [Source:HGNC Symbol;Acc:7545]	6	374.305	-4.18417	9.74979e-17			ENSG00000005059	CCDC109B	coiled-coil domain containing 109B [Source:HGNC Symbol;Acc:26076]	4	1101.91	-1.42579	0.000474428
ENSG00000135446	CDK4	cyclin-dependent kinase 4 [Source:HGNC Symbol;Acc:1773]	12	1283.18	4.37491	1.34883e-53			ENSG00000166313	APBB1	amyloid beta (A4) precursor protein-binding, family B, member 1 (Fe65) [Source:HGNC Symbol;Acc:581]	11	245.801	-3.15273	1.2368e-16			ENSG00000163534	FCRL1	Fc receptor-like 1 [Source:HGNC Symbol;Acc:18509]	1	956.802	-2.51337	0.000474428
ENSG00000188610	FAM72B	family with sequence similarity 72, member B [Source:HGNC Symbol;Acc:24805]	1	636.277	6.333	2.71726e-53			ENSG00000167861	HID1	HID1 domain containing [Source:HGNC Symbol;Acc:15736]	17	918.6	3.87299	1.30762e-16			ENSG00000102879	CORO1A	coronin, actin binding protein, 1A [Source:HGNC Symbol;Acc:2252]	16	14133.9	-1.82476	0.000478688
ENSG00000122223	CD244	CD244 molecule, natural killer cell receptor 2B4 [Source:HGNC Symbol;Acc:18171]	1	166.004	-7.95812	3.32548e-53			ENSG00000211455	STK38L	serine/threonine kinase 38 like [Source:HGNC Symbol;Acc:17848]	12	1715.94	-1.74451	1.41505e-16			ENSG00000231991	ANXA2P2	annexin A2 pseudogene 2 [Source:HGNC Symbol;Acc:539]	9	362.901	-1.5118	0.000489298
ENSG00000165672	PRDX3	peroxiredoxin 3 [Source:HGNC Symbol;Acc:9354]	10	5225.79	5.22032	3.60265e-53			ENSG00000144381	HSPD1	heat shock 60kDa protein 1 (chaperonin) [Source:HGNC Symbol;Acc:5261]	2	12705.6	-2.28627	1.44101e-16			ENSG00000104738	MCM4	minichromosome maintenance complex component 4 [Source:HGNC Symbol;Acc:6947]	8	3020.04	-1.75538	0.000500834
ENSG00000107742	SPOCK2	sparc/osteonectin, cwcv and kazal-like domains proteoglycan (testican) 2 [Source:HGNC Symbol;Acc:13564]	10	9810.88	-7.04673	6.74308e-53			ENSG00000177409	SAMD9L	sterile alpha motif domain containing 9-like [Source:HGNC Symbol;Acc:1349]	7	10147.2	2.62709	1.56581e-16			ENSG00000117399	CDC20	cell division cycle 20 [Source:HGNC Symbol;Acc:1723]	1	2347.47	-2.10666	0.000500834
ENSG00000163635	ATXN7	ataxin 7 [Source:HGNC Symbol;Acc:10560]	3	2142.7	-2.96692	7.29712e-53			ENSG00000168016	TRANK1	tetratricopeptide repeat and ankyrin repeat containing 1 [Source:HGNC Symbol;Acc:29011]	3	3448.36	2.68143	1.78691e-16			ENSG00000182534	MXRA7	matrix-remodelling associated 7 [Source:HGNC Symbol;Acc:7541]	17	228.472	-1.99839	0.000522658
ENSG00000035499	DEPDC1B	DEP domain containing 1B [Source:HGNC Symbol;Acc:24902]	5	778.152	8.38089	1.04957e-52			ENSG00000152804	HHEX	hematopoietically expressed homeobox [Source:HGNC Symbol;Acc:4901]	10	1005.13	-3.48463	2.01356e-16			ENSG00000091409	ITGA6	integrin, alpha 6 [Source:HGNC Symbol;Acc:6142]	2	5377.63	1.91188	0.000567054
ENSG00000117632	STMN1	stathmin 1 [Source:HGNC Symbol;Acc:6510]	1	4022.6	6.07187	1.28482e-52			ENSG00000242472	IGHJ5	immunoglobulin heavy joining 5 [Source:HGNC Symbol;Acc:5539]	14	24552.3	3.41321	2.22015e-16			ENSG00000180730	SHISA2	shisa family member 2 [Source:HGNC Symbol;Acc:20366]	13	61.3579	-3.8617	0.000568631
ENSG00000138463	DIRC2	disrupted in renal carcinoma 2 [Source:HGNC Symbol;Acc:16628]	3	332.396	-4.93709	1.88908e-52			ENSG00000129422	MTUS1	microtubule associated tumor suppressor 1 [Source:HGNC Symbol;Acc:29789]	8	47.1851	4.18427	3.38799e-16			ENSG00000111291	GPRC5D	G protein-coupled receptor, family C, group 5, member D [Source:HGNC Symbol;Acc:13310]	12	122.47	-3.25686	0.000573637
ENSG00000075218	GTSE1	G-2 and S-phase expressed 1 [Source:HGNC Symbol;Acc:13698]	22	817.002	8.24746	2.05698e-52			ENSG00000226979	LTA	lymphotoxin alpha [Source:HGNC Symbol;Acc:6709]	6	125.152	-6.1835	3.55559e-16			ENSG00000073111	MCM2	minichromosome maintenance complex component 2 [Source:HGNC Symbol;Acc:6944]	3	2867.77	-1.98537	0.000574949
ENSG00000146376	ARHGAP18	Rho GTPase activating protein 18 [Source:HGNC Symbol;Acc:21035]	6	728.254	4.58344	2.58134e-52			ENSG00000115415	STAT1	signal transducer and activator of transcription 1, 91kDa [Source:HGNC Symbol;Acc:11362]	2	18278.1	3.18589	4.06281e-16			ENSG00000134057	CCNB1	cyclin B1 [Source:HGNC Symbol;Acc:1579]	5	1974.79	-1.57398	0.000578822
ENSG00000130164	LDLR	low density lipoprotein receptor [Source:HGNC Symbol;Acc:6547]	19	1802.74	6.29038	3.49457e-52			ENSG00000232747	IGKV1D-35	immunoglobulin kappa variable 1D-35 (pseudogene) [Source:HGNC Symbol;Acc:5754]	2	108.609	3.67512	4.06281e-16			ENSG00000121413	ZSCAN18	zinc finger and SCAN domain containing 18 [Source:HGNC Symbol;Acc:21037]	19	168.525	1.59083	0.000595387
ENSG00000066279	ASPM	asp (abnormal spindle) homolog, microcephaly associated (Drosophila) [Source:HGNC Symbol;Acc:19048]	1	1867.77	6.81693	3.58878e-52			ENSG00000239819	IGKV1D-8	immunoglobulin kappa variable 1D-8 [Source:HGNC Symbol;Acc:5759]	2	2423.87	3.76292	5.65399e-16			ENSG00000184730	APOBR	apolipoprotein B receptor [Source:HGNC Symbol;Acc:24087]	16	100.83	-2.35948	0.000595958
ENSG00000163785	RYK	receptor-like tyrosine kinase [Source:HGNC Symbol;Acc:10481]	3	913.638	-3.77826	4.46273e-52			ENSG00000154930	ACSS1	acyl-CoA synthetase short-chain family member 1 [Source:HGNC Symbol;Acc:16091]	20	3407.7	1.65558	7.17213e-16			ENSG00000223865	HLA-DPB1	major histocompatibility complex, class II, DP beta 1 [Source:HGNC Symbol;Acc:4940]	6	8642.85	-1.87299	0.000636704
ENSG00000213240	NOTCH2NL	notch 2 N-terminal like [Source:HGNC Symbol;Acc:31862]	1	412.802	-4.16581	4.69776e-52			ENSG00000088340	FER1L4	fer-1-like 4 (C. elegans), pseudogene [Source:HGNC Symbol;Acc:15801]	20	456.69	5.69215	9.02214e-16			ENSG00000164120	HPGD	hydroxyprostaglandin dehydrogenase 15-(NAD) [Source:HGNC Symbol;Acc:5154]	4	524.706	-2.88296	0.000672456
ENSG00000136518	ACTL6A	actin-like 6A [Source:HGNC Symbol;Acc:24124]	3	1092.61	3.28959	6.06238e-52			ENSG00000158089	GALNT14	UDP-N-acetyl-alpha-D-galactosamine:polypeptide N-acetylgalactosaminyltransferase 14 (GalNAc-T14) [Source:HGNC Symbol;Acc:22946]	2	123.105	-3.58869	1.00008e-15			ENSG00000171817	ZNF540	zinc finger protein 540 [Source:HGNC Symbol;Acc:25331]	19	51.6046	1.98569	0.000726155
ENSG00000142178	SIK1	salt-inducible kinase 1 [Source:HGNC Symbol;Acc:11142]	21	12682.7	-4.40505	6.59477e-52			ENSG00000019991	HGF	hepatocyte growth factor (hepapoietin A; scatter factor) [Source:HGNC Symbol;Acc:4893]	7	48.956	6.9451	1.06472e-15			ENSG00000101695	RNF125	ring finger protein 125, E3 ubiquitin protein ligase [Source:HGNC Symbol;Acc:21150]	18	242.401	-2.52823	0.000737373
ENSG00000101003	GINS1	GINS complex subunit 1 (Psf1 homolog) [Source:HGNC Symbol;Acc:28980]	20	721.161	9.45685	1.09236e-51			ENSG00000116668	SWT1	SWT1 RNA endoribonuclease homolog (S. cerevisiae) [Source:HGNC Symbol;Acc:16785]	1	355.75	2.11459	1.06924e-15			ENSG00000152778	IFIT5	interferon-induced protein with tetratricopeptide repeats 5 [Source:HGNC Symbol;Acc:13328]	10	1629.71	1.26759	0.000774896
ENSG00000165304	MELK	maternal embryonic leucine zipper kinase [Source:HGNC Symbol;Acc:16870]	9	761.979	9.34815	1.33447e-51			ENSG00000185339	TCN2	transcobalamin II [Source:HGNC Symbol;Acc:11653]	22	644.557	5.05219	1.30207e-15			ENSG00000136573	BLK	B lymphoid tyrosine kinase [Source:HGNC Symbol;Acc:1057]	8	3068.77	-1.3794	0.000777846
ENSG00000151012	SLC7A11	solute carrier family 7 (anionic amino acid transporter light chain, xc- system), member 11 [Source:HGNC Symbol;Acc:11059]	4	1077.11	7.54262	1.48589e-51			ENSG00000243290	IGKV1-12	immunoglobulin kappa variable 1-12 [Source:HGNC Symbol;Acc:5730]	2	92424.1	4.07501	1.36972e-15			ENSG00000140988	RPS2	ribosomal protein S2 [Source:HGNC Symbol;Acc:10404]	16	57560	-1.16918	0.000830719
ENSG00000165480	SKA3	spindle and kinetochore associated complex subunit 3 [Source:HGNC Symbol;Acc:20262]	13	511.388	8.07585	1.8377e-51			ENSG00000111335	OAS2	2'-5'-oligoadenylate synthetase 2, 69/71kDa [Source:HGNC Symbol;Acc:8087]	12	13866.7	2.75107	1.42697e-15			ENSG00000132530	XAF1	XIAP associated factor 1 [Source:HGNC Symbol;Acc:30932]	17	5170	1.82704	0.000854956
ENSG00000133739	LRRCC1	leucine rich repeat and coiled-coil centrosomal protein 1 [Source:HGNC Symbol;Acc:29373]	8	306.514	5.42234	2.2139e-51			ENSG00000271375			Y	207.216	3.89409	1.69777e-15			ENSG00000075340	ADD2	adducin 2 (beta) [Source:HGNC Symbol;Acc:244]	2	207.409	-1.37194	0.000997274
ENSG00000136982	DSCC1	DNA replication and sister chromatid cohesion 1 [Source:HGNC Symbol;Acc:24453]	8	240.992	6.81388	2.53341e-51			ENSG00000100219	XBP1	X-box binding protein 1 [Source:HGNC Symbol;Acc:12801]	22	63760.5	3.2042	1.84846e-15			ENSG00000234284	ZNF879	zinc finger protein 879 [Source:HGNC Symbol;Acc:37273]	5	64.4439	1.50571	0.000999734
ENSG00000145386	CCNA2	cyclin A2 [Source:HGNC Symbol;Acc:1578]	4	2016.15	6.88554	2.63015e-51			ENSG00000124772	CPNE5	copine V [Source:HGNC Symbol;Acc:2318]	6	5577.25	2.72357	2.13353e-15			ENSG00000181104	F2R	coagulation factor II (thrombin) receptor [Source:HGNC Symbol;Acc:3537]	5	390.749	-2.01953	0.00100387
ENSG00000138794	CASP6	caspase 6, apoptosis-related cysteine peptidase [Source:HGNC Symbol;Acc:1507]	4	403.742	5.06997	4.07648e-51			ENSG00000211897	IGHG3	immunoglobulin heavy constant gamma 3 (G3m marker) [Source:HGNC Symbol;Acc:5527]	14	524212	4.03634	2.54473e-15			ENSG00000080546	SESN1	sestrin 1 [Source:HGNC Symbol;Acc:21595]	6	664.645	1.033	0.00105858
ENSG00000104889	RNASEH2A	ribonuclease H2, subunit A [Source:HGNC Symbol;Acc:18518]	19	590.312	6.06325	4.66333e-51			ENSG00000105173	CCNE1	cyclin E1 [Source:HGNC Symbol;Acc:1589]	19	524.889	-2.25805	2.70393e-15			ENSG00000122986	HVCN1	hydrogen voltage-gated channel 1 [Source:HGNC Symbol;Acc:28240]	12	486.565	-3.01996	0.00105879
ENSG00000007944	MYLIP	myosin regulatory light chain interacting protein [Source:HGNC Symbol;Acc:21155]	6	1273.47	-4.15467	7.36498e-51			ENSG00000131069	ACSS2	acyl-CoA synthetase short-chain family member 2 [Source:HGNC Symbol;Acc:15814]	20	743.707	3.05285	2.94481e-15			ENSG00000235437			X	235.845	1.14724	0.00147135
ENSG00000198826	ARHGAP11A	Rho GTPase activating protein 11A [Source:HGNC Symbol;Acc:15783]	15	1858.24	4.83429	1.04135e-50			ENSG00000077238	IL4R	interleukin 4 receptor [Source:HGNC Symbol;Acc:6015]	16	1310.13	-3.75507	3.20763e-15			ENSG00000123689	G0S2	G0/G1switch 2 [Source:HGNC Symbol;Acc:30229]	1	94.5731	-2.57698	0.00147836
ENSG00000178999	AURKB	aurora kinase B [Source:HGNC Symbol;Acc:11390]	17	896.83	7.22042	1.15082e-50			ENSG00000229228	LINC00582	long intergenic non-protein coding RNA 582 [Source:HGNC Symbol;Acc:43842]	1	51.9116	6.40525	3.20763e-15			ENSG00000023902	PLEKHO1	pleckstrin homology domain containing, family O member 1 [Source:HGNC Symbol;Acc:24310]	1	2122.81	-1.53446	0.00158553
ENSG00000143942	CHAC2	ChaC, cation transport regulator homolog 2 (E. coli) [Source:HGNC Symbol;Acc:32363]	2	700.343	5.67895	1.89476e-50			ENSG00000140931	CMTM3	CKLF-like MARVEL transmembrane domain containing 3 [Source:HGNC Symbol;Acc:19174]	16	174.642	-2.87383	3.46845e-15			ENSG00000125910	S1PR4	sphingosine-1-phosphate receptor 4 [Source:HGNC Symbol;Acc:3170]	19	603.679	-1.60335	0.00158553
ENSG00000168078	PBK	PDZ binding kinase [Source:HGNC Symbol;Acc:18282]	8	605.267	7.91427	2.44569e-50			ENSG00000011566	MAP4K3	mitogen-activated protein kinase kinase kinase kinase 3 [Source:HGNC Symbol;Acc:6865]	2	368.604	2.52983	4.07568e-15			ENSG00000133328	HRASLS2	HRAS-like suppressor 2 [Source:HGNC Symbol;Acc:17824]	11	132.489	-2.62068	0.00163604
ENSG00000164327	RICTOR	RPTOR independent companion of MTOR, complex 2 [Source:HGNC Symbol;Acc:28611]	5	3801.68	-3.6303	4.396e-50			ENSG00000114127	XRN1	5'-3' exoribonuclease 1 [Source:HGNC Symbol;Acc:30654]	3	7724.82	1.95338	4.43347e-15			ENSG00000138182	KIF20B	kinesin family member 20B [Source:HGNC Symbol;Acc:7212]	10	1515.3	-1.07304	0.00164271
ENSG00000099194	SCD	stearoyl-CoA desaturase (delta-9-desaturase) [Source:HGNC Symbol;Acc:10571]	10	2940.41	8.44866	5.08448e-50			ENSG00000110011	DNAJC4	DnaJ (Hsp40) homolog, subfamily C, member 4 [Source:HGNC Symbol;Acc:5271]	11	733.079	1.99489	4.87553e-15			ENSG00000100300	TSPO	translocator protein (18kDa) [Source:HGNC Symbol;Acc:1158]	22	534.02	-1.08893	0.00170785
ENSG00000138442	WDR12	WD repeat domain 12 [Source:HGNC Symbol;Acc:14098]	2	790.515	3.56617	5.17653e-50			ENSG00000239305	RNF103	ring finger protein 103 [Source:HGNC Symbol;Acc:12859]	2	1360.92	2.06267	6.46937e-15			ENSG00000143179	UCK2	uridine-cytidine kinase 2 [Source:HGNC Symbol;Acc:12562]	1	888.253	-1.31568	0.00170785
ENSG00000109919	MTCH2	mitochondrial carrier 2 [Source:HGNC Symbol;Acc:17587]	11	1927.21	3.28243	5.2469e-50			ENSG00000211593	IGKJ5	immunoglobulin kappa joining 5 [Source:HGNC Symbol;Acc:5723]	2	5691.32	3.46536	6.56614e-15			ENSG00000109805	NCAPG	non-SMC condensin I complex, subunit G [Source:HGNC Symbol;Acc:24304]	4	1488.96	-1.60668	0.00175177
ENSG00000017483	SLC38A5	solute carrier family 38, member 5 [Source:HGNC Symbol;Acc:18070]	X	2568.24	4.73055	6.34736e-50			ENSG00000130589	HELZ2	helicase with zinc finger 2, transcriptional coactivator [Source:HGNC Symbol;Acc:30021]	20	2557.44	2.99651	8.18119e-15			ENSG00000112297	AIM1	absent in melanoma 1 [Source:HGNC Symbol;Acc:356]	6	2960.36	-2.125	0.00175177
ENSG00000163808	KIF15	kinesin family member 15 [Source:HGNC Symbol;Acc:17273]	3	499.434	6.0311	7.40291e-50			ENSG00000023902	PLEKHO1	pleckstrin homology domain containing, family O member 1 [Source:HGNC Symbol;Acc:24310]	1	2122.81	-2.85236	9.74268e-15			ENSG00000183723	CMTM4	CKLF-like MARVEL transmembrane domain containing 4 [Source:HGNC Symbol;Acc:19175]	16	32.5722	2.05446	0.00177763
ENSG00000175274	TP53I11	tumor protein p53 inducible protein 11 [Source:HGNC Symbol;Acc:16842]	11	524.249	-6.09576	9.11262e-50			ENSG00000076248	UNG	uracil-DNA glycosylase [Source:HGNC Symbol;Acc:12572]	12	588.858	-2.75477	9.74268e-15			ENSG00000085117	CD82	CD82 molecule [Source:HGNC Symbol;Acc:6210]	11	1101.98	-2.30095	0.00182716
ENSG00000011426	ANLN	anillin, actin binding protein [Source:HGNC Symbol;Acc:14082]	7	510.839	7.60488	1.15746e-49			ENSG00000116191	RALGPS2	Ral GEF with PH domain and SH3 binding motif 2 [Source:HGNC Symbol;Acc:30279]	1	8263.64	2.44077	9.74268e-15			ENSG00000260335			16	733.972	-1.7678	0.00182716
ENSG00000134690	CDCA8	cell division cycle associated 8 [Source:HGNC Symbol;Acc:14629]	1	951.663	7.16112	1.37639e-49			ENSG00000204475	NCR3	natural cytotoxicity triggering receptor 3 [Source:HGNC Symbol;Acc:19077]	6	109.77	-5.40323	1.00993e-14			ENSG00000132142	ACACA	acetyl-CoA carboxylase alpha [Source:HGNC Symbol;Acc:84]	17	1163.74	-1.39395	0.00189197
ENSG00000065328	MCM10	minichromosome maintenance complex component 10 [Source:HGNC Symbol;Acc:18043]	10	693.418	8.35707	1.4579e-49			ENSG00000102172	SMS	spermine synthase [Source:HGNC Symbol;Acc:11123]	X	1038.69	-2.0724	1.1678e-14			ENSG00000156471	PTDSS1	phosphatidylserine synthase 1 [Source:HGNC Symbol;Acc:9587]	8	2726.44	-1.00659	0.00189197
ENSG00000198876	DCAF12	DDB1 and CUL4 associated factor 12 [Source:HGNC Symbol;Acc:19911]	9	1812.83	6.80087	1.75969e-49			ENSG00000179958	DCTPP1	dCTP pyrophosphatase 1 [Source:HGNC Symbol;Acc:28777]	16	846.776	-2.58768	1.27141e-14			ENSG00000166851	PLK1	polo-like kinase 1 [Source:HGNC Symbol;Acc:9077]	16	1387.57	-1.68944	0.0019676
ENSG00000115020	PIKFYVE	phosphoinositide kinase, FYVE finger containing [Source:HGNC Symbol;Acc:23785]	2	4156.66	-4.70307	2.03841e-49			ENSG00000198792	TMEM184B	transmembrane protein 184B [Source:HGNC Symbol;Acc:1310]	22	4515.7	3.21736	1.36318e-14			ENSG00000138835	RGS3	regulator of G-protein signaling 3 [Source:HGNC Symbol;Acc:9999]	9	214.448	-1.35089	0.00210927
ENSG00000171320	ESCO2	establishment of sister chromatid cohesion N-acetyltransferase 2 [Source:HGNC Symbol;Acc:27230]	8	660.847	9.06642	2.67162e-49			ENSG00000181418	DDN	dendrin [Source:HGNC Symbol;Acc:24458]	12	47.8475	-4.76714	1.60764e-14			ENSG00000154839	SKA1	spindle and kinetochore associated complex subunit 1 [Source:HGNC Symbol;Acc:28109]	18	1052.73	-1.57598	0.00216882
ENSG00000112742	TTK	TTK protein kinase [Source:HGNC Symbol;Acc:12401]	6	638.481	6.35901	3.45832e-49			ENSG00000100473	COCH	cochlin [Source:HGNC Symbol;Acc:2180]	14	359.218	-2.26967	2.54565e-14			ENSG00000184271	POU6F1	POU class 6 homeobox 1 [Source:HGNC Symbol;Acc:9224]	12	392.851	1.01468	0.00216882
ENSG00000218018			20	242.517	-5.63275	3.45832e-49			ENSG00000171631	P2RY6	pyrimidinergic receptor P2Y, G-protein coupled, 6 [Source:HGNC Symbol;Acc:8543]	11	97.8272	3.97183	2.54565e-14			ENSG00000188985	DHFRP1	dihydrofolate reductase pseudogene 1 [Source:HGNC Symbol;Acc:2862]	18	981.291	-1.26446	0.00216882
ENSG00000174738	NR1D2	nuclear receptor subfamily 1, group D, member 2 [Source:HGNC Symbol;Acc:7963]	3	2906.46	-5.09337	3.70876e-49			ENSG00000112511	PHF1	PHD finger protein 1 [Source:HGNC Symbol;Acc:8919]	6	3376.59	1.68811	2.66967e-14			ENSG00000175063	UBE2C	ubiquitin-conjugating enzyme E2C [Source:HGNC Symbol;Acc:15937]	20	844.048	-1.65364	0.00217402
ENSG00000123485	HJURP	Holliday junction recognition protein [Source:HGNC Symbol;Acc:25444]	2	1029.96	8.32602	3.73511e-49			ENSG00000114268	PFKFB4	6-phosphofructo-2-kinase/fructose-2,6-biphosphatase 4 [Source:HGNC Symbol;Acc:8875]	3	391.667	-3.31805	3.15581e-14			ENSG00000086300	SNX10	sorting nexin 10 [Source:HGNC Symbol;Acc:14974]	7	543.836	-1.67969	0.00234005
ENSG00000100441	KHNYN	KH and NYN domain containing [Source:HGNC Symbol;Acc:20166]	14	3952.04	-2.68897	4.60404e-49			ENSG00000119139	TJP2	tight junction protein 2 [Source:HGNC Symbol;Acc:11828]	9	251.508	-3.69144	3.21926e-14			ENSG00000167553	TUBA1C	tubulin, alpha 1c [Source:HGNC Symbol;Acc:20768]	12	4900.09	-1.26103	0.002391
ENSG00000112118	MCM3	minichromosome maintenance complex component 3 [Source:HGNC Symbol;Acc:6945]	6	3090.05	4.92306	4.95756e-49			ENSG00000213430	HSPD1P1	heat shock 60kDa protein 1 (chaperonin) pseudogene 1 [Source:HGNC Symbol;Acc:35133]	5	503.698	-2.22395	3.44003e-14			ENSG00000204628	GNB2L1	guanine nucleotide binding protein (G protein), beta polypeptide 2-like 1 [Source:HGNC Symbol;Acc:4399]	5	40523.6	-1.06934	0.002391
ENSG00000173409	ARV1	ARV1 homolog (S. cerevisiae) [Source:HGNC Symbol;Acc:29561]	1	343.031	4.73525	8.75613e-49			ENSG00000142512	SIGLEC10	sialic acid binding Ig-like lectin 10 [Source:HGNC Symbol;Acc:15620]	19	148.689	-3.13661	3.48745e-14			ENSG00000198618	PPIAP22	peptidylprolyl isomerase A (cyclophilin A) pseudogene 22 [Source:HGNC Symbol;Acc:17236]	21	7798.34	-1.23982	0.00241711
ENSG00000102384	CENPI	centromere protein I [Source:HGNC Symbol;Acc:3968]	X	276.667	6.76198	1.157e-48			ENSG00000048162	NOP16	NOP16 nucleolar protein [Source:HGNC Symbol;Acc:26934]	5	497.826	-1.89245	3.60473e-14			ENSG00000196262	PPIA	peptidylprolyl isomerase A (cyclophilin A) [Source:HGNC Symbol;Acc:9253]	7	27861.9	-1.15313	0.00243896
ENSG00000095951	HIVEP1	human immunodeficiency virus type I enhancer binding protein 1 [Source:HGNC Symbol;Acc:4920]	6	1923.03	-2.91944	1.5796e-48			ENSG00000137502	RAB30	RAB30, member RAS oncogene family [Source:HGNC Symbol;Acc:9770]	11	5955.36	2.64839	3.76846e-14			ENSG00000170522	ELOVL6	ELOVL fatty acid elongase 6 [Source:HGNC Symbol;Acc:15829]	4	127.507	-2.19057	0.00247062
ENSG00000123358	NR4A1	nuclear receptor subfamily 4, group A, member 1 [Source:HGNC Symbol;Acc:7980]	12	880.313	-6.27484	1.6054e-48			ENSG00000114737	CISH	cytokine inducible SH2-containing protein [Source:HGNC Symbol;Acc:1984]	3	980.112	-3.20114	3.82005e-14			ENSG00000102384	CENPI	centromere protein I [Source:HGNC Symbol;Acc:3968]	X	276.667	-1.42516	0.00254591
ENSG00000165905	GYLTL1B	glycosyltransferase-like 1B [Source:HGNC Symbol;Acc:16522]	11	152.712	-5.46467	1.66387e-48			ENSG00000119969	HELLS	helicase, lymphoid-specific [Source:HGNC Symbol;Acc:4861]	10	832.052	-2.1232	3.90504e-14			ENSG00000147852	VLDLR	very low density lipoprotein receptor [Source:HGNC Symbol;Acc:12698]	9	213.74	-2.26931	0.00254591
ENSG00000118298	CA14	carbonic anhydrase XIV [Source:HGNC Symbol;Acc:1372]	1	249.357	-6.13815	1.77022e-48			ENSG00000173578	XCR1	chemokine (C motif) receptor 1 [Source:HGNC Symbol;Acc:1625]	3	68.2581	7.66981	3.90504e-14			ENSG00000256663			12	291.37	-2.22337	0.00266225
ENSG00000106367	AP1S1	adaptor-related protein complex 1, sigma 1 subunit [Source:HGNC Symbol;Acc:559]	7	334.422	4.87451	2.54613e-48			ENSG00000211950	IGHV1-24	immunoglobulin heavy variable 1-24 [Source:HGNC Symbol;Acc:5551]	14	21426.3	3.89404	3.90504e-14			ENSG00000131378	RFTN1	raftlin, lipid raft linker 1 [Source:HGNC Symbol;Acc:30278]	3	2825.18	-1.66068	0.00266326
ENSG00000132510	KDM6B	lysine (K)-specific demethylase 6B [Source:HGNC Symbol;Acc:29012]	17	4138.83	-5.38291	3.15645e-48			ENSG00000005448	WDR54	WD repeat domain 54 [Source:HGNC Symbol;Acc:25770]	2	480.289	-1.97591	4.09454e-14			ENSG00000104921	FCER2	Fc fragment of IgE, low affinity II, receptor for (CD23) [Source:HGNC Symbol;Acc:3612]	19	873.81	-2.30138	0.00286139
ENSG00000183527	PSMG1	proteasome (prosome, macropain) assembly chaperone 1 [Source:HGNC Symbol;Acc:3043]	21	816.474	3.55736	5.3441e-48			ENSG00000075673	ATP12A	ATPase, H+/K+ transporting, nongastric, alpha polypeptide [Source:HGNC Symbol;Acc:13816]	13	127.732	-4.12103	5.01187e-14			ENSG00000101608	MYL12A	myosin, light chain 12A, regulatory, non-sarcomeric [Source:HGNC Symbol;Acc:16701]	18	4401.28	-1.08973	0.00290514
ENSG00000143476	DTL	denticleless E3 ubiquitin protein ligase homolog (Drosophila) [Source:HGNC Symbol;Acc:30288]	1	1197.06	6.95034	5.47562e-48			ENSG00000115318	LOXL3	lysyl oxidase-like 3 [Source:HGNC Symbol;Acc:13869]	2	169.855	-4.12794	6.76994e-14			ENSG00000138640	FAM13A	family with sequence similarity 13, member A [Source:HGNC Symbol;Acc:19367]	4	75.9473	1.48094	0.00319147
ENSG00000080819	CPOX	coproporphyrinogen oxidase [Source:HGNC Symbol;Acc:2321]	3	1003.98	4.87106	9.02753e-48			ENSG00000138061	CYP1B1	cytochrome P450, family 1, subfamily B, polypeptide 1 [Source:HGNC Symbol;Acc:2597]	2	28.7184	-5.03353	7.19246e-14			ENSG00000115884	SDC1	syndecan 1 [Source:HGNC Symbol;Acc:10658]	2	1052.5	2.68207	0.00326535
ENSG00000111206	FOXM1	forkhead box M1 [Source:HGNC Symbol;Acc:3818]	12	1168.09	5.98016	1.78498e-47			ENSG00000163918	RFC4	replication factor C (activator 1) 4, 37kDa [Source:HGNC Symbol;Acc:9972]	3	865.602	-1.99892	7.34345e-14			ENSG00000122952	ZWINT	ZW10 interacting kinetochore protein [Source:HGNC Symbol;Acc:13195]	10	1450.48	-1.60696	0.00328898
ENSG00000164691	TAGAP	T-cell activation RhoGTPase activating protein [Source:HGNC Symbol;Acc:15669]	6	4037.66	-4.44207	2.88686e-47			ENSG00000168447	SCNN1B	sodium channel, non-voltage-gated 1, beta subunit [Source:HGNC Symbol;Acc:10600]	16	229.288	3.54616	8.14779e-14			ENSG00000076003	MCM6	minichromosome maintenance complex component 6 [Source:HGNC Symbol;Acc:6949]	2	3624.86	-1.62781	0.00365839
ENSG00000129173	E2F8	E2F transcription factor 8 [Source:HGNC Symbol;Acc:24727]	11	509.203	8.2777	3.18584e-47			ENSG00000253448	IGLV3-6	immunoglobulin lambda variable 3-6 (pseudogene) [Source:HGNC Symbol;Acc:5916]	22	205.086	2.44889	8.33698e-14			ENSG00000102780	DGKH	diacylglycerol kinase, eta [Source:HGNC Symbol;Acc:2854]	13	118.259	-1.84525	0.00390577
ENSG00000158473	CD1D	CD1d molecule [Source:HGNC Symbol;Acc:1637]	1	154.353	-8.31578	6.9225e-47			ENSG00000140009	ESR2	estrogen receptor 2 (ER beta) [Source:HGNC Symbol;Acc:3468]	14	234.326	3.95949	8.68119e-14			ENSG00000172575	RASGRP1	RAS guanyl releasing protein 1 (calcium and DAG-regulated) [Source:HGNC Symbol;Acc:9878]	15	1589.97	-1.39751	0.00394551
ENSG00000154277	UCHL1	ubiquitin carboxyl-terminal esterase L1 (ubiquitin thiolesterase) [Source:HGNC Symbol;Acc:12513]	4	484.86	8.16138	7.85632e-47			ENSG00000160325	CACFD1	calcium channel flower domain containing 1 [Source:HGNC Symbol;Acc:1365]	9	313.669	2.67445	8.74132e-14			ENSG00000035499	DEPDC1B	DEP domain containing 1B [Source:HGNC Symbol;Acc:24902]	5	778.152	-1.75427	0.00416483
ENSG00000171241	SHCBP1	SHC SH2-domain binding protein 1 [Source:HGNC Symbol;Acc:29547]	16	2459.43	6.33016	1.11294e-46			ENSG00000051108	HERPUD1	homocysteine-inducible, endoplasmic reticulum stress-inducible, ubiquitin-like domain member 1 [Source:HGNC Symbol;Acc:13744]	16	29740.7	2.08581	8.79955e-14			ENSG00000132965	ALOX5AP	arachidonate 5-lipoxygenase-activating protein [Source:HGNC Symbol;Acc:436]	13	230.503	-1.91399	0.00416483
ENSG00000090861	AARS	alanyl-tRNA synthetase [Source:HGNC Symbol;Acc:20]	16	8251.65	5.88627	1.15972e-46			ENSG00000161267	BDH1	3-hydroxybutyrate dehydrogenase, type 1 [Source:HGNC Symbol;Acc:1027]	3	329.844	-2.08989	8.99306e-14			ENSG00000120875	DUSP4	dual specificity phosphatase 4 [Source:HGNC Symbol;Acc:3070]	8	637.936	-2.26828	0.00418237
ENSG00000112984	KIF20A	kinesin family member 20A [Source:HGNC Symbol;Acc:9787]	5	611.077	8.77488	1.15972e-46			ENSG00000233381	AK4P3	adenylate kinase 4 pseudogene 3 [Source:HGNC Symbol;Acc:21596]	12	64.8519	-3.41904	1.05286e-13			ENSG00000163918	RFC4	replication factor C (activator 1) 4, 37kDa [Source:HGNC Symbol;Acc:9972]	3	865.602	-1.02432	0.00428037
ENSG00000111846	GCNT2	glucosaminyl (N-acetyl) transferase 2, I-branching enzyme (I blood group) [Source:HGNC Symbol;Acc:4204]	6	123.554	-6.83878	1.25307e-46			ENSG00000230006	ANKRD36BP2	ankyrin repeat domain 36B pseudogene 2 [Source:HGNC Symbol;Acc:33607]	2	2676.31	3.46471	1.05644e-13			ENSG00000188157	AGRN	agrin [Source:HGNC Symbol;Acc:329]	1	351.948	1.33382	0.00442507
ENSG00000138160	KIF11	kinesin family member 11 [Source:HGNC Symbol;Acc:6388]	10	2321.7	6.40462	1.50245e-46			ENSG00000136982	DSCC1	DNA replication and sister chromatid cohesion 1 [Source:HGNC Symbol;Acc:24453]	8	240.992	-2.53514	1.26032e-13			ENSG00000137103	TMEM8B	transmembrane protein 8B [Source:HGNC Symbol;Acc:21427]	9	129.954	1.1242	0.00455974
ENSG00000075239	ACAT1	acetyl-CoA acetyltransferase 1 [Source:HGNC Symbol;Acc:93]	11	1429.02	3.45161	1.7477e-46			ENSG00000114405	C3orf14	chromosome 3 open reading frame 14 [Source:HGNC Symbol;Acc:25024]	3	117.768	-3.27576	1.3039e-13			ENSG00000135362	PRR5L	proline rich 5 like [Source:HGNC Symbol;Acc:25878]	11	301.923	-1.84102	0.0048704
ENSG00000136824	SMC2	structural maintenance of chromosomes 2 [Source:HGNC Symbol;Acc:14011]	9	1787.47	5.19723	1.8896e-46			ENSG00000263535	AK4P1	adenylate kinase 4 pseudogene 1 [Source:HGNC Symbol;Acc:364]	17	130.008	-3.73199	1.44799e-13			ENSG00000097021	ACOT7	acyl-CoA thioesterase 7 [Source:HGNC Symbol;Acc:24157]	1	439.836	-1.7291	0.00491372
ENSG00000130940	CASZ1	castor zinc finger 1 [Source:HGNC Symbol;Acc:26002]	1	371.757	-6.92575	2.24e-46			ENSG00000187109	NAP1L1	nucleosome assembly protein 1-like 1 [Source:HGNC Symbol;Acc:7637]	12	14255.9	-2.12045	1.63806e-13			ENSG00000011590	ZBTB32	zinc finger and BTB domain containing 32 [Source:HGNC Symbol;Acc:16763]	19	1294.09	-1.72257	0.00493829
ENSG00000186185	KIF18B	kinesin family member 18B [Source:HGNC Symbol;Acc:27102]	17	655.308	8.51139	3.28679e-46			ENSG00000135045	C9orf40	chromosome 9 open reading frame 40 [Source:HGNC Symbol;Acc:23433]	9	217.269	-2.03649	1.73995e-13			ENSG00000137494	ANKRD42	ankyrin repeat domain 42 [Source:HGNC Symbol;Acc:26752]	11	132.462	1.18789	0.0049501
ENSG00000171988	JMJD1C	jumonji domain containing 1C [Source:HGNC Symbol;Acc:12313]	10	6008.74	-3.5499	3.6801e-46			ENSG00000166068	SPRED1	sprouty-related, EVH1 domain containing 1 [Source:HGNC Symbol;Acc:20249]	15	64.1139	-4.4788	1.77267e-13			ENSG00000065911	MTHFD2	methylenetetrahydrofolate dehydrogenase (NADP+ dependent) 2, methenyltetrahydrofolate cyclohydrolase [Source:HGNC Symbol;Acc:7434]	2	4818.03	-1.1222	0.00495904
ENSG00000165891	E2F7	E2F transcription factor 7 [Source:HGNC Symbol;Acc:23820]	12	398.062	6.58634	5.24297e-46			ENSG00000047346	FAM214A	family with sequence similarity 214, member A [Source:HGNC Symbol;Acc:25609]	15	4705.61	2.18239	1.78419e-13			ENSG00000088325	TPX2	TPX2, microtubule-associated [Source:HGNC Symbol;Acc:1249]	20	2251.08	-1.59967	0.00495904
ENSG00000092470	WDR76	WD repeat domain 76 [Source:HGNC Symbol;Acc:25773]	15	857.317	4.29855	6.59186e-46			ENSG00000137198	GMPR	guanosine monophosphate reductase [Source:HGNC Symbol;Acc:4376]	6	151.829	3.75859	1.79435e-13			ENSG00000131080	EDA2R	ectodysplasin A2 receptor [Source:HGNC Symbol;Acc:17756]	X	29.0878	1.72433	0.00495904
ENSG00000183814	LIN9	lin-9 homolog (C. elegans) [Source:HGNC Symbol;Acc:30830]	1	344.283	4.94568	7.15078e-46			ENSG00000188157	AGRN	agrin [Source:HGNC Symbol;Acc:329]	1	351.948	2.71504	1.91069e-13			ENSG00000138180	CEP55	centrosomal protein 55kDa [Source:HGNC Symbol;Acc:1161]	10	1124.78	-1.52583	0.00530503
ENSG00000099901	RANBP1	RAN binding protein 1 [Source:HGNC Symbol;Acc:9847]	22	2384	2.48968	8.37051e-46			ENSG00000170581	STAT2	signal transducer and activator of transcription 2, 113kDa [Source:HGNC Symbol;Acc:11363]	12	8450.94	2.69511	2.23635e-13			ENSG00000146021	KLHL3	kelch-like family member 3 [Source:HGNC Symbol;Acc:6354]	5	147.158	1.30194	0.00532281
ENSG00000114268	PFKFB4	6-phosphofructo-2-kinase/fructose-2,6-biphosphatase 4 [Source:HGNC Symbol;Acc:8875]	3	391.667	6.74713	8.37051e-46			ENSG00000071282	LMCD1	LIM and cysteine-rich domains 1 [Source:HGNC Symbol;Acc:6633]	3	35.6693	-3.83121	2.31214e-13			ENSG00000197299	BLM	Bloom syndrome, RecQ helicase-like [Source:HGNC Symbol;Acc:1058]	15	1130.32	-1.09211	0.00538085
ENSG00000181019	NQO1	NAD(P)H dehydrogenase, quinone 1 [Source:HGNC Symbol;Acc:2874]	16	459.548	8.16687	9.76682e-46			ENSG00000120438	TCP1	t-complex 1 [Source:HGNC Symbol;Acc:11655]	6	6152.18	-1.53895	2.68895e-13			ENSG00000180596	HIST1H2BC	histone cluster 1, H2bc [Source:HGNC Symbol;Acc:4757]	6	272.535	2.04897	0.00539234
ENSG00000081059	TCF7	transcription factor 7 (T-cell specific, HMG-box) [Source:HGNC Symbol;Acc:11639]	5	758.969	-8.77057	3.07631e-45			ENSG00000075131	TIPIN	TIMELESS interacting protein [Source:HGNC Symbol;Acc:30750]	15	378.084	-1.87821	2.88237e-13			ENSG00000087586	AURKA	aurora kinase A [Source:HGNC Symbol;Acc:11393]	20	1122.11	-1.50756	0.00543464
ENSG00000235859			7	419.901	-4.42336	4.84394e-45			ENSG00000132718	SYT11	synaptotagmin XI [Source:HGNC Symbol;Acc:19239]	1	370.141	-4.61439	4.36995e-13			ENSG00000088832	FKBP1A	FK506 binding protein 1A, 12kDa [Source:HGNC Symbol;Acc:3711]	20	3571.43	-1.14714	0.00543464
ENSG00000196189	SEMA4A	sema domain, immunoglobulin domain (Ig), transmembrane domain (TM) and short cytoplasmic domain, (semaphorin) 4A [Source:HGNC Symbol;Acc:10729]	1	6185.82	6.23452	5.39008e-45			ENSG00000237276	ANO7P1	anoctamin 7 pseudogene 1 [Source:HGNC Symbol;Acc:32248]	1	89.6524	2.70774	4.55645e-13			ENSG00000089327	FXYD5	FXYD domain containing ion transport regulator 5 [Source:HGNC Symbol;Acc:4029]	19	3044.26	-1.61365	0.00543464
ENSG00000166851	PLK1	polo-like kinase 1 [Source:HGNC Symbol;Acc:9077]	16	1387.57	5.86791	6.22594e-45			ENSG00000080546	SESN1	sestrin 1 [Source:HGNC Symbol;Acc:21595]	6	664.645	1.85885	4.83943e-13			ENSG00000120437	ACAT2	acetyl-CoA acetyltransferase 2 [Source:HGNC Symbol;Acc:94]	6	888.016	-1.19554	0.00543464
ENSG00000176890	TYMS	thymidylate synthetase [Source:HGNC Symbol;Acc:12441]	18	1359.34	7.29076	7.50722e-45			ENSG00000211892	IGHG4	immunoglobulin heavy constant gamma 4 (G4m marker) [Source:HGNC Symbol;Acc:5528]	14	200363	3.53328	5.03998e-13			ENSG00000111348	ARHGDIB	Rho GDP dissociation inhibitor (GDI) beta [Source:HGNC Symbol;Acc:679]	12	12026	-1.19841	0.00556434
ENSG00000130772	MED18	mediator complex subunit 18 [Source:HGNC Symbol;Acc:25944]	1	449.014	2.94282	8.24175e-45			ENSG00000134531	EMP1	epithelial membrane protein 1 [Source:HGNC Symbol;Acc:3333]	12	607.507	-4.85765	5.06378e-13			ENSG00000079931	MOXD1	monooxygenase, DBH-like 1 [Source:HGNC Symbol;Acc:21063]	6	125.735	-1.70474	0.00556624
ENSG00000156232	WHAMM	WAS protein homolog associated with actin, golgi membranes and microtubules [Source:HGNC Symbol;Acc:30493]	15	2360.52	-4.20165	9.73633e-45			ENSG00000253691	IGKV2OR22-4	immunoglobulin kappa variable 2/OR22-4 (pseudogene) [Source:HGNC Symbol;Acc:5813]	22	229.336	4.31701	5.07853e-13			ENSG00000108107	RPL28	ribosomal protein L28 [Source:HGNC Symbol;Acc:10330]	19	25902.3	-1.29891	0.00559129
ENSG00000048462	TNFRSF17	tumor necrosis factor receptor superfamily, member 17 [Source:HGNC Symbol;Acc:11913]	16	6634.27	6.16378	1.26363e-44			ENSG00000177301	KCNA2	potassium voltage-gated channel, shaker-related subfamily, member 2 [Source:HGNC Symbol;Acc:6220]	1	399.02	2.72353	5.20194e-13			ENSG00000173208	ABCD2	ATP-binding cassette, sub-family D (ALD), member 2 [Source:HGNC Symbol;Acc:66]	12	408.198	1.17119	0.00571928
ENSG00000183207	RUVBL2	RuvB-like AAA ATPase 2 [Source:HGNC Symbol;Acc:10475]	19	1500.83	4.32794	1.28253e-44			ENSG00000113621	TXNDC15	thioredoxin domain containing 15 [Source:HGNC Symbol;Acc:20652]	5	3063.89	1.79215	7.87206e-13			ENSG00000116701	NCF2	neutrophil cytosolic factor 2 [Source:HGNC Symbol;Acc:7661]	1	530.62	-1.36589	0.00572841
ENSG00000100628	ASB2	ankyrin repeat and SOCS box containing 2 [Source:HGNC Symbol;Acc:16012]	14	281.326	6.51752	1.75825e-44			ENSG00000204287	HLA-DRA	major histocompatibility complex, class II, DR alpha [Source:HGNC Symbol;Acc:4947]	6	40367.4	-2.6129	9.50809e-13			ENSG00000067057	PFKP	phosphofructokinase, platelet [Source:HGNC Symbol;Acc:8878]	10	1856.93	-1.3333	0.00574014
ENSG00000120616	EPC1	enhancer of polycomb homolog 1 (Drosophila) [Source:HGNC Symbol;Acc:19876]	10	1913.09	-2.86719	1.80398e-44			ENSG00000115884	SDC1	syndecan 1 [Source:HGNC Symbol;Acc:10658]	2	1052.5	5.18903	9.7855e-13			ENSG00000175182	FAM131A	family with sequence similarity 131, member A [Source:HGNC Symbol;Acc:28308]	3	91.5963	1.14096	0.00598658
ENSG00000007516	BAIAP3	BAI1-associated protein 3 [Source:HGNC Symbol;Acc:948]	16	981.37	-7.3787	1.89902e-44			ENSG00000143549	TPM3	tropomyosin 3 [Source:HGNC Symbol;Acc:12012]	1	11178.4	-1.60282	1.16341e-12			ENSG00000187840	EIF4EBP1	eukaryotic translation initiation factor 4E binding protein 1 [Source:HGNC Symbol;Acc:3288]	8	673.671	-1.31988	0.00623985
ENSG00000179750	APOBEC3B	apolipoprotein B mRNA editing enzyme, catalytic polypeptide-like 3B [Source:HGNC Symbol;Acc:17352]	22	931.741	5.79603	2.01816e-44			ENSG00000165507	C10orf10	chromosome 10 open reading frame 10 [Source:HGNC Symbol;Acc:23355]	10	186.715	5.62072	1.16341e-12			ENSG00000197409	HIST1H3D	histone cluster 1, H3d [Source:HGNC Symbol;Acc:4767]	6	46.5925	1.87888	0.00627658
ENSG00000120278	PLEKHG1	pleckstrin homology domain containing, family G (with RhoGef domain) member 1 [Source:HGNC Symbol;Acc:20884]	6	2697.44	-5.80924	3.69382e-44			ENSG00000184557	SOCS3	suppressor of cytokine signaling 3 [Source:HGNC Symbol;Acc:19391]	17	3622.93	3.57398	1.26136e-12			ENSG00000123416	TUBA1B	tubulin, alpha 1b [Source:HGNC Symbol;Acc:18809]	12	7153.21	-1.38229	0.00645564
ENSG00000153922	CHD1	chromodomain helicase DNA binding protein 1 [Source:HGNC Symbol;Acc:1915]	5	5816.46	-3.61278	4.25755e-44			ENSG00000137414	FAM8A1	family with sequence similarity 8, member A1 [Source:HGNC Symbol;Acc:16372]	6	1214.95	2.35689	1.32301e-12			ENSG00000237592	IGKV1OR10-1	immunoglobulin kappa variable 1/OR10-1 (pseudogene) [Source:HGNC Symbol;Acc:44978]	10	479.544	1.42755	0.0065146
ENSG00000182718	ANXA2	annexin A2 [Source:HGNC Symbol;Acc:537]	15	5716.92	3.73315	4.30493e-44			ENSG00000103485	QPRT	quinolinate phosphoribosyltransferase [Source:HGNC Symbol;Acc:9755]	16	692.242	3.34921	1.34807e-12			ENSG00000263264			19	156.868	-2.10735	0.00653159
ENSG00000135451	TROAP	trophinin associated protein [Source:HGNC Symbol;Acc:12327]	12	585.177	8.11955	4.95061e-44			ENSG00000180879	SSR4	signal sequence receptor, delta [Source:HGNC Symbol;Acc:11326]	X	39240.7	3.11942	1.47001e-12			ENSG00000162892	IL24	interleukin 24 [Source:HGNC Symbol;Acc:11346]	1	188.793	-1.87967	0.00672781
ENSG00000169607	CKAP2L	cytoskeleton associated protein 2-like [Source:HGNC Symbol;Acc:26877]	2	493.23	7.16932	7.78759e-44			ENSG00000197217	ENTPD4	ectonucleoside triphosphate diphosphohydrolase 4 [Source:HGNC Symbol;Acc:14573]	8	5204.88	1.79059	1.49843e-12			ENSG00000177455	CD19	CD19 molecule [Source:HGNC Symbol;Acc:1633]	16	2161.81	-1.29529	0.00674262
ENSG00000149212	SESN3	sestrin 3 [Source:HGNC Symbol;Acc:23060]	11	5062.15	-5.61046	8.7409e-44			ENSG00000138646	HERC5	HECT and RLD domain containing E3 ubiquitin protein ligase 5 [Source:HGNC Symbol;Acc:24368]	4	2874.92	3.05129	1.5636e-12			ENSG00000198938	MT-CO3	mitochondrially encoded cytochrome c oxidase III [Source:HGNC Symbol;Acc:7422]	MT	163184	-1.51047	0.00677655
ENSG00000203817	FAM72C	family with sequence similarity 72, member C [Source:HGNC Symbol;Acc:30602]	1	295.476	6.97946	8.89059e-44			ENSG00000164463	CREBRF	CREB3 regulatory factor [Source:HGNC Symbol;Acc:24050]	5	2044.86	1.96061	1.5636e-12			ENSG00000215068			5	36.5202	2.1013	0.00690453
ENSG00000179456	ZBTB18	zinc finger and BTB domain containing 18 [Source:HGNC Symbol;Acc:13030]	1	1748.01	-4.11668	1.30688e-43			ENSG00000090581	GNPTG	N-acetylglucosamine-1-phosphate transferase, gamma subunit [Source:HGNC Symbol;Acc:23026]	16	821.784	1.80142	1.60146e-12			ENSG00000226608	FTLP3	ferritin, light polypeptide pseudogene 3 [Source:HGNC Symbol;Acc:4000]	20	426.349	1.34817	0.00690453
ENSG00000164111	ANXA5	annexin A5 [Source:HGNC Symbol;Acc:543]	4	5235.56	3.85424	1.66004e-43			ENSG00000198832		Selenoprotein M [Source:UniProtKB/Swiss-Prot;Acc:Q8WWX9]	22	711.109	3.55414	1.95913e-12			ENSG00000112742	TTK	TTK protein kinase [Source:HGNC Symbol;Acc:12401]	6	638.481	-1.48737	0.00692902
ENSG00000070785	EIF2B3	eukaryotic translation initiation factor 2B, subunit 3 gamma, 58kDa [Source:HGNC Symbol;Acc:3259]	1	640.638	4.35057	1.71191e-43			ENSG00000184454	NCMAP	noncompact myelin associated protein [Source:HGNC Symbol;Acc:29332]	1	47.7459	7.45959	2.13626e-12			ENSG00000197603	C5orf42	chromosome 5 open reading frame 42 [Source:HGNC Symbol;Acc:25801]	5	218.177	1.32347	0.00692902
ENSG00000165118	C9orf64	chromosome 9 open reading frame 64 [Source:HGNC Symbol;Acc:28144]	9	300.762	5.26586	1.82804e-43			ENSG00000141655	TNFRSF11A	tumor necrosis factor receptor superfamily, member 11a, NFKB activator [Source:HGNC Symbol;Acc:11908]	18	27.0662	-5.28587	2.21984e-12			ENSG00000224389	C4B	complement component 4B (Chido blood group) [Source:HGNC Symbol;Acc:1324]	6	292.29	1.73099	0.00701935
ENSG00000140534	TICRR	TOPBP1-interacting checkpoint and replication regulator [Source:HGNC Symbol;Acc:28704]	15	490.637	8.7137	1.86872e-43			ENSG00000213923	CSNK1E	casein kinase 1, epsilon [Source:HGNC Symbol;Acc:2453]	22	4512.57	1.58532	2.25865e-12			ENSG00000169679	BUB1	BUB1 mitotic checkpoint serine/threonine kinase [Source:HGNC Symbol;Acc:1148]	2	3560.36	-1.38121	0.00706322
ENSG00000109084	TMEM97	transmembrane protein 97 [Source:HGNC Symbol;Acc:28106]	17	599.344	5.48384	2.37312e-43			ENSG00000091490	SEL1L3	sel-1 suppressor of lin-12-like 3 (C. elegans) [Source:HGNC Symbol;Acc:29108]	4	27230.3	2.94575	2.49828e-12			ENSG00000188848	BEND4	BEN domain containing 4 [Source:HGNC Symbol;Acc:23815]	4	544.554	-1.74803	0.00709921
ENSG00000184271	POU6F1	POU class 6 homeobox 1 [Source:HGNC Symbol;Acc:9224]	12	392.851	-3.38257	2.37312e-43			ENSG00000164687	FABP5	fatty acid binding protein 5 (psoriasis-associated) [Source:HGNC Symbol;Acc:3560]	8	1474	-2.7255	2.60491e-12			ENSG00000149485	FADS1	fatty acid desaturase 1 [Source:HGNC Symbol;Acc:3574]	11	685.896	-2.36942	0.00714612
ENSG00000123374	CDK2	cyclin-dependent kinase 2 [Source:HGNC Symbol;Acc:1771]	12	890.163	3.05695	2.89735e-43			ENSG00000110057	UNC93B1	unc-93 homolog B1 (C. elegans) [Source:HGNC Symbol;Acc:13481]	11	2067.6	1.93835	2.71488e-12			ENSG00000166508	MCM7	minichromosome maintenance complex component 7 [Source:HGNC Symbol;Acc:6950]	7	5153.72	-1.40452	0.00714612
ENSG00000111424	VDR	vitamin D (1,25- dihydroxyvitamin D3) receptor [Source:HGNC Symbol;Acc:12679]	12	1339.33	5.86214	5.92209e-43			ENSG00000169413	RNASE6	ribonuclease, RNase A family, k6 [Source:HGNC Symbol;Acc:10048]	14	2261.79	2.94281	2.75737e-12			ENSG00000110047	EHD1	EH-domain containing 1 [Source:HGNC Symbol;Acc:3242]	11	4166.65	-1.53407	0.00719215
ENSG00000050405	LIMA1	LIM domain and actin binding 1 [Source:HGNC Symbol;Acc:24636]	12	536.509	6.80268	6.87952e-43			ENSG00000177294	FBXO39	F-box protein 39 [Source:HGNC Symbol;Acc:28565]	17	102.498	7.80088	2.85473e-12			ENSG00000167645	YIF1B	Yip1 interacting factor homolog B (S. cerevisiae) [Source:HGNC Symbol;Acc:30511]	19	1224.71	-1.08692	0.00719215
ENSG00000105643	ARRDC2	arrestin domain containing 2 [Source:HGNC Symbol;Acc:25225]	19	2518.51	-4.80701	7.09741e-43			ENSG00000102221	JADE3	jade family PHD finger 3 [Source:HGNC Symbol;Acc:22982]	X	697.572	-2.34735	2.86182e-12			ENSG00000214975	PPIAP29	peptidylprolyl isomerase A (cyclophilin A) pseudogene 29 [Source:HGNC Symbol;Acc:43021]	6	1649.26	-1.21625	0.0075109
ENSG00000120129	DUSP1	dual specificity phosphatase 1 [Source:HGNC Symbol;Acc:3064]	5	4394.28	-6.93588	9.0799e-43			ENSG00000233705	SLC26A4-AS1	SLC26A4 antisense RNA 1 [Source:HGNC Symbol;Acc:22385]	7	24.039	-8.0383	2.90751e-12			ENSG00000108679	LGALS3BP	lectin, galactoside-binding, soluble, 3 binding protein [Source:HGNC Symbol;Acc:6564]	17	852.085	2.3662	0.00765067
ENSG00000143314	MRPL24	mitochondrial ribosomal protein L24 [Source:HGNC Symbol;Acc:14037]	1	811.159	4.08799	1.01352e-42			ENSG00000169962	TAS1R3	taste receptor, type 1, member 3 [Source:HGNC Symbol;Acc:15661]	1	282.36	3.87442	2.99772e-12			ENSG00000105011	ASF1B	anti-silencing function 1B histone chaperone [Source:HGNC Symbol;Acc:20996]	19	985.405	-1.55615	0.00768046
ENSG00000135048	TMEM2	transmembrane protein 2 [Source:HGNC Symbol;Acc:11869]	9	4217.34	-5.57483	1.97462e-42			ENSG00000241755	IGKV1-9	immunoglobulin kappa variable 1-9 [Source:HGNC Symbol;Acc:5744]	2	90459.2	4.27422	3.01515e-12			ENSG00000116771	AGMAT	agmatine ureohydrolase (agmatinase) [Source:HGNC Symbol;Acc:18407]	1	75.5363	-1.30219	0.00784985
ENSG00000104738	MCM4	minichromosome maintenance complex component 4 [Source:HGNC Symbol;Acc:6947]	8	3020.04	5.33047	2.06063e-42			ENSG00000196968	FUT11	fucosyltransferase 11 (alpha (1,3) fucosyltransferase) [Source:HGNC Symbol;Acc:19233]	10	478.676	-2.38054	3.81266e-12			ENSG00000163535	SGOL2	shugoshin-like 2 (S. pombe) [Source:HGNC Symbol;Acc:30812]	2	618.832	-1.1943	0.00784985
ENSG00000145685	LHFPL2	lipoma HMGIC fusion partner-like 2 [Source:HGNC Symbol;Acc:6588]	5	343.953	-5.99699	2.06425e-42			ENSG00000168300	PCMTD1	protein-L-isoaspartate (D-aspartate) O-methyltransferase domain containing 1 [Source:HGNC Symbol;Acc:30483]	8	1858.86	2.26927	3.88368e-12			ENSG00000182871	COL18A1	collagen, type XVIII, alpha 1 [Source:HGNC Symbol;Acc:2195]	21	615.834	-2.11601	0.00784985
ENSG00000130518	KIAA1683	KIAA1683 [Source:HGNC Symbol;Acc:29350]	19	746.332	-7.69464	2.12719e-42			ENSG00000075340	ADD2	adducin 2 (beta) [Source:HGNC Symbol;Acc:244]	2	207.409	-2.00403	4.29374e-12			ENSG00000180573	HIST1H2AC	histone cluster 1, H2ac [Source:HGNC Symbol;Acc:4733]	6	1010.34	1.75084	0.00794647
ENSG00000137700	SLC37A4	solute carrier family 37 (glucose-6-phosphate transporter), member 4 [Source:HGNC Symbol;Acc:4061]	11	347.848	3.89637	2.21272e-42			ENSG00000135899	SP110	SP110 nuclear body protein [Source:HGNC Symbol;Acc:5401]	2	2119.22	1.47038	4.36074e-12			ENSG00000034063	UHRF1	ubiquitin-like with PHD and ring finger domains 1 [Source:HGNC Symbol;Acc:12556]	19	1104.47	-1.7856	0.00801044
ENSG00000183087	GAS6	growth arrest-specific 6 [Source:HGNC Symbol;Acc:4168]	13	2512.08	3.58268	2.88524e-42			ENSG00000253755	IGHGP	immunoglobulin heavy constant gamma P (non-functional) [Source:HGNC Symbol;Acc:5529]	14	148051	3.90951	4.36074e-12			ENSG00000183682	BMP8A	bone morphogenetic protein 8a [Source:HGNC Symbol;Acc:21650]	1	309.412	-1.3566	0.00801044
ENSG00000248092	NNT-AS1	NNT antisense RNA 1 [Source:HGNC Symbol;Acc:49005]	5	317.34	3.55264	3.2955e-42			ENSG00000124788	ATXN1	ataxin 1 [Source:HGNC Symbol;Acc:10548]	6	1630.75	2.43051	4.5583e-12			ENSG00000189046	ALKBH2	alkB, alkylation repair homolog 2 (E. coli) [Source:HGNC Symbol;Acc:32487]	12	170.501	-1.01702	0.00801044
ENSG00000152253	SPC25	SPC25, NDC80 kinetochore complex component [Source:HGNC Symbol;Acc:24031]	2	351.043	8.25587	3.76176e-42			ENSG00000171444	MCC	mutated in colorectal cancers [Source:HGNC Symbol;Acc:6935]	5	271.216	3.14534	4.86551e-12			ENSG00000247982	LINC00926	long intergenic non-protein coding RNA 926 [Source:HGNC Symbol;Acc:27514]	15	3300.76	-2.13971	0.00808004
ENSG00000160408	ST6GALNAC6	ST6 (alpha-N-acetyl-neuraminyl-2,3-beta-galactosyl-1,3)-N-acetylgalactosaminide alpha-2,6-sialyltransferase 6 [Source:HGNC Symbol;Acc:23364]	9	1594.12	-3.31887	4.28117e-42			ENSG00000128951	DUT	deoxyuridine triphosphatase [Source:HGNC Symbol;Acc:3078]	15	1619.14	-2.22912	5.24551e-12			ENSG00000221955	SLC12A8	solute carrier family 12, member 8 [Source:HGNC Symbol;Acc:15595]	3	110.104	-2.69247	0.00810272
ENSG00000093009	CDC45	cell division cycle 45 [Source:HGNC Symbol;Acc:1739]	22	624.504	7.60722	6.08401e-42			ENSG00000253870	IGKV1-32	immunoglobulin kappa variable 1-32 (pseudogene) [Source:HGNC Symbol;Acc:5736]	2	71.1586	3.40767	5.34469e-12			ENSG00000221963	APOL6	apolipoprotein L, 6 [Source:HGNC Symbol;Acc:14870]	22	6893.67	1.04938	0.0081293
ENSG00000198176	TFDP1	transcription factor Dp-1 [Source:HGNC Symbol;Acc:11749]	13	2846.59	3.23297	6.56338e-42			ENSG00000072110	ACTN1	actinin, alpha 1 [Source:HGNC Symbol;Acc:163]	14	116.513	-4.24577	5.40602e-12			ENSG00000127124	HIVEP3	human immunodeficiency virus type I enhancer binding protein 3 [Source:HGNC Symbol;Acc:13561]	1	176.696	-2.15437	0.0082358
ENSG00000095015	MAP3K1	mitogen-activated protein kinase kinase kinase 1, E3 ubiquitin protein ligase [Source:HGNC Symbol;Acc:6848]	5	7029.63	-3.70853	9.66345e-42			ENSG00000055332	EIF2AK2	eukaryotic translation initiation factor 2-alpha kinase 2 [Source:HGNC Symbol;Acc:9437]	2	5709.71	2.00525	6.30267e-12			ENSG00000166794	PPIB	peptidylprolyl isomerase B (cyclophilin B) [Source:HGNC Symbol;Acc:9255]	15	7535.05	-1.1067	0.00837659
ENSG00000125089	SH3TC1	SH3 domain and tetratricopeptide repeats 1 [Source:HGNC Symbol;Acc:26009]	4	1423.14	-3.35199	1.04152e-41			ENSG00000060982	BCAT1	branched chain amino-acid transaminase 1, cytosolic [Source:HGNC Symbol;Acc:976]	12	1014.66	-3.37217	6.34175e-12			ENSG00000100162	CENPM	centromere protein M [Source:HGNC Symbol;Acc:18352]	22	523.177	-1.54337	0.00865421
ENSG00000164087	POC1A	POC1 centriolar protein A [Source:HGNC Symbol;Acc:24488]	3	397.546	6.12979	1.20659e-41			ENSG00000181019	NQO1	NAD(P)H dehydrogenase, quinone 1 [Source:HGNC Symbol;Acc:2874]	16	459.548	-3.21461	6.55878e-12			ENSG00000237649	KIFC1	kinesin family member C1 [Source:HGNC Symbol;Acc:6389]	6	1483.95	-1.47837	0.00865421
ENSG00000101596	SMCHD1	structural maintenance of chromosomes flexible hinge domain containing 1 [Source:HGNC Symbol;Acc:29090]	18	19428.4	-2.8281	2.18039e-41			ENSG00000068912	ERLEC1	endoplasmic reticulum lectin 1 [Source:HGNC Symbol;Acc:25222]	2	7536.52	2.10534	7.16001e-12			ENSG00000166501	PRKCB	protein kinase C, beta [Source:HGNC Symbol;Acc:9395]	16	6567.4	-1.40115	0.00880724
ENSG00000104812	GYS1	glycogen synthase 1 (muscle) [Source:HGNC Symbol;Acc:4706]	19	1807.4	4.04689	2.33876e-41			ENSG00000259431	THTPA	thiamine triphosphatase [Source:HGNC Symbol;Acc:18987]	14	235.495	1.68229	9.29772e-12			ENSG00000244731	C4A	complement component 4A (Rodgers blood group) [Source:HGNC Symbol;Acc:1323]	6	293.816	1.72498	0.00884316
ENSG00000136573	BLK	B lymphoid tyrosine kinase [Source:HGNC Symbol;Acc:1057]	8	3068.77	-4.17549	2.33876e-41			ENSG00000161980	POLR3K	polymerase (RNA) III (DNA directed) polypeptide K, 12.3 kDa [Source:HGNC Symbol;Acc:14121]	16	429.148	-1.46111	1.11476e-11			ENSG00000197852	FAM212B	family with sequence similarity 212, member B [Source:HGNC Symbol;Acc:28045]	1	193.728	1.2963	0.00911218
ENSG00000024526	DEPDC1	DEP domain containing 1 [Source:HGNC Symbol;Acc:22949]	1	776.15	9.20745	2.59149e-41			ENSG00000012822	CALCOCO1	calcium binding and coiled-coil domain 1 [Source:HGNC Symbol;Acc:29306]	12	2019.18	2.70864	1.15289e-11			ENSG00000111684	LPCAT3	lysophosphatidylcholine acyltransferase 3 [Source:HGNC Symbol;Acc:30244]	12	590.97	-1.14679	0.00919137
ENSG00000168961	LGALS9	lectin, galactoside-binding, soluble, 9 [Source:HGNC Symbol;Acc:6570]	17	709.752	-3.59649	2.94678e-41			ENSG00000106034	CPED1	cadherin-like and PC-esterase domain containing 1 [Source:HGNC Symbol;Acc:26159]	7	119.17	3.45869	1.17473e-11			ENSG00000231292	IGKV1OR2-108	immunoglobulin kappa variable 1/OR2-108 (non-functional) [Source:HGNC Symbol;Acc:5767]	2	406.943	1.38341	0.00928831
ENSG00000167645	YIF1B	Yip1 interacting factor homolog B (S. cerevisiae) [Source:HGNC Symbol;Acc:30511]	19	1224.71	3.99056	4.20728e-41			ENSG00000165704	HPRT1	hypoxanthine phosphoribosyltransferase 1 [Source:HGNC Symbol;Acc:5157]	X	952.094	-2.55128	1.20952e-11			ENSG00000213430	HSPD1P1	heat shock 60kDa protein 1 (chaperonin) pseudogene 1 [Source:HGNC Symbol;Acc:35133]	5	503.698	-1.06741	0.00929207
ENSG00000134802	SLC43A3	solute carrier family 43, member 3 [Source:HGNC Symbol;Acc:17466]	11	646.207	6.05925	4.60826e-41			ENSG00000211900	IGHJ6	immunoglobulin heavy joining 6 [Source:HGNC Symbol;Acc:5540]	14	28466.2	3.54928	1.236e-11			ENSG00000230481	IGKV1OR22-5	immunoglobulin kappa variable 1/OR22-5 (pseudogene) [Source:HGNC Symbol;Acc:5773]	22	445.698	1.41716	0.00938229
ENSG00000162433	AK4	adenylate kinase 4 [Source:HGNC Symbol;Acc:363]	1	904.219	10.2125	4.60826e-41			ENSG00000253796			8	41.5091	7.82691	1.25232e-11			ENSG00000253461	IGKV1-35	immunoglobulin kappa variable 1-35 (pseudogene) [Source:HGNC Symbol;Acc:5738]	2	433.56	1.30846	0.00938229
ENSG00000147955	SIGMAR1	sigma non-opioid intracellular receptor 1 [Source:HGNC Symbol;Acc:8157]	9	838.984	4.93766	4.68748e-41			ENSG00000176225	RTTN	rotatin [Source:HGNC Symbol;Acc:18654]	18	784.993	-1.9533	1.30631e-11			ENSG00000105520		Lipid phosphate phosphatase-related protein type 2 [Source:UniProtKB/Swiss-Prot;Acc:Q96GM1]	19	69.4335	1.11297	0.00958067
ENSG00000135870	RC3H1	ring finger and CCCH-type domains 1 [Source:HGNC Symbol;Acc:29434]	1	2550.06	-2.26644	6.07757e-41			ENSG00000155755	TMEM237	transmembrane protein 237 [Source:HGNC Symbol;Acc:14432]	2	176.273	-2.62894	1.4703e-11			ENSG00000116852	KIF21B	kinesin family member 21B [Source:HGNC Symbol;Acc:29442]	1	5576.35	-1.55229	0.00967093
ENSG00000115163	CENPA	centromere protein A [Source:HGNC Symbol;Acc:1851]	2	456.636	6.14172	6.86367e-41			ENSG00000165813	C10orf118	chromosome 10 open reading frame 118 [Source:HGNC Symbol;Acc:24349]	10	1885.21	1.45886	1.5833e-11			ENSG00000178445	GLDC	glycine dehydrogenase (decarboxylating) [Source:HGNC Symbol;Acc:4313]	9	830.535	-1.94463	0.00975115
ENSG00000100162	CENPM	centromere protein M [Source:HGNC Symbol;Acc:18352]	22	523.177	5.92066	8.34435e-41			ENSG00000099337	KCNK6	potassium channel, subfamily K, member 6 [Source:HGNC Symbol;Acc:6281]	19	949.394	2.07886	1.62297e-11			ENSG00000093009	CDC45	cell division cycle 45 [Source:HGNC Symbol;Acc:1739]	22	624.504	-1.8466	0.00976658
ENSG00000132646	PCNA	proliferating cell nuclear antigen [Source:HGNC Symbol;Acc:8729]	20	4320.7	5.14538	9.92234e-41			ENSG00000105404	RABAC1	Rab acceptor 1 (prenylated) [Source:HGNC Symbol;Acc:9794]	19	2371.94	2.07164	1.62297e-11			ENSG00000105404	RABAC1	Rab acceptor 1 (prenylated) [Source:HGNC Symbol;Acc:9794]	19	2371.94	-1.05348	0.00991721
ENSG00000143493	INTS7	integrator complex subunit 7 [Source:HGNC Symbol;Acc:24484]	1	1024.93	4.08356	1.043e-40			ENSG00000182179	UBA7	ubiquitin-like modifier activating enzyme 7 [Source:HGNC Symbol;Acc:12471]	3	2417.92	1.77768	1.67021e-11			ENSG00000117322	CR2	complement component (3d/Epstein Barr virus) receptor 2 [Source:HGNC Symbol;Acc:2336]	1	262.143	1.69147	0.00991721
ENSG00000099337	KCNK6	potassium channel, subfamily K, member 6 [Source:HGNC Symbol;Acc:6281]	19	949.394	4.82114	1.15035e-40			ENSG00000178035	IMPDH2	IMP (inosine 5'-monophosphate) dehydrogenase 2 [Source:HGNC Symbol;Acc:6053]	3	2924.36	-2.46194	1.90106e-11			ENSG00000174738	NR1D2	nuclear receptor subfamily 1, group D, member 2 [Source:HGNC Symbol;Acc:7963]	3	2906.46	1.25935	0.0099535
ENSG00000140853	NLRC5	NLR family, CARD domain containing 5 [Source:HGNC Symbol;Acc:29933]	16	5998.13	-3.05466	1.57334e-40			ENSG00000138346	DNA2	DNA replication helicase/nuclease 2 [Source:HGNC Symbol;Acc:2939]	10	524.113	-2.18921	1.94224e-11			ENSG00000198554	WDHD1	WD repeat and HMG-box DNA binding protein 1 [Source:HGNC Symbol;Acc:23170]	14	618.647	-1.37012	0.0099535
ENSG00000121152	NCAPH	non-SMC condensin I complex, subunit H [Source:HGNC Symbol;Acc:1112]	2	1005.69	5.46487	3.87572e-40			ENSG00000140368	PSTPIP1	proline-serine-threonine phosphatase interacting protein 1 [Source:HGNC Symbol;Acc:9580]	15	173.411	-2.45718	2.01024e-11			ENSG00000228716	DHFR	dihydrofolate reductase [Source:HGNC Symbol;Acc:2861]	5	2715.09	-1.19531	0.0099535
ENSG00000100522	GNPNAT1	glucosamine-phosphate N-acetyltransferase 1 [Source:HGNC Symbol;Acc:19980]	14	663.026	3.49737	4.10481e-40			ENSG00000198056	PRIM1	primase, DNA, polypeptide 1 (49kDa) [Source:HGNC Symbol;Acc:9369]	12	551.154	-1.66173	2.04358e-11			ENSG00000184661	CDCA2	cell division cycle associated 2 [Source:HGNC Symbol;Acc:14623]	8	709.544	-1.41209	0.0100619
ENSG00000119471	HSDL2	hydroxysteroid dehydrogenase like 2 [Source:HGNC Symbol;Acc:18572]	9	595.13	3.94946	5.36123e-40			ENSG00000165188	RNF183	ring finger protein 183 [Source:HGNC Symbol;Acc:28721]	9	39.9002	-6.36729	2.19682e-11			ENSG00000166451	CENPN	centromere protein N [Source:HGNC Symbol;Acc:30873]	16	588.734	-1.05265	0.0101399
ENSG00000169967	MAP3K2	mitogen-activated protein kinase kinase kinase 2 [Source:HGNC Symbol;Acc:6854]	2	5252.88	-2.74646	5.52341e-40			ENSG00000051180	RAD51	RAD51 recombinase [Source:HGNC Symbol;Acc:9817]	15	442.765	-2.50174	2.32821e-11			ENSG00000235162	C12orf75	chromosome 12 open reading frame 75 [Source:HGNC Symbol;Acc:35164]	12	1843.81	-1.69793	0.0101399
ENSG00000166225	FRS2	fibroblast growth factor receptor substrate 2 [Source:HGNC Symbol;Acc:16971]	12	1016.88	-3.26225	6.25659e-40			ENSG00000117151	CTBS	chitobiase, di-N-acetyl- [Source:HGNC Symbol;Acc:2496]	1	2026.97	2.02448	2.4981e-11			ENSG00000065328	MCM10	minichromosome maintenance complex component 10 [Source:HGNC Symbol;Acc:18043]	10	693.418	-1.68202	0.0106639
ENSG00000184014	DENND5A	DENN/MADD domain containing 5A [Source:HGNC Symbol;Acc:19344]	11	428.155	-5.77277	6.53307e-40			ENSG00000051523	CYBA	cytochrome b-245, alpha polypeptide [Source:HGNC Symbol;Acc:2577]	16	9618.04	1.76198	2.54027e-11			ENSG00000117724	CENPF	centromere protein F, 350/400kDa [Source:HGNC Symbol;Acc:1857]	1	1643.64	-1.32368	0.0106639
ENSG00000144591	GMPPA	GDP-mannose pyrophosphorylase A [Source:HGNC Symbol;Acc:22923]	2	2828.13	3.28968	9.01588e-40			ENSG00000130713	EXOSC2	exosome component 2 [Source:HGNC Symbol;Acc:17097]	9	958.989	-1.39797	2.54027e-11			ENSG00000158710	TAGLN2	transgelin 2 [Source:HGNC Symbol;Acc:11554]	1	9022.29	-1.64114	0.0107746
ENSG00000163386	NBPF10	neuroblastoma breakpoint family, member 10 [Source:HGNC Symbol;Acc:31992]	1	5141.74	-3.94752	9.95782e-40			ENSG00000211684	IGLJ7	immunoglobulin lambda joining 7 [Source:HGNC Symbol;Acc:5869]	22	391.551	3.26677	2.57959e-11			ENSG00000131747	TOP2A	topoisomerase (DNA) II alpha 170kDa [Source:HGNC Symbol;Acc:11989]	17	3567.28	-1.29169	0.0111524
ENSG00000118513	MYB	v-myb avian myeloblastosis viral oncogene homolog [Source:HGNC Symbol;Acc:7545]	6	374.305	8.75653	1.04565e-39			ENSG00000184232	OAF	OAF homolog (Drosophila) [Source:HGNC Symbol;Acc:28752]	11	393.487	2.32241	2.69021e-11			ENSG00000130707	ASS1	argininosuccinate synthase 1 [Source:HGNC Symbol;Acc:758]	9	227.289	-2.27099	0.0112344
ENSG00000101347	SAMHD1	SAM domain and HD domain 1 [Source:HGNC Symbol;Acc:15925]	20	3460.38	5.45726	1.34525e-39			ENSG00000083097	DOPEY1	dopey family member 1 [Source:HGNC Symbol;Acc:21194]	6	1191.65	1.47154	2.83127e-11			ENSG00000089685	BIRC5	baculoviral IAP repeat containing 5 [Source:HGNC Symbol;Acc:593]	17	544.803	-1.29671	0.0112839
ENSG00000077152	UBE2T	ubiquitin-conjugating enzyme E2T (putative) [Source:HGNC Symbol;Acc:25009]	1	887.568	7.66247	2.43654e-39			ENSG00000131470	PSMC3IP	PSMC3 interacting protein [Source:HGNC Symbol;Acc:17928]	17	123.397	-2.141	3.5149e-11			ENSG00000169710	FASN	fatty acid synthase [Source:HGNC Symbol;Acc:3594]	17	3743.13	-1.55118	0.0113679
ENSG00000255354			8	508.032	-5.57368	2.44115e-39			ENSG00000159958	TNFRSF13C	tumor necrosis factor receptor superfamily, member 13C [Source:HGNC Symbol;Acc:17755]	22	1827.7	1.97979	3.85108e-11			ENSG00000102575	ACP5	acid phosphatase 5, tartrate resistant [Source:HGNC Symbol;Acc:124]	19	989.135	-1.13489	0.01143
ENSG00000173889	PHC3	polyhomeotic homolog 3 (Drosophila) [Source:HGNC Symbol;Acc:15682]	3	4503.92	-2.54391	3.10066e-39			ENSG00000164691	TAGAP	T-cell activation RhoGTPase activating protein [Source:HGNC Symbol;Acc:15669]	6	4037.66	2.16676	4.85336e-11			ENSG00000162645	GBP2	guanylate binding protein 2, interferon-inducible [Source:HGNC Symbol;Acc:4183]	1	351.865	-1.35206	0.01143
ENSG00000187840	EIF4EBP1	eukaryotic translation initiation factor 4E binding protein 1 [Source:HGNC Symbol;Acc:3288]	8	673.671	4.5686	3.31997e-39			ENSG00000214212	C19orf38	chromosome 19 open reading frame 38 [Source:HGNC Symbol;Acc:34073]	19	358.184	2.77915	5.2199e-11			ENSG00000211633	IGKV1D-42	immunoglobulin kappa variable 1D-42 (non-functional) [Source:HGNC Symbol;Acc:5757]	2	375.773	1.33435	0.01143
ENSG00000169398	PTK2	protein tyrosine kinase 2 [Source:HGNC Symbol;Acc:9611]	8	253.65	-4.22962	4.04889e-39			ENSG00000234964	FABP5P7	fatty acid binding protein 5 pseudogene 7 [Source:HGNC Symbol;Acc:31070]	11	848.866	-2.72691	5.37561e-11			ENSG00000118193	KIF14	kinesin family member 14 [Source:HGNC Symbol;Acc:19181]	1	650.001	-1.21176	0.0120302
ENSG00000075303	SLC25A40	solute carrier family 25, member 40 [Source:HGNC Symbol;Acc:29680]	7	769.127	3.36632	4.61759e-39			ENSG00000153044	CENPH	centromere protein H [Source:HGNC Symbol;Acc:17268]	5	456.473	-2.49957	5.53491e-11			ENSG00000196550	FAM72A	family with sequence similarity 72, member A [Source:HGNC Symbol;Acc:24044]	1	691.476	-1.25081	0.0121217
ENSG00000126266	FFAR1	free fatty acid receptor 1 [Source:HGNC Symbol;Acc:4498]	19	174.737	-7.64418	5.4447e-39			ENSG00000196456	ZNF775	zinc finger protein 775 [Source:HGNC Symbol;Acc:28501]	7	1044.01	1.84203	5.55266e-11			ENSG00000262814	MRPL12	mitochondrial ribosomal protein L12 [Source:HGNC Symbol;Acc:10378]	17	84.8277	-1.45392	0.0121386
ENSG00000160223	ICOSLG	inducible T-cell co-stimulator ligand [Source:HGNC Symbol;Acc:17087]	21	5372.42	-4.32112	5.76766e-39			ENSG00000147535	PPAPDC1B	phosphatidic acid phosphatase type 2 domain containing 1B [Source:HGNC Symbol;Acc:25026]	8	3193.62	2.43308	5.81409e-11			ENSG00000147155	EBP	emopamil binding protein (sterol isomerase) [Source:HGNC Symbol;Acc:3133]	X	1398.97	-1.11761	0.0124137
ENSG00000114861	FOXP1	forkhead box P1 [Source:HGNC Symbol;Acc:3823]	3	3134.9	-4.78862	6.91445e-39			ENSG00000109670	FBXW7	F-box and WD repeat domain containing 7, E3 ubiquitin protein ligase [Source:HGNC Symbol;Acc:16712]	4	4038.09	1.88938	6.12395e-11			ENSG00000119729	RHOQ	ras homolog family member Q [Source:HGNC Symbol;Acc:17736]	2	3052.46	-1.11853	0.0126145
ENSG00000015568	RGPD5	RANBP2-like and GRIP domain containing 5 [Source:HGNC Symbol;Acc:32418]	2	5052.49	-3.87643	6.96978e-39			ENSG00000116406	EDEM3	ER degradation enhancer, mannosidase alpha-like 3 [Source:HGNC Symbol;Acc:16787]	1	2984.13	1.91612	6.12395e-11			ENSG00000140968	IRF8	interferon regulatory factor 8 [Source:HGNC Symbol;Acc:5358]	16	5154.55	-1.59281	0.0126145
ENSG00000120833	SOCS2	suppressor of cytokine signaling 2 [Source:HGNC Symbol;Acc:19382]	12	275.039	6.5858	7.25177e-39			ENSG00000132465	IGJ	immunoglobulin J polypeptide, linker protein for immunoglobulin alpha and mu polypeptides [Source:HGNC Symbol;Acc:5713]	4	1.14532e+06	4.24292	6.26331e-11			ENSG00000188610	FAM72B	family with sequence similarity 72, member B [Source:HGNC Symbol;Acc:24805]	1	636.277	-1.32793	0.0126145
ENSG00000167513	CDT1	chromatin licensing and DNA replication factor 1 [Source:HGNC Symbol;Acc:24576]	16	732.572	6.33005	7.70383e-39			ENSG00000259772			15	736.678	3.21762	6.96588e-11			ENSG00000213553	RPLP0P6	ribosomal protein, large, P0 pseudogene 6 [Source:HGNC Symbol;Acc:36404]	2	6088.15	-1.28813	0.0126145
ENSG00000183978	COA3	cytochrome c oxidase assembly factor 3 [Source:HGNC Symbol;Acc:24990]	17	580.559	4.22263	1.23417e-38			ENSG00000152778	IFIT5	interferon-induced protein with tetratricopeptide repeats 5 [Source:HGNC Symbol;Acc:13328]	10	1629.71	2.01687	7.93827e-11			ENSG00000227124	ZNF717	zinc finger protein 717 [Source:HGNC Symbol;Acc:29448]	3	147.005	1.17342	0.0126145
ENSG00000119326	CTNNAL1	catenin (cadherin-associated protein), alpha-like 1 [Source:HGNC Symbol;Acc:2512]	9	804.351	4.74263	1.25918e-38			ENSG00000249096			4	830.307	3.25183	7.96208e-11			ENSG00000090889	KIF4A	kinesin family member 4A [Source:HGNC Symbol;Acc:13339]	X	615.145	-1.41723	0.0127942
ENSG00000128311	TST	thiosulfate sulfurtransferase (rhodanese) [Source:HGNC Symbol;Acc:12388]	22	270.255	5.69719	1.54489e-38			ENSG00000053372	MRTO4	mRNA turnover 4 homolog (S. cerevisiae) [Source:HGNC Symbol;Acc:18477]	1	1020.85	-2.19562	8.23519e-11			ENSG00000270999		Uncharacterized protein [Source:UniProtKB/TrEMBL;Acc:S4R394]	2	459.202	1.44441	0.0128327
ENSG00000100479	POLE2	polymerase (DNA directed), epsilon 2, accessory subunit [Source:HGNC Symbol;Acc:9178]	14	254.739	5.96646	1.61487e-38			ENSG00000172915	NBEA	neurobeachin [Source:HGNC Symbol;Acc:7648]	13	286.486	2.6974	9.80213e-11			ENSG00000152133	GPATCH11	G patch domain containing 11 [Source:HGNC Symbol;Acc:26768]	2	860.748	-1.13131	0.0135537
ENSG00000108384	RAD51C	RAD51 paralog C [Source:HGNC Symbol;Acc:9820]	17	523.198	4.2018	1.69212e-38			ENSG00000148459	PDSS1	prenyl (decaprenyl) diphosphate synthase, subunit 1 [Source:HGNC Symbol;Acc:17759]	10	145.732	-2.35801	9.85816e-11			ENSG00000153162	BMP6	bone morphogenetic protein 6 [Source:HGNC Symbol;Acc:1073]	6	282.064	1.81403	0.0140764
ENSG00000116731	PRDM2	PR domain containing 2, with ZNF domain [Source:HGNC Symbol;Acc:9347]	1	10082.3	-3.29987	1.84493e-38			ENSG00000077514	POLD3	polymerase (DNA-directed), delta 3, accessory subunit [Source:HGNC Symbol;Acc:20932]	11	528.868	-2.22499	9.86732e-11			ENSG00000134690	CDCA8	cell division cycle associated 8 [Source:HGNC Symbol;Acc:14629]	1	951.663	-1.55845	0.0142719
ENSG00000120526	NUDCD1	NudC domain containing 1 [Source:HGNC Symbol;Acc:24306]	8	797.476	3.80871	1.86648e-38			ENSG00000163131	CTSS	cathepsin S [Source:HGNC Symbol;Acc:2545]	1	8068.79	2.76606	9.86836e-11			ENSG00000189060	H1F0	H1 histone family, member 0 [Source:HGNC Symbol;Acc:4714]	22	74.8875	1.83	0.0142719
ENSG00000111247	RAD51AP1	RAD51 associated protein 1 [Source:HGNC Symbol;Acc:16956]	12	529.478	5.32701	2.80456e-38			ENSG00000228716	DHFR	dihydrofolate reductase [Source:HGNC Symbol;Acc:2861]	5	2715.09	-2.25472	1.01199e-10			ENSG00000120254	MTHFD1L	methylenetetrahydrofolate dehydrogenase (NADP+ dependent) 1-like [Source:HGNC Symbol;Acc:21055]	6	1118.75	-1.49947	0.0143762
ENSG00000263244			16	5414.36	-3.5546	2.80456e-38			ENSG00000010810	FYN	FYN oncogene related to SRC, FGR, YES [Source:HGNC Symbol;Acc:4037]	6	371.943	-2.63742	1.05588e-10			ENSG00000198744			1	2308.77	-1.45878	0.0143762
ENSG00000095002	MSH2	mutS homolog 2 [Source:HGNC Symbol;Acc:7325]	2	839.55	4.81851	3.17806e-38			ENSG00000211619	IGKV2-40	immunoglobulin kappa variable 2-40 [Source:HGNC Symbol;Acc:5789]	2	10104.4	4.44901	1.1199e-10			ENSG00000121594	CD80	CD80 molecule [Source:HGNC Symbol;Acc:1700]	3	455.422	-2.35754	0.014427
ENSG00000160683	CXCR5	chemokine (C-X-C motif) receptor 5 [Source:HGNC Symbol;Acc:1060]	11	401.116	-4.97853	3.44408e-38			ENSG00000076003	MCM6	minichromosome maintenance complex component 6 [Source:HGNC Symbol;Acc:6949]	2	3624.86	-2.80172	1.12066e-10			ENSG00000174371	EXO1	exonuclease 1 [Source:HGNC Symbol;Acc:3511]	1	475.508	-1.29138	0.014488
ENSG00000163918	RFC4	replication factor C (activator 1) 4, 37kDa [Source:HGNC Symbol;Acc:9972]	3	865.602	3.32302	4.26766e-38			ENSG00000169896	ITGAM	integrin, alpha M (complement component 3 receptor 3 subunit) [Source:HGNC Symbol;Acc:6149]	16	293.561	-2.86828	1.12066e-10			ENSG00000265415			17	65.4626	-2.27562	0.014488
ENSG00000143228	NUF2	NUF2, NDC80 kinetochore complex component [Source:HGNC Symbol;Acc:14621]	1	721.926	5.90424	4.37815e-38			ENSG00000255867	DENND5B-AS1	DENND5B antisense RNA 1 [Source:HGNC Symbol;Acc:42517]	12	71.6636	-2.85122	1.17194e-10			ENSG00000120889	TNFRSF10B	tumor necrosis factor receptor superfamily, member 10b [Source:HGNC Symbol;Acc:11905]	8	1227.64	1.21208	0.0147085
ENSG00000163923	RPL39L	ribosomal protein L39-like [Source:HGNC Symbol;Acc:17094]	3	253.12	4.8567	4.46779e-38			ENSG00000272666			22	55.3294	3.2367	1.17905e-10			ENSG00000154127	UBASH3B	ubiquitin associated and SH3 domain containing B [Source:HGNC Symbol;Acc:29884]	11	209.813	-2.3336	0.0148114
ENSG00000107679	PLEKHA1	pleckstrin homology domain containing, family A (phosphoinositide binding specific) member 1 [Source:HGNC Symbol;Acc:14335]	10	306.581	-7.33739	6.50078e-38			ENSG00000102531	FNDC3A	fibronectin type III domain containing 3A [Source:HGNC Symbol;Acc:20296]	13	6644.12	2.01828	1.20054e-10			ENSG00000196154	S100A4	S100 calcium binding protein A4 [Source:HGNC Symbol;Acc:10494]	1	805.457	-1.98689	0.0148114
ENSG00000166130	IKBIP	IKBKB interacting protein [Source:HGNC Symbol;Acc:26430]	12	837.931	4.04595	6.68071e-38			ENSG00000164070	HSPA4L	heat shock 70kDa protein 4-like [Source:HGNC Symbol;Acc:17041]	4	27.9101	-4.66248	1.20054e-10			ENSG00000133119	RFC3	replication factor C (activator 1) 3, 38kDa [Source:HGNC Symbol;Acc:9971]	13	939.419	-1.18657	0.0154186
ENSG00000040275	SPDL1	spindle apparatus coiled-coil protein 1 [Source:HGNC Symbol;Acc:26010]	5	695.396	3.3513	7.11029e-38			ENSG00000124243	BCAS4	breast carcinoma amplified sequence 4 [Source:HGNC Symbol;Acc:14367]	20	354.551	-2.95277	1.26306e-10			ENSG00000169213	RAB3B	RAB3B, member RAS oncogene family [Source:HGNC Symbol;Acc:9778]	1	45.0884	1.75102	0.0158046
ENSG00000143457	GOLPH3L	golgi phosphoprotein 3-like [Source:HGNC Symbol;Acc:24882]	1	1676.35	4.41183	8.25591e-38			ENSG00000163689	C3orf67	chromosome 3 open reading frame 67 [Source:HGNC Symbol;Acc:24763]	3	24.0796	-3.99036	1.26856e-10			ENSG00000137841	PLCB2	phospholipase C, beta 2 [Source:HGNC Symbol;Acc:9055]	15	474.26	-1.47123	0.0158077
ENSG00000134779	TPGS2	tubulin polyglutamylase complex subunit 2 [Source:HGNC Symbol;Acc:24561]	18	1407.47	3.48776	9.76522e-38			ENSG00000130958	SLC35D2	solute carrier family 35 (UDP-GlcNAc/UDP-glucose transporter), member D2 [Source:HGNC Symbol;Acc:20799]	9	218.056	2.31029	1.30848e-10			ENSG00000197841	ZNF181	zinc finger protein 181 [Source:HGNC Symbol;Acc:12971]	19	207.088	1.03365	0.0164246
ENSG00000121741	ZMYM2	zinc finger, MYM-type 2 [Source:HGNC Symbol;Acc:12989]	13	3100.47	-2.47122	1.07772e-37			ENSG00000188985	DHFRP1	dihydrofolate reductase pseudogene 1 [Source:HGNC Symbol;Acc:2862]	18	981.291	-2.06453	1.3575e-10			ENSG00000163840	DTX3L	deltex 3-like (Drosophila) [Source:HGNC Symbol;Acc:30323]	3	2805.39	1.31202	0.0166824
ENSG00000135898	GPR55	G protein-coupled receptor 55 [Source:HGNC Symbol;Acc:4511]	2	459.034	5.19797	1.23119e-37			ENSG00000259747			15	30.7947	3.60126	1.36745e-10			ENSG00000128951	DUT	deoxyuridine triphosphatase [Source:HGNC Symbol;Acc:3078]	15	1619.14	-1.06389	0.0169814
ENSG00000127952	STYXL1	serine/threonine/tyrosine interacting-like 1 [Source:HGNC Symbol;Acc:18165]	7	664.103	3.87944	1.51785e-37			ENSG00000133740	E2F5	E2F transcription factor 5, p130-binding [Source:HGNC Symbol;Acc:3119]	8	1603.73	2.72888	1.44121e-10			ENSG00000080986	NDC80	NDC80 kinetochore complex component [Source:HGNC Symbol;Acc:16909]	18	800.916	-1.15889	0.0176381
ENSG00000104635	SLC39A14	solute carrier family 39 (zinc transporter), member 14 [Source:HGNC Symbol;Acc:20858]	8	1492.48	4.32574	1.91542e-37			ENSG00000166949	SMAD3	SMAD family member 3 [Source:HGNC Symbol;Acc:6769]	15	1609.68	-2.85256	1.49897e-10			ENSG00000165175	MID1IP1	MID1 interacting protein 1 [Source:HGNC Symbol;Acc:20715]	X	492.396	-1.77097	0.0180465
ENSG00000183054	RGPD6	RANBP2-like and GRIP domain containing 6 [Source:HGNC Symbol;Acc:32419]	2	4888.7	-3.82591	2.08613e-37			ENSG00000111331	OAS3	2'-5'-oligoadenylate synthetase 3, 100kDa [Source:HGNC Symbol;Acc:8088]	12	3412.89	2.18444	1.54137e-10			ENSG00000167552	TUBA1A	tubulin, alpha 1a [Source:HGNC Symbol;Acc:20766]	12	4049.95	-1.50435	0.018256
ENSG00000097021	ACOT7	acyl-CoA thioesterase 7 [Source:HGNC Symbol;Acc:24157]	1	439.836	5.52072	2.16575e-37			ENSG00000157470	FAM81A	family with sequence similarity 81, member A [Source:HGNC Symbol;Acc:28379]	15	26.7931	-5.60025	1.59589e-10			ENSG00000137804	NUSAP1	nucleolar and spindle associated protein 1 [Source:HGNC Symbol;Acc:18538]	15	2282.33	-1.12722	0.0182762
ENSG00000103365	GGA2	golgi-associated, gamma adaptin ear containing, ARF binding protein 2 [Source:HGNC Symbol;Acc:16064]	16	12216.2	-3.38258	2.5589e-37			ENSG00000196998	WDR45	WD repeat domain 45 [Source:HGNC Symbol;Acc:28912]	X	876.546	1.80042	1.64962e-10			ENSG00000188486	H2AFX	H2A histone family, member X [Source:HGNC Symbol;Acc:4739]	11	1341.82	-1.31986	0.0182762
ENSG00000181991	MRPS11	mitochondrial ribosomal protein S11 [Source:HGNC Symbol;Acc:14050]	15	727.952	3.13156	2.97095e-37			ENSG00000164466	SFXN1	sideroflexin 1 [Source:HGNC Symbol;Acc:16085]	5	2459.43	-1.24991	1.88262e-10			ENSG00000153044	CENPH	centromere protein H [Source:HGNC Symbol;Acc:17268]	5	456.473	-1.27435	0.0182792
ENSG00000109881	CCDC34	coiled-coil domain containing 34 [Source:HGNC Symbol;Acc:25079]	11	174.621	6.21523	3.65756e-37			ENSG00000059378	PARP12	poly (ADP-ribose) polymerase family, member 12 [Source:HGNC Symbol;Acc:21919]	7	1838.12	2.16876	1.91792e-10			ENSG00000205542	TMSB4X	thymosin beta 4, X-linked [Source:HGNC Symbol;Acc:11881]	X	63196.7	-1.69198	0.0185021
ENSG00000145495	MARCH6	membrane-associated ring finger (C3HC4) 6, E3 ubiquitin protein ligase [Source:HGNC Symbol;Acc:30550]	5	7463.68	-2.58692	4.48228e-37			ENSG00000067066	SP100	SP100 nuclear antigen [Source:HGNC Symbol;Acc:11206]	2	6672.53	1.32821	1.94515e-10			ENSG00000160190	SLC37A1	solute carrier family 37 (glucose-6-phosphate transporter), member 1 [Source:HGNC Symbol;Acc:11024]	21	1431.82	-1.84315	0.0186852
ENSG00000127564	PKMYT1	protein kinase, membrane associated tyrosine/threonine 1 [Source:HGNC Symbol;Acc:29650]	16	502.809	8.45371	4.55567e-37			ENSG00000254056	IGHV3-71	immunoglobulin heavy variable 3-71 (pseudogene) [Source:HGNC Symbol;Acc:5621]	14	7648.56	3.29984	1.98323e-10			ENSG00000214274	ANG	angiogenin, ribonuclease, RNase A family, 5 [Source:HGNC Symbol;Acc:483]	14	174.824	-1.1071	0.0186852
ENSG00000080986	NDC80	NDC80 kinetochore complex component [Source:HGNC Symbol;Acc:16909]	18	800.916	4.36882	4.81654e-37			ENSG00000244405	ETV5	ets variant 5 [Source:HGNC Symbol;Acc:3494]	3	58.9451	-3.8704	2.06651e-10			ENSG00000163808	KIF15	kinesin family member 15 [Source:HGNC Symbol;Acc:17273]	3	499.434	-1.24964	0.0189523
ENSG00000170476	MZB1	marginal zone B and B1 cell-specific protein [Source:HGNC Symbol;Acc:30125]	5	29864.2	3.25925	4.88757e-37			ENSG00000113356	POLR3G	polymerase (RNA) III (DNA directed) polypeptide G (32kD) [Source:HGNC Symbol;Acc:30075]	5	304.749	-1.91698	2.08451e-10			ENSG00000158406	HIST1H4H	histone cluster 1, H4h [Source:HGNC Symbol;Acc:4788]	6	335.162	1.78993	0.0190118
ENSG00000117593	DARS2	aspartyl-tRNA synthetase 2, mitochondrial [Source:HGNC Symbol;Acc:25538]	1	939.147	4.62461	5.07429e-37			ENSG00000006747	SCIN	scinderin [Source:HGNC Symbol;Acc:21695]	7	114.72	3.95399	2.49641e-10			ENSG00000142945	KIF2C	kinesin family member 2C [Source:HGNC Symbol;Acc:6393]	1	1046.33	-1.44266	0.0190689
ENSG00000172731	LRRC20	leucine rich repeat containing 20 [Source:HGNC Symbol;Acc:23421]	10	217.425	7.30985	5.07587e-37			ENSG00000171608	PIK3CD	phosphatidylinositol-4,5-bisphosphate 3-kinase, catalytic subunit delta [Source:HGNC Symbol;Acc:8977]	1	1936.44	-1.99883	2.51511e-10			ENSG00000089157	RPLP0	ribosomal protein, large, P0 [Source:HGNC Symbol;Acc:10371]	12	87116.5	-1.24782	0.019132
ENSG00000139734	DIAPH3	diaphanous-related formin 3 [Source:HGNC Symbol;Acc:15480]	13	503.875	9.41448	6.46154e-37			ENSG00000170456	DENND5B	DENN/MADD domain containing 5B [Source:HGNC Symbol;Acc:28338]	12	4933.94	2.38865	2.66151e-10			ENSG00000242265	PEG10	paternally expressed 10 [Source:HGNC Symbol;Acc:14005]	7	223.849	-1.57152	0.0191377
ENSG00000111665	CDCA3	cell division cycle associated 3 [Source:HGNC Symbol;Acc:14624]	12	723.412	6.91901	6.74387e-37			ENSG00000225159	NPM1P39	nucleophosmin 1 (nucleolar phosphoprotein B23, numatrin) pseudogene 39 [Source:HGNC Symbol;Acc:45218]	1	121.279	-1.92023	2.73152e-10			ENSG00000146670	CDCA5	cell division cycle associated 5 [Source:HGNC Symbol;Acc:14626]	11	1462.9	-1.44659	0.019447
ENSG00000171311	EXOSC1	exosome component 1 [Source:HGNC Symbol;Acc:17286]	10	947.757	2.73114	7.15378e-37			ENSG00000103056	SMPD3	sphingomyelin phosphodiesterase 3, neutral membrane (neutral sphingomyelinase II) [Source:HGNC Symbol;Acc:14240]	16	256.92	3.08547	2.90631e-10			ENSG00000091428	RAPGEF4	Rap guanine nucleotide exchange factor (GEF) 4 [Source:HGNC Symbol;Acc:16626]	2	31.9228	1.65912	0.0196228
ENSG00000042980	ADAM28	ADAM metallopeptidase domain 28 [Source:HGNC Symbol;Acc:206]	8	3486.8	-3.30182	7.16259e-37			ENSG00000123352	SPATS2	spermatogenesis associated, serine-rich 2 [Source:HGNC Symbol;Acc:18650]	12	2790.75	1.73105	3.43818e-10			ENSG00000123636	BAZ2B	bromodomain adjacent to zinc finger domain, 2B [Source:HGNC Symbol;Acc:963]	2	389.317	1.16389	0.0196228
ENSG00000104522	TSTA3	tissue specific transplantation antigen P35B [Source:HGNC Symbol;Acc:12390]	8	1114.81	2.36036	7.17861e-37			ENSG00000242887	IGHJ3	immunoglobulin heavy joining 3 [Source:HGNC Symbol;Acc:5536]	14	12168.4	3.51514	3.57543e-10			ENSG00000175505	CLCF1	cardiotrophin-like cytokine factor 1 [Source:HGNC Symbol;Acc:17412]	11	125.847	1.45588	0.0196228
ENSG00000137513	NARS2	asparaginyl-tRNA synthetase 2, mitochondrial (putative) [Source:HGNC Symbol;Acc:26274]	11	456.208	2.73821	7.75323e-37			ENSG00000125991	ERGIC3	ERGIC and golgi 3 [Source:HGNC Symbol;Acc:15927]	20	7174.95	1.85279	3.99028e-10			ENSG00000157456	CCNB2	cyclin B2 [Source:HGNC Symbol;Acc:1580]	15	1280.74	-1.69046	0.0196937
ENSG00000198355	PIM3	pim-3 oncogene [Source:HGNC Symbol;Acc:19310]	22	3880.65	-3.37107	8.15218e-37			ENSG00000165424	ZCCHC24	zinc finger, CCHC domain containing 24 [Source:HGNC Symbol;Acc:26911]	10	192.374	2.51006	4.0981e-10			ENSG00000076382	SPAG5	sperm associated antigen 5 [Source:HGNC Symbol;Acc:13452]	17	1424.45	-1.2654	0.0197538
ENSG00000103876	FAH	fumarylacetoacetate hydrolase (fumarylacetoacetase) [Source:HGNC Symbol;Acc:3579]	15	398.294	3.56553	8.80412e-37			ENSG00000225205			2	273.089	2.27013	4.2028e-10			ENSG00000121152	NCAPH	non-SMC condensin I complex, subunit H [Source:HGNC Symbol;Acc:1112]	2	1005.69	-1.36151	0.0197538
ENSG00000170004	CHD3	chromodomain helicase DNA binding protein 3 [Source:HGNC Symbol;Acc:1918]	17	1184.93	-2.57335	1.12321e-36			ENSG00000152256	PDK1	pyruvate dehydrogenase kinase, isozyme 1 [Source:HGNC Symbol;Acc:8809]	2	7654.38	2.29844	4.25405e-10			ENSG00000129810	SGOL1	shugoshin-like 1 (S. pombe) [Source:HGNC Symbol;Acc:25088]	3	262.937	-1.17524	0.0197538
ENSG00000144655	CSRNP1	cysteine-serine-rich nuclear protein 1 [Source:HGNC Symbol;Acc:14300]	3	2966.82	-4.60225	1.29222e-36			ENSG00000258572		Uncharacterized protein [Source:UniProtKB/TrEMBL;Acc:G3V3U0]	14	576.072	2.9909	4.6939e-10			ENSG00000105643	ARRDC2	arrestin domain containing 2 [Source:HGNC Symbol;Acc:25225]	19	2518.51	-1.26919	0.0201725
ENSG00000196715	VKORC1L1	vitamin K epoxide reductase complex, subunit 1-like 1 [Source:HGNC Symbol;Acc:21492]	7	1084.94	4.44263	1.34444e-36			ENSG00000079156	OSBPL6	oxysterol binding protein-like 6 [Source:HGNC Symbol;Acc:16388]	2	25.6045	-3.91202	4.82463e-10			ENSG00000164611	PTTG1	pituitary tumor-transforming 1 [Source:HGNC Symbol;Acc:9690]	5	1326.39	-1.24422	0.0201725
ENSG00000157456	CCNB2	cyclin B2 [Source:HGNC Symbol;Acc:1580]	15	1280.74	6.47692	1.35313e-36			ENSG00000004455	AK2	adenylate kinase 2 [Source:HGNC Symbol;Acc:362]	1	3600.49	-1.41437	4.89892e-10			ENSG00000137807	KIF23	kinesin family member 23 [Source:HGNC Symbol;Acc:6392]	15	728.192	-1.30502	0.020478
ENSG00000137168	PPIL1	peptidylprolyl isomerase (cyclophilin)-like 1 [Source:HGNC Symbol;Acc:9260]	6	1031.89	4.45548	1.82081e-36			ENSG00000169891	REPS2	RALBP1 associated Eps domain containing 2 [Source:HGNC Symbol;Acc:9963]	X	64.9475	3.25836	5.07787e-10			ENSG00000167526	RPL13	ribosomal protein L13 [Source:HGNC Symbol;Acc:10303]	16	46989.1	-1.01266	0.020478
ENSG00000128944	KNSTRN	kinetochore-localized astrin/SPAG5 binding protein [Source:HGNC Symbol;Acc:30767]	15	563.987	4.50774	1.84473e-36			ENSG00000152969	JAKMIP1	janus kinase and microtubule interacting protein 1 [Source:HGNC Symbol;Acc:26460]	4	88.2423	-4.08736	5.24195e-10			ENSG00000087086	FTL	ferritin, light polypeptide [Source:HGNC Symbol;Acc:3999]	19	122109	1.11382	0.0205938
ENSG00000069188	SDK2	sidekick cell adhesion molecule 2 [Source:HGNC Symbol;Acc:19308]	17	416.44	-8.07214	2.15181e-36			ENSG00000136514	RTP4	receptor (chemosensory) transporter protein 4 [Source:HGNC Symbol;Acc:23992]	3	333.419	2.35337	5.33264e-10			ENSG00000151883	PARP8	poly (ADP-ribose) polymerase family, member 8 [Source:HGNC Symbol;Acc:26124]	5	1154.17	1.02474	0.0205938
ENSG00000116761	CTH	cystathionase (cystathionine gamma-lyase) [Source:HGNC Symbol;Acc:2501]	1	1048.25	5.79366	2.29358e-36			ENSG00000189233	NUGGC	nuclear GTPase, germinal center associated [Source:HGNC Symbol;Acc:33550]	8	2014.3	2.36678	5.46059e-10			ENSG00000171848	RRM2	ribonucleotide reductase M2 [Source:HGNC Symbol;Acc:10452]	2	7360.63	-1.53519	0.0205938
ENSG00000112941	PAPD7	PAP associated domain containing 7 [Source:HGNC Symbol;Acc:16705]	5	3090.31	-2.53892	2.50151e-36			ENSG00000120437	ACAT2	acetyl-CoA acetyltransferase 2 [Source:HGNC Symbol;Acc:94]	6	888.016	-2.01997	5.61489e-10			ENSG00000156136	DCK	deoxycytidine kinase [Source:HGNC Symbol;Acc:2704]	4	1812.14	-1.18601	0.0206005
ENSG00000164306	PRIMPOL	primase and polymerase (DNA-directed) [Source:HGNC Symbol;Acc:26575]	4	221.878	3.70856	2.59991e-36			ENSG00000116161	CACYBP	calcyclin binding protein [Source:HGNC Symbol;Acc:30423]	1	2458.43	-1.74208	6.01047e-10			ENSG00000255524	NPIPB8	nuclear pore complex interacting protein family, member B8 [Source:HGNC Symbol;Acc:37490]	16	188.208	-1.44293	0.020878
ENSG00000006075	CCL3	chemokine (C-C motif) ligand 3 [Source:HGNC Symbol;Acc:10627]	17	337.272	6.33017	2.91651e-36			ENSG00000163536	SERPINI1	serpin peptidase inhibitor, clade I (neuroserpin), member 1 [Source:HGNC Symbol;Acc:8943]	3	711.046	2.87138	6.37111e-10			ENSG00000232747	IGKV1D-35	immunoglobulin kappa variable 1D-35 (pseudogene) [Source:HGNC Symbol;Acc:5754]	2	108.609	1.2947	0.0212459
ENSG00000117650	NEK2	NIMA-related kinase 2 [Source:HGNC Symbol;Acc:7745]	1	582.648	6.72322	3.64489e-36			ENSG00000154102	C16orf74	chromosome 16 open reading frame 74 [Source:HGNC Symbol;Acc:23362]	16	283.667	2.76976	6.47191e-10			ENSG00000059378	PARP12	poly (ADP-ribose) polymerase family, member 12 [Source:HGNC Symbol;Acc:21919]	7	1838.12	1.0654	0.0216316
ENSG00000146918	NCAPG2	non-SMC condensin II complex, subunit G2 [Source:HGNC Symbol;Acc:21904]	7	1405.14	4.81082	3.6567e-36			ENSG00000130066	SAT1	spermidine/spermine N1-acetyltransferase 1 [Source:HGNC Symbol;Acc:10540]	X	6331.08	2.33807	6.5794e-10			ENSG00000251705	RNA5-8SP6	RNA, 5.8S ribosomal pseudogene 6 [Source:HGNC Symbol;Acc:41960]	Y	264.979	2.28057	0.0217729
ENSG00000197713	RPE	ribulose-5-phosphate-3-epimerase [Source:HGNC Symbol;Acc:10293]	2	749.479	4.05099	4.26473e-36			ENSG00000026950	BTN3A1	butyrophilin, subfamily 3, member A1 [Source:HGNC Symbol;Acc:1138]	6	3376.86	1.68063	6.84406e-10			ENSG00000244398			11	4797.57	-1.34651	0.0218669
ENSG00000138796	HADH	hydroxyacyl-CoA dehydrogenase [Source:HGNC Symbol;Acc:4799]	4	852.875	2.80481	4.54983e-36			ENSG00000137054	POLR1E	polymerase (RNA) I polypeptide E, 53kDa [Source:HGNC Symbol;Acc:17631]	9	687.272	-1.7777	6.89887e-10			ENSG00000138160	KIF11	kinesin family member 11 [Source:HGNC Symbol;Acc:6388]	10	2321.7	-1.46996	0.0219959
ENSG00000156253	RWDD2B	RWD domain containing 2B [Source:HGNC Symbol;Acc:1302]	21	349.571	3.56873	4.55764e-36			ENSG00000075618	FSCN1	fascin homolog 1, actin-bundling protein (Strongylocentrotus purpuratus) [Source:HGNC Symbol;Acc:11148]	7	35.673	-5.91965	6.906e-10			ENSG00000187653	TMSB4XP8	thymosin beta 4, X-linked pseudogene 8 [Source:HGNC Symbol;Acc:11885]	4	9464.99	-1.66951	0.0227371
ENSG00000128973	CLN6	ceroid-lipofuscinosis, neuronal 6, late infantile, variant [Source:HGNC Symbol;Acc:2077]	15	1130.57	4.09238	4.56831e-36			ENSG00000211946	IGHV3-20	immunoglobulin heavy variable 3-20 [Source:HGNC Symbol;Acc:5585]	14	8978.01	3.47323	6.906e-10			ENSG00000156802	ATAD2	ATPase family, AAA domain containing 2 [Source:HGNC Symbol;Acc:30123]	8	2310.7	-1.03872	0.0228548
ENSG00000138623	SEMA7A	semaphorin 7A, GPI membrane anchor (John Milton Hagen blood group) [Source:HGNC Symbol;Acc:10741]	15	4115.94	-5.29479	4.71678e-36			ENSG00000104738	MCM4	minichromosome maintenance complex component 4 [Source:HGNC Symbol;Acc:6947]	8	3020.04	-2.56408	7.08794e-10			ENSG00000167984	NLRC3	NLR family, CARD domain containing 3 [Source:HGNC Symbol;Acc:29889]	16	813.271	-1.11349	0.0229135
ENSG00000167797	CDK2AP2	cyclin-dependent kinase 2 associated protein 2 [Source:HGNC Symbol;Acc:30833]	11	2104.29	4.41785	6.50376e-36			ENSG00000196730	DAPK1	death-associated protein kinase 1 [Source:HGNC Symbol;Acc:2674]	9	322.849	3.18038	7.19301e-10			ENSG00000101412	E2F1	E2F transcription factor 1 [Source:HGNC Symbol;Acc:3113]	20	553.725	-1.17503	0.0231803
ENSG00000257242	C12orf79	chromosome 12 open reading frame 79 [Source:HGNC Symbol;Acc:27409]	12	458.297	-6.66833	7.0853e-36			ENSG00000189339	SLC35E2B	solute carrier family 35, member E2B [Source:HGNC Symbol;Acc:33941]	1	3938.28	1.66947	7.37186e-10			ENSG00000219041	IGKV1OR2-118	immunoglobulin kappa variable 1/OR2-118 (pseudogene) [Source:HGNC Symbol;Acc:37488]	2	424.297	1.41319	0.0234274
ENSG00000005448	WDR54	WD repeat domain 54 [Source:HGNC Symbol;Acc:25770]	2	480.289	3.18724	7.28625e-36			ENSG00000121671	CRY2	cryptochrome 2 (photolyase-like) [Source:HGNC Symbol;Acc:2385]	11	2256.92	1.28422	7.38883e-10			ENSG00000102524	TNFSF13B	tumor necrosis factor (ligand) superfamily, member 13b [Source:HGNC Symbol;Acc:11929]	13	85.5172	1.63577	0.0234659
ENSG00000167553	TUBA1C	tubulin, alpha 1c [Source:HGNC Symbol;Acc:20768]	12	4900.09	3.85005	7.48415e-36			ENSG00000211965	IGHV3-49	immunoglobulin heavy variable 3-49 [Source:HGNC Symbol;Acc:5607]	14	15541	3.51112	7.58894e-10			ENSG00000103485	QPRT	quinolinate phosphoribosyltransferase [Source:HGNC Symbol;Acc:9755]	16	692.242	1.46647	0.0234659
ENSG00000127884	ECHS1	enoyl CoA hydratase, short chain, 1, mitochondrial [Source:HGNC Symbol;Acc:3151]	10	1294.9	3.1205	7.69348e-36			ENSG00000183527	PSMG1	proteasome (prosome, macropain) assembly chaperone 1 [Source:HGNC Symbol;Acc:3043]	21	816.474	-1.56822	7.99291e-10			ENSG00000132274	TRIM22	tripartite motif containing 22 [Source:HGNC Symbol;Acc:16379]	11	2212.1	1.75189	0.0234659
ENSG00000226784	PGAM4	phosphoglycerate mutase family member 4 [Source:HGNC Symbol;Acc:21731]	X	1154.57	3.74496	8.59814e-36			ENSG00000093072	CECR1	cat eye syndrome chromosome region, candidate 1 [Source:HGNC Symbol;Acc:1839]	22	19566.2	3.66455	8.26391e-10			ENSG00000167670	CHAF1A	chromatin assembly factor 1, subunit A (p150) [Source:HGNC Symbol;Acc:1910]	19	1009.58	-1.31818	0.0234659
ENSG00000125885	MCM8	minichromosome maintenance complex component 8 [Source:HGNC Symbol;Acc:16147]	20	692.839	3.8985	9.47955e-36			ENSG00000132341	RAN	RAN, member RAS oncogene family [Source:HGNC Symbol;Acc:9846]	12	12704.6	-1.62891	8.45674e-10			ENSG00000171608	PIK3CD	phosphatidylinositol-4,5-bisphosphate 3-kinase, catalytic subunit delta [Source:HGNC Symbol;Acc:8977]	1	1936.44	-1.00014	0.0234659
ENSG00000150756	FAM173B	family with sequence similarity 173, member B [Source:HGNC Symbol;Acc:27029]	5	196.889	4.17608	9.52281e-36			ENSG00000211896	IGHG1	immunoglobulin heavy constant gamma 1 (G1m marker) [Source:HGNC Symbol;Acc:5525]	14	2.64551e+06	4.22532	8.55342e-10			ENSG00000141316	SPACA3	sperm acrosome associated 3 [Source:HGNC Symbol;Acc:16260]	17	34.8298	-1.84564	0.023475
ENSG00000129562	DAD1	defender against cell death 1 [Source:HGNC Symbol;Acc:2664]	14	4513.25	3.9052	1.01691e-35			ENSG00000089127	OAS1	2'-5'-oligoadenylate synthetase 1, 40/46kDa [Source:HGNC Symbol;Acc:8086]	12	3574.08	2.37943	8.59929e-10			ENSG00000198754	OXCT2	3-oxoacid CoA transferase 2 [Source:HGNC Symbol;Acc:18606]	1	206.229	-1.34603	0.023475
ENSG00000076248	UNG	uracil-DNA glycosylase [Source:HGNC Symbol;Acc:12572]	12	588.858	4.32364	1.2426e-35			ENSG00000239855	IGKV1-6	immunoglobulin kappa variable 1-6 [Source:HGNC Symbol;Acc:5742]	2	35346.6	3.86454	8.75415e-10			ENSG00000241556			12	1047.05	-1.30123	0.023475
ENSG00000177426	TGIF1	TGFB-induced factor homeobox 1 [Source:HGNC Symbol;Acc:11776]	18	750.206	-6.31868	1.24621e-35			ENSG00000131401	NAPSB	napsin B aspartic peptidase, pseudogene [Source:HGNC Symbol;Acc:13396]	19	384.909	-3.4889	9.02531e-10			ENSG00000100599	RIN3	Ras and Rab interactor 3 [Source:HGNC Symbol;Acc:18751]	14	684.932	-1.55424	0.0255201
ENSG00000103423	DNAJA3	DnaJ (Hsp40) homolog, subfamily A, member 3 [Source:HGNC Symbol;Acc:11808]	16	1425.03	3.28452	1.42607e-35			ENSG00000133101	CCNA1	cyclin A1 [Source:HGNC Symbol;Acc:1577]	13	19.7667	-4.45843	9.04693e-10			ENSG00000146776	ATXN7L1	ataxin 7-like 1 [Source:HGNC Symbol;Acc:22210]	7	199.868	-1.10239	0.0257622
ENSG00000138073	PREB	prolactin regulatory element binding [Source:HGNC Symbol;Acc:9356]	2	3888.94	4.41561	1.42607e-35			ENSG00000106701	FSD1L	fibronectin type III and SPRY domain containing 1-like [Source:HGNC Symbol;Acc:13753]	9	123.955	-2.3055	9.75432e-10			ENSG00000108798	ABI3	ABI family, member 3 [Source:HGNC Symbol;Acc:29859]	17	246.221	-1.22367	0.0257623
ENSG00000075131	TIPIN	TIMELESS interacting protein [Source:HGNC Symbol;Acc:30750]	15	378.084	3.14116	1.44043e-35			ENSG00000122877	EGR2	early growth response 2 [Source:HGNC Symbol;Acc:3239]	10	51.7585	-3.69867	1.05477e-09			ENSG00000119866	BCL11A	B-cell CLL/lymphoma 11A (zinc finger protein) [Source:HGNC Symbol;Acc:13221]	2	755.813	-1.1504	0.0259575
ENSG00000164045	CDC25A	cell division cycle 25A [Source:HGNC Symbol;Acc:1725]	3	596.234	6.71467	1.4752e-35			ENSG00000141040	ZNF287	zinc finger protein 287 [Source:HGNC Symbol;Acc:13502]	17	35.3476	-3.62279	1.05995e-09			ENSG00000110987	BCL7A	B-cell CLL/lymphoma 7A [Source:HGNC Symbol;Acc:1004]	12	409.584	-1.63683	0.0259752
ENSG00000164031	DNAJB14	DnaJ (Hsp40) homolog, subfamily B, member 14 [Source:HGNC Symbol;Acc:25881]	4	2572.23	-2.53735	1.59086e-35			ENSG00000254240	IGLVI-20	immunoglobulin lambda variable (I)-20 (pseudogene) [Source:HGNC Symbol;Acc:5934]	22	79.0695	2.992	1.08469e-09			ENSG00000240671	IGKV1-8	immunoglobulin kappa variable 1-8 [Source:HGNC Symbol;Acc:5743]	2	20599.9	1.21263	0.0274475
ENSG00000090889	KIF4A	kinesin family member 4A [Source:HGNC Symbol;Acc:13339]	X	615.145	10.2376	1.59973e-35			ENSG00000101986	ABCD1	ATP-binding cassette, sub-family D (ALD), member 1 [Source:HGNC Symbol;Acc:61]	X	264.414	2.56032	1.1882e-09			ENSG00000271375			Y	207.216	1.43571	0.0275871
ENSG00000116133	DHCR24	24-dehydrocholesterol reductase [Source:HGNC Symbol;Acc:2859]	1	2410.54	6.77079	1.84603e-35			ENSG00000105655	ISYNA1	inositol-3-phosphate synthase 1 [Source:HGNC Symbol;Acc:29821]	19	127.118	-2.6547	1.23668e-09			ENSG00000105426	PTPRS	protein tyrosine phosphatase, receptor type, S [Source:HGNC Symbol;Acc:9681]	19	96.021	1.62018	0.027956
ENSG00000135362	PRR5L	proline rich 5 like [Source:HGNC Symbol;Acc:25878]	11	301.923	7.55071	1.90114e-35			ENSG00000180198	RCC1	regulator of chromosome condensation 1 [Source:HGNC Symbol;Acc:1913]	1	1296.92	-2.10853	1.26955e-09			ENSG00000101986	ABCD1	ATP-binding cassette, sub-family D (ALD), member 1 [Source:HGNC Symbol;Acc:61]	X	264.414	-1.27988	0.0285751
ENSG00000270681			4	358.354	-5.87665	2.23534e-35			ENSG00000214274	ANG	angiogenin, ribonuclease, RNase A family, 5 [Source:HGNC Symbol;Acc:483]	14	174.824	2.08947	1.53203e-09			ENSG00000134291	TMEM106C	transmembrane protein 106C [Source:HGNC Symbol;Acc:28775]	12	1748	-1.25765	0.028978
ENSG00000149418	ST14	suppression of tumorigenicity 14 (colon carcinoma) [Source:HGNC Symbol;Acc:11344]	11	1696.67	-5.01736	2.54592e-35			ENSG00000144354	CDCA7	cell division cycle associated 7 [Source:HGNC Symbol;Acc:14628]	2	450.847	-4.20978	1.53464e-09			ENSG00000008517	IL32	interleukin 32 [Source:HGNC Symbol;Acc:16830]	16	564.535	-2.21357	0.0290974
ENSG00000138758	SEPT11	septin 11 [Source:HGNC Symbol;Acc:25589]	4	1442.76	4.50024	2.57487e-35			ENSG00000166788	SAAL1	serum amyloid A-like 1 [Source:HGNC Symbol;Acc:25158]	11	587.959	-1.68411	1.54184e-09			ENSG00000175984	DENND2C	DENN/MADD domain containing 2C [Source:HGNC Symbol;Acc:24748]	1	48.7613	1.70244	0.0292249
ENSG00000068489	PRR11	proline rich 11 [Source:HGNC Symbol;Acc:25619]	17	745.615	6.44328	2.59444e-35			ENSG00000113742	CPEB4	cytoplasmic polyadenylation element binding protein 4 [Source:HGNC Symbol;Acc:21747]	5	4941.11	2.44656	1.59344e-09			ENSG00000178999	AURKB	aurora kinase B [Source:HGNC Symbol;Acc:11390]	17	896.83	-1.42146	0.0292249
ENSG00000179152	TCAIM	T cell activation inhibitor, mitochondrial [Source:HGNC Symbol;Acc:25241]	3	482.983	4.04243	2.59444e-35			ENSG00000211611	IGKV6-21	immunoglobulin kappa variable 6-21 (non-functional) [Source:HGNC Symbol;Acc:5836]	2	10324.8	3.79527	1.60391e-09			ENSG00000145386	CCNA2	cyclin A2 [Source:HGNC Symbol;Acc:1578]	4	2016.15	-1.44067	0.0294924
ENSG00000040933	INPP4A	inositol polyphosphate-4-phosphatase, type I, 107kDa [Source:HGNC Symbol;Acc:6074]	2	5716.9	3.03905	3.23798e-35			ENSG00000146410	MTFR2	mitochondrial fission regulator 2 [Source:HGNC Symbol;Acc:21115]	6	294.574	-2.01207	1.63635e-09			ENSG00000197471	SPN	sialophorin [Source:HGNC Symbol;Acc:11249]	16	1316.68	-1.82338	0.0299251
ENSG00000188001	TPRG1	tumor protein p63 regulated 1 [Source:HGNC Symbol;Acc:24759]	3	340.19	8.30311	3.9798e-35			ENSG00000166736	HTR3A	5-hydroxytryptamine (serotonin) receptor 3A, ionotropic [Source:HGNC Symbol;Acc:5297]	11	37.96	-6.1061	1.64882e-09			ENSG00000163154	TNFAIP8L2	tumor necrosis factor, alpha-induced protein 8-like 2 [Source:HGNC Symbol;Acc:26277]	1	74.8949	-1.21423	0.0307184
ENSG00000132423	COQ3	coenzyme Q3 methyltransferase [Source:HGNC Symbol;Acc:18175]	6	168.554	4.13367	4.40284e-35			ENSG00000146731	CCT6A	chaperonin containing TCP1, subunit 6A (zeta 1) [Source:HGNC Symbol;Acc:1620]	7	4413.67	-1.59439	1.77369e-09			ENSG00000110492	MDK	midkine (neurite growth-promoting factor 2) [Source:HGNC Symbol;Acc:6972]	11	66.2332	1.95123	0.0307672
ENSG00000145331	TRMT10A	tRNA methyltransferase 10 homolog A (S. cerevisiae) [Source:HGNC Symbol;Acc:28403]	4	259.894	3.81905	5.10286e-35			ENSG00000143653	SCCPDH	saccharopine dehydrogenase (putative) [Source:HGNC Symbol;Acc:24275]	1	267.847	-2.30867	1.78235e-09			ENSG00000184384	MAML2	mastermind-like 2 (Drosophila) [Source:HGNC Symbol;Acc:16259]	11	201.596	1.40887	0.0307672
ENSG00000183137	CEP57L1	centrosomal protein 57kDa-like 1 [Source:HGNC Symbol;Acc:21561]	6	384.9	4.32057	5.97106e-35			ENSG00000100453	GZMB	granzyme B (granzyme 2, cytotoxic T-lymphocyte-associated serine esterase 1) [Source:HGNC Symbol;Acc:4709]	14	489.589	4.65624	1.86172e-09			ENSG00000185989	RASA3	RAS p21 protein activator 3 [Source:HGNC Symbol;Acc:20331]	13	2608.39	-1.31023	0.0307672
ENSG00000176171	BNIP3	BCL2/adenovirus E1B 19kDa interacting protein 3 [Source:HGNC Symbol;Acc:1084]	10	759.049	4.05249	8.36471e-35			ENSG00000107201	DDX58	DEAD (Asp-Glu-Ala-Asp) box polypeptide 58 [Source:HGNC Symbol;Acc:19102]	9	955.091	2.11645	1.96973e-09			ENSG00000142347	MYO1F	myosin IF [Source:HGNC Symbol;Acc:7600]	19	1229.87	-1.04426	0.0308316
ENSG00000184863	RBM33	RNA binding motif protein 33 [Source:HGNC Symbol;Acc:27223]	7	5514.15	-2.37102	9.97155e-35			ENSG00000211641	IGLV11-55	immunoglobulin lambda variable 11-55 (non-functional) [Source:HGNC Symbol;Acc:5886]	22	165.224	3.08633	1.97174e-09			ENSG00000166704	ZNF606	zinc finger protein 606 [Source:HGNC Symbol;Acc:25879]	19	235.966	1.00951	0.0310806
ENSG00000168310	IRF2	interferon regulatory factor 2 [Source:HGNC Symbol;Acc:6117]	4	2613.13	4.85629	1.03552e-34			ENSG00000068971	PPP2R5B	protein phosphatase 2, regulatory subunit B', beta [Source:HGNC Symbol;Acc:9310]	11	405.955	1.3732	2.06018e-09			ENSG00000085491	SLC25A24	solute carrier family 25 (mitochondrial carrier; phosphate carrier), member 24 [Source:HGNC Symbol;Acc:20662]	1	534.772	-1.33227	0.0311418
ENSG00000223804			1	193.55	-4.22788	1.03552e-34			ENSG00000143797	MBOAT2	membrane bound O-acyltransferase domain containing 2 [Source:HGNC Symbol;Acc:25193]	2	20.3511	-5.63664	2.15854e-09			ENSG00000223551	TMSB4XP4	thymosin beta 4, X-linked pseudogene 4 [Source:HGNC Symbol;Acc:11886]	9	185.798	-1.52599	0.0314881
ENSG00000100290	BIK	BCL2-interacting killer (apoptosis-inducing) [Source:HGNC Symbol;Acc:1051]	22	258.594	4.63634	1.08639e-34			ENSG00000154645	CHODL	chondrolectin [Source:HGNC Symbol;Acc:17807]	21	55.1956	3.28966	2.15854e-09			ENSG00000074660	SCARF1	scavenger receptor class F, member 1 [Source:HGNC Symbol;Acc:16820]	17	50.6886	1.79169	0.0316406
ENSG00000138413	IDH1	isocitrate dehydrogenase 1 (NADP+), soluble [Source:HGNC Symbol;Acc:5382]	2	1162.71	4.17383	1.14204e-34			ENSG00000056558	TRAF1	TNF receptor-associated factor 1 [Source:HGNC Symbol;Acc:12031]	9	456.338	-2.91931	2.17442e-09			ENSG00000109736	MFSD10	major facilitator superfamily domain containing 10 [Source:HGNC Symbol;Acc:16894]	4	977.674	-1.31159	0.0316406
ENSG00000181751	C5orf30	chromosome 5 open reading frame 30 [Source:HGNC Symbol;Acc:25052]	5	357.017	3.49723	1.14226e-34			ENSG00000123374	CDK2	cyclin-dependent kinase 2 [Source:HGNC Symbol;Acc:1771]	12	890.163	-1.39684	2.17442e-09			ENSG00000072571	HMMR	hyaluronan-mediated motility receptor (RHAMM) [Source:HGNC Symbol;Acc:5012]	5	1312.85	-1.08641	0.031671
ENSG00000161921	CXCL16	chemokine (C-X-C motif) ligand 16 [Source:HGNC Symbol;Acc:16642]	17	267.899	-6.00276	1.19159e-34			ENSG00000161981	SNRNP25	small nuclear ribonucleoprotein 25kDa (U11/U12) [Source:HGNC Symbol;Acc:14161]	16	1018.2	-1.68745	2.18919e-09			ENSG00000026025	VIM	vimentin [Source:HGNC Symbol;Acc:12692]	10	10495.8	-1.43684	0.0324054
ENSG00000166002	SMCO4	single-pass membrane protein with coiled-coil domains 4 [Source:HGNC Symbol;Acc:24810]	11	140.525	6.0821	1.40043e-34			ENSG00000130702	LAMA5	laminin, alpha 5 [Source:HGNC Symbol;Acc:6485]	20	1866.51	2.44264	2.37417e-09			ENSG00000082293	COL19A1	collagen, type XIX, alpha 1 [Source:HGNC Symbol;Acc:2196]	6	286.691	-1.41109	0.0328986
ENSG00000160613	PCSK7	proprotein convertase subtilisin/kexin type 7 [Source:HGNC Symbol;Acc:8748]	11	3381.98	-2.91618	1.55949e-34			ENSG00000198176	TFDP1	transcription factor Dp-1 [Source:HGNC Symbol;Acc:11749]	13	2846.59	-1.52283	2.43473e-09			ENSG00000172893	DHCR7	7-dehydrocholesterol reductase [Source:HGNC Symbol;Acc:2860]	11	898.206	-1.48853	0.0328986
ENSG00000205189	ZBTB10	zinc finger and BTB domain containing 10 [Source:HGNC Symbol;Acc:30953]	8	1657.01	-4.72869	1.58238e-34			ENSG00000197275	RAD54B	RAD54 homolog B (S. cerevisiae) [Source:HGNC Symbol;Acc:17228]	8	55.9357	-2.59435	2.53476e-09			ENSG00000229119			5	5061.8	-1.16578	0.0328986
ENSG00000110848	CD69	CD69 molecule [Source:HGNC Symbol;Acc:1694]	12	6368.29	-6.18731	2.07853e-34			ENSG00000268913			19	129.555	2.12906	2.53476e-09			ENSG00000266753			17	91.2528	1.0765	0.0331667
ENSG00000184588	PDE4B	phosphodiesterase 4B, cAMP-specific [Source:HGNC Symbol;Acc:8781]	1	6622.6	-3.39867	2.29156e-34			ENSG00000160932	LY6E	lymphocyte antigen 6 complex, locus E [Source:HGNC Symbol;Acc:6727]	8	6624.36	2.3042	2.58426e-09			ENSG00000198169	ZNF251	zinc finger protein 251 [Source:HGNC Symbol;Acc:13045]	8	347.458	1.08317	0.0335295
ENSG00000177156	TALDO1	transaldolase 1 [Source:HGNC Symbol;Acc:11559]	11	2927.39	4.53409	2.33589e-34			ENSG00000133805	AMPD3	adenosine monophosphate deaminase 3 [Source:HGNC Symbol;Acc:470]	11	667.109	-2.16476	2.60107e-09			ENSG00000174442	ZWILCH	zwilch kinetochore protein [Source:HGNC Symbol;Acc:25468]	15	845.994	-1.03701	0.0339746
ENSG00000083444	PLOD1	procollagen-lysine, 2-oxoglutarate 5-dioxygenase 1 [Source:HGNC Symbol;Acc:9081]	1	1152.54	4.67292	2.34487e-34			ENSG00000158050	DUSP2	dual specificity phosphatase 2 [Source:HGNC Symbol;Acc:3068]	2	923.337	-1.8471	2.78827e-09			ENSG00000225205			2	273.089	1.06091	0.0341278
ENSG00000152455	SUV39H2	suppressor of variegation 3-9 homolog 2 (Drosophila) [Source:HGNC Symbol;Acc:17287]	10	388.935	4.22653	2.47014e-34			ENSG00000065308	TRAM2	translocation associated membrane protein 2 [Source:HGNC Symbol;Acc:16855]	6	10731	1.51638	2.88225e-09			ENSG00000138642	HERC6	HECT and RLD domain containing E3 ubiquitin protein ligase family member 6 [Source:HGNC Symbol;Acc:26072]	4	917.018	1.1966	0.0343641
ENSG00000166803	KIAA0101	KIAA0101 [Source:HGNC Symbol;Acc:28961]	15	1221.67	7.94795	2.78525e-34			ENSG00000132436	FIGNL1	fidgetin-like 1 [Source:HGNC Symbol;Acc:13286]	7	863.577	-2.21424	2.90121e-09			ENSG00000092853	CLSPN	claspin [Source:HGNC Symbol;Acc:19715]	1	573.381	-1.13422	0.0347741
ENSG00000198932	GPRASP1	G protein-coupled receptor associated sorting protein 1 [Source:HGNC Symbol;Acc:24834]	X	307.479	-6.41012	3.06122e-34			ENSG00000044090	CUL7	cullin 7 [Source:HGNC Symbol;Acc:21024]	6	799.953	1.66743	3.00952e-09			ENSG00000180198	RCC1	regulator of chromosome condensation 1 [Source:HGNC Symbol;Acc:1913]	1	1296.92	-1.04138	0.0347741
ENSG00000166860	ZBTB39	zinc finger and BTB domain containing 39 [Source:HGNC Symbol;Acc:29014]	12	1040.18	-2.51807	3.46874e-34			ENSG00000228519			X	129.023	-1.97389	3.00952e-09			ENSG00000012048	BRCA1	breast cancer 1, early onset [Source:HGNC Symbol;Acc:1100]	17	952.776	-1.03928	0.0348304
ENSG00000116120	FARSB	phenylalanyl-tRNA synthetase, beta subunit [Source:HGNC Symbol;Acc:17800]	2	1403.7	2.95696	3.60318e-34			ENSG00000092853	CLSPN	claspin [Source:HGNC Symbol;Acc:19715]	1	573.381	-2.21961	3.05799e-09			ENSG00000213719	CLIC1	chloride intracellular channel 1 [Source:HGNC Symbol;Acc:2062]	6	10390.8	-1.08906	0.0348304
ENSG00000166845	C18orf54	chromosome 18 open reading frame 54 [Source:HGNC Symbol;Acc:13796]	18	210.459	5.98181	3.73467e-34			ENSG00000135114	OASL	2'-5'-oligoadenylate synthetase-like [Source:HGNC Symbol;Acc:8090]	12	577.603	3.46854	3.11126e-09			ENSG00000117632	STMN1	stathmin 1 [Source:HGNC Symbol;Acc:6510]	1	4022.6	-1.25432	0.0348831
ENSG00000138639	ARHGAP24	Rho GTPase activating protein 24 [Source:HGNC Symbol;Acc:25361]	4	1162.48	-4.16591	3.75366e-34			ENSG00000141076	CIRH1A	cirrhosis, autosomal recessive 1A (cirhin) [Source:HGNC Symbol;Acc:1983]	16	1372.38	-1.4034	3.12194e-09			ENSG00000004660	CAMKK1	calcium/calmodulin-dependent protein kinase kinase 1, alpha [Source:HGNC Symbol;Acc:1469]	17	508.785	1.12311	0.0354316
ENSG00000172269	DPAGT1	dolichyl-phosphate (UDP-N-acetylglucosamine) N-acetylglucosaminephosphotransferase 1 (GlcNAc-1-P transferase) [Source:HGNC Symbol;Acc:2995]	11	1458.77	4.6971	3.99382e-34			ENSG00000229092	IGHV3-47	immunoglobulin heavy variable 3-47 (pseudogene) [Source:HGNC Symbol;Acc:5605]	14	466.784	3.01845	3.39209e-09			ENSG00000068489	PRR11	proline rich 11 [Source:HGNC Symbol;Acc:25619]	17	745.615	-1.55822	0.0354316
ENSG00000179029	TMEM107	transmembrane protein 107 [Source:HGNC Symbol;Acc:28128]	17	203.229	4.95704	4.02963e-34			ENSG00000095585	BLNK	B-cell linker [Source:HGNC Symbol;Acc:14211]	10	2573.75	1.63922	3.39565e-09			ENSG00000170873	MTSS1	metastasis suppressor 1 [Source:HGNC Symbol;Acc:20443]	8	1266.47	-1.47711	0.0354316
ENSG00000167566	NCKAP5L	NCK-associated protein 5-like [Source:HGNC Symbol;Acc:29321]	12	98.1933	-5.0619	4.40581e-34			ENSG00000134802	SLC43A3	solute carrier family 43, member 3 [Source:HGNC Symbol;Acc:17466]	11	646.207	-2.72453	3.42651e-09			ENSG00000221968	FADS3	fatty acid desaturase 3 [Source:HGNC Symbol;Acc:3576]	11	605.199	-1.13522	0.0354316
ENSG00000114796	KLHL24	kelch-like family member 24 [Source:HGNC Symbol;Acc:25947]	3	3027.08	-4.23643	5.01585e-34			ENSG00000162433	AK4	adenylate kinase 4 [Source:HGNC Symbol;Acc:363]	1	904.219	-3.66705	3.42651e-09			ENSG00000234289	H2BFS	H2B histone family, member S (pseudogene) [Source:HGNC Symbol;Acc:4762]	21	93.2184	1.32673	0.0356213
ENSG00000104894	CD37	CD37 molecule [Source:HGNC Symbol;Acc:1666]	19	6290.24	-3.9818	5.34437e-34			ENSG00000052841	TTC17	tetratricopeptide repeat domain 17 [Source:HGNC Symbol;Acc:25596]	11	2782.78	1.81267	3.53327e-09			ENSG00000018869	ZNF582	zinc finger protein 582 [Source:HGNC Symbol;Acc:26421]	19	59.2099	1.0446	0.0356963
ENSG00000146410	MTFR2	mitochondrial fission regulator 2 [Source:HGNC Symbol;Acc:21115]	6	294.574	3.9777	5.65282e-34			ENSG00000125384	PTGER2	prostaglandin E receptor 2 (subtype EP2), 53kDa [Source:HGNC Symbol;Acc:9594]	14	20.844	-5.07115	3.94318e-09			ENSG00000187068	C3orf70	chromosome 3 open reading frame 70 [Source:HGNC Symbol;Acc:33731]	3	177.934	1.32482	0.0357003
ENSG00000063241	ISOC2	isochorismatase domain containing 2 [Source:HGNC Symbol;Acc:26278]	19	863.35	4.0039	5.69845e-34			ENSG00000148053	NTRK2	neurotrophic tyrosine kinase, receptor, type 2 [Source:HGNC Symbol;Acc:8032]	9	18.3677	-5.53991	3.94318e-09			ENSG00000185760	KCNQ5	potassium voltage-gated channel, KQT-like subfamily, member 5 [Source:HGNC Symbol;Acc:6299]	6	400.404	-1.89907	0.0362396
ENSG00000162813	BPNT1	3'(2'), 5'-bisphosphate nucleotidase 1 [Source:HGNC Symbol;Acc:1096]	1	737.922	3.7987	5.84148e-34			ENSG00000120694	HSPH1	heat shock 105kDa/110kDa protein 1 [Source:HGNC Symbol;Acc:16969]	13	3029.6	-2.12815	3.94985e-09			ENSG00000139734	DIAPH3	diaphanous-related formin 3 [Source:HGNC Symbol;Acc:15480]	13	503.875	-1.43128	0.0370081
ENSG00000148450	MSRB2	methionine sulfoxide reductase B2 [Source:HGNC Symbol;Acc:17061]	10	198.02	4.38089	6.96695e-34			ENSG00000158850	B4GALT3	UDP-Gal:betaGlcNAc beta 1,4- galactosyltransferase, polypeptide 3 [Source:HGNC Symbol;Acc:926]	1	4017.13	1.57552	4.33533e-09			ENSG00000159259	CHAF1B	chromatin assembly factor 1, subunit B (p60) [Source:HGNC Symbol;Acc:1911]	21	363.123	-1.41853	0.0371801
ENSG00000120509	PDZD11	PDZ domain containing 11 [Source:HGNC Symbol;Acc:28034]	X	409.653	3.17613	7.11318e-34			ENSG00000214544	GTF2IRD2P1	GTF2I repeat domain containing 2 pseudogene 1 [Source:HGNC Symbol;Acc:33127]	7	213.438	2.01338	4.39138e-09			ENSG00000138092	CENPO	centromere protein O [Source:HGNC Symbol;Acc:28152]	2	483.223	-1.05147	0.0373656
ENSG00000177666	PNPLA2	patatin-like phospholipase domain containing 2 [Source:HGNC Symbol;Acc:30802]	11	1432.48	-2.77549	7.37759e-34			ENSG00000251039	IGKV2D-40	immunoglobulin kappa variable 2D-40 [Source:HGNC Symbol;Acc:5804]	2	10348.6	4.5877	4.55716e-09			ENSG00000115020	PIKFYVE	phosphoinositide kinase, FYVE finger containing [Source:HGNC Symbol;Acc:23785]	2	4156.66	1.01076	0.0376417
ENSG00000051180	RAD51	RAD51 recombinase [Source:HGNC Symbol;Acc:9817]	15	442.765	4.41648	7.93108e-34			ENSG00000171033	PKIA	protein kinase (cAMP-dependent, catalytic) inhibitor alpha [Source:HGNC Symbol;Acc:9017]	8	301.859	-1.81937	4.70293e-09			ENSG00000143476	DTL	denticleless E3 ubiquitin protein ligase homolog (Drosophila) [Source:HGNC Symbol;Acc:30288]	1	1197.06	-1.4359	0.0376417
ENSG00000076382	SPAG5	sperm associated antigen 5 [Source:HGNC Symbol;Acc:13452]	17	1424.45	4.57523	8.29062e-34			ENSG00000204252	HLA-DOA	major histocompatibility complex, class II, DO alpha [Source:HGNC Symbol;Acc:4936]	6	875.999	-2.60319	4.84557e-09			ENSG00000171320	ESCO2	establishment of sister chromatid cohesion N-acetyltransferase 2 [Source:HGNC Symbol;Acc:27230]	8	660.847	-1.3201	0.0377623
ENSG00000215271	HOMEZ	homeobox and leucine zipper encoding [Source:HGNC Symbol;Acc:20164]	14	361.306	4.38493	9.24814e-34			ENSG00000141682	PMAIP1	phorbol-12-myristate-13-acetate-induced protein 1 [Source:HGNC Symbol;Acc:9108]	18	2673.96	-2.4276	4.85212e-09			ENSG00000162063	CCNF	cyclin F [Source:HGNC Symbol;Acc:1591]	16	811.894	-1.24843	0.0382284
ENSG00000132763	MMACHC	methylmalonic aciduria (cobalamin deficiency) cblC type, with homocystinuria [Source:HGNC Symbol;Acc:24525]	1	212.325	5.41765	9.60532e-34			ENSG00000128590	DNAJB9	DnaJ (Hsp40) homolog, subfamily B, member 9 [Source:HGNC Symbol;Acc:6968]	7	7567.55	2.69902	4.95817e-09			ENSG00000055163	CYFIP2	cytoplasmic FMR1 interacting protein 2 [Source:HGNC Symbol;Acc:13760]	5	7553.28	-1.08501	0.0382572
ENSG00000252061	RNU6-415P	RNA, U6 small nuclear 415, pseudogene [Source:HGNC Symbol;Acc:47378]	15	69.9106	-6.09316	1.14948e-33			ENSG00000269640			19	293.543	1.77804	4.95971e-09			ENSG00000139318	DUSP6	dual specificity phosphatase 6 [Source:HGNC Symbol;Acc:3072]	12	223.176	-1.78372	0.0382572
ENSG00000011258	MBTD1	mbt domain containing 1 [Source:HGNC Symbol;Acc:19866]	17	940.445	-2.29503	1.17768e-33			ENSG00000130598	TNNI2	troponin I type 2 (skeletal, fast) [Source:HGNC Symbol;Acc:11946]	11	38.3877	2.54822	5.00287e-09			ENSG00000225964			2	80.3491	2.27281	0.0382572
ENSG00000181938	GINS3	GINS complex subunit 3 (Psf3 homolog) [Source:HGNC Symbol;Acc:25851]	16	317.596	5.63035	1.44562e-33			ENSG00000067057	PFKP	phosphofructokinase, platelet [Source:HGNC Symbol;Acc:8878]	10	1856.93	-2.16755	5.24452e-09			ENSG00000167912			8	96.0851	-1.08686	0.0387755
ENSG00000186076			12	4986.03	3.47355	1.54129e-33			ENSG00000167553	TUBA1C	tubulin, alpha 1c [Source:HGNC Symbol;Acc:20768]	12	4900.09	-1.93154	5.3473e-09			ENSG00000186187	ZNRF1	zinc and ring finger 1, E3 ubiquitin protein ligase [Source:HGNC Symbol;Acc:18452]	16	78.3226	-1.22151	0.0387755
ENSG00000111252	SH2B3	SH2B adaptor protein 3 [Source:HGNC Symbol;Acc:29605]	12	4328.25	-3.86679	1.58285e-33			ENSG00000067208	EVI5	ecotropic viral integration site 5 [Source:HGNC Symbol;Acc:3501]	1	525.234	2.0484	5.49892e-09			ENSG00000001630	CYP51A1	cytochrome P450, family 51, subfamily A, polypeptide 1 [Source:HGNC Symbol;Acc:2649]	7	177.281	-1.18707	0.0392962
ENSG00000216285			12	2379.09	3.30942	1.66324e-33			ENSG00000158828	PINK1	PTEN induced putative kinase 1 [Source:HGNC Symbol;Acc:14581]	1	241.295	2.64503	6.06939e-09			ENSG00000152256	PDK1	pyruvate dehydrogenase kinase, isozyme 1 [Source:HGNC Symbol;Acc:8809]	2	7654.38	1.07573	0.0392962
ENSG00000140525	FANCI	Fanconi anemia, complementation group I [Source:HGNC Symbol;Acc:25568]	15	1693.2	3.70805	1.66845e-33			ENSG00000178685	PARP10	poly (ADP-ribose) polymerase family, member 10 [Source:HGNC Symbol;Acc:25895]	8	2503.23	1.91654	6.21221e-09			ENSG00000120129	DUSP1	dual specificity phosphatase 1 [Source:HGNC Symbol;Acc:3064]	5	4394.28	1.59241	0.0392968
ENSG00000065308	TRAM2	translocation associated membrane protein 2 [Source:HGNC Symbol;Acc:16855]	6	10731	2.88841	1.71277e-33			ENSG00000187840	EIF4EBP1	eukaryotic translation initiation factor 4E binding protein 1 [Source:HGNC Symbol;Acc:3288]	8	673.671	-2.11818	6.29962e-09			ENSG00000121380	BCL2L14	BCL2-like 14 (apoptosis facilitator) [Source:HGNC Symbol;Acc:16657]	12	37.5969	1.26557	0.0400724
ENSG00000091137	SLC26A4	solute carrier family 26 (anion exchanger), member 4 [Source:HGNC Symbol;Acc:8818]	7	107.383	5.10147	1.89302e-33			ENSG00000183508	FAM46C	family with sequence similarity 46, member C [Source:HGNC Symbol;Acc:24712]	1	35999.1	2.06065	6.32961e-09			ENSG00000152253	SPC25	SPC25, NDC80 kinetochore complex component [Source:HGNC Symbol;Acc:24031]	2	351.043	-1.13066	0.0405339
ENSG00000206562	METTL6	methyltransferase like 6 [Source:HGNC Symbol;Acc:28343]	3	276.638	3.04789	2.05588e-33			ENSG00000153066	TXNDC11	thioredoxin domain containing 11 [Source:HGNC Symbol;Acc:28030]	16	11841.6	2.06228	6.4199e-09			ENSG00000125968	ID1	inhibitor of DNA binding 1, dominant negative helix-loop-helix protein [Source:HGNC Symbol;Acc:5360]	20	69.9942	1.7824	0.0413528
ENSG00000160908	ZNF394	zinc finger protein 394 [Source:HGNC Symbol;Acc:18832]	7	1401.09	-2.75945	2.28443e-33			ENSG00000115267	IFIH1	interferon induced with helicase C domain 1 [Source:HGNC Symbol;Acc:18873]	2	2789.17	2.44414	6.4456e-09			ENSG00000145912	NHP2	NHP2 ribonucleoprotein [Source:HGNC Symbol;Acc:14377]	5	585.32	-1.02915	0.0413528
ENSG00000118096	IFT46	intraflagellar transport 46 homolog (Chlamydomonas) [Source:HGNC Symbol;Acc:26146]	11	278.272	2.77467	2.41822e-33			ENSG00000163655	GMPS	guanine monphosphate synthase [Source:HGNC Symbol;Acc:4378]	3	1143.21	-2.34076	6.66079e-09			ENSG00000163827	LRRC2	leucine rich repeat containing 2 [Source:HGNC Symbol;Acc:14676]	3	36.788	-1.17527	0.0413528
ENSG00000120253	NUP43	nucleoporin 43kDa [Source:HGNC Symbol;Acc:21182]	6	873.693	3.44864	2.56407e-33			ENSG00000180535	BHLHA15	basic helix-loop-helix family, member a15 [Source:HGNC Symbol;Acc:22265]	7	812.581	2.90505	6.66079e-09			ENSG00000260114			16	52.7047	1.51657	0.0413528
ENSG00000262944			16	1403.23	-2.9438	2.61739e-33			ENSG00000240382	IGKV1-17	immunoglobulin kappa variable 1-17 [Source:HGNC Symbol;Acc:5733]	2	61120	3.84126	7.00562e-09			ENSG00000112195	TREML2	triggering receptor expressed on myeloid cells-like 2 [Source:HGNC Symbol;Acc:21092]	6	776.859	-1.77844	0.0413715
ENSG00000139946	PELI2	pellino E3 ubiquitin protein ligase family member 2 [Source:HGNC Symbol;Acc:8828]	14	235.639	-5.49203	2.98293e-33			ENSG00000253703	IGHV1-68	immunoglobulin heavy variable 1-68 (pseudogene) [Source:HGNC Symbol;Acc:5557]	14	165.964	3.4628	7.00562e-09			ENSG00000121211	MND1	meiotic nuclear divisions 1 homolog (S. cerevisiae) [Source:HGNC Symbol;Acc:24839]	4	145.816	-1.49941	0.0413715
ENSG00000099800	TIMM13	translocase of inner mitochondrial membrane 13 homolog (yeast) [Source:HGNC Symbol;Acc:11816]	19	658.656	4.03215	3.14336e-33			ENSG00000239264	TXNDC5	thioredoxin domain containing 5 (endoplasmic reticulum) [Source:HGNC Symbol;Acc:21073]	6	3111.08	2.47283	7.03858e-09			ENSG00000150967	ABCB9	ATP-binding cassette, sub-family B (MDR/TAP), member 9 [Source:HGNC Symbol;Acc:50]	12	74.3297	-1.42487	0.0413715
ENSG00000114738	MAPKAPK3	mitogen-activated protein kinase-activated protein kinase 3 [Source:HGNC Symbol;Acc:6888]	3	1347.01	3.32856	3.16455e-33			ENSG00000253545	IGHV3-52	immunoglobulin heavy variable 3-52 (pseudogene) [Source:HGNC Symbol;Acc:5609]	14	308.851	2.89676	7.10003e-09			ENSG00000240038	AMY2B	amylase, alpha 2B (pancreatic) [Source:HGNC Symbol;Acc:478]	1	234.695	1.45984	0.0413943
ENSG00000104856	RELB	v-rel avian reticuloendotheliosis viral oncogene homolog B [Source:HGNC Symbol;Acc:9956]	19	1986.02	-4.38771	3.49208e-33			ENSG00000237127			22	157.259	3.33846	7.32922e-09			ENSG00000167642	SPINT2	serine peptidase inhibitor, Kunitz type, 2 [Source:HGNC Symbol;Acc:11247]	19	603.183	-1.2506	0.0420451
ENSG00000145016	KIAA0226	KIAA0226 [Source:HGNC Symbol;Acc:28991]	3	6762.44	-3.41087	3.51236e-33			ENSG00000186594	MIR22HG	MIR22 host gene (non-protein coding) [Source:HGNC Symbol;Acc:28219]	17	508.011	2.76158	7.37961e-09			ENSG00000075218	GTSE1	G-2 and S-phase expressed 1 [Source:HGNC Symbol;Acc:13698]	22	817.002	-1.31817	0.0421077
ENSG00000155906	RMND1	required for meiotic nuclear division 1 homolog (S. cerevisiae) [Source:HGNC Symbol;Acc:21176]	6	351.968	3.1738	4.10002e-33			ENSG00000117394	SLC2A1	solute carrier family 2 (facilitated glucose transporter), member 1 [Source:HGNC Symbol;Acc:11005]	1	3283.73	-2.32571	7.50987e-09			ENSG00000118513	MYB	v-myb avian myeloblastosis viral oncogene homolog [Source:HGNC Symbol;Acc:7545]	6	374.305	-1.62008	0.0424829
ENSG00000100629	CEP128	centrosomal protein 128kDa [Source:HGNC Symbol;Acc:20359]	14	1457.87	3.70152	4.32031e-33			ENSG00000253578	IGKV1-22	immunoglobulin kappa variable 1-22 (pseudogene) [Source:HGNC Symbol;Acc:5734]	2	117.152	3.70216	7.5813e-09			ENSG00000162244	RPL29	ribosomal protein L29 [Source:HGNC Symbol;Acc:10331]	3	33397.6	-1.21665	0.0425096
ENSG00000129480	DTD2	D-tyrosyl-tRNA deacylase 2 (putative) [Source:HGNC Symbol;Acc:20277]	14	417.802	3.91458	5.63677e-33			ENSG00000159110	IFNAR2	interferon (alpha, beta and omega) receptor 2 [Source:HGNC Symbol;Acc:5433]	21	2299.23	1.61683	7.5996e-09			ENSG00000211626	IGKV6D-41	immunoglobulin kappa variable 6D-41 (non-functional) [Source:HGNC Symbol;Acc:5838]	2	30.0434	1.24696	0.0425096
ENSG00000106477	CEP41	centrosomal protein 41kDa [Source:HGNC Symbol;Acc:12370]	7	207.501	5.31976	6.04888e-33			ENSG00000170364	SETMAR	SET domain and mariner transposase fusion gene [Source:HGNC Symbol;Acc:10762]	3	124.571	-1.82744	8.06612e-09			ENSG00000130649	CYP2E1	cytochrome P450, family 2, subfamily E, polypeptide 1 [Source:HGNC Symbol;Acc:2631]	10	51.5061	1.98424	0.0426344
ENSG00000143603	KCNN3	potassium intermediate/small conductance calcium-activated channel, subfamily N, member 3 [Source:HGNC Symbol;Acc:6292]	1	2795.02	5.429	8.95752e-33			ENSG00000101745	ANKRD12	ankyrin repeat domain 12 [Source:HGNC Symbol;Acc:29135]	18	5519.02	2.01418	8.96125e-09			ENSG00000105663	KMT2B	lysine (K)-specific methyltransferase 2B [Source:HGNC Symbol;Acc:15840]	19	73.9447	1.24943	0.0426394
ENSG00000188352	FOCAD	focadhesin [Source:HGNC Symbol;Acc:23377]	9	971.267	3.73186	9.09102e-33			ENSG00000245060	LINC00847	long intergenic non-protein coding RNA 847 [Source:HGNC Symbol;Acc:45050]	5	635.763	1.18599	9.02016e-09			ENSG00000103187	COTL1	coactosin-like 1 (Dictyostelium) [Source:HGNC Symbol;Acc:18304]	16	6363.55	-1.50145	0.0429675
ENSG00000130522	JUND	jun D proto-oncogene [Source:HGNC Symbol;Acc:6206]	19	7077.34	-4.08595	1.0663e-32			ENSG00000211657	IGLV3-32	immunoglobulin lambda variable 3-32 (non-functional) [Source:HGNC Symbol;Acc:5914]	22	313.01	3.42224	9.0854e-09			ENSG00000254097	IGKV3D-25	immunoglobulin kappa variable 3D-25 (pseudogene) [Source:HGNC Symbol;Acc:5826]	2	29.7169	1.47777	0.0435886
ENSG00000163219	ARHGAP25	Rho GTPase activating protein 25 [Source:HGNC Symbol;Acc:28951]	2	5990.63	-3.79191	1.16588e-32			ENSG00000101412	E2F1	E2F transcription factor 1 [Source:HGNC Symbol;Acc:3113]	20	553.725	-2.12642	9.4758e-09			ENSG00000105492	SIGLEC6	sialic acid binding Ig-like lectin 6 [Source:HGNC Symbol;Acc:10875]	19	87.4182	-1.77119	0.0436438
ENSG00000127334	DYRK2	dual-specificity tyrosine-(Y)-phosphorylation regulated kinase 2 [Source:HGNC Symbol;Acc:3093]	12	1627.55	-2.89772	1.21735e-32			ENSG00000198814	GK	glycerol kinase [Source:HGNC Symbol;Acc:4289]	X	270.956	-1.61849	1.00342e-08			ENSG00000253690			8	35.4156	-1.34361	0.0436438
ENSG00000137310	TCF19	transcription factor 19 [Source:HGNC Symbol;Acc:11629]	6	1772.48	4.83796	1.24219e-32			ENSG00000253920	IGLV3-31	immunoglobulin lambda variable 3-31 (pseudogene) [Source:HGNC Symbol;Acc:5913]	22	56.8447	2.63584	1.01901e-08			ENSG00000165304	MELK	maternal embryonic leucine zipper kinase [Source:HGNC Symbol;Acc:16870]	9	761.979	-1.24853	0.0442007
ENSG00000160752	FDPS	farnesyl diphosphate synthase [Source:HGNC Symbol;Acc:3631]	1	1758.92	2.89556	1.24571e-32			ENSG00000171793	CTPS1	CTP synthase 1 [Source:HGNC Symbol;Acc:2519]	1	1164.45	-1.8168	1.02097e-08			ENSG00000104490	NCALD	neurocalcin delta [Source:HGNC Symbol;Acc:7655]	8	310.994	-1.418	0.0444732
ENSG00000108479	GALK1	galactokinase 1 [Source:HGNC Symbol;Acc:4118]	17	389.295	3.91168	1.37444e-32			ENSG00000172345	STARD5	StAR-related lipid transfer (START) domain containing 5 [Source:HGNC Symbol;Acc:18065]	15	895.36	2.62235	1.05603e-08			ENSG00000124098	FAM210B	family with sequence similarity 210, member B [Source:HGNC Symbol;Acc:16102]	20	144.598	1.2328	0.0444732
ENSG00000038219	BOD1L1	biorientation of chromosomes in cell division 1-like 1 [Source:HGNC Symbol;Acc:31792]	4	3903.02	-2.41035	1.42988e-32			ENSG00000131153	GINS2	GINS complex subunit 2 (Psf2 homolog) [Source:HGNC Symbol;Acc:24575]	16	1098.52	-2.8304	1.06904e-08			ENSG00000174125	TLR1	toll-like receptor 1 [Source:HGNC Symbol;Acc:11847]	4	368.264	1.25978	0.0448404
ENSG00000204599	TRIM39	tripartite motif containing 39 [Source:HGNC Symbol;Acc:10065]	6	742.815	-2.76805	1.45678e-32			ENSG00000243063	IGKV3-7	immunoglobulin kappa variable 3-7 (non-functional) [Source:HGNC Symbol;Acc:5821]	2	9381.95	3.63901	1.10413e-08			ENSG00000239819	IGKV1D-8	immunoglobulin kappa variable 1D-8 [Source:HGNC Symbol;Acc:5759]	2	2423.87	1.35761	0.0448431
ENSG00000166452	AKIP1	A kinase (PRKA) interacting protein 1 [Source:HGNC Symbol;Acc:1170]	11	235.28	4.69299	1.4811e-32			ENSG00000213967	ZNF726	zinc finger protein 726 [Source:HGNC Symbol;Acc:32462]	19	59.6249	-2.94113	1.10623e-08			ENSG00000088367	EPB41L1	erythrocyte membrane protein band 4.1-like 1 [Source:HGNC Symbol;Acc:3378]	20	31.5733	2.37098	0.0449293
ENSG00000162923	WDR26	WD repeat domain 26 [Source:HGNC Symbol;Acc:21208]	1	7027.23	-2.67242	1.64009e-32			ENSG00000184162	NR2C2AP	nuclear receptor 2C2-associated protein [Source:HGNC Symbol;Acc:30763]	19	217.437	-1.90936	1.12805e-08			ENSG00000251495	PPIAP11	peptidylprolyl isomerase A (cyclophilin A) pseudogene 11 [Source:HGNC Symbol;Acc:9263]	5	604.645	-1.14645	0.0449996
ENSG00000134291	TMEM106C	transmembrane protein 106C [Source:HGNC Symbol;Acc:28775]	12	1748	4.62758	1.66076e-32			ENSG00000174132	FAM174A	family with sequence similarity 174, member A [Source:HGNC Symbol;Acc:24943]	5	281.575	1.8148	1.13568e-08			ENSG00000160200	CBS	cystathionine-beta-synthase [Source:HGNC Symbol;Acc:1550]	21	215.747	-2.08038	0.0454951
ENSG00000119559	C19orf25	chromosome 19 open reading frame 25 [Source:HGNC Symbol;Acc:26711]	19	339.484	3.27588	1.74917e-32			ENSG00000073849	ST6GAL1	ST6 beta-galactosamide alpha-2,6-sialyltranferase 1 [Source:HGNC Symbol;Acc:10860]	3	26107.9	2.59758	1.13672e-08			ENSG00000198055	GRK6	G protein-coupled receptor kinase 6 [Source:HGNC Symbol;Acc:4545]	5	4704.02	-1.03583	0.0454951
ENSG00000164967	RPP25L	ribonuclease P/MRP 25kDa subunit-like [Source:HGNC Symbol;Acc:19909]	9	303.535	3.43766	2.14615e-32			ENSG00000073111	MCM2	minichromosome maintenance complex component 2 [Source:HGNC Symbol;Acc:6944]	3	2867.77	-2.72384	1.1571e-08			ENSG00000230202			6	6203.96	-1.20434	0.0454951
ENSG00000100526	CDKN3	cyclin-dependent kinase inhibitor 3 [Source:HGNC Symbol;Acc:1791]	14	949.114	6.66222	2.33024e-32			ENSG00000072694	FCGR2B	Fc fragment of IgG, low affinity IIb, receptor (CD32) [Source:HGNC Symbol;Acc:3618]	1	2172.58	1.75896	1.17785e-08			ENSG00000156970	BUB1B	BUB1 mitotic checkpoint serine/threonine kinase B [Source:HGNC Symbol;Acc:1149]	15	1279.63	-1.08996	0.0467166
ENSG00000166451	CENPN	centromere protein N [Source:HGNC Symbol;Acc:30873]	16	588.734	3.49468	2.33024e-32			ENSG00000134352	IL6ST	interleukin 6 signal transducer (gp130, oncostatin M receptor) [Source:HGNC Symbol;Acc:6021]	5	2960.45	2.1502	1.20638e-08			ENSG00000173272	MZT2A	mitotic spindle organizing protein 2A [Source:HGNC Symbol;Acc:33187]	2	731.227	-1.0404	0.0467585
ENSG00000173207	CKS1B	CDC28 protein kinase regulatory subunit 1B [Source:HGNC Symbol;Acc:19083]	1	1668.31	5.42575	2.95358e-32			ENSG00000149554	CHEK1	checkpoint kinase 1 [Source:HGNC Symbol;Acc:1925]	11	1046.01	-1.98333	1.25615e-08			ENSG00000225886			1	64.5572	1.77666	0.0467938
ENSG00000164687	FABP5	fatty acid binding protein 5 (psoriasis-associated) [Source:HGNC Symbol;Acc:3560]	8	1474	4.3887	3.07696e-32			ENSG00000141504	SAT2	spermidine/spermine N1-acetyltransferase family member 2 [Source:HGNC Symbol;Acc:23160]	17	1064.41	1.47977	1.26003e-08			ENSG00000100092	SH3BP1	SH3-domain binding protein 1 [Source:HGNC Symbol;Acc:10824]	22	853.966	-1.08096	0.0473626
ENSG00000178445	GLDC	glycine dehydrogenase (decarboxylating) [Source:HGNC Symbol;Acc:4313]	9	830.535	6.87723	3.3209e-32			ENSG00000142961	MOB3C	MOB kinase activator 3C [Source:HGNC Symbol;Acc:29800]	1	610.615	1.52368	1.26664e-08			ENSG00000197442	MAP3K5	mitogen-activated protein kinase kinase kinase 5 [Source:HGNC Symbol;Acc:6857]	6	583.206	-1.43276	0.0474408
ENSG00000117395	EBNA1BP2	EBNA1 binding protein 2 [Source:HGNC Symbol;Acc:15531]	1	1407.8	3.86429	3.38863e-32			ENSG00000137478	FCHSD2	FCH and double SH3 domains 2 [Source:HGNC Symbol;Acc:29114]	11	5635.61	2.10153	1.26966e-08			ENSG00000198225	FKBP1C	FK506 binding protein 1C [Source:HGNC Symbol;Acc:21376]	6	329.963	-1.16549	0.0482191
ENSG00000181722	ZBTB20	zinc finger and BTB domain containing 20 [Source:HGNC Symbol;Acc:13503]	3	283.885	-4.3345	3.49837e-32			ENSG00000174123	TLR10	toll-like receptor 10 [Source:HGNC Symbol;Acc:15634]	4	340.873	-2.69924	1.29013e-08			ENSG00000215784	FAM72D	family with sequence similarity 72, member D [Source:HGNC Symbol;Acc:33593]	1	660.684	-1.09928	0.0482191
ENSG00000171223	JUNB	jun B proto-oncogene [Source:HGNC Symbol;Acc:6205]	19	5403.43	-3.69924	3.53011e-32			ENSG00000180549	FUT7	fucosyltransferase 7 (alpha (1,3) fucosyltransferase) [Source:HGNC Symbol;Acc:4018]	9	524.776	-3.63548	1.2923e-08			ENSG00000123473	STIL	SCL/TAL1 interrupting locus [Source:HGNC Symbol;Acc:10879]	1	1000.55	-1.19317	0.0486474
ENSG00000232713			2	101.019	-4.95455	4.0674e-32			ENSG00000224607	IGKV1D-27	immunoglobulin kappa variable 1D-27 (pseudogene) [Source:HGNC Symbol;Acc:5751]	2	12463.1	3.91907	1.31479e-08			ENSG00000101447	FAM83D	family with sequence similarity 83, member D [Source:HGNC Symbol;Acc:16122]	20	230.209	-1.02953	0.0491565
ENSG00000100304	TTLL12	tubulin tyrosine ligase-like family, member 12 [Source:HGNC Symbol;Acc:28974]	22	865.729	3.81659	4.09562e-32			ENSG00000108622	ICAM2	intercellular adhesion molecule 2 [Source:HGNC Symbol;Acc:5345]	17	775.516	1.86427	1.33956e-08			ENSG00000115163	CENPA	centromere protein A [Source:HGNC Symbol;Acc:1851]	2	456.636	-1.22944	0.0491565
ENSG00000122591	FAM126A	family with sequence similarity 126, member A [Source:HGNC Symbol;Acc:24587]	7	1715.93	3.31257	4.65523e-32			ENSG00000125450	NUP85	nucleoporin 85kDa [Source:HGNC Symbol;Acc:8734]	17	988.234	-1.54084	1.38743e-08			ENSG00000162572	SCNN1D	sodium channel, non-voltage-gated 1, delta subunit [Source:HGNC Symbol;Acc:10601]	1	73.1772	1.49297	0.0491565
ENSG00000014919	COX15	cytochrome c oxidase assembly homolog 15 (yeast) [Source:HGNC Symbol;Acc:2263]	10	1128.28	3.16301	4.93842e-32			ENSG00000147274	RBMX	RNA binding motif protein, X-linked [Source:HGNC Symbol;Acc:9910]	X	6720.11	-1.07104	1.39975e-08			ENSG00000171121	KCNMB3	potassium large conductance calcium-activated channel, subfamily M beta member 3 [Source:HGNC Symbol;Acc:6287]	3	52.671	1.35687	0.0491565
ENSG00000221968	FADS3	fatty acid desaturase 3 [Source:HGNC Symbol;Acc:3576]	11	605.199	-3.82769	5.43907e-32			ENSG00000177855	CACYBPP2	calcyclin binding protein pseudogene 2 [Source:HGNC Symbol;Acc:45123]	2	179.668	-1.79147	1.45816e-08			ENSG00000240342	RPS2P5	ribosomal protein S2 pseudogene 5 [Source:HGNC Symbol;Acc:31386]	12	2846.8	-1.27322	0.0491565
ENSG00000271856			3	629.439	-3.83106	5.74959e-32			ENSG00000174083	PIK3R6	phosphoinositide-3-kinase, regulatory subunit 6 [Source:HGNC Symbol;Acc:27101]	17	128.3	-4.95054	1.46995e-08			ENSG00000137145	DENND4C	DENN/MADD domain containing 4C [Source:HGNC Symbol;Acc:26079]	9	698.592	1.09514	0.0493098
ENSG00000165943	MOAP1	modulator of apoptosis 1 [Source:HGNC Symbol;Acc:16658]	14	925.632	-2.91764	5.99879e-32			ENSG00000196743	GM2A	GM2 ganglioside activator [Source:HGNC Symbol;Acc:4367]	5	6040.6	2.10342	1.49342e-08			ENSG00000137812	CASC5	cancer susceptibility candidate 5 [Source:HGNC Symbol;Acc:24054]	15	1125.73	-1.25941	0.0493098
ENSG00000130066	SAT1	spermidine/spermine N1-acetyltransferase 1 [Source:HGNC Symbol;Acc:10540]	X	6331.08	-4.15594	6.11383e-32			ENSG00000138639	ARHGAP24	Rho GTPase activating protein 24 [Source:HGNC Symbol;Acc:25361]	4	1162.48	-2.21919	1.53184e-08			ENSG00000230043	TMSB4XP6	thymosin beta 4, X-linked pseudogene 6 [Source:HGNC Symbol;Acc:11888]	20	110.208	-1.71077	0.0493413
ENSG00000185839			1	187.052	3.70903	6.98745e-32			ENSG00000131142	CCL25	chemokine (C-C motif) ligand 25 [Source:HGNC Symbol;Acc:10624]	19	71.5198	5.19963	1.56309e-08
ENSG00000165609	NUDT5	nudix (nucleoside diphosphate linked moiety X)-type motif 5 [Source:HGNC Symbol;Acc:8052]	10	1441.63	2.80208	7.34742e-32			ENSG00000174371	EXO1	exonuclease 1 [Source:HGNC Symbol;Acc:3511]	1	475.508	-2.18916	1.56309e-08
ENSG00000241163	LINC00877	long intergenic non-protein coding RNA 877 [Source:HGNC Symbol;Acc:27706]	3	200.744	6.62223	8.13293e-32			ENSG00000134853	PDGFRA	platelet-derived growth factor receptor, alpha polypeptide [Source:HGNC Symbol;Acc:8803]	4	73.8506	-2.37336	1.59091e-08
ENSG00000171813	PWWP2B	PWWP domain containing 2B [Source:HGNC Symbol;Acc:25150]	10	300.815	-5.88568	8.89926e-32			ENSG00000146263	MMS22L	MMS22-like, DNA repair protein [Source:HGNC Symbol;Acc:21475]	6	816.273	-1.72275	1.59979e-08
ENSG00000132541	HRSP12	heat-responsive protein 12 [Source:HGNC Symbol;Acc:16897]	8	379.747	6.42738	9.41022e-32			ENSG00000139597	N4BP2L1	NEDD4 binding protein 2-like 1 [Source:HGNC Symbol;Acc:25037]	13	665.08	1.77076	1.70059e-08
ENSG00000136044	APPL2	adaptor protein, phosphotyrosine interaction, PH domain and leucine zipper containing 2 [Source:HGNC Symbol;Acc:18242]	12	714.793	-2.88663	9.41022e-32			ENSG00000136840	ST6GALNAC4	ST6 (alpha-N-acetyl-neuraminyl-2,3-beta-galactosyl-1,3)-N-acetylgalactosaminide alpha-2,6-sialyltransferase 4 [Source:HGNC Symbol;Acc:17846]	9	4437.06	1.69237	1.72763e-08
ENSG00000104490	NCALD	neurocalcin delta [Source:HGNC Symbol;Acc:7655]	8	310.994	6.70579	9.94597e-32			ENSG00000157483	MYO1E	myosin IE [Source:HGNC Symbol;Acc:7599]	15	478.621	-2.93296	1.76379e-08
ENSG00000104904	OAZ1	ornithine decarboxylase antizyme 1 [Source:HGNC Symbol;Acc:8095]	19	13240.5	2.95095	1.03214e-31			ENSG00000138796	HADH	hydroxyacyl-CoA dehydrogenase [Source:HGNC Symbol;Acc:4799]	4	852.875	-1.33627	1.76673e-08
ENSG00000132819	RBM38	RNA binding motif protein 38 [Source:HGNC Symbol;Acc:15818]	20	10104.3	-4.6112	1.21206e-31			ENSG00000136100	VPS36	vacuolar protein sorting 36 homolog (S. cerevisiae) [Source:HGNC Symbol;Acc:20312]	13	2574.94	1.3757	1.83796e-08
ENSG00000117569	PTBP2	polypyrimidine tract binding protein 2 [Source:HGNC Symbol;Acc:17662]	1	693.748	-3.04945	1.69736e-31			ENSG00000105948	TTC26	tetratricopeptide repeat domain 26 [Source:HGNC Symbol;Acc:21882]	7	71.0721	-2.53372	1.84413e-08
ENSG00000163191	S100A11	S100 calcium binding protein A11 [Source:HGNC Symbol;Acc:10488]	1	1266.66	5.30455	1.76507e-31			ENSG00000049541	RFC2	replication factor C (activator 1) 2, 40kDa [Source:HGNC Symbol;Acc:9970]	7	827.364	-2.46102	1.8609e-08
ENSG00000235173	FAM203A	family with sequence similarity 203, member A [Source:HGNC Symbol;Acc:24161]	8	420.723	4.73834	1.80952e-31			ENSG00000154237	LRRK1	leucine-rich repeat kinase 1 [Source:HGNC Symbol;Acc:18608]	15	1602.39	1.57069	2.01677e-08
ENSG00000011143	MKS1	Meckel syndrome, type 1 [Source:HGNC Symbol;Acc:7121]	17	172.485	3.3858	2.05712e-31			ENSG00000166508	MCM7	minichromosome maintenance complex component 7 [Source:HGNC Symbol;Acc:6950]	7	5153.72	-2.25856	2.05337e-08
ENSG00000172508	CARNS1	carnosine synthase 1 [Source:HGNC Symbol;Acc:29268]	11	300.513	-6.10008	2.18999e-31			ENSG00000109674	NEIL3	nei endonuclease VIII-like 3 (E. coli) [Source:HGNC Symbol;Acc:24573]	4	130.365	-2.16253	2.06425e-08
ENSG00000111669	TPI1	triosephosphate isomerase 1 [Source:HGNC Symbol;Acc:12009]	12	13160.5	4.60834	2.22574e-31			ENSG00000120949	TNFRSF8	tumor necrosis factor receptor superfamily, member 8 [Source:HGNC Symbol;Acc:11923]	1	781.211	-5.5857	2.06425e-08
ENSG00000122966	CIT	citron (rho-interacting, serine/threonine kinase 21) [Source:HGNC Symbol;Acc:1985]	12	600.925	4.64894	2.36504e-31			ENSG00000112118	MCM3	minichromosome maintenance complex component 3 [Source:HGNC Symbol;Acc:6945]	6	3090.05	-2.01291	2.16675e-08
ENSG00000198455	ZXDB	zinc finger, X-linked, duplicated B [Source:HGNC Symbol;Acc:13199]	X	1030.8	-3.03056	2.48107e-31			ENSG00000117289	TXNIP	thioredoxin interacting protein [Source:HGNC Symbol;Acc:16952]	1	21219.4	2.32847	2.25515e-08
ENSG00000105552	BCAT2	branched chain amino-acid transaminase 2, mitochondrial [Source:HGNC Symbol;Acc:977]	19	515.4	3.1362	2.78626e-31			ENSG00000167325	RRM1	ribonucleotide reductase M1 [Source:HGNC Symbol;Acc:10451]	11	2557.75	-2.32019	2.28682e-08
ENSG00000091127	PUS7	pseudouridylate synthase 7 homolog (S. cerevisiae) [Source:HGNC Symbol;Acc:26033]	7	331.396	3.55746	3.04058e-31			ENSG00000169047	IRS1	insulin receptor substrate 1 [Source:HGNC Symbol;Acc:6125]	2	882.359	2.44739	2.29594e-08
ENSG00000141551	CSNK1D	casein kinase 1, delta [Source:HGNC Symbol;Acc:2452]	17	3745.68	-2.4586	3.09821e-31			ENSG00000142178	SIK1	salt-inducible kinase 1 [Source:HGNC Symbol;Acc:11142]	21	12682.7	1.76558	2.30633e-08
ENSG00000133119	RFC3	replication factor C (activator 1) 3, 38kDa [Source:HGNC Symbol;Acc:9971]	13	939.419	3.97946	3.21809e-31			ENSG00000164742	ADCY1	adenylate cyclase 1 (brain) [Source:HGNC Symbol;Acc:232]	7	32.6137	-4.35664	2.30633e-08
ENSG00000065485	PDIA5	protein disulfide isomerase family A, member 5 [Source:HGNC Symbol;Acc:24811]	3	1182.05	5.06684	3.24147e-31			ENSG00000163492	CCDC141	coiled-coil domain containing 141 [Source:HGNC Symbol;Acc:26821]	2	168.042	-4.34149	2.37566e-08
ENSG00000162591	MEGF6	multiple EGF-like-domains 6 [Source:HGNC Symbol;Acc:3232]	1	163.955	-8.84583	3.285e-31			ENSG00000254709	IGLL5	immunoglobulin lambda-like polypeptide 5 [Source:HGNC Symbol;Acc:38476]	22	2192.66	1.81175	2.41594e-08
ENSG00000114933	INO80D	INO80 complex subunit D [Source:HGNC Symbol;Acc:25997]	2	2555.81	-2.9256	3.62822e-31			ENSG00000013375	PGM3	phosphoglucomutase 3 [Source:HGNC Symbol;Acc:8907]	6	1579.38	1.5145	2.43999e-08
ENSG00000130958	SLC35D2	solute carrier family 35 (UDP-GlcNAc/UDP-glucose transporter), member D2 [Source:HGNC Symbol;Acc:20799]	9	218.056	-3.86065	3.8142e-31			ENSG00000181163	NPM1	nucleophosmin (nucleolar phosphoprotein B23, numatrin) [Source:HGNC Symbol;Acc:7910]	5	27857.9	-1.80693	2.43999e-08
ENSG00000134531	EMP1	epithelial membrane protein 1 [Source:HGNC Symbol;Acc:3333]	12	607.507	8.0694	4.10663e-31			ENSG00000092470	WDR76	WD repeat domain 76 [Source:HGNC Symbol;Acc:25773]	15	857.317	-1.77565	2.44584e-08
ENSG00000116205	TCEANC2	transcription elongation factor A (SII) N-terminal and central domain containing 2 [Source:HGNC Symbol;Acc:26494]	1	326.693	2.97581	4.42777e-31			ENSG00000211893	IGHG2	immunoglobulin heavy constant gamma 2 (G2m marker) [Source:HGNC Symbol;Acc:5526]	14	402594	2.93914	2.5111e-08
ENSG00000124177	CHD6	chromodomain helicase DNA binding protein 6 [Source:HGNC Symbol;Acc:19057]	20	2458.55	-2.77468	4.56751e-31			ENSG00000265451			2	50.3474	3.64988	2.5111e-08
ENSG00000163170	BOLA3	bolA family member 3 [Source:HGNC Symbol;Acc:24415]	2	505.088	5.20407	5.2131e-31			ENSG00000253329	IGLV3-30	immunoglobulin lambda variable 3-30 (pseudogene) [Source:HGNC Symbol;Acc:5912]	22	221.64	3.66339	2.59701e-08
ENSG00000183077	AFMID	arylformamidase [Source:HGNC Symbol;Acc:20910]	17	281.44	3.60786	5.29914e-31			ENSG00000070718	AP3M2	adaptor-related protein complex 3, mu 2 subunit [Source:HGNC Symbol;Acc:570]	8	361.039	-1.80277	2.89196e-08
ENSG00000240065	PSMB9	proteasome (prosome, macropain) subunit, beta type, 9 [Source:HGNC Symbol;Acc:9546]	6	2755.07	2.83427	5.99726e-31			ENSG00000226751			21	156.344	3.11799	2.92068e-08
ENSG00000196517	SLC6A9	solute carrier family 6 (neurotransmitter transporter, glycine), member 9 [Source:HGNC Symbol;Acc:11056]	1	440.451	5.89584	6.53933e-31			ENSG00000188596	C12orf55	chromosome 12 open reading frame 55 [Source:HGNC Symbol;Acc:26456]	12	231.531	2.8613	2.94478e-08
ENSG00000138686	BBS7	Bardet-Biedl syndrome 7 [Source:HGNC Symbol;Acc:18758]	4	211.725	3.38352	6.60835e-31			ENSG00000087299	L2HGDH	L-2-hydroxyglutarate dehydrogenase [Source:HGNC Symbol;Acc:20499]	14	168.316	-1.90899	2.97074e-08
ENSG00000171314	PGAM1	phosphoglycerate mutase 1 (brain) [Source:HGNC Symbol;Acc:8888]	10	12407.6	3.33281	8.32708e-31			ENSG00000253451	IGLV2-28	immunoglobulin lambda variable 2-28 (pseudogene) [Source:HGNC Symbol;Acc:5891]	22	4915.87	3.32275	3.01177e-08
ENSG00000090975	PITPNM2	phosphatidylinositol transfer protein, membrane-associated 2 [Source:HGNC Symbol;Acc:21044]	12	1225.59	-7.00019	8.48495e-31			ENSG00000184009	ACTG1	actin, gamma 1 [Source:HGNC Symbol;Acc:144]	17	58230.6	-2.29767	3.01661e-08
ENSG00000254595			11	93.7847	-4.07718	8.65744e-31			ENSG00000121858	TNFSF10	tumor necrosis factor (ligand) superfamily, member 10 [Source:HGNC Symbol;Acc:11925]	3	1795.6	2.20707	3.08447e-08
ENSG00000175505	CLCF1	cardiotrophin-like cytokine factor 1 [Source:HGNC Symbol;Acc:17412]	11	125.847	-5.11801	9.04631e-31			ENSG00000171960	PPIH	peptidylprolyl isomerase H (cyclophilin H) [Source:HGNC Symbol;Acc:14651]	1	835.338	-1.4733	3.08829e-08
ENSG00000185650	ZFP36L1	ZFP36 ring finger protein-like 1 [Source:HGNC Symbol;Acc:1107]	14	3626.3	-3.50668	9.18502e-31			ENSG00000197794	IGKV7-3	immunoglobulin kappa variable 7-3 (pseudogene) [Source:HGNC Symbol;Acc:5839]	2	427.415	3.01121	3.09292e-08
ENSG00000128294	TPST2	tyrosylprotein sulfotransferase 2 [Source:HGNC Symbol;Acc:12021]	22	3026.17	2.97074	1.02476e-30			ENSG00000100206	DMC1	DNA meiotic recombinase 1 [Source:HGNC Symbol;Acc:2927]	22	86.0816	-2.27793	3.45808e-08
ENSG00000102738	MRPS31	mitochondrial ribosomal protein S31 [Source:HGNC Symbol;Acc:16632]	13	772.066	2.84608	1.0753e-30			ENSG00000213080			1	50.6822	-2.19775	3.54349e-08
ENSG00000178127	NDUFV2	NADH dehydrogenase (ubiquinone) flavoprotein 2, 24kDa [Source:HGNC Symbol;Acc:7717]	18	514.596	-5.45786	1.42154e-30			ENSG00000253998	IGKV2-29	immunoglobulin kappa variable 2-29 (gene/pseudogene) [Source:HGNC Symbol;Acc:5784]	2	3886.32	3.21665	3.54349e-08
ENSG00000197329	PELI1	pellino E3 ubiquitin protein ligase 1 [Source:HGNC Symbol;Acc:8827]	2	4988.79	-3.93726	1.53117e-30			ENSG00000102781	KATNAL1	katanin p60 subunit A-like 1 [Source:HGNC Symbol;Acc:28361]	13	310.445	-1.76382	3.70331e-08
ENSG00000256683	ZNF350	zinc finger protein 350 [Source:HGNC Symbol;Acc:16656]	19	484.469	-2.79426	1.59515e-30			ENSG00000040933	INPP4A	inositol polyphosphate-4-phosphatase, type I, 107kDa [Source:HGNC Symbol;Acc:6074]	2	5716.9	1.44075	3.72766e-08
ENSG00000161513	FDXR	ferredoxin reductase [Source:HGNC Symbol;Acc:3642]	17	273.153	4.34732	1.62911e-30			ENSG00000106415	GLCCI1	glucocorticoid induced transcript 1 [Source:HGNC Symbol;Acc:18713]	7	5028.44	2.19404	3.78138e-08
ENSG00000068383	INPP5A	inositol polyphosphate-5-phosphatase, 40kDa [Source:HGNC Symbol;Acc:6076]	10	316.016	-4.59766	1.64362e-30			ENSG00000122188	LAX1	lymphocyte transmembrane adaptor 1 [Source:HGNC Symbol;Acc:26005]	1	3479.93	2.63991	3.94546e-08
ENSG00000141127	PRPSAP2	phosphoribosyl pyrophosphate synthetase-associated protein 2 [Source:HGNC Symbol;Acc:9467]	17	1187.08	2.00082	1.83642e-30			ENSG00000132646	PCNA	proliferating cell nuclear antigen [Source:HGNC Symbol;Acc:8729]	20	4320.7	-2.28171	3.94546e-08
ENSG00000147536	GINS4	GINS complex subunit 4 (Sld5 homolog) [Source:HGNC Symbol;Acc:28226]	8	290.086	4.71848	1.87778e-30			ENSG00000167550	RHEBL1	Ras homolog enriched in brain like 1 [Source:HGNC Symbol;Acc:21166]	12	183.099	-2.57188	3.94546e-08
ENSG00000231991	ANXA2P2	annexin A2 pseudogene 2 [Source:HGNC Symbol;Acc:539]	9	362.901	3.99436	1.90784e-30			ENSG00000249353	NPM1P27	nucleophosmin 1 (nucleolar phosphoprotein B23, numatrin) pseudogene 27 [Source:HGNC Symbol;Acc:45206]	5	840.947	-1.89888	3.94546e-08
ENSG00000100307	CBX7	chromobox homolog 7 [Source:HGNC Symbol;Acc:1557]	22	1097.98	-2.61935	1.90796e-30			ENSG00000169330	KIAA1024	KIAA1024 [Source:HGNC Symbol;Acc:29172]	15	123.06	1.9969	3.95892e-08
ENSG00000059378	PARP12	poly (ADP-ribose) polymerase family, member 12 [Source:HGNC Symbol;Acc:21919]	7	1838.12	-3.65438	1.9374e-30			ENSG00000197358	BNIP3P1	BCL2/adenovirus E1B 19kDa interacting protein 3 pseudogene 1 [Source:HGNC Symbol;Acc:19922]	14	101.931	-2.23844	3.99573e-08
ENSG00000119421	NDUFA8	NADH dehydrogenase (ubiquinone) 1 alpha subcomplex, 8, 19kDa [Source:HGNC Symbol;Acc:7692]	9	823.062	4.02974	2.12006e-30			ENSG00000109881	CCDC34	coiled-coil domain containing 34 [Source:HGNC Symbol;Acc:25079]	11	174.621	-2.22481	4.12091e-08
ENSG00000131188	PRR7	proline rich 7 (synaptic) [Source:HGNC Symbol;Acc:28130]	5	126.356	-3.85578	2.79023e-30			ENSG00000211653	IGLV1-40	immunoglobulin lambda variable 1-40 [Source:HGNC Symbol;Acc:5877]	22	172228	4.20945	4.26871e-08
ENSG00000132313	MRPL35	mitochondrial ribosomal protein L35 [Source:HGNC Symbol;Acc:14489]	2	1127.21	3.58209	3.11935e-30			ENSG00000216285			12	2379.09	-1.61577	4.51914e-08
ENSG00000184508	HDDC3	HD domain containing 3 [Source:HGNC Symbol;Acc:30522]	15	152.847	4.00277	3.24823e-30			ENSG00000165233	C9orf89	chromosome 9 open reading frame 89 [Source:HGNC Symbol;Acc:28148]	9	472.089	-1.42125	4.71334e-08
ENSG00000173221	GLRX	glutaredoxin (thioltransferase) [Source:HGNC Symbol;Acc:4330]	5	4612.74	4.88107	3.31261e-30			ENSG00000242766	IGKV1D-17	immunoglobulin kappa variable 1D-17 [Source:HGNC Symbol;Acc:5749]	2	4352.94	3.56597	4.72385e-08
ENSG00000256663			12	291.37	9.05788	3.31841e-30			ENSG00000241244	IGKV1D-16	immunoglobulin kappa variable 1D-16 [Source:HGNC Symbol;Acc:5748]	2	11241.4	3.59645	4.7689e-08
ENSG00000111845	PAK1IP1	PAK1 interacting protein 1 [Source:HGNC Symbol;Acc:20882]	6	483.376	2.95191	3.31903e-30			ENSG00000003400	CASP10	caspase 10, apoptosis-related cysteine peptidase [Source:HGNC Symbol;Acc:1500]	2	4231.43	2.00984	4.82978e-08
ENSG00000181381	DDX60L	DEAD (Asp-Glu-Ala-Asp) box polypeptide 60-like [Source:HGNC Symbol;Acc:26429]	4	328.153	-4.04723	3.68007e-30			ENSG00000128050	PAICS	phosphoribosylaminoimidazole carboxylase, phosphoribosylaminoimidazole succinocarboxamide synthetase [Source:HGNC Symbol;Acc:8587]	4	4560.12	-1.77238	4.94952e-08
ENSG00000072364	AFF4	AF4/FMR2 family, member 4 [Source:HGNC Symbol;Acc:17869]	5	6413.59	-3.24351	3.86575e-30			ENSG00000175792	RUVBL1	RuvB-like AAA ATPase 1 [Source:HGNC Symbol;Acc:10474]	3	1027.69	-1.52506	4.94952e-08
ENSG00000179151	EDC3	enhancer of mRNA decapping 3 [Source:HGNC Symbol;Acc:26114]	15	780.045	3.13274	3.92831e-30			ENSG00000140943	MBTPS1	membrane-bound transcription factor peptidase, site 1 [Source:HGNC Symbol;Acc:15456]	16	5363.63	2.04651	5.11536e-08
ENSG00000239305	RNF103	ring finger protein 103 [Source:HGNC Symbol;Acc:12859]	2	1360.92	-2.87444	4.2705e-30			ENSG00000198554	WDHD1	WD repeat and HMG-box DNA binding protein 1 [Source:HGNC Symbol;Acc:23170]	14	618.647	-2.1754	5.14779e-08
ENSG00000147852	VLDLR	very low density lipoprotein receptor [Source:HGNC Symbol;Acc:12698]	9	213.74	7.97641	4.9748e-30			ENSG00000198042	MAK16	MAK16 homolog (S. cerevisiae) [Source:HGNC Symbol;Acc:13703]	8	809.266	-1.35419	5.21877e-08
ENSG00000230567	FAM203B	family with sequence similarity 203, member B [Source:HGNC Symbol;Acc:32323]	8	386.678	4.7015	5.32849e-30			ENSG00000164713	BRI3	brain protein I3 [Source:HGNC Symbol;Acc:1109]	7	609.254	1.34366	5.27447e-08
ENSG00000155660	PDIA4	protein disulfide isomerase family A, member 4 [Source:HGNC Symbol;Acc:30167]	7	22104.7	5.06598	5.51062e-30			ENSG00000211640	IGLV6-57	immunoglobulin lambda variable 6-57 [Source:HGNC Symbol;Acc:5927]	22	22378.1	3.85489	5.56289e-08
ENSG00000162512	SDC3	syndecan 3 [Source:HGNC Symbol;Acc:10660]	1	136.404	-7.85988	5.51062e-30			ENSG00000211632	IGKV3D-11	immunoglobulin kappa variable 3D-11 [Source:HGNC Symbol;Acc:5823]	2	11454.3	3.81415	5.56452e-08
ENSG00000180354	MTURN	maturin, neural progenitor differentiation regulator homolog (Xenopus) [Source:HGNC Symbol;Acc:25457]	7	399.235	-4.64311	5.51062e-30			ENSG00000236603	RANP1	RAN, member RAS oncogene family pseudogene 1 [Source:HGNC Symbol;Acc:21631]	6	588.589	-1.7179	5.56572e-08
ENSG00000124588	NQO2	NAD(P)H dehydrogenase, quinone 2 [Source:HGNC Symbol;Acc:7856]	6	515.973	3.44238	6.13712e-30			ENSG00000120725	SIL1	SIL1 nucleotide exchange factor [Source:HGNC Symbol;Acc:24624]	5	1726.07	2.30665	5.63314e-08
ENSG00000198814	GK	glycerol kinase [Source:HGNC Symbol;Acc:4289]	X	270.956	3.13169	6.25315e-30			ENSG00000105726	ATP13A1	ATPase type 13A1 [Source:HGNC Symbol;Acc:24215]	19	5708.19	1.76205	5.74424e-08
ENSG00000186638	KIF24	kinesin family member 24 [Source:HGNC Symbol;Acc:19916]	9	202.15	5.68811	6.60277e-30			ENSG00000182022	CHST15	carbohydrate (N-acetylgalactosamine 4-sulfate 6-O) sulfotransferase 15 [Source:HGNC Symbol;Acc:18137]	10	3307.45	2.49672	5.82473e-08
ENSG00000126775	ATG14	autophagy related 14 [Source:HGNC Symbol;Acc:19962]	14	936.384	-3.38073	7.91678e-30			ENSG00000244575	IGKV1-27	immunoglobulin kappa variable 1-27 [Source:HGNC Symbol;Acc:5735]	2	49034.9	3.90965	5.82473e-08
ENSG00000153140	CETN3	centrin, EF-hand protein, 3 [Source:HGNC Symbol;Acc:1868]	5	325.155	3.62338	9.15986e-30			ENSG00000211645	IGLV1-50	immunoglobulin lambda variable 1-50 (non-functional) [Source:HGNC Symbol;Acc:5881]	22	4431.4	4.02199	5.86922e-08
ENSG00000119778	ATAD2B	ATPase family, AAA domain containing 2B [Source:HGNC Symbol;Acc:29230]	2	474.441	-2.30194	9.4703e-30			ENSG00000109501	WFS1	Wolfram syndrome 1 (wolframin) [Source:HGNC Symbol;Acc:12762]	4	1098.83	2.6166	6.01878e-08
ENSG00000167604	NFKBID	nuclear factor of kappa light polypeptide gene enhancer in B-cells inhibitor, delta [Source:HGNC Symbol;Acc:15671]	19	1935.1	-4.96953	1.08767e-29			ENSG00000070759	TESK2	testis-specific kinase 2 [Source:HGNC Symbol;Acc:11732]	1	367.163	2.0522	6.26988e-08
ENSG00000177602	GSG2	germ cell associated 2 (haspin) [Source:HGNC Symbol;Acc:19682]	17	326.644	5.40609	1.12978e-29			ENSG00000159259	CHAF1B	chromatin assembly factor 1, subunit B (p60) [Source:HGNC Symbol;Acc:1911]	21	363.123	-2.54438	6.27551e-08
ENSG00000234964	FABP5P7	fatty acid binding protein 5 pseudogene 7 [Source:HGNC Symbol;Acc:31070]	11	848.866	4.48351	1.19661e-29			ENSG00000074706	IPCEF1	interaction protein for cytohesin exchange factors 1 [Source:HGNC Symbol;Acc:21204]	6	32.7167	-5.57768	6.36386e-08
ENSG00000261207			16	71.136	-5.97572	1.20024e-29			ENSG00000123213	NLN	neurolysin (metallopeptidase M3 family) [Source:HGNC Symbol;Acc:16058]	5	286.129	-2.55415	6.36386e-08
ENSG00000095574	IKZF5	IKAROS family zinc finger 5 (Pegasus) [Source:HGNC Symbol;Acc:14283]	10	1699.07	-2.65222	1.22651e-29			ENSG00000236972	FABP5P1	fatty acid binding protein 5 pseudogene 1 [Source:HGNC Symbol;Acc:31059]	13	45.5303	-2.83726	6.39259e-08
ENSG00000124787	RPP40	ribonuclease P/MRP 40kDa subunit [Source:HGNC Symbol;Acc:20992]	6	111.726	4.90063	1.28614e-29			ENSG00000156587	UBE2L6	ubiquitin-conjugating enzyme E2L 6 [Source:HGNC Symbol;Acc:12490]	11	4090.58	1.89769	6.49049e-08
ENSG00000140105	WARS	tryptophanyl-tRNA synthetase [Source:HGNC Symbol;Acc:12729]	14	13237.9	4.84766	1.32855e-29			ENSG00000251301			12	615.828	2.61991	6.53492e-08
ENSG00000111639	MRPL51	mitochondrial ribosomal protein L51 [Source:HGNC Symbol;Acc:14044]	12	2378.69	4.44558	1.54086e-29			ENSG00000211957	IGHV3-35	immunoglobulin heavy variable 3-35 (non-functional) [Source:HGNC Symbol;Acc:5598]	14	1281.89	3.03699	6.77227e-08
ENSG00000140374	ETFA	electron-transfer-flavoprotein, alpha polypeptide [Source:HGNC Symbol;Acc:3481]	15	2839.98	3.03549	1.71914e-29			ENSG00000076662	ICAM3	intercellular adhesion molecule 3 [Source:HGNC Symbol;Acc:5346]	19	6480.31	2.00973	6.85061e-08
ENSG00000101868	POLA1	polymerase (DNA directed), alpha 1, catalytic subunit [Source:HGNC Symbol;Acc:9173]	X	813.813	3.90392	1.75577e-29			ENSG00000253709	IGHV1-14	immunoglobulin heavy variable 1-14 (pseudogene) [Source:HGNC Symbol;Acc:5547]	14	447.774	3.37629	7.14873e-08
ENSG00000113356	POLR3G	polymerase (RNA) III (DNA directed) polypeptide G (32kD) [Source:HGNC Symbol;Acc:30075]	5	304.749	3.30774	1.79451e-29			ENSG00000167460	TPM4	tropomyosin 4 [Source:HGNC Symbol;Acc:12013]	19	9055.03	-1.79319	7.29572e-08
ENSG00000102445	KIAA0226L	KIAA0226-like [Source:HGNC Symbol;Acc:20420]	13	1045.51	-4.75978	1.8568e-29			ENSG00000211895	IGHA1	immunoglobulin heavy constant alpha 1 [Source:HGNC Symbol;Acc:5478]	14	697277	3.00831	7.30749e-08
ENSG00000092621	PHGDH	phosphoglycerate dehydrogenase [Source:HGNC Symbol;Acc:8923]	1	2840.34	6.88378	2.03359e-29			ENSG00000183780	SLC35F3	solute carrier family 35, member F3 [Source:HGNC Symbol;Acc:23616]	1	18.223	-6.15688	7.67836e-08
ENSG00000110871	COQ5	coenzyme Q5 homolog, methyltransferase (S. cerevisiae) [Source:HGNC Symbol;Acc:28722]	12	743.088	3.24102	2.0683e-29			ENSG00000148019	CEP78	centrosomal protein 78kDa [Source:HGNC Symbol;Acc:25740]	9	593.483	-1.48398	7.71e-08
ENSG00000100418	DESI1	desumoylating isopeptidase 1 [Source:HGNC Symbol;Acc:24577]	22	1708.11	3.21095	2.20786e-29			ENSG00000196365	LONP1	lon peptidase 1, mitochondrial [Source:HGNC Symbol;Acc:9479]	19	3402.64	-1.80052	8.01774e-08
ENSG00000128951	DUT	deoxyuridine triphosphatase [Source:HGNC Symbol;Acc:3078]	15	1619.14	3.45484	2.47452e-29			ENSG00000072121	ZFYVE26	zinc finger, FYVE domain containing 26 [Source:HGNC Symbol;Acc:20761]	14	1847.07	1.2373	8.09757e-08
ENSG00000138621	PPCDC	phosphopantothenoylcysteine decarboxylase [Source:HGNC Symbol;Acc:28107]	15	510.206	4.51991	2.7231e-29			ENSG00000101400	SNTA1	syntrophin, alpha 1 [Source:HGNC Symbol;Acc:11167]	20	198.559	-2.01572	8.09757e-08
ENSG00000116353	MECR	mitochondrial trans-2-enoyl-CoA reductase [Source:HGNC Symbol;Acc:19691]	1	269.482	3.48408	2.97999e-29			ENSG00000105197	TIMM50	translocase of inner mitochondrial membrane 50 homolog (S. cerevisiae) [Source:HGNC Symbol;Acc:23656]	19	1012.05	-1.21927	8.43345e-08
ENSG00000106305	AIMP2	aminoacyl tRNA synthetase complex-interacting multifunctional protein 2 [Source:HGNC Symbol;Acc:20609]	7	257.625	3.09298	3.05018e-29			ENSG00000253440	IGHV3-33-2	immunoglobulin heavy variable 3-33-2 (pseudogene) [Source:HGNC Symbol;Acc:5597]	14	85.6892	3.52199	8.43345e-08
ENSG00000239900	ADSL	adenylosuccinate lyase [Source:HGNC Symbol;Acc:291]	22	2187.96	3.18106	3.30952e-29			ENSG00000205356	TECPR1	tectonin beta-propeller repeat containing 1 [Source:HGNC Symbol;Acc:22214]	7	2631.62	2.00092	8.49215e-08
ENSG00000198951	NAGA	N-acetylgalactosaminidase, alpha- [Source:HGNC Symbol;Acc:7631]	22	1435.31	4.62979	3.38277e-29			ENSG00000261834	IGHV3OR16-15	immunoglobulin heavy variable 3/OR16-15 (pseudogene) [Source:HGNC Symbol;Acc:5639]	16	140.887	3.14479	8.57823e-08
ENSG00000151849	CENPJ	centromere protein J [Source:HGNC Symbol;Acc:17272]	13	896.831	3.63338	3.47037e-29			ENSG00000178921	PFAS	phosphoribosylformylglycinamidine synthase [Source:HGNC Symbol;Acc:8863]	17	1082.38	-1.83491	8.69053e-08
ENSG00000176542	KIAA2018	KIAA2018 [Source:HGNC Symbol;Acc:30494]	3	2389.76	-2.91351	3.77167e-29			ENSG00000104154	SLC30A4	solute carrier family 30 (zinc transporter), member 4 [Source:HGNC Symbol;Acc:11015]	15	426.622	2.48896	8.81247e-08
ENSG00000161395	PGAP3	post-GPI attachment to proteins 3 [Source:HGNC Symbol;Acc:23719]	17	280.187	-2.77656	4.02993e-29			ENSG00000170962	PDGFD	platelet derived growth factor D [Source:HGNC Symbol;Acc:30620]	11	81.8138	2.39183	8.93734e-08
ENSG00000155287	SLC25A28	solute carrier family 25 (mitochondrial iron transporter), member 28 [Source:HGNC Symbol;Acc:23472]	10	1444.67	-2.78947	4.13083e-29			ENSG00000213160	KLHL23	kelch-like family member 23 [Source:HGNC Symbol;Acc:27506]	2	47.6135	-3.40933	9.59375e-08
ENSG00000100330	MTMR3	myotubularin related protein 3 [Source:HGNC Symbol;Acc:7451]	22	2158.48	-2.63018	4.81431e-29			ENSG00000225523	IGKV6D-21	immunoglobulin kappa variable 6D-21 (non-functional) [Source:HGNC Symbol;Acc:5837]	2	3704.97	3.16359	9.88688e-08
ENSG00000131462	TUBG1	tubulin, gamma 1 [Source:HGNC Symbol;Acc:12417]	17	1085.5	4.51124	4.95593e-29			ENSG00000147852	VLDLR	very low density lipoprotein receptor [Source:HGNC Symbol;Acc:12698]	9	213.74	-2.95732	9.89545e-08
ENSG00000145194	ECE2	endothelin converting enzyme 2 [Source:HGNC Symbol;Acc:13275]	3	189.779	7.32346	4.95593e-29			ENSG00000169359	SLC33A1	solute carrier family 33 (acetyl-CoA transporter), member 1 [Source:HGNC Symbol;Acc:95]	3	3029.63	1.34606	9.99213e-08
ENSG00000260793			17	98.0808	-4.89781	5.11522e-29			ENSG00000253441	IGHV3-25	immunoglobulin heavy variable 3-25 (pseudogene) [Source:HGNC Symbol;Acc:5589]	14	225.352	3.17472	1.01351e-07
ENSG00000189159	HN1	hematological and neurological expressed 1 [Source:HGNC Symbol;Acc:14569]	17	2312.98	3.77506	5.55842e-29			ENSG00000148468	FAM171A1	family with sequence similarity 171, member A1 [Source:HGNC Symbol;Acc:23522]	10	152.884	4.08822	1.0215e-07
ENSG00000152518	ZFP36L2	ZFP36 ring finger protein-like 2 [Source:HGNC Symbol;Acc:1108]	2	6368.13	-3.64346	5.82832e-29			ENSG00000174738	NR1D2	nuclear receptor subfamily 1, group D, member 2 [Source:HGNC Symbol;Acc:7963]	3	2906.46	2.01364	1.02289e-07
ENSG00000166947	EPB42	erythrocyte membrane protein band 4.2 [Source:HGNC Symbol;Acc:3381]	15	130.49	-4.40741	5.88123e-29			ENSG00000177685	EFCAB4A	EF-hand calcium binding domain 4A [Source:HGNC Symbol;Acc:28703]	11	396.263	2.6735	1.02943e-07
ENSG00000164815	ORC5	origin recognition complex, subunit 5 [Source:HGNC Symbol;Acc:8491]	7	625.789	2.85248	6.03256e-29			ENSG00000159761	C16orf86	chromosome 16 open reading frame 86 [Source:HGNC Symbol;Acc:33755]	16	63.4857	1.92426	1.03646e-07
ENSG00000167083	GNGT2	guanine nucleotide binding protein (G protein), gamma transducing activity polypeptide 2 [Source:HGNC Symbol;Acc:4412]	17	142.978	4.02452	6.72348e-29			ENSG00000075624	ACTB	actin, beta [Source:HGNC Symbol;Acc:132]	7	74814.1	-2.48044	1.04066e-07
ENSG00000187667	WHAMMP3	WAS protein homolog associated with actin, golgi membranes and microtubules pseudogene 3 [Source:HGNC Symbol;Acc:27892]	15	134.343	-5.89531	6.99131e-29			ENSG00000248487	ABHD14A	abhydrolase domain containing 14A [Source:HGNC Symbol;Acc:24538]	3	184.712	1.46433	1.04505e-07
ENSG00000135336	ORC3	origin recognition complex, subunit 3 [Source:HGNC Symbol;Acc:8489]	6	767.638	2.28754	7.80102e-29			ENSG00000171777	RASGRP4	RAS guanyl releasing protein 4 [Source:HGNC Symbol;Acc:18958]	19	57.1307	-2.76343	1.0548e-07
ENSG00000163832	ELP6	elongator acetyltransferase complex subunit 6 [Source:HGNC Symbol;Acc:25976]	3	478.064	2.51012	8.39057e-29			ENSG00000171522	PTGER4	prostaglandin E receptor 4 (subtype EP4) [Source:HGNC Symbol;Acc:9596]	5	503.986	-2.95583	1.0742e-07
ENSG00000085465	OVGP1	oviductal glycoprotein 1, 120kDa [Source:HGNC Symbol;Acc:8524]	1	330.578	-4.67954	8.90293e-29			ENSG00000114738	MAPKAPK3	mitogen-activated protein kinase-activated protein kinase 3 [Source:HGNC Symbol;Acc:6888]	3	1347.01	-1.58045	1.09206e-07
ENSG00000144283	PKP4	plakophilin 4 [Source:HGNC Symbol;Acc:9026]	2	428.605	5.15221	9.07458e-29			ENSG00000137449	CPEB2	cytoplasmic polyadenylation element binding protein 2 [Source:HGNC Symbol;Acc:21745]	4	786.844	1.32161	1.12382e-07
ENSG00000184831	APOO	apolipoprotein O [Source:HGNC Symbol;Acc:28727]	X	300.958	3.4743	1.09907e-28			ENSG00000253240	IGHV3-36	immunoglobulin heavy variable 3-36 (pseudogene) [Source:HGNC Symbol;Acc:5599]	14	54.8517	3.46085	1.14659e-07
ENSG00000100714	MTHFD1	methylenetetrahydrofolate dehydrogenase (NADP+ dependent) 1, methenyltetrahydrofolate cyclohydrolase, formyltetrahydrofolate synthetase [Source:HGNC Symbol;Acc:7432]	14	1994.84	4.18462	1.1356e-28			ENSG00000088826	SMOX	spermine oxidase [Source:HGNC Symbol;Acc:15862]	20	276.277	3.53842	1.16974e-07
ENSG00000163393	SLC22A15	solute carrier family 22, member 15 [Source:HGNC Symbol;Acc:20301]	1	201.328	-3.31692	1.25394e-28			ENSG00000134575	ACP2	acid phosphatase 2, lysosomal [Source:HGNC Symbol;Acc:123]	11	821.557	2.00113	1.16974e-07
ENSG00000187726	DNAJB13	DnaJ (Hsp40) homolog, subfamily B, member 13 [Source:HGNC Symbol;Acc:30718]	11	126.162	-5.99355	1.39352e-28			ENSG00000130768	SMPDL3B	sphingomyelin phosphodiesterase, acid-like 3B [Source:HGNC Symbol;Acc:21416]	1	67.1864	3.28021	1.2281e-07
ENSG00000139579	NABP2	nucleic acid binding protein 2 [Source:HGNC Symbol;Acc:28412]	12	772.074	2.87607	1.40158e-28			ENSG00000127423	AUNIP	aurora kinase A and ninein interacting protein [Source:HGNC Symbol;Acc:28363]	1	95.2147	-2.4241	1.23415e-07
ENSG00000180198	RCC1	regulator of chromosome condensation 1 [Source:HGNC Symbol;Acc:1913]	1	1296.92	3.62677	1.40423e-28			ENSG00000214182	PTMAP5	prothymosin, alpha pseudogene 5 [Source:HGNC Symbol;Acc:9628]	13	504.727	-1.40312	1.23635e-07
ENSG00000163528	CHCHD4	coiled-coil-helix-coiled-coil-helix domain containing 4 [Source:HGNC Symbol;Acc:26467]	3	321.294	3.59859	1.52262e-28			ENSG00000211904	IGHJ2	immunoglobulin heavy joining 2 [Source:HGNC Symbol;Acc:5534]	14	3949.91	3.50742	1.2812e-07
ENSG00000010292	NCAPD2	non-SMC condensin I complex, subunit D2 [Source:HGNC Symbol;Acc:24305]	12	4061.15	4.69774	1.70762e-28			ENSG00000141295	SCRN2	secernin 2 [Source:HGNC Symbol;Acc:30381]	17	562.981	1.61997	1.2879e-07
ENSG00000228589	SPCS2P4	signal peptidase complex subunit 2 homolog (S. cerevisiae) pseudogene 4 [Source:HGNC Symbol;Acc:45237]	1	4486.83	3.51694	1.75274e-28			ENSG00000211949	IGHV3-23	immunoglobulin heavy variable 3-23 [Source:HGNC Symbol;Acc:5588]	14	175271	3.21854	1.2879e-07
ENSG00000171307	ZDHHC16	zinc finger, DHHC-type containing 16 [Source:HGNC Symbol;Acc:20714]	10	747.607	3.33834	1.90352e-28			ENSG00000139192	TAPBPL	TAP binding protein-like [Source:HGNC Symbol;Acc:30683]	12	1583.44	1.81209	1.29079e-07
ENSG00000070214	SLC44A1	solute carrier family 44 (choline transporter), member 1 [Source:HGNC Symbol;Acc:18798]	9	7321.81	3.46255	1.94303e-28			ENSG00000242534	IGKV2D-28	immunoglobulin kappa variable 2D-28 [Source:HGNC Symbol;Acc:5799]	2	93468.2	4.03875	1.29079e-07
ENSG00000148153	INIP	INTS3 and NABP interacting protein [Source:HGNC Symbol;Acc:24994]	9	798.845	3.18388	2.31748e-28			ENSG00000135404	CD63	CD63 molecule [Source:HGNC Symbol;Acc:1692]	12	4976.26	1.84645	1.31482e-07
ENSG00000123416	TUBA1B	tubulin, alpha 1b [Source:HGNC Symbol;Acc:18809]	12	7153.21	4.02667	2.35173e-28			ENSG00000235896	IGKV3D-7	immunoglobulin kappa variable 3D-7 [Source:HGNC Symbol;Acc:5829]	2	1736.92	2.93631	1.32172e-07
ENSG00000101911	PRPS2	phosphoribosyl pyrophosphate synthetase 2 [Source:HGNC Symbol;Acc:9465]	X	1356.19	3.77627	2.47349e-28			ENSG00000074800	ENO1	enolase 1, (alpha) [Source:HGNC Symbol;Acc:3350]	1	26065	-2.47504	1.32402e-07
ENSG00000149929	HIRIP3	HIRA interacting protein 3 [Source:HGNC Symbol;Acc:4917]	16	540.091	4.16809	2.5498e-28			ENSG00000143384	MCL1	myeloid cell leukemia sequence 1 (BCL2-related) [Source:HGNC Symbol;Acc:6943]	1	25868.9	1.49325	1.33086e-07
ENSG00000268942		CDC28 protein kinase regulatory subunit 1B, isoform CRA_b; cDNA, FLJ92030, Homo sapiens CDC28 protein kinase regulatory subunit 1B (CKS1B),mRNA [Source:UniProtKB/TrEMBL;Acc:Q5T178]	5	204.804	6.00201	2.55215e-28			ENSG00000002549	LAP3	leucine aminopeptidase 3 [Source:HGNC Symbol;Acc:18449]	4	7797.91	1.89692	1.38877e-07
ENSG00000158050	DUSP2	dual specificity phosphatase 2 [Source:HGNC Symbol;Acc:3068]	2	923.337	-3.05592	2.57736e-28			ENSG00000155016	CYP2U1	cytochrome P450, family 2, subfamily U, polypeptide 1 [Source:HGNC Symbol;Acc:20582]	4	291.669	-2.35865	1.41797e-07
ENSG00000172840	PDP2	pyruvate dehyrogenase phosphatase catalytic subunit 2 [Source:HGNC Symbol;Acc:30263]	16	249.057	2.83757	3.00375e-28			ENSG00000117016	RIMS3	regulating synaptic membrane exocytosis 3 [Source:HGNC Symbol;Acc:21292]	1	44.8224	-2.34971	1.44043e-07
ENSG00000111445	RFC5	replication factor C (activator 1) 5, 36.5kDa [Source:HGNC Symbol;Acc:9973]	12	694.23	3.20822	3.00904e-28			ENSG00000218052	ADAMTS7P4	ADAMTS7 pseudogene 4 [Source:HGNC Symbol;Acc:49410]	15	94.2946	3.03522	1.45957e-07
ENSG00000149577	SIDT2	SID1 transmembrane family, member 2 [Source:HGNC Symbol;Acc:24272]	11	2143.05	-3.14458	3.65937e-28			ENSG00000184524	CEND1	cell cycle exit and neuronal differentiation 1 [Source:HGNC Symbol;Acc:24153]	11	33.9428	-4.14258	1.46176e-07
ENSG00000197299	BLM	Bloom syndrome, RecQ helicase-like [Source:HGNC Symbol;Acc:1058]	15	1130.32	3.11924	3.8413e-28			ENSG00000211662	IGLV3-21	immunoglobulin lambda variable 3-21 [Source:HGNC Symbol;Acc:5905]	22	240935	3.7501	1.48134e-07
ENSG00000163545	NUAK2	NUAK family, SNF1-like kinase, 2 [Source:HGNC Symbol;Acc:29558]	1	1629.19	-3.6478	4.03311e-28			ENSG00000150753	CCT5	chaperonin containing TCP1, subunit 5 (epsilon) [Source:HGNC Symbol;Acc:1618]	5	3640.31	-1.96603	1.48581e-07
ENSG00000182809	CRIP2	cysteine-rich protein 2 [Source:HGNC Symbol;Acc:2361]	14	100.022	-7.31739	4.47583e-28			ENSG00000164989	CCDC171	coiled-coil domain containing 171 [Source:HGNC Symbol;Acc:29828]	9	36.3718	-2.97947	1.50505e-07
ENSG00000162704	ARPC5	actin related protein 2/3 complex, subunit 5, 16kDa [Source:HGNC Symbol;Acc:708]	1	6841.74	4.15056	4.70713e-28			ENSG00000182054	IDH2	isocitrate dehydrogenase 2 (NADP+), mitochondrial [Source:HGNC Symbol;Acc:5383]	15	4715.39	2.17357	1.51789e-07
ENSG00000242574	HLA-DMB	major histocompatibility complex, class II, DM beta [Source:HGNC Symbol;Acc:4935]	6	3107.22	-3.78231	5.00952e-28			ENSG00000186076			12	4986.03	-1.63715	1.54326e-07
ENSG00000165494	PCF11	PCF11 cleavage and polyadenylation factor subunit [Source:HGNC Symbol;Acc:30097]	11	3435.19	-2.02626	5.99017e-28			ENSG00000130520	LSM4	LSM4 homolog, U6 small nuclear RNA associated (S. cerevisiae) [Source:HGNC Symbol;Acc:17259]	19	1624.32	-1.37678	1.56053e-07
ENSG00000169629	RGPD8	RANBP2-like and GRIP domain containing 8 [Source:HGNC Symbol;Acc:9849]	2	3511.66	-3.45509	6.02407e-28			ENSG00000244116	IGKV2-28	immunoglobulin kappa variable 2-28 [Source:HGNC Symbol;Acc:5783]	2	134511	4.03922	1.56053e-07
ENSG00000196911	KPNA5	karyopherin alpha 5 (importin alpha 6) [Source:HGNC Symbol;Acc:6398]	6	755.163	-3.13444	6.04237e-28			ENSG00000108641	B9D1	B9 protein domain 1 [Source:HGNC Symbol;Acc:24123]	17	375.407	2.65062	1.57036e-07
ENSG00000130303	BST2	bone marrow stromal cell antigen 2 [Source:HGNC Symbol;Acc:1119]	19	4200.3	2.91377	6.54854e-28			ENSG00000103876	FAH	fumarylacetoacetate hydrolase (fumarylacetoacetase) [Source:HGNC Symbol;Acc:3579]	15	398.294	-1.52285	1.57747e-07
ENSG00000152520	PAN3	PAN3 poly(A) specific ribonuclease subunit homolog (S. cerevisiae) [Source:HGNC Symbol;Acc:29991]	13	2500.02	-2.27297	6.54908e-28			ENSG00000122224	LY9	lymphocyte antigen 9 [Source:HGNC Symbol;Acc:6730]	1	2527.22	2.22101	1.59251e-07
ENSG00000147471	PROSC	proline synthetase co-transcribed homolog (bacterial) [Source:HGNC Symbol;Acc:9457]	8	1301.87	2.98674	7.05971e-28			ENSG00000156802	ATAD2	ATPase family, AAA domain containing 2 [Source:HGNC Symbol;Acc:30123]	8	2310.7	-1.75912	1.60632e-07
ENSG00000235823	LINC00263	long intergenic non-protein coding RNA 263 [Source:HGNC Symbol;Acc:28060]	10	168.468	4.52948	7.17043e-28			ENSG00000067225	PKM	pyruvate kinase, muscle [Source:HGNC Symbol;Acc:9021]	15	23145.9	-2.389	1.60986e-07
ENSG00000177494	ZBED2	zinc finger, BED-type containing 2 [Source:HGNC Symbol;Acc:20710]	3	158.587	5.69382	7.8115e-28			ENSG00000169826	CSGALNACT2	chondroitin sulfate N-acetylgalactosaminyltransferase 2 [Source:HGNC Symbol;Acc:24292]	10	2022.96	1.30642	1.61919e-07
ENSG00000161692	DBF4B	DBF4 homolog B (S. cerevisiae) [Source:HGNC Symbol;Acc:17883]	17	437.7	4.05929	8.09513e-28			ENSG00000177917	ARL6IP6	ADP-ribosylation-like factor 6 interacting protein 6 [Source:HGNC Symbol;Acc:24048]	2	573.771	-1.3348	1.61919e-07
ENSG00000161904	LEMD2	LEM domain containing 2 [Source:HGNC Symbol;Acc:21244]	6	1430.41	-2.19192	8.09513e-28			ENSG00000167123	CERCAM	cerebral endothelial cell adhesion molecule [Source:HGNC Symbol;Acc:23723]	9	87.6245	1.85606	1.69328e-07
ENSG00000188822	CNR2	cannabinoid receptor 2 (macrophage) [Source:HGNC Symbol;Acc:2160]	1	583.032	-3.5335	8.68117e-28			ENSG00000132965	ALOX5AP	arachidonate 5-lipoxygenase-activating protein [Source:HGNC Symbol;Acc:436]	13	230.503	-2.5416	1.74613e-07
ENSG00000180549	FUT7	fucosyltransferase 7 (alpha (1,3) fucosyltransferase) [Source:HGNC Symbol;Acc:4018]	9	524.776	6.84889	9.04967e-28			ENSG00000143494	VASH2	vasohibin 2 [Source:HGNC Symbol;Acc:25723]	1	23.5717	-4.16093	1.75181e-07
ENSG00000031691	CENPQ	centromere protein Q [Source:HGNC Symbol;Acc:21347]	6	321.053	4.7899	9.07727e-28			ENSG00000260655			22	1910.86	1.49692	1.75181e-07
ENSG00000125633	CCDC93	coiled-coil domain containing 93 [Source:HGNC Symbol;Acc:25611]	2	3788.38	-3.63412	9.13737e-28			ENSG00000034063	UHRF1	ubiquitin-like with PHD and ring finger domains 1 [Source:HGNC Symbol;Acc:12556]	19	1104.47	-2.69383	1.76277e-07
ENSG00000183977	PP2D1	protein phosphatase 2C-like domain containing 1 [Source:HGNC Symbol;Acc:28406]	3	79.3819	-4.49725	9.22059e-28			ENSG00000177932	ZNF354C	zinc finger protein 354C [Source:HGNC Symbol;Acc:16736]	5	68.0798	-2.60226	1.80413e-07
ENSG00000162222	TTC9C	tetratricopeptide repeat domain 9C [Source:HGNC Symbol;Acc:28432]	11	526.059	2.97261	9.44277e-28			ENSG00000253936	IGHV3-63	immunoglobulin heavy variable 3-63 (pseudogene) [Source:HGNC Symbol;Acc:5616]	14	91.6689	3.11549	1.80413e-07
ENSG00000164051	CCDC51	coiled-coil domain containing 51 [Source:HGNC Symbol;Acc:25714]	3	393.791	2.7901	9.74237e-28			ENSG00000254284	IGHV3-79	immunoglobulin heavy variable 3-79 (pseudogene) [Source:HGNC Symbol;Acc:5627]	14	81.0074	3.83081	1.80413e-07
ENSG00000167920	TMEM99	transmembrane protein 99 [Source:HGNC Symbol;Acc:28305]	17	164.004	5.80552	9.74237e-28			ENSG00000120254	MTHFD1L	methylenetetrahydrofolate dehydrogenase (NADP+ dependent) 1-like [Source:HGNC Symbol;Acc:21055]	6	1118.75	-2.39594	1.83035e-07
ENSG00000164032	H2AFZ	H2A histone family, member Z [Source:HGNC Symbol;Acc:4741]	4	9973.62	3.42902	1.06943e-27			ENSG00000184897	H1FX	H1 histone family, member X [Source:HGNC Symbol;Acc:4722]	3	1469.23	2.02044	1.89145e-07
ENSG00000143507	DUSP10	dual specificity phosphatase 10 [Source:HGNC Symbol;Acc:3065]	1	941.748	-4.60284	1.13069e-27			ENSG00000178404		Protein DDC8 homolog [Source:UniProtKB/Swiss-Prot;Acc:Q96MC4]	17	58.749	3.3214	1.93834e-07
ENSG00000167912			8	96.0851	5.27979	1.15317e-27			ENSG00000211625	IGKV3D-20	immunoglobulin kappa variable 3D-20 [Source:HGNC Symbol;Acc:5825]	2	45044.8	3.75315	1.96009e-07
ENSG00000164164	OTUD4	OTU domain containing 4 [Source:HGNC Symbol;Acc:24949]	4	3704.02	-2.1829	1.29637e-27			ENSG00000106327	TFR2	transferrin receptor 2 [Source:HGNC Symbol;Acc:11762]	7	40.1261	-2.67523	1.96641e-07
ENSG00000112033	PPARD	peroxisome proliferator-activated receptor delta [Source:HGNC Symbol;Acc:9235]	6	1332.49	-2.91062	1.31026e-27			ENSG00000127415	IDUA	iduronidase, alpha-L- [Source:HGNC Symbol;Acc:5391]	4	171.972	2.60018	1.96641e-07
ENSG00000128059	PPAT	phosphoribosyl pyrophosphate amidotransferase [Source:HGNC Symbol;Acc:9238]	4	987.032	2.77409	1.38206e-27			ENSG00000211638	IGLV8-61	immunoglobulin lambda variable 8-61 [Source:HGNC Symbol;Acc:5931]	22	17490.3	3.76818	1.96658e-07
ENSG00000164611	PTTG1	pituitary tumor-transforming 1 [Source:HGNC Symbol;Acc:9690]	5	1326.39	4.0525	1.45881e-27			ENSG00000225698	IGHV3-72	immunoglobulin heavy variable 3-72 [Source:HGNC Symbol;Acc:5622]	14	10594.5	2.81865	1.99262e-07
ENSG00000145050	MANF	mesencephalic astrocyte-derived neurotrophic factor [Source:HGNC Symbol;Acc:15461]	3	5794.82	4.29077	1.59747e-27			ENSG00000211678	IGLJ3	immunoglobulin lambda joining 3 [Source:HGNC Symbol;Acc:5865]	22	35029	3.54845	2.02964e-07
ENSG00000167900	TK1	thymidine kinase 1, soluble [Source:HGNC Symbol;Acc:11830]	17	1938.63	4.62661	1.65308e-27			ENSG00000145495	MARCH6	membrane-associated ring finger (C3HC4) 6, E3 ubiquitin protein ligase [Source:HGNC Symbol;Acc:30550]	5	7463.68	1.15181	2.04891e-07
ENSG00000101290	CDS2	CDP-diacylglycerol synthase (phosphatidate cytidylyltransferase) 2 [Source:HGNC Symbol;Acc:1801]	20	4495.85	-2.33618	1.76514e-27			ENSG00000147536	GINS4	GINS complex subunit 4 (Sld5 homolog) [Source:HGNC Symbol;Acc:28226]	8	290.086	-2.18372	2.09012e-07
ENSG00000119801	YPEL5	yippee-like 5 (Drosophila) [Source:HGNC Symbol;Acc:18329]	2	9237.57	-4.73783	1.76514e-27			ENSG00000170296	GABARAP	GABA(A) receptor-associated protein [Source:HGNC Symbol;Acc:4067]	17	801.254	1.60884	2.10551e-07
ENSG00000120437	ACAT2	acetyl-CoA acetyltransferase 2 [Source:HGNC Symbol;Acc:94]	6	888.016	3.34719	1.80923e-27			ENSG00000081052	COL4A4	collagen, type IV, alpha 4 [Source:HGNC Symbol;Acc:2206]	2	1642.68	1.34359	2.11436e-07
ENSG00000131067	GGT7	gamma-glutamyltransferase 7 [Source:HGNC Symbol;Acc:4259]	20	151.111	-4.65955	2.10274e-27			ENSG00000112799	LY86	lymphocyte antigen 86 [Source:HGNC Symbol;Acc:16837]	6	381.337	-4.0524	2.1406e-07
ENSG00000128965	CHAC1	ChaC, cation transport regulator homolog 1 (E. coli) [Source:HGNC Symbol;Acc:28680]	15	602.644	5.95098	2.34164e-27			ENSG00000125144	MT1G	metallothionein 1G [Source:HGNC Symbol;Acc:7399]	16	30.4152	-3.87198	2.16405e-07
ENSG00000121211	MND1	meiotic nuclear divisions 1 homolog (S. cerevisiae) [Source:HGNC Symbol;Acc:24839]	4	145.816	7.27826	2.39656e-27			ENSG00000080608	KIAA0020	KIAA0020 [Source:HGNC Symbol;Acc:29676]	9	832.835	-1.45885	2.23326e-07
ENSG00000146232	NFKBIE	nuclear factor of kappa light polypeptide gene enhancer in B-cells inhibitor, epsilon [Source:HGNC Symbol;Acc:7799]	6	1736.9	-3.94294	2.53202e-27			ENSG00000242076	IGKV1-33	immunoglobulin kappa variable 1-33 [Source:HGNC Symbol;Acc:5737]	2	153606	3.99994	2.29478e-07
ENSG00000162231	NXF1	nuclear RNA export factor 1 [Source:HGNC Symbol;Acc:8071]	11	3660.99	-2.91783	2.59725e-27			ENSG00000226784	PGAM4	phosphoglycerate mutase family member 4 [Source:HGNC Symbol;Acc:21731]	X	1154.57	-1.66283	2.33448e-07
ENSG00000136868	SLC31A1	solute carrier family 31 (copper transporter), member 1 [Source:HGNC Symbol;Acc:11016]	9	1245.01	4.29433	2.67494e-27			ENSG00000248571			4	147.357	3.57762	2.34858e-07
ENSG00000159228	CBR1	carbonyl reductase 1 [Source:HGNC Symbol;Acc:1548]	21	534.541	4.18735	2.7367e-27			ENSG00000141480	ARRB2	arrestin, beta 2 [Source:HGNC Symbol;Acc:712]	17	1071.63	-1.42799	2.39269e-07
ENSG00000158402	CDC25C	cell division cycle 25C [Source:HGNC Symbol;Acc:1727]	5	189.998	7.5967	2.83589e-27			ENSG00000104447	TRPS1	trichorhinophalangeal syndrome I [Source:HGNC Symbol;Acc:12340]	8	215.167	-2.04354	2.41229e-07
ENSG00000169155	ZBTB43	zinc finger and BTB domain containing 43 [Source:HGNC Symbol;Acc:17908]	9	1429.4	-2.3663	2.8441e-27			ENSG00000176171	BNIP3	BCL2/adenovirus E1B 19kDa interacting protein 3 [Source:HGNC Symbol;Acc:1084]	10	759.049	-1.80479	2.43942e-07
ENSG00000167851	CD300A	CD300a molecule [Source:HGNC Symbol;Acc:19319]	17	525.768	5.5155	3.25809e-27			ENSG00000108518	PFN1	profilin 1 [Source:HGNC Symbol;Acc:8881]	17	11801.4	-1.70896	2.46818e-07
ENSG00000054267	ARID4B	AT rich interactive domain 4B (RBP1-like) [Source:HGNC Symbol;Acc:15550]	1	3084.58	-3.55862	3.50608e-27			ENSG00000228325		Uncharacterized protein [Source:UniProtKB/TrEMBL;Acc:H7C1X1]	2	1767.62	2.92518	2.53562e-07
ENSG00000161888	SPC24	SPC24, NDC80 kinetochore complex component [Source:HGNC Symbol;Acc:26913]	19	253.032	9.36197	3.75245e-27			ENSG00000008282	SYPL1	synaptophysin-like 1 [Source:HGNC Symbol;Acc:11507]	7	1379.78	-2.24411	2.54697e-07
ENSG00000150456	N6AMT2	N-6 adenine-specific DNA methyltransferase 2 (putative) [Source:HGNC Symbol;Acc:27351]	13	115.478	5.88758	3.86358e-27			ENSG00000113615	SEC24A	SEC24 family member A [Source:HGNC Symbol;Acc:10703]	5	7335.84	1.92581	2.554e-07
ENSG00000137133	HINT2	histidine triad nucleotide binding protein 2 [Source:HGNC Symbol;Acc:18344]	9	619.142	3.38668	3.91129e-27			ENSG00000132780	NASP	nuclear autoantigenic sperm protein (histone-binding) [Source:HGNC Symbol;Acc:7644]	1	3679.64	-1.47935	2.5574e-07
ENSG00000088682	COQ9	coenzyme Q9 [Source:HGNC Symbol;Acc:25302]	16	479.179	3.08979	4.36937e-27			ENSG00000072778	ACADVL	acyl-CoA dehydrogenase, very long chain [Source:HGNC Symbol;Acc:92]	17	5597.38	1.25839	2.59644e-07
ENSG00000083799	CYLD	cylindromatosis (turban tumor syndrome) [Source:HGNC Symbol;Acc:2584]	16	8752.02	-2.9557	4.49687e-27			ENSG00000100372	SLC25A17	solute carrier family 25 (mitochondrial carrier; peroxisomal membrane protein, 34kDa), member 17 [Source:HGNC Symbol;Acc:10987]	22	781.411	-1.28996	2.59874e-07
ENSG00000224470	ATXN1L	ataxin 1-like [Source:HGNC Symbol;Acc:33279]	16	5243.74	-2.55658	4.51264e-27			ENSG00000113916	BCL6	B-cell CLL/lymphoma 6 [Source:HGNC Symbol;Acc:1001]	3	405.792	2.14413	2.59874e-07
ENSG00000125148	MT2A	metallothionein 2A [Source:HGNC Symbol;Acc:7406]	16	384.776	4.59073	4.61453e-27			ENSG00000111252	SH2B3	SH2B adaptor protein 3 [Source:HGNC Symbol;Acc:29605]	12	4328.25	-1.81702	2.68056e-07
ENSG00000168393	DTYMK	deoxythymidylate kinase (thymidylate kinase) [Source:HGNC Symbol;Acc:3061]	2	819.126	4.34536	4.81277e-27			ENSG00000145362	ANK2	ankyrin 2, neuronal [Source:HGNC Symbol;Acc:493]	4	63.1394	-3.80443	2.68279e-07
ENSG00000237522	NONOP2	non-POU domain containing, octamer-binding pseudogene 2 [Source:HGNC Symbol;Acc:42032]	2	229.953	-4.45712	4.87509e-27			ENSG00000253590	IGLV3-13	immunoglobulin lambda variable 3-13 (pseudogene) [Source:HGNC Symbol;Acc:5899]	22	74.2222	2.963	2.71234e-07
ENSG00000151725	CENPU	centromere protein U [Source:HGNC Symbol;Acc:21348]	4	914.494	4.83492	5.92096e-27			ENSG00000229417	NPM1P25	nucleophosmin 1 (nucleolar phosphoprotein B23, numatrin) pseudogene 25 [Source:HGNC Symbol;Acc:45204]	10	89.8296	1.78078	2.73524e-07
ENSG00000141298	SSH2	slingshot protein phosphatase 2 [Source:HGNC Symbol;Acc:30580]	17	3152.06	-2.33838	6.01743e-27			ENSG00000211979	IGHV7-81	immunoglobulin heavy variable 7-81 (non-functional) [Source:HGNC Symbol;Acc:5669]	14	249.232	3.32535	2.73913e-07
ENSG00000100354	TNRC6B	trinucleotide repeat containing 6B [Source:HGNC Symbol;Acc:29190]	22	2881.31	-2.2732	6.10916e-27			ENSG00000198720	ANKRD13B	ankyrin repeat domain 13B [Source:HGNC Symbol;Acc:26363]	17	25.7552	-3.04854	2.79245e-07
ENSG00000090013	BLVRB	biliverdin reductase B (flavin reductase (NADPH)) [Source:HGNC Symbol;Acc:1063]	19	513.308	3.30654	6.22055e-27			ENSG00000224041	IGKV3D-15	immunoglobulin kappa variable 3D-15 (gene/pseudogene) [Source:HGNC Symbol;Acc:5824]	2	117515	3.92621	2.82054e-07
ENSG00000102984	ZNF821	zinc finger protein 821 [Source:HGNC Symbol;Acc:28043]	16	453.563	-2.97322	6.54972e-27			ENSG00000170379	FAM115C	family with sequence similarity 115, member C [Source:HGNC Symbol;Acc:26878]	7	989.9	-1.82026	2.82361e-07
ENSG00000196646	ZNF136	zinc finger protein 136 [Source:HGNC Symbol;Acc:12920]	19	635.293	-2.6503	6.65425e-27			ENSG00000239951	IGKV3-20	immunoglobulin kappa variable 3-20 [Source:HGNC Symbol;Acc:5817]	2	408506	3.86852	2.82361e-07
ENSG00000179115	FARSA	phenylalanyl-tRNA synthetase, alpha subunit [Source:HGNC Symbol;Acc:3592]	19	1507.47	3.68476	6.80816e-27			ENSG00000086619	ERO1LB	ERO1-like beta (S. cerevisiae) [Source:HGNC Symbol;Acc:14355]	1	812.008	1.82355	2.85662e-07
ENSG00000110851	PRDM4	PR domain containing 4 [Source:HGNC Symbol;Acc:9348]	12	3186.89	-3.35161	7.66423e-27			ENSG00000196275	GTF2IRD2	GTF2I repeat domain containing 2 [Source:HGNC Symbol;Acc:30775]	7	624.552	1.70174	2.8848e-07
ENSG00000164330	EBF1	early B-cell factor 1 [Source:HGNC Symbol;Acc:3126]	5	1359.94	-3.7771	8.70228e-27			ENSG00000171314	PGAM1	phosphoglycerate mutase 1 (brain) [Source:HGNC Symbol;Acc:8888]	10	12407.6	-1.60949	2.90395e-07
ENSG00000198205	ZXDA	zinc finger, X-linked, duplicated A [Source:HGNC Symbol;Acc:13198]	X	464.218	-2.93591	9.4277e-27			ENSG00000211660	IGLV2-23	immunoglobulin lambda variable 2-23 [Source:HGNC Symbol;Acc:5890]	22	95819.1	3.50215	2.97102e-07
ENSG00000160256	FAM207A	family with sequence similarity 207, member A [Source:HGNC Symbol;Acc:15811]	21	255.076	4.36694	9.55279e-27			ENSG00000136240	KDELR2	KDEL (Lys-Asp-Glu-Leu) endoplasmic reticulum protein retention receptor 2 [Source:HGNC Symbol;Acc:6305]	7	6222.79	1.43504	3.03575e-07
ENSG00000152056	AP1S3	adaptor-related protein complex 1, sigma 3 subunit [Source:HGNC Symbol;Acc:18971]	2	443.154	-2.52481	9.58878e-27			ENSG00000253209	IGHV3-65	immunoglobulin heavy variable 3-65 (pseudogene) [Source:HGNC Symbol;Acc:5618]	14	2684.27	3.17437	3.04157e-07
ENSG00000129277	CCL4	chemokine (C-C motif) ligand 4 [Source:HGNC Symbol;Acc:10630]	17	375.423	6.16443	1.00668e-26			ENSG00000170915	PAQR8	progestin and adipoQ receptor family member VIII [Source:HGNC Symbol;Acc:15708]	6	35.972	-3.62955	3.21875e-07
ENSG00000107560	RAB11FIP2	RAB11 family interacting protein 2 (class I) [Source:HGNC Symbol;Acc:29152]	10	840.721	-2.34745	1.02038e-26			ENSG00000126749	EMG1	EMG1 N1-specific pseudouridine methyltransferase [Source:HGNC Symbol;Acc:16912]	12	698.24	-1.37003	3.25478e-07
ENSG00000186193	SAPCD2	suppressor APC domain containing 2 [Source:HGNC Symbol;Acc:28055]	9	229.441	7.35744	1.06305e-26			ENSG00000253464	IGHV3-29	immunoglobulin heavy variable 3-29 (pseudogene) [Source:HGNC Symbol;Acc:5590]	14	50.852	3.03193	3.2922e-07
ENSG00000006459	KDM7A	lysine (K)-specific demethylase 7A [Source:HGNC Symbol;Acc:22224]	7	2415.54	-3.29154	1.08219e-26			ENSG00000244437	IGKV3-15	immunoglobulin kappa variable 3-15 [Source:HGNC Symbol;Acc:5816]	2	239148	3.92735	3.31783e-07
ENSG00000183876	ARSI	arylsulfatase family, member I [Source:HGNC Symbol;Acc:32521]	5	164.217	-11.4203	1.0893e-26			ENSG00000211598	IGKV4-1	immunoglobulin kappa variable 4-1 [Source:HGNC Symbol;Acc:5834]	2	139408	3.75102	3.33312e-07
ENSG00000204228	HSD17B8	hydroxysteroid (17-beta) dehydrogenase 8 [Source:HGNC Symbol;Acc:3554]	6	382.175	2.71789	1.11394e-26			ENSG00000253359	IGHV3-37	immunoglobulin heavy variable 3-37 (pseudogene) [Source:HGNC Symbol;Acc:5600]	14	41.9432	3.37284	3.54798e-07
ENSG00000269937			16	424.688	-3.57526	1.14868e-26			ENSG00000129128	SPCS3	signal peptidase complex subunit 3 homolog (S. cerevisiae) [Source:HGNC Symbol;Acc:26212]	4	22990.6	1.69653	3.60508e-07
ENSG00000144381	HSPD1	heat shock 60kDa protein 1 (chaperonin) [Source:HGNC Symbol;Acc:5261]	2	12705.6	2.84424	1.15511e-26			ENSG00000240204	SMKR1	small lysine-rich protein 1 [Source:HGNC Symbol;Acc:43561]	7	44.4266	-3.47646	3.63587e-07
ENSG00000140968	IRF8	interferon regulatory factor 8 [Source:HGNC Symbol;Acc:5358]	16	5154.55	-4.66357	1.18705e-26			ENSG00000170873	MTSS1	metastasis suppressor 1 [Source:HGNC Symbol;Acc:20443]	8	1266.47	-2.49614	3.66774e-07
ENSG00000162664	ZNF326	zinc finger protein 326 [Source:HGNC Symbol;Acc:14104]	1	1852.93	-2.26592	1.20602e-26			ENSG00000229191			1	65.1269	-2.76678	3.72917e-07
ENSG00000183856	IQGAP3	IQ motif containing GTPase activating protein 3 [Source:HGNC Symbol;Acc:20669]	1	197.613	8.48805	1.23015e-26			ENSG00000211659	IGLV3-25	immunoglobulin lambda variable 3-25 [Source:HGNC Symbol;Acc:5908]	22	46733	3.70431	3.74128e-07
ENSG00000183486	MX2	myxovirus (influenza virus) resistance 2 (mouse) [Source:HGNC Symbol;Acc:7533]	21	1021.74	-3.19604	1.28704e-26			ENSG00000237352			1	52.6569	3.7795	3.7479e-07
ENSG00000186056	MATN1-AS1	MATN1 antisense RNA 1 [Source:HGNC Symbol;Acc:40364]	1	151.555	-4.91339	1.29506e-26			ENSG00000181577	C6orf223	chromosome 6 open reading frame 223 [Source:HGNC Symbol;Acc:28692]	6	22.8091	-3.86184	3.79392e-07
ENSG00000131263	RLIM	ring finger protein, LIM domain interacting [Source:HGNC Symbol;Acc:13429]	X	2088.08	-2.60405	1.3681e-26			ENSG00000211944	IGHV3-16	immunoglobulin heavy variable 3-16 (non-functional) [Source:HGNC Symbol;Acc:5583]	14	953.771	3.11095	3.79392e-07
ENSG00000114737	CISH	cytokine inducible SH2-containing protein [Source:HGNC Symbol;Acc:1984]	3	980.112	4.3477	1.42716e-26			ENSG00000253705	IGHV3-41	immunoglobulin heavy variable 3-41 (pseudogene) [Source:HGNC Symbol;Acc:5602]	14	1467.66	3.02661	3.92094e-07
ENSG00000198561	CTNND1	catenin (cadherin-associated protein), delta 1 [Source:HGNC Symbol;Acc:2515]	11	370.907	-2.85657	1.45922e-26			ENSG00000153574	RPIA	ribose 5-phosphate isomerase A [Source:HGNC Symbol;Acc:10297]	2	954.858	-1.26447	3.93566e-07
ENSG00000141179	PCTP	phosphatidylcholine transfer protein [Source:HGNC Symbol;Acc:8752]	17	328.072	3.76782	1.549e-26			ENSG00000240834	IGKV1D-12	immunoglobulin kappa variable 1D-12 [Source:HGNC Symbol;Acc:5746]	2	23011.3	3.88458	3.97826e-07
ENSG00000135093	USP30	ubiquitin specific peptidase 30 [Source:HGNC Symbol;Acc:20065]	12	548.679	-3.02116	1.69475e-26			ENSG00000256043	CTSO	cathepsin O [Source:HGNC Symbol;Acc:2542]	4	624.811	1.91044	3.97826e-07
ENSG00000106624	AEBP1	AE binding protein 1 [Source:HGNC Symbol;Acc:303]	7	274.171	-5.80267	1.88695e-26			ENSG00000047365	ARAP2	ArfGAP with RhoGAP domain, ankyrin repeat and PH domain 2 [Source:HGNC Symbol;Acc:16924]	4	902.858	-1.9193	3.98893e-07
ENSG00000263535	AK4P1	adenylate kinase 4 pseudogene 1 [Source:HGNC Symbol;Acc:364]	17	130.008	7.85207	2.00626e-26			ENSG00000159593	NAE1	NEDD8 activating enzyme E1 subunit 1 [Source:HGNC Symbol;Acc:621]	16	1303.54	-1.18455	4.06973e-07
ENSG00000132952	USPL1	ubiquitin specific peptidase like 1 [Source:HGNC Symbol;Acc:20294]	13	1871.66	-2.67345	2.03036e-26			ENSG00000102098	SCML2	sex comb on midleg-like 2 (Drosophila) [Source:HGNC Symbol;Acc:10581]	X	23.2868	-2.799	4.11292e-07
ENSG00000128335	APOL2	apolipoprotein L, 2 [Source:HGNC Symbol;Acc:619]	22	2304.73	2.60068	2.37007e-26			ENSG00000168280	KIF5C	kinesin family member 5C [Source:HGNC Symbol;Acc:6325]	2	90.9839	-4.02099	4.17956e-07
ENSG00000114026	OGG1	8-oxoguanine DNA glycosylase [Source:HGNC Symbol;Acc:8125]	3	360.467	3.18812	2.42236e-26			ENSG00000140525	FANCI	Fanconi anemia, complementation group I [Source:HGNC Symbol;Acc:25568]	15	1693.2	-1.67896	4.28454e-07
ENSG00000135624	CCT7	chaperonin containing TCP1, subunit 7 (eta) [Source:HGNC Symbol;Acc:1622]	2	6278.07	3.50859	2.43982e-26			ENSG00000108784	NAGLU	N-acetylglucosaminidase, alpha [Source:HGNC Symbol;Acc:7632]	17	547.743	1.53758	4.34259e-07
ENSG00000161981	SNRNP25	small nuclear ribonucleoprotein 25kDa (U11/U12) [Source:HGNC Symbol;Acc:14161]	16	1018.2	2.821	2.45395e-26			ENSG00000170264	FAM161A	family with sequence similarity 161, member A [Source:HGNC Symbol;Acc:25808]	2	105.45	-2.2865	4.39076e-07
ENSG00000132549	VPS13B	vacuolar protein sorting 13 homolog B (yeast) [Source:HGNC Symbol;Acc:2183]	8	2523.1	-2.25771	2.51915e-26			ENSG00000100281	HMGXB4	HMG box domain containing 4 [Source:HGNC Symbol;Acc:5003]	22	604.79	-1.55982	4.44869e-07
ENSG00000109321	AREG	amphiregulin [Source:HGNC Symbol;Acc:651]	4	89.6756	-7.26124	2.75593e-26			ENSG00000155858	LSM11	LSM11, U7 small nuclear RNA associated [Source:HGNC Symbol;Acc:30860]	5	195.343	-1.64286	4.45371e-07
ENSG00000186642	PDE2A	phosphodiesterase 2A, cGMP-stimulated [Source:HGNC Symbol;Acc:8777]	11	76.4007	-6.60286	2.89554e-26			ENSG00000254157	IGKV2-18	immunoglobulin kappa variable 2-18 (pseudogene) [Source:HGNC Symbol;Acc:5778]	2	513.799	3.16277	4.45371e-07
ENSG00000167085	PHB	prohibitin [Source:HGNC Symbol;Acc:8912]	17	1527.12	4.36233	3.05232e-26			ENSG00000010310	GIPR	gastric inhibitory polypeptide receptor [Source:HGNC Symbol;Acc:4271]	19	294.724	3.0579	4.56477e-07
ENSG00000164885	CDK5	cyclin-dependent kinase 5 [Source:HGNC Symbol;Acc:1774]	7	367.447	3.48921	3.08172e-26			ENSG00000239975	IGKV1D-33	immunoglobulin kappa variable 1D-33 [Source:HGNC Symbol;Acc:5753]	2	115379	3.98046	4.61236e-07
ENSG00000121957	GPSM2	G-protein signaling modulator 2 [Source:HGNC Symbol;Acc:29501]	1	424.372	3.01488	3.17802e-26			ENSG00000155090	KLF10	Kruppel-like factor 10 [Source:HGNC Symbol;Acc:11810]	8	4631.37	1.4949	4.65868e-07
ENSG00000134333	LDHA	lactate dehydrogenase A [Source:HGNC Symbol;Acc:6535]	11	24723.5	4.50889	3.17802e-26			ENSG00000223931			16	232.439	2.97077	4.66502e-07
ENSG00000272888			15	2857.12	-3.62989	3.19739e-26			ENSG00000140263	SORD	sorbitol dehydrogenase [Source:HGNC Symbol;Acc:11184]	15	240.057	-2.32319	4.70734e-07
ENSG00000164011	ZNF691	zinc finger protein 691 [Source:HGNC Symbol;Acc:28028]	1	149.337	3.68456	3.62602e-26			ENSG00000211663	IGLV3-19	immunoglobulin lambda variable 3-19 [Source:HGNC Symbol;Acc:5903]	22	91506.9	3.71149	4.72444e-07
ENSG00000117000	RLF	rearranged L-myc fusion [Source:HGNC Symbol;Acc:10025]	1	2365.28	-2.45183	3.63768e-26			ENSG00000091127	PUS7	pseudouridylate synthase 7 homolog (S. cerevisiae) [Source:HGNC Symbol;Acc:26033]	7	331.396	-1.5985	4.77119e-07
ENSG00000102898	NUTF2	nuclear transport factor 2 [Source:HGNC Symbol;Acc:13722]	16	1558.82	2.83145	4.42775e-26			ENSG00000241351	IGKV3-11	immunoglobulin kappa variable 3-11 [Source:HGNC Symbol;Acc:5815]	2	183589	3.94561	4.81222e-07
ENSG00000197498	RPF2	ribosome production factor 2 homolog (S. cerevisiae) [Source:HGNC Symbol;Acc:20870]	6	812.032	2.95741	4.49393e-26			ENSG00000112039	FANCE	Fanconi anemia, complementation group E [Source:HGNC Symbol;Acc:3586]	6	228.702	-1.53822	4.81782e-07
ENSG00000141646	SMAD4	SMAD family member 4 [Source:HGNC Symbol;Acc:6770]	18	1891.81	-2.47101	4.87375e-26			ENSG00000196220	SRGAP3	SLIT-ROBO Rho GTPase activating protein 3 [Source:HGNC Symbol;Acc:19744]	3	66.6076	3.54711	4.81782e-07
ENSG00000184009	ACTG1	actin, gamma 1 [Source:HGNC Symbol;Acc:144]	17	58230.6	4.05624	5.66547e-26			ENSG00000272341			6	79.1465	2.72822	4.92216e-07
ENSG00000108528	SLC25A11	solute carrier family 25 (mitochondrial carrier; oxoglutarate carrier), member 11 [Source:HGNC Symbol;Acc:10981]	17	1052.16	3.19158	5.66836e-26			ENSG00000112208	BAG2	BCL2-associated athanogene 2 [Source:HGNC Symbol;Acc:938]	6	520.986	-1.538	4.97311e-07
ENSG00000138399	FASTKD1	FAST kinase domains 1 [Source:HGNC Symbol;Acc:26150]	2	954.767	3.52032	5.72673e-26			ENSG00000125821	DTD1	D-tyrosyl-tRNA deacylase 1 [Source:HGNC Symbol;Acc:16219]	20	548.196	-1.60759	5.12022e-07
ENSG00000203710	CR1	complement component (3b/4b) receptor 1 (Knops blood group) [Source:HGNC Symbol;Acc:2334]	1	750.607	-4.08653	6.12662e-26			ENSG00000173930	SLCO4C1	solute carrier organic anion transporter family, member 4C1 [Source:HGNC Symbol;Acc:23612]	5	22.1564	-3.30693	5.41297e-07
ENSG00000196584	XRCC2	X-ray repair complementing defective repair in Chinese hamster cells 2 [Source:HGNC Symbol;Acc:12829]	7	296.675	5.64602	6.18419e-26			ENSG00000198715	C1orf85	chromosome 1 open reading frame 85 [Source:HGNC Symbol;Acc:29436]	1	616.23	1.7884	5.43946e-07
ENSG00000198554	WDHD1	WD repeat and HMG-box DNA binding protein 1 [Source:HGNC Symbol;Acc:23170]	14	618.647	3.96117	6.64813e-26			ENSG00000106211	HSPB1	heat shock 27kDa protein 1 [Source:HGNC Symbol;Acc:5246]	7	103.554	-2.62597	5.47733e-07
ENSG00000105185	PDCD5	programmed cell death 5 [Source:HGNC Symbol;Acc:8764]	19	1036.61	2.62883	7.78445e-26			ENSG00000109084	TMEM97	transmembrane protein 97 [Source:HGNC Symbol;Acc:28106]	17	599.344	-2.05191	5.52295e-07
ENSG00000078804	TP53INP2	tumor protein p53 inducible nuclear protein 2 [Source:HGNC Symbol;Acc:16104]	20	698.334	-4.07152	8.1114e-26			ENSG00000146733	PSPH	phosphoserine phosphatase [Source:HGNC Symbol;Acc:9577]	7	655.86	-1.66666	5.53348e-07
ENSG00000206053	HN1L	hematological and neurological expressed 1-like [Source:HGNC Symbol;Acc:14137]	16	938.804	4.45254	8.66349e-26			ENSG00000026751	SLAMF7	SLAM family member 7 [Source:HGNC Symbol;Acc:21394]	1	10168.2	2.75665	5.70196e-07
ENSG00000136240	KDELR2	KDEL (Lys-Asp-Glu-Leu) endoplasmic reticulum protein retention receptor 2 [Source:HGNC Symbol;Acc:6305]	7	6222.79	2.73308	9.90543e-26			ENSG00000157637	SLC38A10	solute carrier family 38, member 10 [Source:HGNC Symbol;Acc:28237]	17	4810.17	1.74056	5.72907e-07
ENSG00000102471	NDFIP2	Nedd4 family interacting protein 2 [Source:HGNC Symbol;Acc:18537]	13	422.903	6.78217	1.00391e-25			ENSG00000163001	CCDC104	coiled-coil domain containing 104 [Source:HGNC Symbol;Acc:30540]	2	272.904	-1.67683	5.91067e-07
ENSG00000263847			18	170.673	-5.5957	1.01157e-25			ENSG00000211648	IGLV1-47	immunoglobulin lambda variable 1-47 [Source:HGNC Symbol;Acc:5880]	22	105582	3.8513	6.17662e-07
ENSG00000108826	MRPL27	mitochondrial ribosomal protein L27 [Source:HGNC Symbol;Acc:14483]	17	617.884	2.7255	1.0509e-25			ENSG00000113460	BRIX1	BRX1, biogenesis of ribosomes, homolog (S. cerevisiae) [Source:HGNC Symbol;Acc:24170]	5	985.804	-1.28177	6.25313e-07
ENSG00000169359	SLC33A1	solute carrier family 33 (acetyl-CoA transporter), member 1 [Source:HGNC Symbol;Acc:95]	3	3029.63	2.49485	1.09234e-25			ENSG00000256229	ZNF486	zinc finger protein 486 [Source:HGNC Symbol;Acc:20807]	19	240.789	-1.85373	6.32532e-07
ENSG00000127423	AUNIP	aurora kinase A and ninein interacting protein [Source:HGNC Symbol;Acc:28363]	1	95.2147	6.8671	1.17352e-25			ENSG00000095002	MSH2	mutS homolog 2 [Source:HGNC Symbol;Acc:7325]	2	839.55	-1.97031	6.43995e-07
ENSG00000203760	CENPW	centromere protein W [Source:HGNC Symbol;Acc:21488]	6	455.133	6.01706	1.21842e-25			ENSG00000012048	BRCA1	breast cancer 1, early onset [Source:HGNC Symbol;Acc:1100]	17	952.776	-1.75508	6.44266e-07
ENSG00000181555	SETD2	SET domain containing 2 [Source:HGNC Symbol;Acc:18420]	3	3513.79	-3.02723	1.23093e-25			ENSG00000115484	CCT4	chaperonin containing TCP1, subunit 4 (delta) [Source:HGNC Symbol;Acc:1617]	2	4190.48	-1.51409	6.64804e-07
ENSG00000105676	ARMC6	armadillo repeat containing 6 [Source:HGNC Symbol;Acc:25049]	19	502.619	3.63472	1.41507e-25			ENSG00000099385	BCL7C	B-cell CLL/lymphoma 7C [Source:HGNC Symbol;Acc:1006]	16	228.917	-1.38857	6.67158e-07
ENSG00000120925	RNF170	ring finger protein 170 [Source:HGNC Symbol;Acc:25358]	8	479.863	3.22258	1.43577e-25			ENSG00000072682	P4HA2	prolyl 4-hydroxylase, alpha polypeptide II [Source:HGNC Symbol;Acc:8547]	5	60.4831	-2.89356	6.68513e-07
ENSG00000214110	LDHAP4	lactate dehydrogenase A pseudogene 4 [Source:HGNC Symbol;Acc:6539]	9	598.191	4.66255	1.47153e-25			ENSG00000140403	DNAJA4	DnaJ (Hsp40) homolog, subfamily A, member 4 [Source:HGNC Symbol;Acc:14885]	15	246.63	-2.45059	6.89617e-07
ENSG00000160325	CACFD1	calcium channel flower domain containing 1 [Source:HGNC Symbol;Acc:1365]	9	313.669	-3.5561	1.58101e-25			ENSG00000087053	MTMR2	myotubularin related protein 2 [Source:HGNC Symbol;Acc:7450]	11	787.015	-1.22025	6.90388e-07
ENSG00000108439	PNPO	pyridoxamine 5'-phosphate oxidase [Source:HGNC Symbol;Acc:30260]	17	307.731	4.2686	1.7013e-25			ENSG00000067167	TRAM1	translocation associated membrane protein 1 [Source:HGNC Symbol;Acc:20568]	8	20170.4	1.6986	6.90572e-07
ENSG00000174851	YIF1A	Yip1 interacting factor homolog A (S. cerevisiae) [Source:HGNC Symbol;Acc:16688]	11	1229.32	2.6155	1.79961e-25			ENSG00000115919	KYNU	kynureninase [Source:HGNC Symbol;Acc:6469]	2	268.285	-2.46952	6.93961e-07
ENSG00000165102	HGSNAT	heparan-alpha-glucosaminide N-acetyltransferase [Source:HGNC Symbol;Acc:26527]	8	760.318	-3.63209	1.8594e-25			ENSG00000173486	FKBP2	FK506 binding protein 2, 13kDa [Source:HGNC Symbol;Acc:3718]	11	2194.91	2.20272	6.97771e-07
ENSG00000198924	DCLRE1A	DNA cross-link repair 1A [Source:HGNC Symbol;Acc:17660]	10	604.909	3.31351	1.89102e-25			ENSG00000253132	IGHV3-62	immunoglobulin heavy variable 3-62 (pseudogene) [Source:HGNC Symbol;Acc:5615]	14	3213.16	3.26322	7.02278e-07
ENSG00000100592	DAAM1	dishevelled associated activator of morphogenesis 1 [Source:HGNC Symbol;Acc:18142]	14	402.416	2.25592	1.92223e-25			ENSG00000181847	TIGIT	T cell immunoreceptor with Ig and ITIM domains [Source:HGNC Symbol;Acc:26838]	3	63.8702	-3.3472	7.03767e-07
ENSG00000141219	C17orf80	chromosome 17 open reading frame 80 [Source:HGNC Symbol;Acc:29601]	17	636.686	3.02775	2.06453e-25			ENSG00000114902	SPCS1	signal peptidase complex subunit 1 homolog (S. cerevisiae) [Source:HGNC Symbol;Acc:23401]	3	5111.34	1.49695	7.04911e-07
ENSG00000204923	FBXO48	F-box protein 48 [Source:HGNC Symbol;Acc:33857]	2	251.129	3.13638	2.15461e-25			ENSG00000204856	FAM216A	family with sequence similarity 216, member A [Source:HGNC Symbol;Acc:30180]	12	167.568	-1.9082	7.40382e-07
ENSG00000059691	PET112	PET112 homolog (yeast) [Source:HGNC Symbol;Acc:8849]	4	375.93	2.79691	2.2139e-25			ENSG00000188001	TPRG1	tumor protein p63 regulated 1 [Source:HGNC Symbol;Acc:24759]	3	340.19	-2.75053	7.52211e-07
ENSG00000261528			16	89.1749	-6.85249	2.2449e-25			ENSG00000068831	RASGRP2	RAS guanyl releasing protein 2 (calcium and DAG-regulated) [Source:HGNC Symbol;Acc:9879]	11	3059.89	-2.24599	7.57329e-07
ENSG00000125863	MKKS	McKusick-Kaufman syndrome [Source:HGNC Symbol;Acc:7108]	20	666.008	3.41256	2.55151e-25			ENSG00000101868	POLA1	polymerase (DNA directed), alpha 1, catalytic subunit [Source:HGNC Symbol;Acc:9173]	X	813.813	-1.83587	7.6122e-07
ENSG00000093144	ECHDC1	enoyl CoA hydratase domain containing 1 [Source:HGNC Symbol;Acc:21489]	6	1377.51	2.73995	2.78341e-25			ENSG00000121594	CD80	CD80 molecule [Source:HGNC Symbol;Acc:1700]	3	455.422	-3.41474	7.61774e-07
ENSG00000213064	SFT2D2	SFT2 domain containing 2 [Source:HGNC Symbol;Acc:25140]	1	3480.29	-2.65646	2.99454e-25			ENSG00000072274	TFRC	transferrin receptor [Source:HGNC Symbol;Acc:11763]	3	10608.4	-1.98843	7.63093e-07
ENSG00000146143	PRIM2	primase, DNA, polypeptide 2 (58kDa) [Source:HGNC Symbol;Acc:9370]	6	508.232	3.47794	3.19306e-25			ENSG00000117226	GBP3	guanylate binding protein 3 [Source:HGNC Symbol;Acc:4184]	1	944.882	1.36927	7.71768e-07
ENSG00000129282	MRM1	mitochondrial rRNA methyltransferase 1 homolog (S. cerevisiae) [Source:HGNC Symbol;Acc:26202]	17	143.25	4.75707	3.27369e-25			ENSG00000166446	CDYL2	chromodomain protein, Y-like 2 [Source:HGNC Symbol;Acc:23030]	16	278.482	-1.91207	7.71841e-07
ENSG00000050030	KIAA2022	KIAA2022 [Source:HGNC Symbol;Acc:29433]	X	144.843	-6.0321	3.28635e-25			ENSG00000259490	IGHV3OR15-7	immunoglobulin heavy variable 3/OR15-7 (pseudogene) [Source:HGNC Symbol;Acc:5633]	15	193.934	3.31607	7.71841e-07
ENSG00000146278	PNRC1	proline-rich nuclear receptor coactivator 1 [Source:HGNC Symbol;Acc:17278]	6	3722.77	-3.08032	3.29815e-25			ENSG00000253763	IGHV3-6	immunoglobulin heavy variable 3-6 (pseudogene) [Source:HGNC Symbol;Acc:5613]	14	314.045	3.00459	7.76729e-07
ENSG00000168421	RHOH	ras homolog family member H [Source:HGNC Symbol;Acc:686]	4	3482.31	-2.87479	3.39655e-25			ENSG00000211670	IGLV3-9	immunoglobulin lambda variable 3-9 (gene/pseudogene) [Source:HGNC Symbol;Acc:5918]	22	28792	3.73565	7.97601e-07
ENSG00000126804	ZBTB1	zinc finger and BTB domain containing 1 [Source:HGNC Symbol;Acc:20259]	14	3016.16	-2.19252	3.47152e-25			ENSG00000254176	IGHV3-75	immunoglobulin heavy variable 3-75 (pseudogene) [Source:HGNC Symbol;Acc:5625]	14	72.0564	3.49878	8.24779e-07
ENSG00000242687			7	141.418	-3.75083	3.48956e-25			ENSG00000185267	CDNF	cerebral dopamine neurotrophic factor [Source:HGNC Symbol;Acc:24913]	10	50.2272	2.39646	8.26157e-07
ENSG00000104147	OIP5	Opa interacting protein 5 [Source:HGNC Symbol;Acc:20300]	15	155.031	5.88841	3.63526e-25			ENSG00000113456	RAD1	RAD1 homolog (S. pombe) [Source:HGNC Symbol;Acc:9806]	5	738.515	-1.11816	8.4229e-07
ENSG00000145723	GIN1	gypsy retrotransposon integrase 1 [Source:HGNC Symbol;Acc:25959]	5	178.629	4.94378	3.68715e-25			ENSG00000108679	LGALS3BP	lectin, galactoside-binding, soluble, 3 binding protein [Source:HGNC Symbol;Acc:6564]	17	852.085	3.44202	8.45293e-07
ENSG00000198417	MT1F	metallothionein 1F [Source:HGNC Symbol;Acc:7398]	16	141.013	4.76847	3.80369e-25			ENSG00000104381	GDAP1	ganglioside induced differentiation associated protein 1 [Source:HGNC Symbol;Acc:15968]	8	138.173	-1.9926	8.58912e-07
ENSG00000106628	POLD2	polymerase (DNA directed), delta 2, accessory subunit [Source:HGNC Symbol;Acc:9176]	7	1459.37	3.26803	3.96194e-25			ENSG00000005882	PDK2	pyruvate dehydrogenase kinase, isozyme 2 [Source:HGNC Symbol;Acc:8810]	17	315.173	1.28099	8.7771e-07
ENSG00000170390	DCLK2	doublecortin-like kinase 2 [Source:HGNC Symbol;Acc:19002]	4	94.3094	-6.88819	4.14826e-25			ENSG00000162998	FRZB	frizzled-related protein [Source:HGNC Symbol;Acc:3959]	2	208.859	3.99792	8.7771e-07
ENSG00000185658	BRWD1	bromodomain and WD repeat domain containing 1 [Source:HGNC Symbol;Acc:12760]	21	2767.09	-2.58877	4.25309e-25			ENSG00000214022	REPIN1	replication initiator 1 [Source:HGNC Symbol;Acc:17922]	7	3246.2	1.38556	8.81824e-07
ENSG00000153944	MSI2	musashi RNA-binding protein 2 [Source:HGNC Symbol;Acc:18585]	17	3874.45	-2.34152	5.23328e-25			ENSG00000253325	IGHV7-34-1	immunoglobulin heavy variable 7-34-1 (pseudogene) [Source:HGNC Symbol;Acc:5664]	14	97.7907	2.9788	8.81824e-07
ENSG00000137767	SQRDL	sulfide quinone reductase-like (yeast) [Source:HGNC Symbol;Acc:20390]	15	707.166	3.18837	5.396e-25			ENSG00000213689	TREX1	three prime repair exonuclease 1 [Source:HGNC Symbol;Acc:12269]	3	757.498	1.53664	8.94046e-07
ENSG00000197798	FAM118B	family with sequence similarity 118, member B [Source:HGNC Symbol;Acc:26110]	11	438.777	3.04338	5.78367e-25			ENSG00000102900	NUP93	nucleoporin 93kDa [Source:HGNC Symbol;Acc:28958]	16	1308.54	-1.65043	9.20324e-07
ENSG00000254838	GVINP1	GTPase, very large interferon inducible pseudogene 1 [Source:HGNC Symbol;Acc:25813]	11	995.579	3.23772	5.90359e-25			ENSG00000260065			22	510.504	2.74901	9.24675e-07
ENSG00000234290			5	617.486	-6.16975	5.98062e-25			ENSG00000128335	APOL2	apolipoprotein L, 2 [Source:HGNC Symbol;Acc:619]	22	2304.73	1.27356	9.4327e-07
ENSG00000246851			9	82.5947	-6.58443	6.24549e-25			ENSG00000254174	IGHV1-12	immunoglobulin heavy variable 1-12 (pseudogene) [Source:HGNC Symbol;Acc:5546]	14	827.004	3.33874	9.4327e-07
ENSG00000133639	BTG1	B-cell translocation gene 1, anti-proliferative [Source:HGNC Symbol;Acc:1130]	12	13716	-3.71729	6.45086e-25			ENSG00000111669	TPI1	triosephosphate isomerase 1 [Source:HGNC Symbol;Acc:12009]	12	13160.5	-2.11372	9.84656e-07
ENSG00000165288	BRWD3	bromodomain and WD repeat domain containing 3 [Source:HGNC Symbol;Acc:17342]	X	1632.78	-2.45247	7.31152e-25			ENSG00000174428	GTF2IRD2B	GTF2I repeat domain containing 2B [Source:HGNC Symbol;Acc:33125]	7	701.155	1.70441	9.90998e-07
ENSG00000236624	CCDC163P	coiled-coil domain containing 163, pseudogene [Source:HGNC Symbol;Acc:27003]	1	338.159	2.91799	8.13058e-25			ENSG00000260101			2	265.07	1.52574	1.00039e-06
ENSG00000173208	ABCD2	ATP-binding cassette, sub-family D (ALD), member 2 [Source:HGNC Symbol;Acc:66]	12	408.198	3.45365	8.17613e-25			ENSG00000141956	PRDM15	PR domain containing 15 [Source:HGNC Symbol;Acc:13999]	21	1115.66	2.31892	1.00592e-06
ENSG00000162924	REL	v-rel avian reticuloendotheliosis viral oncogene homolog [Source:HGNC Symbol;Acc:9954]	2	5280.45	-4.56029	8.26048e-25			ENSG00000105928	DFNA5	deafness, autosomal dominant 5 [Source:HGNC Symbol;Acc:2810]	7	37.542	-4.03718	1.01097e-06
ENSG00000182628	SKA2	spindle and kinetochore associated complex subunit 2 [Source:HGNC Symbol;Acc:28006]	17	1151.89	4.18964	8.37399e-25			ENSG00000253882			7	664.794	-1.78866	1.02241e-06
ENSG00000111732	AICDA	activation-induced cytidine deaminase [Source:HGNC Symbol;Acc:13203]	12	232.802	9.54675	8.50671e-25			ENSG00000159860	FAM115D	family with sequence similarity 115, member D (pseudogene) [Source:HGNC Symbol;Acc:33603]	7	281.134	-1.94461	1.02788e-06
ENSG00000159176	CSRP1	cysteine and glycine-rich protein 1 [Source:HGNC Symbol;Acc:2469]	1	2139.79	2.69139	8.62061e-25			ENSG00000268034			19	57.5329	-1.86463	1.03949e-06
ENSG00000132274	TRIM22	tripartite motif containing 22 [Source:HGNC Symbol;Acc:16379]	11	2212.1	-5.43709	9.14138e-25			ENSG00000008394	MGST1	microsomal glutathione S-transferase 1 [Source:HGNC Symbol;Acc:7061]	12	20.9715	-4.03969	1.05188e-06
ENSG00000114988	LMAN2L	lectin, mannose-binding 2-like [Source:HGNC Symbol;Acc:19263]	2	289.411	3.24621	9.3922e-25			ENSG00000198736	MSRB1	methionine sulfoxide reductase B1 [Source:HGNC Symbol;Acc:14133]	16	798.698	-1.82441	1.05827e-06
ENSG00000117054	ACADM	acyl-CoA dehydrogenase, C-4 to C-12 straight chain [Source:HGNC Symbol;Acc:89]	1	3122	3.73768	9.51743e-25			ENSG00000184988	TMEM106A	transmembrane protein 106A [Source:HGNC Symbol;Acc:28288]	17	289.335	1.55667	1.06333e-06
ENSG00000134824	FADS2	fatty acid desaturase 2 [Source:HGNC Symbol;Acc:3575]	11	1157.11	7.65149	9.92268e-25			ENSG00000106123	EPHB6	EPH receptor B6 [Source:HGNC Symbol;Acc:3396]	7	243.154	-2.62657	1.08872e-06
ENSG00000125703	ATG4C	autophagy related 4C, cysteine peptidase [Source:HGNC Symbol;Acc:16040]	1	661.078	3.27172	1.1069e-24			ENSG00000163006	CCDC138	coiled-coil domain containing 138 [Source:HGNC Symbol;Acc:26531]	2	165.15	-1.72367	1.09925e-06
ENSG00000102908	NFAT5	nuclear factor of activated T-cells 5, tonicity-responsive [Source:HGNC Symbol;Acc:7774]	16	2499.74	-3.02986	1.13142e-24			ENSG00000210154	MT-TD	mitochondrially encoded tRNA aspartic acid [Source:HGNC Symbol;Acc:7478]	MT	152.177	2.46323	1.10351e-06
ENSG00000162510	MATN1	matrilin 1, cartilage matrix protein [Source:HGNC Symbol;Acc:6907]	1	83.3544	-5.79626	1.14019e-24			ENSG00000185475	TMEM179B	transmembrane protein 179B [Source:HGNC Symbol;Acc:33744]	11	641.322	1.51921	1.10666e-06
ENSG00000091483	FH	fumarate hydratase [Source:HGNC Symbol;Acc:3700]	1	1887.07	3.66258	1.17202e-24			ENSG00000175727	MLXIP	MLX interacting protein [Source:HGNC Symbol;Acc:17055]	12	3254.59	1.52183	1.11777e-06
ENSG00000151883	PARP8	poly (ADP-ribose) polymerase family, member 8 [Source:HGNC Symbol;Acc:26124]	5	1154.17	-3.10381	1.28886e-24			ENSG00000253131	IGHV7-56	immunoglobulin heavy variable 7-56 (pseudogene) [Source:HGNC Symbol;Acc:5667]	14	406.979	3.14021	1.11857e-06
ENSG00000159322	ADPGK	ADP-dependent glucokinase [Source:HGNC Symbol;Acc:25250]	15	4251.62	-1.6865	1.30462e-24			ENSG00000156471	PTDSS1	phosphatidylserine synthase 1 [Source:HGNC Symbol;Acc:9587]	8	2726.44	-1.28062	1.12436e-06
ENSG00000225976			10	136.215	6.2337	1.35223e-24			ENSG00000213047	DENND1B	DENN/MADD domain containing 1B [Source:HGNC Symbol;Acc:28404]	1	2419.7	1.40882	1.12964e-06
ENSG00000136161	RCBTB2	regulator of chromosome condensation (RCC1) and BTB (POZ) domain containing protein 2 [Source:HGNC Symbol;Acc:1914]	13	865.522	3.29347	1.5027e-24			ENSG00000118971	CCND2	cyclin D2 [Source:HGNC Symbol;Acc:1583]	12	12862.3	-1.29538	1.13952e-06
ENSG00000131153	GINS2	GINS complex subunit 2 (Psf2 homolog) [Source:HGNC Symbol;Acc:24575]	16	1098.52	4.75423	1.702e-24			ENSG00000211644	IGLV1-51	immunoglobulin lambda variable 1-51 [Source:HGNC Symbol;Acc:5882]	22	46354.5	3.69719	1.13952e-06
ENSG00000136603	SKIL	SKI-like oncogene [Source:HGNC Symbol;Acc:10897]	3	3499.35	-2.90939	1.702e-24			ENSG00000186665	C17orf58	chromosome 17 open reading frame 58 [Source:HGNC Symbol;Acc:27568]	17	167.542	-1.59128	1.15494e-06
ENSG00000185275	CD24P4	CD24 molecule pseudogene 4 [Source:HGNC Symbol;Acc:1649]	Y	63.5363	-4.71323	1.92926e-24			ENSG00000101444	AHCY	adenosylhomocysteinase [Source:HGNC Symbol;Acc:343]	20	2948.43	-1.61859	1.15661e-06
ENSG00000156273	BACH1	BTB and CNC homology 1, basic leucine zipper transcription factor 1 [Source:HGNC Symbol;Acc:935]	21	4339.62	-3.69097	2.0895e-24			ENSG00000189046	ALKBH2	alkB, alkylation repair homolog 2 (E. coli) [Source:HGNC Symbol;Acc:32487]	12	170.501	-1.32135	1.16147e-06
ENSG00000228363			2	176.343	-5.1864	2.29227e-24			ENSG00000111445	RFC5	replication factor C (activator 1) 5, 36.5kDa [Source:HGNC Symbol;Acc:9973]	12	694.23	-1.51743	1.17349e-06
ENSG00000265666			17	72.8711	-6.41738	2.39753e-24			ENSG00000243466	IGKV1-5	immunoglobulin kappa variable 1-5 [Source:HGNC Symbol;Acc:5741]	2	253208	3.71966	1.17349e-06
ENSG00000184575	XPOT	exportin, tRNA [Source:HGNC Symbol;Acc:12826]	12	4329.54	2.50989	2.41841e-24			ENSG00000233999	IGKV3OR2-268	immunoglobulin kappa variable 3/OR2-268 (non-functional) [Source:HGNC Symbol;Acc:5830]	2	2109.85	2.7345	1.20439e-06
ENSG00000239672	NME1	NME/NM23 nucleoside diphosphate kinase 1 [Source:HGNC Symbol;Acc:7849]	17	811.324	5.0883	2.49828e-24			ENSG00000211673	IGLV3-1	immunoglobulin lambda variable 3-1 [Source:HGNC Symbol;Acc:5896]	22	127229	3.80403	1.2343e-06
ENSG00000113621	TXNDC15	thioredoxin domain containing 15 [Source:HGNC Symbol;Acc:20652]	5	3063.89	2.47621	2.54425e-24			ENSG00000128016	ZFP36	ZFP36 ring finger protein [Source:HGNC Symbol;Acc:12862]	19	11674.4	1.67971	1.25363e-06
ENSG00000159131	GART	phosphoribosylglycinamide formyltransferase, phosphoribosylglycinamide synthetase, phosphoribosylaminoimidazole synthetase [Source:HGNC Symbol;Acc:4163]	21	2158.76	3.04331	2.55896e-24			ENSG00000144655	CSRNP1	cysteine-serine-rich nuclear protein 1 [Source:HGNC Symbol;Acc:14300]	3	2966.82	1.93704	1.28343e-06
ENSG00000110435	PDHX	pyruvate dehydrogenase complex, component X [Source:HGNC Symbol;Acc:21350]	11	650.934	2.43961	2.64643e-24			ENSG00000259479			15	48.9007	-2.35991	1.28424e-06
ENSG00000064102	ASUN	asunder spermatogenesis regulator [Source:HGNC Symbol;Acc:20174]	12	1361.28	2.14584	2.68775e-24			ENSG00000242247	ARFGAP3	ADP-ribosylation factor GTPase activating protein 3 [Source:HGNC Symbol;Acc:661]	22	3465.77	1.60962	1.28438e-06
ENSG00000269928			17	95.9566	-3.73446	2.7655e-24			ENSG00000163683	SMIM14	small integral membrane protein 14 [Source:HGNC Symbol;Acc:27321]	4	785.048	2.32174	1.28612e-06
ENSG00000117308	GALE	UDP-galactose-4-epimerase [Source:HGNC Symbol;Acc:4116]	1	385.418	3.95424	3.12645e-24			ENSG00000184271	POU6F1	POU class 6 homeobox 1 [Source:HGNC Symbol;Acc:9224]	12	392.851	1.33387	1.28695e-06
ENSG00000152422	XRCC4	X-ray repair complementing defective repair in Chinese hamster cells 4 [Source:HGNC Symbol;Acc:12831]	5	367.849	3.50497	3.17186e-24			ENSG00000145016	KIAA0226	KIAA0226 [Source:HGNC Symbol;Acc:28991]	3	6762.44	1.50763	1.30388e-06
ENSG00000102970	CCL17	chemokine (C-C motif) ligand 17 [Source:HGNC Symbol;Acc:10615]	16	155.607	7.57731	3.17984e-24			ENSG00000121064	SCPEP1	serine carboxypeptidase 1 [Source:HGNC Symbol;Acc:29507]	17	3119.39	1.65463	1.34401e-06
ENSG00000164080	RAD54L2	RAD54-like 2 (S. cerevisiae) [Source:HGNC Symbol;Acc:29123]	3	1874.84	-1.77248	3.2481e-24			ENSG00000157800	SLC37A3	solute carrier family 37, member 3 [Source:HGNC Symbol;Acc:20651]	7	229.301	1.38848	1.35904e-06
ENSG00000099622	CIRBP	cold inducible RNA binding protein [Source:HGNC Symbol;Acc:1982]	19	6534.77	-2.47174	3.33187e-24			ENSG00000259834			1	2820.31	2.00974	1.3627e-06
ENSG00000136492	BRIP1	BRCA1 interacting protein C-terminal helicase 1 [Source:HGNC Symbol;Acc:20473]	17	386.28	3.71325	3.34071e-24			ENSG00000085840	ORC1	origin recognition complex, subunit 1 [Source:HGNC Symbol;Acc:8487]	1	837.861	-2.20619	1.37304e-06
ENSG00000121413	ZSCAN18	zinc finger and SCAN domain containing 18 [Source:HGNC Symbol;Acc:21037]	19	168.525	-2.98473	3.45182e-24			ENSG00000167705	RILP	Rab interacting lysosomal protein [Source:HGNC Symbol;Acc:30266]	17	163.877	2.10898	1.37304e-06
ENSG00000117448	AKR1A1	aldo-keto reductase family 1, member A1 (aldehyde reductase) [Source:HGNC Symbol;Acc:380]	1	2832.82	2.31859	3.6269e-24			ENSG00000111581	NUP107	nucleoporin 107kDa [Source:HGNC Symbol;Acc:29914]	12	1290.38	-1.52367	1.40275e-06
ENSG00000273062			1	88.0367	-5.1249	3.74325e-24			ENSG00000107833	NPM3	nucleophosmin/nucleoplasmin 3 [Source:HGNC Symbol;Acc:7931]	10	545.293	-2.4224	1.41276e-06
ENSG00000046651	OFD1	oral-facial-digital syndrome 1 [Source:HGNC Symbol;Acc:2567]	X	722.501	-2.66576	3.86287e-24			ENSG00000211958	IGHV3-38	immunoglobulin heavy variable 3-38 (non-functional) [Source:HGNC Symbol;Acc:5601]	14	1205.5	3.10612	1.41839e-06
ENSG00000139890	REM2	RAS (RAD and GEM)-like GTP binding 2 [Source:HGNC Symbol;Acc:20248]	14	151.956	-5.55657	3.87933e-24			ENSG00000211651	IGLV1-44	immunoglobulin lambda variable 1-44 [Source:HGNC Symbol;Acc:5879]	22	153892	3.79889	1.42091e-06
ENSG00000169057	MECP2	methyl CpG binding protein 2 (Rett syndrome) [Source:HGNC Symbol;Acc:6990]	X	2502.82	-2.47309	3.8853e-24			ENSG00000133119	RFC3	replication factor C (activator 1) 3, 38kDa [Source:HGNC Symbol;Acc:9971]	13	939.419	-1.77562	1.47784e-06
ENSG00000132801	ZSWIM3	zinc finger, SWIM-type containing 3 [Source:HGNC Symbol;Acc:16157]	20	165.82	4.16774	3.96027e-24			ENSG00000211599	IGKV5-2	immunoglobulin kappa variable 5-2 [Source:HGNC Symbol;Acc:5835]	2	1449.08	3.30215	1.51436e-06
ENSG00000197358	BNIP3P1	BCL2/adenovirus E1B 19kDa interacting protein 3 pseudogene 1 [Source:HGNC Symbol;Acc:19922]	14	101.931	4.37172	4.38511e-24			ENSG00000211672	IGLV4-3	immunoglobulin lambda variable 4-3 [Source:HGNC Symbol;Acc:5919]	22	1355.88	3.30445	1.52739e-06
ENSG00000103018	CYB5B	cytochrome b5 type B (outer mitochondrial membrane) [Source:HGNC Symbol;Acc:24374]	16	2117.29	2.98002	4.9964e-24			ENSG00000126602	TRAP1	TNF receptor-associated protein 1 [Source:HGNC Symbol;Acc:16264]	16	864.393	-1.77219	1.54118e-06
ENSG00000165312	OTUD1	OTU domain containing 1 [Source:HGNC Symbol;Acc:27346]	10	1144.27	-2.88418	5.07446e-24			ENSG00000132423	COQ3	coenzyme Q3 methyltransferase [Source:HGNC Symbol;Acc:18175]	6	168.554	-1.53618	1.54553e-06
ENSG00000117289	TXNIP	thioredoxin interacting protein [Source:HGNC Symbol;Acc:16952]	1	21219.4	-3.91309	5.07816e-24			ENSG00000081181	ARG2	arginase 2 [Source:HGNC Symbol;Acc:664]	14	43.5688	-2.53835	1.62208e-06
ENSG00000205045	SLFN12L	schlafen family member 12-like [Source:HGNC Symbol;Acc:33920]	17	905.989	4.27765	5.10086e-24			ENSG00000173230	GOLGB1	golgin B1 [Source:HGNC Symbol;Acc:4429]	3	5111.9	1.30853	1.68843e-06
ENSG00000174442	ZWILCH	zwilch kinetochore protein [Source:HGNC Symbol;Acc:25468]	15	845.994	3.29547	5.1524e-24			ENSG00000112759	SLC29A1	solute carrier family 29 (equilibrative nucleoside transporter), member 1 [Source:HGNC Symbol;Acc:11003]	6	544.15	-1.62815	1.74285e-06
ENSG00000152409	JMY	junction mediating and regulatory protein, p53 cofactor [Source:HGNC Symbol;Acc:28916]	5	2422.77	-3.32372	5.48474e-24			ENSG00000237604			21	55.5529	2.36889	1.75009e-06
ENSG00000198393	ZNF26	zinc finger protein 26 [Source:HGNC Symbol;Acc:13053]	12	559.92	-1.91745	5.53803e-24			ENSG00000158604	TMED4	transmembrane emp24 protein transport domain containing 4 [Source:HGNC Symbol;Acc:22301]	7	2939.91	1.00408	1.76447e-06
ENSG00000150433	TMEM218	transmembrane protein 218 [Source:HGNC Symbol;Acc:27344]	11	465.763	3.61175	5.83614e-24			ENSG00000253497	IGKV1-13	immunoglobulin kappa variable 1-13 (gene/pseudogene) [Source:HGNC Symbol;Acc:5731]	2	36977.4	3.86241	1.766e-06
ENSG00000172965	MIR4435-1HG	MIR4435-1 host gene (non-protein coding) [Source:HGNC Symbol;Acc:35163]	2	1142.32	4.87197	6.35533e-24			ENSG00000231890			2	60.2398	-2.65459	1.78176e-06
ENSG00000124733	MEA1	male-enhanced antigen 1 [Source:HGNC Symbol;Acc:6986]	6	921.884	2.90163	6.65293e-24			ENSG00000168890	TMEM150A	transmembrane protein 150A [Source:HGNC Symbol;Acc:24677]	2	103.117	1.60896	1.80793e-06
ENSG00000172250	SERHL	serine hydrolase-like [Source:HGNC Symbol;Acc:14408]	22	94.5014	-4.93733	7.29203e-24			ENSG00000253742	IGHV3-60	immunoglobulin heavy variable 3-60 (pseudogene) [Source:HGNC Symbol;Acc:5614]	14	524.316	3.25386	1.81578e-06
ENSG00000165490	C11orf82	chromosome 11 open reading frame 82 [Source:HGNC Symbol;Acc:26351]	11	378.151	4.7546	7.9734e-24			ENSG00000188313	PLSCR1	phospholipid scramblase 1 [Source:HGNC Symbol;Acc:9092]	3	1397.17	2.40277	1.82042e-06
ENSG00000167978	SRRM2	serine/arginine repetitive matrix 2 [Source:HGNC Symbol;Acc:16639]	16	38359.9	-1.99551	8.64485e-24			ENSG00000117090	SLAMF1	signaling lymphocytic activation molecule family member 1 [Source:HGNC Symbol;Acc:10903]	1	1615.67	2.29964	1.88228e-06
ENSG00000143315	PIGM	phosphatidylinositol glycan anchor biosynthesis, class M [Source:HGNC Symbol;Acc:18858]	1	214.637	3.83787	8.7543e-24			ENSG00000070950	RAD18	RAD18 homolog (S. cerevisiae) [Source:HGNC Symbol;Acc:18278]	3	553.227	-1.60514	1.88317e-06
ENSG00000087842	PIR	pirin (iron-binding nuclear protein) [Source:HGNC Symbol;Acc:30048]	X	176.125	7.9656	9.01291e-24			ENSG00000113739	STC2	stanniocalcin 2 [Source:HGNC Symbol;Acc:11374]	5	99.6555	-3.27324	1.89139e-06
ENSG00000159618	GPR114	G protein-coupled receptor 114 [Source:HGNC Symbol;Acc:19010]	16	1605.38	4.31802	9.52699e-24			ENSG00000167110	GOLGA2	golgin A2 [Source:HGNC Symbol;Acc:4425]	9	2063.36	1.31395	1.90113e-06
ENSG00000078900	TP73	tumor protein p73 [Source:HGNC Symbol;Acc:12003]	1	847.459	4.06834	9.54494e-24			ENSG00000109927	TECTA	tectorin alpha [Source:HGNC Symbol;Acc:11720]	11	47.1029	2.12523	1.90586e-06
ENSG00000149150	SLC43A1	solute carrier family 43 (amino acid system L transporter), member 1 [Source:HGNC Symbol;Acc:9225]	11	292.775	5.19127	9.97969e-24			ENSG00000259337	IGHV1OR15-2	immunoglobulin heavy variable 1/OR15-2 (pseudogene) [Source:HGNC Symbol;Acc:5564]	15	1004.03	3.4942	1.9107e-06
ENSG00000232891			6	77.2386	-9.0384	1.00648e-23			ENSG00000102401	ARMCX3	armadillo repeat containing, X-linked 3 [Source:HGNC Symbol;Acc:24065]	X	2728.24	1.61487	1.91205e-06
ENSG00000264918			7	58.815	-4.77062	1.037e-23			ENSG00000119403	PHF19	PHD finger protein 19 [Source:HGNC Symbol;Acc:24566]	9	1409.2	-1.87796	1.96057e-06
ENSG00000112782	CLIC5	chloride intracellular channel 5 [Source:HGNC Symbol;Acc:13517]	6	137.706	5.30212	1.10813e-23			ENSG00000105220	GPI	glucose-6-phosphate isomerase [Source:HGNC Symbol;Acc:4458]	19	5866.65	-2.12481	1.98614e-06
ENSG00000183960	KCNH8	potassium voltage-gated channel, subfamily H (eag-related), member 8 [Source:HGNC Symbol;Acc:18864]	3	122.54	-6.31814	1.1176e-23			ENSG00000224650	IGHV3-74	immunoglobulin heavy variable 3-74 [Source:HGNC Symbol;Acc:5624]	14	30382	2.95315	1.98614e-06
ENSG00000048405	ZNF800	zinc finger protein 800 [Source:HGNC Symbol;Acc:27267]	7	1894	-2.40268	1.14227e-23			ENSG00000170629	DPY19L2P2	DPY19L2 pseudogene 2 [Source:HGNC Symbol;Acc:21764]	7	73.6935	-3.03199	1.99016e-06
ENSG00000135698	MPHOSPH6	M-phase phosphoprotein 6 [Source:HGNC Symbol;Acc:7214]	16	450.081	3.38452	1.22262e-23			ENSG00000211679	IGLC3	immunoglobulin lambda constant 3 (Kern-Oz+ marker) [Source:HGNC Symbol;Acc:5857]	22	762952	3.56171	1.99341e-06
ENSG00000188191	PRKAR1B	protein kinase, cAMP-dependent, regulatory, type I, beta [Source:HGNC Symbol;Acc:9390]	7	235.226	3.33333	1.40738e-23			ENSG00000094975	SUCO	SUN domain containing ossification factor [Source:HGNC Symbol;Acc:1240]	1	2625.77	1.32413	1.99849e-06
ENSG00000151116	UEVLD	UEV and lactate/malate dehyrogenase domains [Source:HGNC Symbol;Acc:30866]	11	417.614	2.64461	1.59673e-23			ENSG00000250562	RPL38P4	ribosomal protein L38 pseudogene 4 [Source:HGNC Symbol;Acc:48867]	3	26.8159	-3.08217	2.02441e-06
ENSG00000109686	SH3D19	SH3 domain containing 19 [Source:HGNC Symbol;Acc:30418]	4	213.43	-4.9896	1.63437e-23			ENSG00000211661	IGLV3-22	immunoglobulin lambda variable 3-22 (gene/pseudogene) [Source:HGNC Symbol;Acc:5906]	22	281.126	3.42022	2.09361e-06
ENSG00000058804	NDC1	NDC1 transmembrane nucleoporin [Source:HGNC Symbol;Acc:25525]	1	1530.82	3.16938	1.74841e-23			ENSG00000147586	MRPS28	mitochondrial ribosomal protein S28 [Source:HGNC Symbol;Acc:14513]	8	202.982	-1.15368	2.12012e-06
ENSG00000181523	SGSH	N-sulfoglucosamine sulfohydrolase [Source:HGNC Symbol;Acc:10818]	17	684.099	-2.67671	1.83617e-23			ENSG00000100599	RIN3	Ras and Rab interactor 3 [Source:HGNC Symbol;Acc:18751]	14	684.932	-2.2879	2.1327e-06
ENSG00000260966			11	202.995	-4.12337	1.87203e-23			ENSG00000112297	AIM1	absent in melanoma 1 [Source:HGNC Symbol;Acc:356]	6	2960.36	-2.61447	2.18238e-06
ENSG00000101444	AHCY	adenosylhomocysteinase [Source:HGNC Symbol;Acc:343]	20	2948.43	3.06069	1.88359e-23			ENSG00000167552	TUBA1A	tubulin, alpha 1a [Source:HGNC Symbol;Acc:20766]	12	4049.95	-2.27108	2.22998e-06
ENSG00000150656	CNDP1	carnosine dipeptidase 1 (metallopeptidase M20 family) [Source:HGNC Symbol;Acc:20675]	18	62.2682	-6.63444	1.89622e-23			ENSG00000247774	PCED1B-AS1	PCED1B antisense RNA 1 [Source:HGNC Symbol;Acc:44166]	12	1581.97	1.84527	2.23653e-06
ENSG00000136826	KLF4	Kruppel-like factor 4 (gut) [Source:HGNC Symbol;Acc:6348]	9	118.706	-6.40273	1.97187e-23			ENSG00000178966	RMI1	RecQ mediated genome instability 1 [Source:HGNC Symbol;Acc:25764]	9	545.254	-1.39631	2.26351e-06
ENSG00000213430	HSPD1P1	heat shock 60kDa protein 1 (chaperonin) pseudogene 1 [Source:HGNC Symbol;Acc:35133]	5	503.698	2.81931	2.3568e-23			ENSG00000119655	NPC2	Niemann-Pick disease, type C2 [Source:HGNC Symbol;Acc:14537]	14	3468.03	2.11623	2.26729e-06
ENSG00000138834	MAPK8IP3	mitogen-activated protein kinase 8 interacting protein 3 [Source:HGNC Symbol;Acc:6884]	16	7795.15	-4.9064	2.41079e-23			ENSG00000103494	RPGRIP1L	RPGRIP1-like [Source:HGNC Symbol;Acc:29168]	16	76.0475	-1.73314	2.27301e-06
ENSG00000029153	ARNTL2	aryl hydrocarbon receptor nuclear translocator-like 2 [Source:HGNC Symbol;Acc:18984]	12	384.308	5.43052	2.52899e-23			ENSG00000040275	SPDL1	spindle apparatus coiled-coil protein 1 [Source:HGNC Symbol;Acc:26010]	5	695.396	-1.31525	2.28963e-06
ENSG00000182149	IST1	increased sodium tolerance 1 homolog (yeast) [Source:HGNC Symbol;Acc:28977]	16	5950.62	-2.16692	2.67895e-23			ENSG00000156675	RAB11FIP1	RAB11 family interacting protein 1 (class I) [Source:HGNC Symbol;Acc:30265]	8	2191.16	-2.46163	2.31764e-06
ENSG00000137959	IFI44L	interferon-induced protein 44-like [Source:HGNC Symbol;Acc:17817]	1	5587.46	-6.5856	2.72879e-23			ENSG00000100714	MTHFD1	methylenetetrahydrofolate dehydrogenase (NADP+ dependent) 1, methenyltetrahydrofolate cyclohydrolase, formyltetrahydrofolate synthetase [Source:HGNC Symbol;Acc:7432]	14	1994.84	-1.93441	2.35569e-06
ENSG00000126453	BCL2L12	BCL2-like 12 (proline rich) [Source:HGNC Symbol;Acc:13787]	19	649.456	3.12754	2.73522e-23			ENSG00000133302	ANKRD32	ankyrin repeat domain 32 [Source:HGNC Symbol;Acc:25408]	5	347.844	-1.85132	2.37399e-06
ENSG00000132481	TRIM47	tripartite motif containing 47 [Source:HGNC Symbol;Acc:19020]	17	181.066	4.86513	2.76581e-23			ENSG00000049089	COL9A2	collagen, type IX, alpha 2 [Source:HGNC Symbol;Acc:2218]	1	255.85	-3.65206	2.40789e-06
ENSG00000100226	GTPBP1	GTP binding protein 1 [Source:HGNC Symbol;Acc:4669]	22	5456.27	-2.27652	2.92194e-23			ENSG00000107104	KANK1	KN motif and ankyrin repeat domains 1 [Source:HGNC Symbol;Acc:19309]	9	828.987	3.25523	2.44738e-06
ENSG00000119711	ALDH6A1	aldehyde dehydrogenase 6 family, member A1 [Source:HGNC Symbol;Acc:7179]	14	329.239	4.0112	3.03165e-23			ENSG00000128271	ADORA2A	adenosine A2a receptor [Source:HGNC Symbol;Acc:263]	22	61.8777	1.79482	2.45362e-06
ENSG00000117461	PIK3R3	phosphoinositide-3-kinase, regulatory subunit 3 (gamma) [Source:HGNC Symbol;Acc:8981]	1	184.101	4.76898	3.11358e-23			ENSG00000211677	IGLC2	immunoglobulin lambda constant 2 (Kern-Oz- marker) [Source:HGNC Symbol;Acc:5856]	22	1.47259e+06	3.5661	2.48025e-06
ENSG00000062822	POLD1	polymerase (DNA directed), delta 1, catalytic subunit [Source:HGNC Symbol;Acc:9175]	19	821.428	3.6168	3.21746e-23			ENSG00000108433	GOSR2	golgi SNAP receptor complex member 2 [Source:HGNC Symbol;Acc:4431]	17	839.917	1.0386	2.48846e-06
ENSG00000184232	OAF	OAF homolog (Drosophila) [Source:HGNC Symbol;Acc:28752]	11	393.487	4.76857	3.31686e-23			ENSG00000139579	NABP2	nucleic acid binding protein 2 [Source:HGNC Symbol;Acc:28412]	12	772.074	-1.31664	2.48874e-06
ENSG00000109674	NEIL3	nei endonuclease VIII-like 3 (E. coli) [Source:HGNC Symbol;Acc:24573]	4	130.365	8.64968	3.42198e-23			ENSG00000163811	WDR43	WD repeat domain 43 [Source:HGNC Symbol;Acc:28945]	2	2200.88	-1.31477	2.50874e-06
ENSG00000110074	FOXRED1	FAD-dependent oxidoreductase domain containing 1 [Source:HGNC Symbol;Acc:26927]	11	1183.67	2.50575	3.62689e-23			ENSG00000253128	IGHV4-80	immunoglobulin heavy variable 4-80 (pseudogene) [Source:HGNC Symbol;Acc:5656]	14	276.727	3.65594	2.52239e-06
ENSG00000077380	DYNC1I2	dynein, cytoplasmic 1, intermediate chain 2 [Source:HGNC Symbol;Acc:2964]	2	1117.58	2.97917	3.6701e-23			ENSG00000230812			1	212.965	2.99711	2.52644e-06
ENSG00000157916	RER1	retention in endoplasmic reticulum sorting receptor 1 [Source:HGNC Symbol;Acc:30309]	1	2862.27	2.17522	3.68749e-23			ENSG00000211767	TRBJ2-3	T cell receptor beta joining 2-3 [Source:HGNC Symbol;Acc:12171]	7	41.4664	-2.24596	2.64983e-06
ENSG00000255760			12	87.9945	-8.28501	3.81849e-23			ENSG00000166582	CENPV	centromere protein V [Source:HGNC Symbol;Acc:29920]	17	198.127	-2.16885	2.65618e-06
ENSG00000161642	ZNF385A	zinc finger protein 385A [Source:HGNC Symbol;Acc:17521]	12	64.7752	-5.674	4.17672e-23			ENSG00000139668	WDFY2	WD repeat and FYVE domain containing 2 [Source:HGNC Symbol;Acc:20482]	13	393.489	-1.142	2.67714e-06
ENSG00000165661	QSOX2	quiescin Q6 sulfhydryl oxidase 2 [Source:HGNC Symbol;Acc:30249]	9	3712.89	-3.26919	4.47036e-23			ENSG00000142089	IFITM3	interferon induced transmembrane protein 3 [Source:HGNC Symbol;Acc:5414]	11	327.737	3.36647	2.67714e-06
ENSG00000189298	ZKSCAN3	zinc finger with KRAB and SCAN domains 3 [Source:HGNC Symbol;Acc:13853]	6	171.701	3.30839	4.48777e-23			ENSG00000231312			2	107.935	2.56069	2.70634e-06
ENSG00000260682		7SK RNA [Source:RFAM;Acc:RF00100]	16	1558.98	-4.04142	4.49836e-23			ENSG00000137275	RIPK1	receptor (TNFRSF)-interacting serine-threonine kinase 1 [Source:HGNC Symbol;Acc:10019]	6	1407.35	1.35007	2.7082e-06
ENSG00000188295	ZNF669	zinc finger protein 669 [Source:HGNC Symbol;Acc:25736]	1	341.661	-2.46383	4.51494e-23			ENSG00000122565	CBX3	chromobox homolog 3 [Source:HGNC Symbol;Acc:1553]	7	5381.93	-1.43467	2.72446e-06
ENSG00000100167	SEPT3	septin 3 [Source:HGNC Symbol;Acc:10750]	22	141.028	5.68851	5.03081e-23			ENSG00000167900	TK1	thymidine kinase 1, soluble [Source:HGNC Symbol;Acc:11830]	17	1938.63	-2.17266	2.72446e-06
ENSG00000178537	SLC25A20	solute carrier family 25 (carnitine/acylcarnitine translocase), member 20 [Source:HGNC Symbol;Acc:1421]	3	502.01	3.65058	5.03081e-23			ENSG00000220205	VAMP2	vesicle-associated membrane protein 2 (synaptobrevin 2) [Source:HGNC Symbol;Acc:12643]	17	2126.61	1.10823	2.75641e-06
ENSG00000104356	POP1	processing of precursor 1, ribonuclease P/MRP subunit (S. cerevisiae) [Source:HGNC Symbol;Acc:30129]	8	318.051	4.03152	5.17831e-23			ENSG00000168038	ULK4	unc-51 like kinase 4 [Source:HGNC Symbol;Acc:15784]	3	110.725	-1.61129	2.83678e-06
ENSG00000188739	RBM34	RNA binding motif protein 34 [Source:HGNC Symbol;Acc:28965]	1	73.8357	-4.13711	5.2396e-23			ENSG00000096384	HSP90AB1	heat shock protein 90kDa alpha (cytosolic), class B member 1 [Source:HGNC Symbol;Acc:5258]	6	23967	-2.20483	2.86374e-06
ENSG00000032219	ARID4A	AT rich interactive domain 4A (RBP1-like) [Source:HGNC Symbol;Acc:9885]	14	1678.44	-2.75866	5.26295e-23			ENSG00000183199	HSP90AB3P	heat shock protein 90kDa alpha (cytosolic), class B member 3, pseudogene [Source:HGNC Symbol;Acc:5259]	4	140.316	-2.29132	2.96159e-06
ENSG00000186665	C17orf58	chromosome 17 open reading frame 58 [Source:HGNC Symbol;Acc:27568]	17	167.542	3.14754	5.29691e-23			ENSG00000211652	IGLV7-43	immunoglobulin lambda variable 7-43 [Source:HGNC Symbol;Acc:5929]	22	17249.9	3.36812	2.96665e-06
ENSG00000157764	BRAF	v-raf murine sarcoma viral oncogene homolog B [Source:HGNC Symbol;Acc:1097]	7	2124.19	-2.57483	5.32736e-23			ENSG00000120875	DUSP4	dual specificity phosphatase 4 [Source:HGNC Symbol;Acc:3070]	8	637.936	-2.82099	2.98137e-06
ENSG00000228998			15	202.673	-2.94582	5.9916e-23			ENSG00000223350	IGLV9-49	immunoglobulin lambda variable 9-49 [Source:HGNC Symbol;Acc:5933]	22	7534.52	3.31355	3.04296e-06
ENSG00000206418	RAB12	RAB12, member RAS oncogene family [Source:HGNC Symbol;Acc:31332]	18	546.39	-2.63052	6.139e-23			ENSG00000061987	MON2	MON2 homolog (S. cerevisiae) [Source:HGNC Symbol;Acc:29177]	12	2643.52	1.26158	3.12362e-06
ENSG00000175854	SWI5	SWI5 recombination repair homolog (yeast) [Source:HGNC Symbol;Acc:31412]	9	184.446	2.4665	6.36376e-23			ENSG00000110104	CCDC86	coiled-coil domain containing 86 [Source:HGNC Symbol;Acc:28359]	11	319.225	-2.00316	3.12362e-06
ENSG00000160213	CSTB	cystatin B (stefin B) [Source:HGNC Symbol;Acc:2482]	21	1851.51	3.13964	6.50175e-23			ENSG00000140284	SLC27A2	solute carrier family 27 (fatty acid transporter), member 2 [Source:HGNC Symbol;Acc:10996]	15	34.7796	-3.62126	3.12362e-06
ENSG00000138346	DNA2	DNA replication helicase/nuclease 2 [Source:HGNC Symbol;Acc:2939]	10	524.113	3.07842	6.72482e-23			ENSG00000163950	SLBP	stem-loop binding protein [Source:HGNC Symbol;Acc:10904]	4	2935.46	-1.72839	3.1322e-06
ENSG00000154358	OBSCN	obscurin, cytoskeletal calmodulin and titin-interacting RhoGEF [Source:HGNC Symbol;Acc:15719]	1	278.717	-4.77275	6.87961e-23			ENSG00000100479	POLE2	polymerase (DNA directed), epsilon 2, accessory subunit [Source:HGNC Symbol;Acc:9178]	14	254.739	-2.00571	3.1427e-06
ENSG00000267352	SH3GL1P3	SH3-domain GRB2-like 1 pseudogene 3 [Source:HGNC Symbol;Acc:10837]	17	79.4114	-4.74408	6.87961e-23			ENSG00000184635	ZNF93	zinc finger protein 93 [Source:HGNC Symbol;Acc:13169]	19	186.003	-1.32981	3.15293e-06
ENSG00000214114	MYCBP	MYC binding protein [Source:HGNC Symbol;Acc:7554]	1	633.813	3.37816	6.94174e-23			ENSG00000253120	IGLV2-34	immunoglobulin lambda variable 2-34 (pseudogene) [Source:HGNC Symbol;Acc:5893]	22	11078	3.35322	3.2502e-06
ENSG00000117625	RCOR3	REST corepressor 3 [Source:HGNC Symbol;Acc:25594]	1	1661.48	-2.1252	7.0759e-23			ENSG00000126814	TRMT5	tRNA methyltransferase 5 [Source:HGNC Symbol;Acc:23141]	14	251.885	-1.09671	3.28946e-06
ENSG00000122873	CISD1	CDGSH iron sulfur domain 1 [Source:HGNC Symbol;Acc:30880]	10	364.992	3.73678	7.14564e-23			ENSG00000143603	KCNN3	potassium intermediate/small conductance calcium-activated channel, subfamily N, member 3 [Source:HGNC Symbol;Acc:6292]	1	2795.02	2.15769	3.34584e-06
ENSG00000156011	PSD3	pleckstrin and Sec7 domain containing 3 [Source:HGNC Symbol;Acc:19093]	8	49.9387	-3.80038	7.28741e-23			ENSG00000065150	IPO5	importin 5 [Source:HGNC Symbol;Acc:6402]	13	5693.32	-1.36961	3.35726e-06
ENSG00000234252			22	53.1692	-5.44304	7.33739e-23			ENSG00000136156	ITM2B	integral membrane protein 2B [Source:HGNC Symbol;Acc:6174]	13	6623.29	2.37067	3.36621e-06
ENSG00000259976			3	183.761	-4.35812	7.52567e-23			ENSG00000151465	CDC123	cell division cycle 123 [Source:HGNC Symbol;Acc:16827]	10	1978.07	-1.18362	3.42486e-06
ENSG00000182134	TDRKH	tudor and KH domain containing [Source:HGNC Symbol;Acc:11713]	1	182.099	3.6989	7.67355e-23			ENSG00000033170	FUT8	fucosyltransferase 8 (alpha (1,6) fucosyltransferase) [Source:HGNC Symbol;Acc:4019]	14	5756.29	1.54122	3.42559e-06
ENSG00000139668	WDFY2	WD repeat and FYVE domain containing 2 [Source:HGNC Symbol;Acc:20482]	13	393.489	-2.05228	7.84917e-23			ENSG00000254332			8	91.4485	-1.74728	3.43098e-06
ENSG00000140443	IGF1R	insulin-like growth factor 1 receptor [Source:HGNC Symbol;Acc:5465]	15	370.74	-4.28971	7.93943e-23			ENSG00000017427	IGF1	insulin-like growth factor 1 (somatomedin C) [Source:HGNC Symbol;Acc:5464]	12	1301.21	2.60107	3.44531e-06
ENSG00000118363	SPCS2	signal peptidase complex subunit 2 homolog (S. cerevisiae) [Source:HGNC Symbol;Acc:28962]	11	9741.81	3.03421	8.40854e-23			ENSG00000110172	CHORDC1	cysteine and histidine-rich domain (CHORD) containing 1 [Source:HGNC Symbol;Acc:14525]	11	2030.15	-1.23265	3.44531e-06
ENSG00000095397	DFNB31	deafness, autosomal recessive 31 [Source:HGNC Symbol;Acc:16361]	9	270.699	-5.98554	9.54031e-23			ENSG00000115687	PASK	PAS domain containing serine/threonine kinase [Source:HGNC Symbol;Acc:17270]	2	1338.3	-1.76935	3.44531e-06
ENSG00000074964	ARHGEF10L	Rho guanine nucleotide exchange factor (GEF) 10-like [Source:HGNC Symbol;Acc:25540]	1	85.1423	-6.90941	1.04301e-22			ENSG00000167513	CDT1	chromatin licensing and DNA replication factor 1 [Source:HGNC Symbol;Acc:24576]	16	732.572	-2.3542	3.44531e-06
ENSG00000101246	ARFRP1	ADP-ribosylation factor related protein 1 [Source:HGNC Symbol;Acc:662]	20	646.426	2.60117	1.04352e-22			ENSG00000178917	ZNF852	zinc finger protein 852 [Source:HGNC Symbol;Acc:27713]	3	219.432	1.45527	3.45141e-06
ENSG00000236609	ZNF853	zinc finger protein 853 [Source:HGNC Symbol;Acc:21767]	7	99.2766	-5.99455	1.04352e-22			ENSG00000240864	IGKV1-16	immunoglobulin kappa variable 1-16 [Source:HGNC Symbol;Acc:5732]	2	64173.6	3.60966	3.51914e-06
ENSG00000104870	FCGRT	Fc fragment of IgG, receptor, transporter, alpha [Source:HGNC Symbol;Acc:3621]	19	267.675	-5.46388	1.05558e-22			ENSG00000162676	GFI1	growth factor independent 1 transcription repressor [Source:HGNC Symbol;Acc:4237]	1	307.913	2.0847	3.65072e-06
ENSG00000156958	GALK2	galactokinase 2 [Source:HGNC Symbol;Acc:4119]	15	567.796	3.66178	1.06211e-22			ENSG00000211655	IGLV1-36	immunoglobulin lambda variable 1-36 [Source:HGNC Symbol;Acc:5876]	22	44472.2	3.75378	3.69648e-06
ENSG00000109381	ELF2	E74-like factor 2 (ets domain transcription factor) [Source:HGNC Symbol;Acc:3317]	4	1283.29	-2.65926	1.07483e-22			ENSG00000213881	NPM1P6	nucleophosmin 1 (nucleolar phosphoprotein B23, numatrin) pseudogene 6 [Source:HGNC Symbol;Acc:7926]	8	415.827	-1.90106	3.72127e-06
ENSG00000119969	HELLS	helicase, lymphoid-specific [Source:HGNC Symbol;Acc:4861]	10	832.052	2.6471	1.11377e-22			ENSG00000236044	FABP5P2	fatty acid binding protein 5 pseudogene 2 [Source:HGNC Symbol;Acc:31060]	13	26.1749	-3.16793	3.75076e-06
ENSG00000115042	FAHD2A	fumarylacetoacetate hydrolase domain containing 2A [Source:HGNC Symbol;Acc:24252]	2	595.551	2.46288	1.14423e-22			ENSG00000205038	PKHD1L1	polycystic kidney and hepatic disease 1 (autosomal recessive)-like 1 [Source:HGNC Symbol;Acc:20313]	8	410.601	2.73113	3.79422e-06
ENSG00000178802	MPI	mannose phosphate isomerase [Source:HGNC Symbol;Acc:7216]	15	824.298	3.24988	1.14423e-22			ENSG00000144136	SLC20A1	solute carrier family 20 (phosphate transporter), member 1 [Source:HGNC Symbol;Acc:10946]	2	1524.77	-1.6919	3.91205e-06
ENSG00000082512	TRAF5	TNF receptor-associated factor 5 [Source:HGNC Symbol;Acc:12035]	1	1300.85	-3.07692	1.15754e-22			ENSG00000116663	FBXO6	F-box protein 6 [Source:HGNC Symbol;Acc:13585]	1	899.513	1.24086	3.92158e-06
ENSG00000116586	LAMTOR2	late endosomal/lysosomal adaptor, MAPK and MTOR activator 2 [Source:HGNC Symbol;Acc:29796]	1	679.847	2.65874	1.20298e-22			ENSG00000177989	ODF3B	outer dense fiber of sperm tails 3B [Source:HGNC Symbol;Acc:34388]	22	465.549	2.3189	3.93606e-06
ENSG00000100889	PCK2	phosphoenolpyruvate carboxykinase 2 (mitochondrial) [Source:HGNC Symbol;Acc:8725]	14	1942.1	4.05882	1.20921e-22			ENSG00000130826	DKC1	dyskeratosis congenita 1, dyskerin [Source:HGNC Symbol;Acc:2890]	X	2041.6	-1.40992	3.96716e-06
ENSG00000164975	SNAPC3	small nuclear RNA activating complex, polypeptide 3, 50kDa [Source:HGNC Symbol;Acc:11136]	9	853.113	2.77978	1.21135e-22			ENSG00000242444			12	44.9447	-2.82063	3.96716e-06
ENSG00000127533	F2RL3	coagulation factor II (thrombin) receptor-like 3 [Source:HGNC Symbol;Acc:3540]	19	209.184	6.62373	1.2679e-22			ENSG00000131778	CHD1L	chromodomain helicase DNA binding protein 1-like [Source:HGNC Symbol;Acc:1916]	1	951.508	-1.20042	4.02792e-06
ENSG00000105373	GLTSCR2	glioma tumor suppressor candidate region gene 2 [Source:HGNC Symbol;Acc:4333]	19	9374.59	-3.21554	1.31673e-22			ENSG00000140836	ZFHX3	zinc finger homeobox 3 [Source:HGNC Symbol;Acc:777]	16	128.669	-1.89622	4.10661e-06
ENSG00000121864	ZNF639	zinc finger protein 639 [Source:HGNC Symbol;Acc:30950]	3	2085.85	-2.52105	1.39328e-22			ENSG00000150764	DIXDC1	DIX domain containing 1 [Source:HGNC Symbol;Acc:23695]	11	122.274	1.9046	4.14693e-06
ENSG00000179294	C17orf96	chromosome 17 open reading frame 96 [Source:HGNC Symbol;Acc:34493]	17	96.7156	4.38481	1.40491e-22			ENSG00000165244	ZNF367	zinc finger protein 367 [Source:HGNC Symbol;Acc:18320]	9	425.828	-2.06913	4.19358e-06
ENSG00000013725	CD6	CD6 molecule [Source:HGNC Symbol;Acc:1691]	11	192.497	-7.61625	1.43104e-22			ENSG00000116120	FARSB	phenylalanyl-tRNA synthetase, beta subunit [Source:HGNC Symbol;Acc:17800]	2	1403.7	-1.21459	4.22134e-06
ENSG00000109971	HSPA8	heat shock 70kDa protein 8 [Source:HGNC Symbol;Acc:5241]	11	33698.6	3.54482	1.4574e-22			ENSG00000109685	WHSC1	Wolf-Hirschhorn syndrome candidate 1 [Source:HGNC Symbol;Acc:12766]	4	4664.97	-1.56421	4.22601e-06
ENSG00000156239	N6AMT1	N-6 adenine-specific DNA methyltransferase 1 (putative) [Source:HGNC Symbol;Acc:16021]	21	149.258	3.60768	1.56935e-22			ENSG00000144045	DQX1	DEAQ box RNA-dependent ATPase 1 [Source:HGNC Symbol;Acc:20410]	2	59.5655	2.38828	4.33802e-06
ENSG00000101412	E2F1	E2F transcription factor 1 [Source:HGNC Symbol;Acc:3113]	20	553.725	3.41962	1.60957e-22			ENSG00000110777	POU2AF1	POU class 2 associating factor 1 [Source:HGNC Symbol;Acc:9211]	11	26159.6	1.71858	4.34617e-06
ENSG00000163344	PMVK	phosphomevalonate kinase [Source:HGNC Symbol;Acc:9141]	1	1100.12	3.67773	1.62478e-22			ENSG00000100226	GTPBP1	GTP binding protein 1 [Source:HGNC Symbol;Acc:4669]	22	5456.27	1.15385	4.37261e-06
ENSG00000226415	TPI1P1	triosephosphate isomerase 1 pseudogene 1 [Source:HGNC Symbol;Acc:35449]	1	387.335	4.56513	1.66682e-22			ENSG00000007944	MYLIP	myosin regulatory light chain interacting protein [Source:HGNC Symbol;Acc:21155]	6	1273.47	1.41773	4.42881e-06
ENSG00000119231	SENP5	SUMO1/sentrin specific peptidase 5 [Source:HGNC Symbol;Acc:28407]	3	2018.9	-1.75437	1.66877e-22			ENSG00000068796	KIF2A	kinesin heavy chain member 2A [Source:HGNC Symbol;Acc:6318]	5	2086.88	-1.55918	4.44434e-06
ENSG00000142731	PLK4	polo-like kinase 4 [Source:HGNC Symbol;Acc:11397]	4	757.597	3.50265	1.79674e-22			ENSG00000066557	LRRC40	leucine rich repeat containing 40 [Source:HGNC Symbol;Acc:26004]	1	869.673	-1.26033	4.4729e-06
ENSG00000137502	RAB30	RAB30, member RAS oncogene family [Source:HGNC Symbol;Acc:9770]	11	5955.36	-3.26506	1.86511e-22			ENSG00000198039	ZNF273	zinc finger protein 273 [Source:HGNC Symbol;Acc:13067]	7	435.832	-1.48529	4.4729e-06
ENSG00000109436	TBC1D9	TBC1 domain family, member 9 (with GRAM domain) [Source:HGNC Symbol;Acc:21710]	4	3454.31	-4.03135	1.93573e-22			ENSG00000105993	DNAJB6	DnaJ (Hsp40) homolog, subfamily B, member 6 [Source:HGNC Symbol;Acc:14888]	7	3589.49	-1.1118	4.48835e-06
ENSG00000169715	MT1E	metallothionein 1E [Source:HGNC Symbol;Acc:7397]	16	167.182	8.2361	1.9576e-22			ENSG00000125835	SNRPB	small nuclear ribonucleoprotein polypeptides B and B1 [Source:HGNC Symbol;Acc:11153]	20	4691.06	-1.35511	4.50184e-06
ENSG00000107371	EXOSC3	exosome component 3 [Source:HGNC Symbol;Acc:17944]	9	423.949	2.23779	2.03127e-22			ENSG00000121964	GTDC1	glycosyltransferase-like domain containing 1 [Source:HGNC Symbol;Acc:20887]	2	523.782	-1.38583	4.51638e-06
ENSG00000116649	SRM	spermidine synthase [Source:HGNC Symbol;Acc:11296]	1	3021.85	3.28852	2.04719e-22			ENSG00000143409	FAM63A	family with sequence similarity 63, member A [Source:HGNC Symbol;Acc:25648]	1	381.793	2.58268	4.58529e-06
ENSG00000118564	FBXL5	F-box and leucine-rich repeat protein 5 [Source:HGNC Symbol;Acc:13602]	4	1502.65	-2.00639	2.04719e-22			ENSG00000211667	IGLV3-12	immunoglobulin lambda variable 3-12 [Source:HGNC Symbol;Acc:5898]	22	1878.37	2.91608	4.58529e-06
ENSG00000121486	TRMT1L	tRNA methyltransferase 1 homolog (S. cerevisiae)-like [Source:HGNC Symbol;Acc:16782]	1	999.333	3.11841	2.05332e-22			ENSG00000172071	EIF2AK3	eukaryotic translation initiation factor 2-alpha kinase 3 [Source:HGNC Symbol;Acc:3255]	2	4885.22	1.57279	4.58773e-06
ENSG00000143067	ZNF697	zinc finger protein 697 [Source:HGNC Symbol;Acc:32034]	1	279.708	6.65075	2.05332e-22			ENSG00000118193	KIF14	kinesin family member 14 [Source:HGNC Symbol;Acc:19181]	1	650.001	-1.68243	4.65062e-06
ENSG00000032389	TSSC1	tumor suppressing subtransferable candidate 1 [Source:HGNC Symbol;Acc:12383]	2	681.945	2.46285	2.09913e-22			ENSG00000136261	BZW2	basic leucine zipper and W2 domains 2 [Source:HGNC Symbol;Acc:18808]	7	947.655	-1.88515	4.66536e-06
ENSG00000108788	MLX	MLX, MAX dimerization protein [Source:HGNC Symbol;Acc:11645]	17	1467.61	2.16875	2.16839e-22			ENSG00000259842	IGHV3OR16-16	immunoglobulin heavy variable 3/OR16-16 (pseudogene) [Source:HGNC Symbol;Acc:5640]	16	73.9986	3.09851	4.72278e-06
ENSG00000185567	AHNAK2	AHNAK nucleoprotein 2 [Source:HGNC Symbol;Acc:20125]	14	48.8562	-5.96897	2.22805e-22			ENSG00000223648	IGHV3-64	immunoglobulin heavy variable 3-64 [Source:HGNC Symbol;Acc:5617]	14	10230.2	3.27103	4.73227e-06
ENSG00000177917	ARL6IP6	ADP-ribosylation-like factor 6 interacting protein 6 [Source:HGNC Symbol;Acc:24048]	2	573.771	2.32774	2.2552e-22			ENSG00000158887	MPZ	myelin protein zero [Source:HGNC Symbol;Acc:7225]	1	32.5461	-2.78774	4.7488e-06
ENSG00000106351	AGFG2	ArfGAP with FG repeats 2 [Source:HGNC Symbol;Acc:5177]	7	321.475	3.73865	2.28832e-22			ENSG00000119801	YPEL5	yippee-like 5 (Drosophila) [Source:HGNC Symbol;Acc:18329]	2	9237.57	2.1933	4.77209e-06
ENSG00000187605	TET3	tet methylcytosine dioxygenase 3 [Source:HGNC Symbol;Acc:28313]	2	1396.36	-3.28809	2.30652e-22			ENSG00000170919	TPT1-AS1	TPT1 antisense RNA 1 [Source:HGNC Symbol;Acc:43686]	13	337.324	1.66241	4.82296e-06
ENSG00000244734	HBB	hemoglobin, beta [Source:HGNC Symbol;Acc:4827]	11	1396.16	-12.5681	2.46936e-22			ENSG00000174442	ZWILCH	zwilch kinetochore protein [Source:HGNC Symbol;Acc:25468]	15	845.994	-1.61501	4.82296e-06
ENSG00000136908	DPM2	dolichyl-phosphate mannosyltransferase polypeptide 2, regulatory subunit [Source:HGNC Symbol;Acc:3006]	9	786.5	2.32298	2.53224e-22			ENSG00000198081	ZBTB14	zinc finger and BTB domain containing 14 [Source:HGNC Symbol;Acc:12860]	18	425.61	-1.03663	4.82296e-06
ENSG00000082212	ME2	malic enzyme 2, NAD(+)-dependent, mitochondrial [Source:HGNC Symbol;Acc:6984]	18	2569.3	2.92025	2.57154e-22			ENSG00000162734	PEA15	phosphoprotein enriched in astrocytes 15 [Source:HGNC Symbol;Acc:8822]	1	1705.47	-2.07869	4.86829e-06
ENSG00000159596	TMEM69	transmembrane protein 69 [Source:HGNC Symbol;Acc:28035]	1	444.872	2.55934	2.67816e-22			ENSG00000173457	PPP1R14B	protein phosphatase 1, regulatory (inhibitor) subunit 14B [Source:HGNC Symbol;Acc:9057]	11	1166.54	-1.93852	4.89082e-06
ENSG00000133706	LARS	leucyl-tRNA synthetase [Source:HGNC Symbol;Acc:6512]	5	2284.09	3.46701	2.71369e-22			ENSG00000255733	IFNG-AS1	IFNG antisense RNA 1 [Source:HGNC Symbol;Acc:43910]	12	230.275	2.80699	4.90571e-06
ENSG00000181924	COA4	cytochrome c oxidase assembly factor 4 homolog (S. cerevisiae) [Source:HGNC Symbol;Acc:24604]	11	832.629	3.26733	2.84544e-22			ENSG00000134333	LDHA	lactate dehydrogenase A [Source:HGNC Symbol;Acc:6535]	11	24723.5	-2.13321	4.94557e-06
ENSG00000196850	PPTC7	PTC7 protein phosphatase homolog (S. cerevisiae) [Source:HGNC Symbol;Acc:30695]	12	4232.94	-2.56655	2.90726e-22			ENSG00000164032	H2AFZ	H2A histone family, member Z [Source:HGNC Symbol;Acc:4741]	4	9973.62	-1.57533	4.99244e-06
ENSG00000118520	ARG1	arginase 1 [Source:HGNC Symbol;Acc:663]	6	42.2274	-6.12788	3.04175e-22			ENSG00000130204	TOMM40	translocase of outer mitochondrial membrane 40 homolog (yeast) [Source:HGNC Symbol;Acc:18001]	19	1477.97	-1.74121	5.0411e-06
ENSG00000186470	BTN3A2	butyrophilin, subfamily 3, member A2 [Source:HGNC Symbol;Acc:1139]	6	3519.14	2.43738	3.04175e-22			ENSG00000070081	NUCB2	nucleobindin 2 [Source:HGNC Symbol;Acc:8044]	11	2468.9	2.22536	5.1221e-06
ENSG00000151503	NCAPD3	non-SMC condensin II complex, subunit D3 [Source:HGNC Symbol;Acc:28952]	11	1548.31	3.1435	3.1489e-22			ENSG00000116209	TMEM59	transmembrane protein 59 [Source:HGNC Symbol;Acc:1239]	1	9162.05	1.99841	5.12986e-06
ENSG00000181929	PRKAG1	protein kinase, AMP-activated, gamma 1 non-catalytic subunit [Source:HGNC Symbol;Acc:9385]	12	1361.94	2.00218	3.20815e-22			ENSG00000178177	LCORL	ligand dependent nuclear receptor corepressor-like [Source:HGNC Symbol;Acc:30776]	4	932.489	1.52589	5.14426e-06
ENSG00000160226	C21orf2	chromosome 21 open reading frame 2 [Source:HGNC Symbol;Acc:1260]	21	404.712	-2.75129	3.22131e-22			ENSG00000104756	KCTD9	potassium channel tetramerization domain containing 9 [Source:HGNC Symbol;Acc:22401]	8	953.273	-1.30798	5.15571e-06
ENSG00000228519			X	129.023	3.1996	3.24248e-22			ENSG00000163328	GPR155	G protein-coupled receptor 155 [Source:HGNC Symbol;Acc:22951]	2	602.932	2.24666	5.24891e-06
ENSG00000135476	ESPL1	extra spindle pole bodies homolog 1 (S. cerevisiae) [Source:HGNC Symbol;Acc:16856]	12	1121.36	4.08016	3.65466e-22			ENSG00000108666	C17orf75	chromosome 17 open reading frame 75 [Source:HGNC Symbol;Acc:30173]	17	438.753	-1.60516	5.27606e-06
ENSG00000151500	THYN1	thymocyte nuclear protein 1 [Source:HGNC Symbol;Acc:29560]	11	707.102	3.14327	3.65717e-22			ENSG00000139173	TMEM117	transmembrane protein 117 [Source:HGNC Symbol;Acc:25308]	12	174.876	1.59692	5.38991e-06
ENSG00000089127	OAS1	2'-5'-oligoadenylate synthetase 1, 40/46kDa [Source:HGNC Symbol;Acc:8086]	12	3574.08	3.63568	3.66234e-22			ENSG00000134779	TPGS2	tubulin polyglutamylase complex subunit 2 [Source:HGNC Symbol;Acc:24561]	18	1407.47	-1.34332	5.48589e-06
ENSG00000143622	RIT1	Ras-like without CAAX 1 [Source:HGNC Symbol;Acc:10023]	1	1077.06	-2.31912	3.86505e-22			ENSG00000164171	ITGA2	integrin, alpha 2 (CD49B, alpha 2 subunit of VLA-2 receptor) [Source:HGNC Symbol;Acc:6137]	5	77.8942	-2.76652	5.54803e-06
ENSG00000074800	ENO1	enolase 1, (alpha) [Source:HGNC Symbol;Acc:3350]	1	26065	4.20088	4.28963e-22			ENSG00000178977	LINC00324	long intergenic non-protein coding RNA 324 [Source:HGNC Symbol;Acc:26628]	17	233.212	2.42792	5.65634e-06
ENSG00000105281	SLC1A5	solute carrier family 1 (neutral amino acid transporter), member 5 [Source:HGNC Symbol;Acc:10943]	19	4385.71	4.74039	4.34232e-22			ENSG00000214110	LDHAP4	lactate dehydrogenase A pseudogene 4 [Source:HGNC Symbol;Acc:6539]	9	598.191	-2.17192	5.69584e-06
ENSG00000225648	SBDSP1	Shwachman-Bodian-Diamond syndrome pseudogene 1 [Source:HGNC Symbol;Acc:21646]	7	1588.18	-2.25284	4.66802e-22			ENSG00000197635	DPP4	dipeptidyl-peptidase 4 [Source:HGNC Symbol;Acc:3009]	2	20.6474	-5.06576	5.75067e-06
ENSG00000205595	AREGB	amphiregulin B [Source:HGNC Symbol;Acc:34509]	4	48.3293	-7.00306	4.71878e-22			ENSG00000187699	C2orf88	chromosome 2 open reading frame 88 [Source:HGNC Symbol;Acc:28191]	2	330.263	2.52975	5.77695e-06
ENSG00000171155	C1GALT1C1	C1GALT1-specific chaperone 1 [Source:HGNC Symbol;Acc:24338]	X	1270.32	4.1411	4.86853e-22			ENSG00000204525	HLA-C	major histocompatibility complex, class I, C [Source:HGNC Symbol;Acc:4933]	6	61059.4	1.78121	5.8235e-06
ENSG00000153250	RBMS1	RNA binding motif, single stranded interacting protein 1 [Source:HGNC Symbol;Acc:9907]	2	286.62	-4.01345	5.00193e-22			ENSG00000256663			12	291.37	-2.60368	5.8235e-06
ENSG00000165501	LRR1	leucine rich repeat protein 1 [Source:HGNC Symbol;Acc:19742]	14	765.02	2.99209	5.23944e-22			ENSG00000093009	CDC45	cell division cycle 45 [Source:HGNC Symbol;Acc:1739]	22	624.504	-2.47893	6.18024e-06
ENSG00000078668	VDAC3	voltage-dependent anion channel 3 [Source:HGNC Symbol;Acc:12674]	8	3496.29	3.57306	5.25983e-22			ENSG00000164402	SEPT8	septin 8 [Source:HGNC Symbol;Acc:16511]	5	112.804	-2.49836	6.18263e-06
ENSG00000034677	RNF19A	ring finger protein 19A, RBR E3 ubiquitin protein ligase [Source:HGNC Symbol;Acc:13432]	8	2974.85	-2.21472	5.40934e-22			ENSG00000102760	RGCC	regulator of cell cycle [Source:HGNC Symbol;Acc:20369]	13	673.407	2.04434	6.27181e-06
ENSG00000114784	EIF1B	eukaryotic translation initiation factor 1B [Source:HGNC Symbol;Acc:30792]	3	1925.05	-2.271	5.54781e-22			ENSG00000269990			11	122.322	1.53113	6.31747e-06
ENSG00000164556	FAM183B	family with sequence similarity 183, member B [Source:HGNC Symbol;Acc:34511]	7	46.3875	-5.89176	5.67414e-22			ENSG00000054277	OPN3	opsin 3 [Source:HGNC Symbol;Acc:14007]	1	92.7186	-1.61702	6.34924e-06
ENSG00000231993			22	84.9434	-5.108	5.84437e-22			ENSG00000141376	BCAS3	breast carcinoma amplified sequence 3 [Source:HGNC Symbol;Acc:14347]	17	376.238	1.92501	6.34924e-06
ENSG00000160218	TRAPPC10	trafficking protein particle complex 10 [Source:HGNC Symbol;Acc:11868]	21	5572.24	-2.47249	5.84483e-22			ENSG00000233264			7	160.922	2.8345	6.35333e-06
ENSG00000167077	MEI1	meiosis inhibitor 1 [Source:HGNC Symbol;Acc:28613]	22	1805.09	2.72354	5.84483e-22			ENSG00000187231	SESTD1	SEC14 and spectrin domains 1 [Source:HGNC Symbol;Acc:18379]	2	723.706	-1.62213	6.38802e-06
ENSG00000128016	ZFP36	ZFP36 ring finger protein [Source:HGNC Symbol;Acc:12862]	19	11674.4	-3.06691	5.93318e-22			ENSG00000106952	TNFSF8	tumor necrosis factor (ligand) superfamily, member 8 [Source:HGNC Symbol;Acc:11938]	9	206.526	3.70956	6.41912e-06
ENSG00000088986	DYNLL1	dynein, light chain, LC8-type 1 [Source:HGNC Symbol;Acc:15476]	12	5429.71	5.00709	6.03562e-22			ENSG00000118363	SPCS2	signal peptidase complex subunit 2 homolog (S. cerevisiae) [Source:HGNC Symbol;Acc:28962]	11	9741.81	1.51918	6.41912e-06
ENSG00000248334	WHAMMP2	WAS protein homolog associated with actin, golgi membranes and microtubules pseudogene 2 [Source:HGNC Symbol;Acc:32360]	15	52.9566	-6.25055	6.12083e-22			ENSG00000103018	CYB5B	cytochrome b5 type B (outer mitochondrial membrane) [Source:HGNC Symbol;Acc:24374]	16	2117.29	-1.45167	6.52823e-06
ENSG00000162063	CCNF	cyclin F [Source:HGNC Symbol;Acc:1591]	16	811.894	3.87426	6.12619e-22			ENSG00000180385	EMC3-AS1	EMC3 antisense RNA 1 [Source:HGNC Symbol;Acc:49223]	3	130.083	-1.99955	6.66748e-06
ENSG00000120053	GOT1	glutamic-oxaloacetic transaminase 1, soluble [Source:HGNC Symbol;Acc:4432]	10	1145.86	3.54006	6.2779e-22			ENSG00000159131	GART	phosphoribosylglycinamide formyltransferase, phosphoribosylglycinamide synthetase, phosphoribosylaminoimidazole synthetase [Source:HGNC Symbol;Acc:4163]	21	2158.76	-1.47172	6.67442e-06
ENSG00000137462	TLR2	toll-like receptor 2 [Source:HGNC Symbol;Acc:11848]	4	46.0232	-7.61637	6.50436e-22			ENSG00000166226	CCT2	chaperonin containing TCP1, subunit 2 (beta) [Source:HGNC Symbol;Acc:1615]	12	5045.07	-1.15747	6.67442e-06
ENSG00000119669	IRF2BPL	interferon regulatory factor 2 binding protein-like [Source:HGNC Symbol;Acc:14282]	14	724.037	-3.55687	6.64733e-22			ENSG00000158470	B4GALT5	UDP-Gal:betaGlcNAc beta 1,4- galactosyltransferase, polypeptide 5 [Source:HGNC Symbol;Acc:928]	20	394.068	-2.22685	6.75609e-06
ENSG00000198933	TBKBP1	TBK1 binding protein 1 [Source:HGNC Symbol;Acc:30140]	17	60.9185	-5.67175	6.78042e-22			ENSG00000214655	ZSWIM8	zinc finger, SWIM-type containing 8 [Source:HGNC Symbol;Acc:23528]	10	1849.38	1.31179	6.80285e-06
ENSG00000108375	RNF43	ring finger protein 43 [Source:HGNC Symbol;Acc:18505]	17	45.9562	-4.50072	6.88963e-22			ENSG00000240041	IGHJ4	immunoglobulin heavy joining 4 [Source:HGNC Symbol;Acc:5538]	14	59061.1	3.38041	6.94321e-06
ENSG00000125977	EIF2S2	eukaryotic translation initiation factor 2, subunit 2 beta, 38kDa [Source:HGNC Symbol;Acc:3266]	20	4490.2	2.57669	6.88963e-22			ENSG00000167747	C19orf48	chromosome 19 open reading frame 48 [Source:HGNC Symbol;Acc:29667]	19	1718.11	-1.90989	7.06562e-06
ENSG00000123219	CENPK	centromere protein K [Source:HGNC Symbol;Acc:29479]	5	353.394	4.81365	6.97922e-22			ENSG00000187514	PTMA	prothymosin, alpha [Source:HGNC Symbol;Acc:9623]	2	53941.4	-1.23877	7.25092e-06
ENSG00000126432	PRDX5	peroxiredoxin 5 [Source:HGNC Symbol;Acc:9355]	11	3977.14	3.01831	6.97948e-22			ENSG00000062822	POLD1	polymerase (DNA directed), delta 1, catalytic subunit [Source:HGNC Symbol;Acc:9175]	19	821.428	-1.77141	7.28994e-06
ENSG00000164077	MON1A	MON1 secretory trafficking family member A [Source:HGNC Symbol;Acc:28207]	3	246.713	3.56891	7.15318e-22			ENSG00000123416	TUBA1B	tubulin, alpha 1b [Source:HGNC Symbol;Acc:18809]	12	7153.21	-1.79793	7.28994e-06
ENSG00000128654	MTX2	metaxin 2 [Source:HGNC Symbol;Acc:7506]	2	532.1	2.90871	7.30191e-22			ENSG00000138442	WDR12	WD repeat domain 12 [Source:HGNC Symbol;Acc:14098]	2	790.515	-1.14434	7.39478e-06
ENSG00000100206	DMC1	DNA meiotic recombinase 1 [Source:HGNC Symbol;Acc:2927]	22	86.0816	7.79596	7.32061e-22			ENSG00000197771	MCMBP	minichromosome maintenance complex binding protein [Source:HGNC Symbol;Acc:25782]	10	2602.78	-1.61104	7.40238e-06
ENSG00000105173	CCNE1	cyclin E1 [Source:HGNC Symbol;Acc:1589]	19	524.889	2.65313	7.43642e-22			ENSG00000164985	PSIP1	PC4 and SFRS1 interacting protein 1 [Source:HGNC Symbol;Acc:9527]	9	1891.79	-1.41499	7.41865e-06
ENSG00000177409	SAMD9L	sterile alpha motif domain containing 9-like [Source:HGNC Symbol;Acc:1349]	7	10147.2	2.99128	7.46876e-22			ENSG00000211961	IGHV1-45	immunoglobulin heavy variable 1-45 [Source:HGNC Symbol;Acc:5553]	14	319.791	3.23947	7.47584e-06
ENSG00000130653	PNPLA7	patatin-like phospholipase domain containing 7 [Source:HGNC Symbol;Acc:24768]	9	208.142	-4.27607	7.61489e-22			ENSG00000123136	DDX39A	DEAD (Asp-Glu-Ala-Asp) box polypeptide 39A [Source:HGNC Symbol;Acc:17821]	19	4843.68	-1.47162	7.5731e-06
ENSG00000116786	PLEKHM2	pleckstrin homology domain containing, family M (with RUN domain) member 2 [Source:HGNC Symbol;Acc:29131]	1	3979.04	-2.63535	7.71497e-22			ENSG00000211656	IGLV2-33	immunoglobulin lambda variable 2-33 (non-functional) [Source:HGNC Symbol;Acc:5892]	22	12327.8	3.53995	7.7611e-06
ENSG00000264773	MIR4420	microRNA 4420 [Source:HGNC Symbol;Acc:41772]	1	46.8987	-5.31742	8.13436e-22			ENSG00000134030	CTIF	CBP80/20-dependent translation initiation factor [Source:HGNC Symbol;Acc:23925]	18	241.095	1.49124	7.83983e-06
ENSG00000180771	SRSF8	serine/arginine-rich splicing factor 8 [Source:HGNC Symbol;Acc:16988]	11	475.764	-2.319	9.2291e-22			ENSG00000174749	C4orf32	chromosome 4 open reading frame 32 [Source:HGNC Symbol;Acc:26813]	4	162.369	-1.68903	7.83983e-06
ENSG00000179933	C14orf119	chromosome 14 open reading frame 119 [Source:HGNC Symbol;Acc:20270]	14	1163.59	3.76277	9.51977e-22			ENSG00000100285	NEFH	neurofilament, heavy polypeptide [Source:HGNC Symbol;Acc:7737]	22	28.8567	-2.93908	7.92589e-06
ENSG00000152147	GEMIN6	gem (nuclear organelle) associated protein 6 [Source:HGNC Symbol;Acc:20044]	2	342.047	3.94018	9.62197e-22			ENSG00000250903	GMDS-AS1	GMDS antisense RNA 1 (head to head) [Source:HGNC Symbol;Acc:48993]	6	148.816	1.68321	8.08917e-06
ENSG00000140451	PIF1	PIF1 5'-to-3' DNA helicase [Source:HGNC Symbol;Acc:26220]	15	459.664	4.96659	9.64838e-22			ENSG00000100304	TTLL12	tubulin tyrosine ligase-like family, member 12 [Source:HGNC Symbol;Acc:28974]	22	865.729	-1.56194	8.10125e-06
ENSG00000268852		CDNA FLJ27256 fis, clone SYN09689; Uncharacterized protein [Source:UniProtKB/TrEMBL;Acc:Q6ZNS0]	17	173.452	-5.4132	9.81764e-22			ENSG00000270472	IGHV3OR16-9	immunoglobulin heavy variable 3/OR16-9 (non-functional) [Source:HGNC Symbol;Acc:5644]	16	273.193	2.84405	8.10125e-06
ENSG00000070808	CAMK2A	calcium/calmodulin-dependent protein kinase II alpha [Source:HGNC Symbol;Acc:1460]	5	103.147	-10.816	1.00663e-21			ENSG00000158201	ABHD3	abhydrolase domain containing 3 [Source:HGNC Symbol;Acc:18718]	18	1747.38	1.28364	8.24063e-06
ENSG00000233381	AK4P3	adenylate kinase 4 pseudogene 3 [Source:HGNC Symbol;Acc:21596]	12	64.8519	6.88459	1.063e-21			ENSG00000171044	XKR6	XK, Kell blood group complex subunit-related family, member 6 [Source:HGNC Symbol;Acc:27806]	8	99.8176	1.55601	8.28593e-06
ENSG00000159063	ALG8	ALG8, alpha-1,3-glucosyltransferase [Source:HGNC Symbol;Acc:23161]	11	1191.34	3.72451	1.08776e-21			ENSG00000179967	PPP1R14BP3	protein phosphatase 1, regulatory (inhibitor) subunit 14B pseudogene 3 [Source:HGNC Symbol;Acc:16330]	4	270.333	-1.9281	8.2995e-06
ENSG00000180479	ZNF571	zinc finger protein 571 [Source:HGNC Symbol;Acc:25000]	19	185.781	-3.25887	1.16289e-21			ENSG00000132821	VSTM2L	V-set and transmembrane domain containing 2 like [Source:HGNC Symbol;Acc:16096]	20	28.8988	-2.6661	8.33219e-06
ENSG00000204220	PFDN6	prefoldin subunit 6 [Source:HGNC Symbol;Acc:4926]	6	788.732	3.10543	1.18679e-21			ENSG00000173621	LRFN4	leucine rich repeat and fibronectin type III domain containing 4 [Source:HGNC Symbol;Acc:28456]	11	33.2834	-2.77014	8.45736e-06
ENSG00000123473	STIL	SCL/TAL1 interrupting locus [Source:HGNC Symbol;Acc:10879]	1	1000.55	3.80239	1.22347e-21			ENSG00000204642	HLA-F	major histocompatibility complex, class I, F [Source:HGNC Symbol;Acc:4963]	6	2756.82	1.71985	8.53713e-06
ENSG00000197275	RAD54B	RAD54 homolog B (S. cerevisiae) [Source:HGNC Symbol;Acc:17228]	8	55.9357	4.92818	1.22347e-21			ENSG00000250036	IGKV1D-37	immunoglobulin kappa variable 1D-37 (non-functional) [Source:HGNC Symbol;Acc:5755]	2	1362.56	2.93158	8.81625e-06
ENSG00000087299	L2HGDH	L-2-hydroxyglutarate dehydrogenase [Source:HGNC Symbol;Acc:20499]	14	168.316	3.21104	1.26501e-21			ENSG00000124767	GLO1	glyoxalase I [Source:HGNC Symbol;Acc:4323]	6	3006.48	-1.38145	8.82015e-06
ENSG00000116161	CACYBP	calcyclin binding protein [Source:HGNC Symbol;Acc:30423]	1	2458.43	2.53284	1.2669e-21			ENSG00000043514	TRIT1	tRNA isopentenyltransferase 1 [Source:HGNC Symbol;Acc:20286]	1	286.131	-1.35562	8.86295e-06
ENSG00000071794	HLTF	helicase-like transcription factor [Source:HGNC Symbol;Acc:11099]	3	652.994	3.43613	1.28691e-21			ENSG00000226054	MEMO1P1	mediator of cell motility 1 pseudogene 1 [Source:HGNC Symbol;Acc:23274]	21	256.198	-1.01281	8.86869e-06
ENSG00000173875	ZNF791	zinc finger protein 791 [Source:HGNC Symbol;Acc:26895]	19	1544.05	-2.32234	1.35664e-21			ENSG00000259680		Uncharacterized protein [Source:UniProtKB/TrEMBL;Acc:S4R3C0]	16	137.255	2.93236	8.86869e-06
ENSG00000272782			7	55.923	-4.69531	1.36352e-21			ENSG00000226415	TPI1P1	triosephosphate isomerase 1 pseudogene 1 [Source:HGNC Symbol;Acc:35449]	1	387.335	-2.21392	8.93411e-06
ENSG00000231611			11	75.4621	-4.24689	1.38774e-21			ENSG00000168404	MLKL	mixed lineage kinase domain-like [Source:HGNC Symbol;Acc:26617]	16	1143.2	1.95507	8.99627e-06
ENSG00000042286	AIFM2	apoptosis-inducing factor, mitochondrion-associated, 2 [Source:HGNC Symbol;Acc:21411]	10	714.055	3.46696	1.41224e-21			ENSG00000116717	GADD45A	growth arrest and DNA-damage-inducible, alpha [Source:HGNC Symbol;Acc:4095]	1	591.093	1.74246	9.14507e-06
ENSG00000198625	MDM4	Mdm4 p53 binding protein homolog (mouse) [Source:HGNC Symbol;Acc:6974]	1	6438.57	-3.95719	1.51751e-21			ENSG00000164543	STK17A	serine/threonine kinase 17a [Source:HGNC Symbol;Acc:11395]	7	3978.53	-1.58301	9.51756e-06
ENSG00000162396	PARS2	prolyl-tRNA synthetase 2, mitochondrial (putative) [Source:HGNC Symbol;Acc:30563]	1	144.123	4.69889	1.55854e-21			ENSG00000251615			4	59.8251	2.15795	9.6007e-06
ENSG00000144959	NCEH1	neutral cholesterol ester hydrolase 1 [Source:HGNC Symbol;Acc:29260]	3	262.205	4.1269	1.61291e-21			ENSG00000143847	PPFIA4	protein tyrosine phosphatase, receptor type, f polypeptide (PTPRF), interacting protein (liprin), alpha 4 [Source:HGNC Symbol;Acc:9248]	1	57.9471	-3.74609	9.79833e-06
ENSG00000107789	MINPP1	multiple inositol-polyphosphate phosphatase 1 [Source:HGNC Symbol;Acc:7102]	10	429.365	4.83091	1.69809e-21			ENSG00000153064	BANK1	B-cell scaffold protein with ankyrin repeats 1 [Source:HGNC Symbol;Acc:18233]	4	4460.89	-1.4103	9.82906e-06
ENSG00000112182	BACH2	BTB and CNC homology 1, basic leucine zipper transcription factor 2 [Source:HGNC Symbol;Acc:14078]	6	1962.72	-6.12631	1.70888e-21			ENSG00000181830	SLC35C1	solute carrier family 35 (GDP-fucose transporter), member C1 [Source:HGNC Symbol;Acc:20197]	11	1345.08	1.61963	9.91469e-06
ENSG00000212719	C17orf51	chromosome 17 open reading frame 51 [Source:HGNC Symbol;Acc:27904]	17	141.089	3.25035	1.79095e-21			ENSG00000241294	IGKV2-24	immunoglobulin kappa variable 2-24 [Source:HGNC Symbol;Acc:5781]	2	19566.4	2.97325	1.01236e-05
ENSG00000273472			4	81.6703	-4.84252	1.83081e-21			ENSG00000213551	DNAJC9	DnaJ (Hsp40) homolog, subfamily C, member 9 [Source:HGNC Symbol;Acc:19123]	10	239.798	-1.27264	1.01648e-05
ENSG00000146285	SCML4	sex comb on midleg-like 4 (Drosophila) [Source:HGNC Symbol;Acc:21397]	6	42.6703	-5.82359	1.8853e-21			ENSG00000162607	USP1	ubiquitin specific peptidase 1 [Source:HGNC Symbol;Acc:12607]	1	2542.68	-1.28344	1.01826e-05
ENSG00000101216	GMEB2	glucocorticoid modulatory element binding protein 2 [Source:HGNC Symbol;Acc:4371]	20	1538.95	-2.75767	1.99735e-21			ENSG00000135469	COQ10A	coenzyme Q10 homolog A (S. cerevisiae) [Source:HGNC Symbol;Acc:26515]	12	263.307	1.50725	1.03854e-05
ENSG00000188315	C3orf62	chromosome 3 open reading frame 62 [Source:HGNC Symbol;Acc:24771]	3	286.131	-2.94182	2.01147e-21			ENSG00000224861	YBX1P1	Y box binding protein 1 pseudogene 1 [Source:HGNC Symbol;Acc:8015]	14	1320.28	-1.38624	1.04214e-05
ENSG00000164466	SFXN1	sideroflexin 1 [Source:HGNC Symbol;Acc:16085]	5	2459.43	1.76286	2.01944e-21			ENSG00000156515	HK1	hexokinase 1 [Source:HGNC Symbol;Acc:4922]	10	2236.69	-1.833	1.05469e-05
ENSG00000155508	CNOT8	CCR4-NOT transcription complex, subunit 8 [Source:HGNC Symbol;Acc:9207]	5	3222.72	-2.08719	2.03834e-21			ENSG00000185862	EVI2B	ecotropic viral integration site 2B [Source:HGNC Symbol;Acc:3500]	17	4334.82	1.60349	1.05999e-05
ENSG00000123836	PFKFB2	6-phosphofructo-2-kinase/fructose-2,6-biphosphatase 2 [Source:HGNC Symbol;Acc:8873]	1	849.605	-3.47018	2.10124e-21			ENSG00000120833	SOCS2	suppressor of cytokine signaling 2 [Source:HGNC Symbol;Acc:19382]	12	275.039	-2.00532	1.06518e-05
ENSG00000121903	ZSCAN20	zinc finger and SCAN domain containing 20 [Source:HGNC Symbol;Acc:13093]	1	91.5782	4.69385	2.10533e-21			ENSG00000102144	PGK1	phosphoglycerate kinase 1 [Source:HGNC Symbol;Acc:8896]	X	18987.4	-1.75397	1.07488e-05
ENSG00000112312	GMNN	geminin, DNA replication inhibitor [Source:HGNC Symbol;Acc:17493]	6	1147.79	3.72315	2.13321e-21			ENSG00000138686	BBS7	Bardet-Biedl syndrome 7 [Source:HGNC Symbol;Acc:18758]	4	211.725	-1.30805	1.07768e-05
ENSG00000055147	FAM114A2	family with sequence similarity 114, member A2 [Source:HGNC Symbol;Acc:1333]	5	994.445	2.36433	2.16723e-21			ENSG00000176715	ACSF3	acyl-CoA synthetase family member 3 [Source:HGNC Symbol;Acc:27288]	16	1438.43	1.30902	1.09227e-05
ENSG00000161542	PRPSAP1	phosphoribosyl pyrophosphate synthetase-associated protein 1 [Source:HGNC Symbol;Acc:9466]	17	529.782	2.6855	2.17587e-21			ENSG00000104870	FCGRT	Fc fragment of IgG, receptor, transporter, alpha [Source:HGNC Symbol;Acc:3621]	19	267.675	2.7205	1.09626e-05
ENSG00000159200	RCAN1	regulator of calcineurin 1 [Source:HGNC Symbol;Acc:3040]	21	245.692	4.43627	2.20328e-21			ENSG00000118655	DCLRE1B	DNA cross-link repair 1B [Source:HGNC Symbol;Acc:17641]	1	268.371	-2.14931	1.09703e-05
ENSG00000152492	CCDC50	coiled-coil domain containing 50 [Source:HGNC Symbol;Acc:18111]	3	8438.88	-2.43664	2.30533e-21			ENSG00000168701	TMEM208	transmembrane protein 208 [Source:HGNC Symbol;Acc:25015]	16	1952.73	1.4453	1.10329e-05
ENSG00000135686	KLHL36	kelch-like family member 36 [Source:HGNC Symbol;Acc:17844]	16	1301.35	-2.43901	2.35007e-21			ENSG00000206417	H1FX-AS1	H1FX antisense RNA 1 [Source:HGNC Symbol;Acc:27953]	3	34.7596	2.51398	1.11266e-05
ENSG00000147592	LACTB2	lactamase, beta 2 [Source:HGNC Symbol;Acc:18512]	8	441.649	4.96359	2.36006e-21			ENSG00000160058	BSDC1	BSD domain containing 1 [Source:HGNC Symbol;Acc:25501]	1	2075.99	1.117	1.11521e-05
ENSG00000178425	NT5DC1	5'-nucleotidase domain containing 1 [Source:HGNC Symbol;Acc:21556]	6	1306.88	1.91288	2.4527e-21			ENSG00000135862	LAMC1	laminin, gamma 1 (formerly LAMB2) [Source:HGNC Symbol;Acc:6492]	1	2778.41	2.60982	1.12519e-05
ENSG00000163507	KIAA1524	KIAA1524 [Source:HGNC Symbol;Acc:29302]	3	758.32	3.40664	2.59998e-21			ENSG00000145604	SKP2	S-phase kinase-associated protein 2, E3 ubiquitin protein ligase [Source:HGNC Symbol;Acc:10901]	5	621.922	-1.1289	1.13884e-05
ENSG00000109062	SLC9A3R1	solute carrier family 9, subfamily A (NHE3, cation proton antiporter 3), member 3 regulator 1 [Source:HGNC Symbol;Acc:11075]	17	2979.84	3.90735	2.65303e-21			ENSG00000140548	ZNF710	zinc finger protein 710 [Source:HGNC Symbol;Acc:25352]	15	400.861	1.54298	1.14446e-05
ENSG00000053372	MRTO4	mRNA turnover 4 homolog (S. cerevisiae) [Source:HGNC Symbol;Acc:18477]	1	1020.85	3.03953	2.768e-21			ENSG00000071539	TRIP13	thyroid hormone receptor interactor 13 [Source:HGNC Symbol;Acc:12307]	5	678.767	-1.81504	1.1657e-05
ENSG00000163960	UBXN7	UBX domain protein 7 [Source:HGNC Symbol;Acc:29119]	3	4001.8	-2.23073	2.85862e-21			ENSG00000111727	HCFC2	host cell factor C2 [Source:HGNC Symbol;Acc:24972]	12	734.619	1.11283	1.1657e-05
ENSG00000142892	PIGK	phosphatidylinositol glycan anchor biosynthesis, class K [Source:HGNC Symbol;Acc:8965]	1	1393.34	4.22382	3.04381e-21			ENSG00000133195	SLC39A11	solute carrier family 39, member 11 [Source:HGNC Symbol;Acc:14463]	17	604.356	1.65315	1.18378e-05
ENSG00000106086	PLEKHA8	pleckstrin homology domain containing, family A (phosphoinositide binding specific) member 8 [Source:HGNC Symbol;Acc:30037]	7	701.667	2.24888	3.2335e-21			ENSG00000111640	GAPDH	glyceraldehyde-3-phosphate dehydrogenase [Source:HGNC Symbol;Acc:4141]	12	42155.1	-1.82697	1.19508e-05
ENSG00000185710			16	2897.45	-2.44036	3.29637e-21			ENSG00000140830	TXNL4B	thioredoxin-like 4B [Source:HGNC Symbol;Acc:26041]	16	483.107	-1.02851	1.19508e-05
ENSG00000137563	GGH	gamma-glutamyl hydrolase (conjugase, folylpolygammaglutamyl hydrolase) [Source:HGNC Symbol;Acc:4248]	8	2055.18	6.00993	3.32419e-21			ENSG00000249115	HAUS5	HAUS augmin-like complex, subunit 5 [Source:HGNC Symbol;Acc:29130]	19	631.93	-1.51248	1.19508e-05
ENSG00000012124	CD22	CD22 molecule [Source:HGNC Symbol;Acc:1643]	19	1822.9	-2.51857	3.37697e-21			ENSG00000231486			2	4388.83	1.94366	1.19697e-05
ENSG00000198520	C1orf228	chromosome 1 open reading frame 228 [Source:HGNC Symbol;Acc:34345]	1	63.4151	-7.27911	3.46181e-21			ENSG00000103381	CPPED1	calcineurin-like phosphoesterase domain containing 1 [Source:HGNC Symbol;Acc:25632]	16	296.516	-1.73623	1.20269e-05
ENSG00000111640	GAPDH	glyceraldehyde-3-phosphate dehydrogenase [Source:HGNC Symbol;Acc:4141]	12	42155.1	3.5862	3.47361e-21			ENSG00000133026	MYH10	myosin, heavy chain 10, non-muscle [Source:HGNC Symbol;Acc:7568]	17	259.038	-1.81163	1.20269e-05
ENSG00000270062			14	73.761	-3.69834	3.55713e-21			ENSG00000152193	RNF219	ring finger protein 219 [Source:HGNC Symbol;Acc:20308]	13	227.581	-1.84076	1.21691e-05
ENSG00000108798	ABI3	ABI family, member 3 [Source:HGNC Symbol;Acc:29859]	17	246.221	3.6539	3.56675e-21			ENSG00000185238	PRMT3	protein arginine methyltransferase 3 [Source:HGNC Symbol;Acc:30163]	11	554.522	-1.2979	1.2219e-05
ENSG00000121060	TRIM25	tripartite motif containing 25 [Source:HGNC Symbol;Acc:12932]	17	3449.51	2.28341	3.5753e-21			ENSG00000129657	SEC14L1	SEC14-like 1 (S. cerevisiae) [Source:HGNC Symbol;Acc:10698]	17	9928.12	1.63043	1.23072e-05
ENSG00000162804	SNED1	sushi, nidogen and EGF-like domains 1 [Source:HGNC Symbol;Acc:24696]	2	684.219	-4.62108	3.58151e-21			ENSG00000130733	YIPF2	Yip1 domain family, member 2 [Source:HGNC Symbol;Acc:28476]	19	671.479	1.20362	1.23088e-05
ENSG00000114956	DGUOK	deoxyguanosine kinase [Source:HGNC Symbol;Acc:2858]	2	748.543	2.00965	3.69694e-21			ENSG00000115295	CLIP4	CAP-GLY domain containing linker protein family, member 4 [Source:HGNC Symbol;Acc:26108]	2	1156.86	1.83853	1.23872e-05
ENSG00000168061	SAC3D1	SAC3 domain containing 1 [Source:HGNC Symbol;Acc:30179]	11	129.623	5.31756	3.77987e-21			ENSG00000253883	IGHV3-19	immunoglobulin heavy variable 3-19 (pseudogene) [Source:HGNC Symbol;Acc:5584]	14	421.354	2.80902	1.26358e-05
ENSG00000145911	N4BP3	NEDD4 binding protein 3 [Source:HGNC Symbol;Acc:29852]	5	1044.44	-3.2137	3.84556e-21			ENSG00000211668	IGLV2-11	immunoglobulin lambda variable 2-11 [Source:HGNC Symbol;Acc:5887]	22	67024.7	3.52985	1.27184e-05
ENSG00000162065	TBC1D24	TBC1 domain family, member 24 [Source:HGNC Symbol;Acc:29203]	16	222.433	3.71379	3.87803e-21			ENSG00000198964	SGMS1	sphingomyelin synthase 1 [Source:HGNC Symbol;Acc:29799]	10	715.977	-1.35982	1.27435e-05
ENSG00000123739	PLA2G12A	phospholipase A2, group XIIA [Source:HGNC Symbol;Acc:18554]	4	368.901	2.74606	4.03133e-21			ENSG00000177084	POLE	polymerase (DNA directed), epsilon, catalytic subunit [Source:HGNC Symbol;Acc:9177]	12	1696.91	-1.74803	1.27807e-05
ENSG00000070669	ASNS	asparagine synthetase (glutamine-hydrolyzing) [Source:HGNC Symbol;Acc:753]	7	3257.57	3.38194	4.1091e-21			ENSG00000154153	FAM134B	family with sequence similarity 134, member B [Source:HGNC Symbol;Acc:25964]	5	32.9014	-3.9316	1.27954e-05
ENSG00000196233	LCOR	ligand dependent nuclear receptor corepressor [Source:HGNC Symbol;Acc:29503]	10	1463.5	-2.85513	4.16123e-21			ENSG00000109436	TBC1D9	TBC1 domain family, member 9 (with GRAM domain) [Source:HGNC Symbol;Acc:21710]	4	3454.31	1.98797	1.28652e-05
ENSG00000122224	LY9	lymphocyte antigen 9 [Source:HGNC Symbol;Acc:6730]	1	2527.22	-3.69802	4.16585e-21			ENSG00000096070	BRPF3	bromodomain and PHD finger containing, 3 [Source:HGNC Symbol;Acc:14256]	6	1806.48	1.65527	1.2973e-05
ENSG00000168405	CMAHP	cytidine monophospho-N-acetylneuraminic acid hydroxylase, pseudogene [Source:HGNC Symbol;Acc:2098]	6	1212.91	3.35146	4.37626e-21			ENSG00000130303	BST2	bone marrow stromal cell antigen 2 [Source:HGNC Symbol;Acc:1119]	19	4200.3	1.26322	1.31983e-05
ENSG00000025434	NR1H3	nuclear receptor subfamily 1, group H, member 3 [Source:HGNC Symbol;Acc:7966]	11	86.7637	3.95725	4.42023e-21			ENSG00000228589	SPCS2P4	signal peptidase complex subunit 2 homolog (S. cerevisiae) pseudogene 4 [Source:HGNC Symbol;Acc:45237]	1	4486.83	1.50506	1.35657e-05
ENSG00000115318	LOXL3	lysyl oxidase-like 3 [Source:HGNC Symbol;Acc:13869]	2	169.855	5.17106	4.42261e-21			ENSG00000164953	TMEM67	transmembrane protein 67 [Source:HGNC Symbol;Acc:28396]	8	53.3374	-2.46732	1.3593e-05
ENSG00000270157			7	194.009	-4.91727	4.65662e-21			ENSG00000106733	NMRK1	nicotinamide riboside kinase 1 [Source:HGNC Symbol;Acc:26057]	9	1042.88	1.82848	1.37003e-05
ENSG00000143252	SDHC	succinate dehydrogenase complex, subunit C, integral membrane protein, 15kDa [Source:HGNC Symbol;Acc:10682]	1	2301.14	2.73473	5.01381e-21			ENSG00000167565	SERTAD3	SERTA domain containing 3 [Source:HGNC Symbol;Acc:17931]	19	643.841	1.35493	1.37634e-05
ENSG00000131238	PPT1	palmitoyl-protein thioesterase 1 [Source:HGNC Symbol;Acc:9325]	1	2073.11	3.30188	5.04589e-21			ENSG00000117395	EBNA1BP2	EBNA1 binding protein 2 [Source:HGNC Symbol;Acc:15531]	1	1407.8	-1.55488	1.39762e-05
ENSG00000033327	GAB2	GRB2-associated binding protein 2 [Source:HGNC Symbol;Acc:14458]	11	2774.35	-3.32538	5.19665e-21			ENSG00000181513	ACBD4	acyl-CoA binding domain containing 4 [Source:HGNC Symbol;Acc:23337]	17	278.394	1.30726	1.40814e-05
ENSG00000137806	NDUFAF1	NADH dehydrogenase (ubiquinone) complex I, assembly factor 1 [Source:HGNC Symbol;Acc:18828]	15	538.678	3.96907	5.60667e-21			ENSG00000260896			16	40.3094	-3.86709	1.41466e-05
ENSG00000136811	ODF2	outer dense fiber of sperm tails 2 [Source:HGNC Symbol;Acc:8114]	9	1038.52	2.80958	5.70205e-21			ENSG00000211665	IGLV3-16	immunoglobulin lambda variable 3-16 [Source:HGNC Symbol;Acc:5901]	22	8777.15	3.10742	1.4157e-05
ENSG00000100348	TXN2	thioredoxin 2 [Source:HGNC Symbol;Acc:17772]	22	1488.27	2.22653	5.71267e-21			ENSG00000108064	TFAM	transcription factor A, mitochondrial [Source:HGNC Symbol;Acc:11741]	10	2236.13	-1.10987	1.41964e-05
ENSG00000255987			17	131.797	6.70522	5.74281e-21			ENSG00000134709	HOOK1	hook microtubule-tethering protein 1 [Source:HGNC Symbol;Acc:19884]	1	624.851	1.44129	1.4499e-05
ENSG00000180747			16	3994.23	-2.543	6.21919e-21			ENSG00000130816	DNMT1	DNA (cytosine-5-)-methyltransferase 1 [Source:HGNC Symbol;Acc:2976]	19	3294.81	-1.55798	1.45357e-05
ENSG00000116663	FBXO6	F-box protein 6 [Source:HGNC Symbol;Acc:13585]	1	899.513	2.42567	6.63907e-21			ENSG00000170515	PA2G4	proliferation-associated 2G4, 38kDa [Source:HGNC Symbol;Acc:8550]	12	2209.33	-1.7714	1.4564e-05
ENSG00000198722	UNC13B	unc-13 homolog B (C. elegans) [Source:HGNC Symbol;Acc:12566]	9	274.515	5.07217	6.87747e-21			ENSG00000144161	ZC3H8	zinc finger CCCH-type containing 8 [Source:HGNC Symbol;Acc:30941]	2	265.456	-1.31635	1.45975e-05
ENSG00000121807	CCR2	chemokine (C-C motif) receptor 2 [Source:HGNC Symbol;Acc:1603]	3	532.687	7.56587	7.00722e-21			ENSG00000151092	NGLY1	N-glycanase 1 [Source:HGNC Symbol;Acc:17646]	3	3267.99	1.18722	1.46025e-05
ENSG00000131381	ZFYVE20	zinc finger, FYVE domain containing 20 [Source:HGNC Symbol;Acc:20759]	3	1284.08	-1.93705	7.14027e-21			ENSG00000085449	WDFY1	WD repeat and FYVE domain containing 1 [Source:HGNC Symbol;Acc:20451]	2	4673.23	1.15916	1.46545e-05
ENSG00000017427	IGF1	insulin-like growth factor 1 (somatomedin C) [Source:HGNC Symbol;Acc:5464]	12	1301.21	5.2891	8.24492e-21			ENSG00000065923	SLC9A7	solute carrier family 9, subfamily A (NHE7, cation proton antiporter 7), member 7 [Source:HGNC Symbol;Acc:17123]	X	573.651	-2.14236	1.49613e-05
ENSG00000117450	PRDX1	peroxiredoxin 1 [Source:HGNC Symbol;Acc:9352]	1	6186.22	4.02246	8.28681e-21			ENSG00000106477	CEP41	centrosomal protein 41kDa [Source:HGNC Symbol;Acc:12370]	7	207.501	-1.84027	1.50515e-05
ENSG00000136933	RABEPK	Rab9 effector protein with kelch motifs [Source:HGNC Symbol;Acc:16896]	9	498.306	2.35519	8.29726e-21			ENSG00000109458	GAB1	GRB2-associated binding protein 1 [Source:HGNC Symbol;Acc:4066]	4	860.234	2.53235	1.52331e-05
ENSG00000128039	SRD5A3	steroid 5 alpha-reductase 3 [Source:HGNC Symbol;Acc:25812]	4	292.493	4.46673	8.36824e-21			ENSG00000109756	RAPGEF2	Rap guanine nucleotide exchange factor (GEF) 2 [Source:HGNC Symbol;Acc:16854]	4	2716.86	1.80885	1.54329e-05
ENSG00000230732			3	48.1155	-5.09577	8.53069e-21			ENSG00000162739	SLAMF6	SLAM family member 6 [Source:HGNC Symbol;Acc:21392]	1	2340.45	2.18655	1.55154e-05
ENSG00000171150	SOCS5	suppressor of cytokine signaling 5 [Source:HGNC Symbol;Acc:16852]	2	620.037	-2.43029	8.80527e-21			ENSG00000087502	ERGIC2	ERGIC and golgi 2 [Source:HGNC Symbol;Acc:30208]	12	2334.18	1.3676	1.56436e-05
ENSG00000100906	NFKBIA	nuclear factor of kappa light polypeptide gene enhancer in B-cells inhibitor, alpha [Source:HGNC Symbol;Acc:7797]	14	7245.33	-4.34815	9.01748e-21			ENSG00000102879	CORO1A	coronin, actin binding protein, 1A [Source:HGNC Symbol;Acc:2252]	16	14133.9	-1.93739	1.58099e-05
ENSG00000144120	TMEM177	transmembrane protein 177 [Source:HGNC Symbol;Acc:28143]	2	93.33	3.54137	9.09509e-21			ENSG00000211642	IGLV10-54	immunoglobulin lambda variable 10-54 [Source:HGNC Symbol;Acc:5884]	22	7546.12	2.6535	1.58099e-05
ENSG00000080546	SESN1	sestrin 1 [Source:HGNC Symbol;Acc:21595]	6	664.645	-2.28757	9.207e-21			ENSG00000123684	LPGAT1	lysophosphatidylglycerol acyltransferase 1 [Source:HGNC Symbol;Acc:28985]	1	1308.25	-1.6515	1.60431e-05
ENSG00000005483	KMT2E	lysine (K)-specific methyltransferase 2E [Source:HGNC Symbol;Acc:18541]	7	6793.23	-2.58327	9.5962e-21			ENSG00000073536	NLE1	notchless homolog 1 (Drosophila) [Source:HGNC Symbol;Acc:19889]	17	318.552	-1.73509	1.6136e-05
ENSG00000272078			1	78.4806	-7.4369	9.6196e-21			ENSG00000211676	IGLJ2	immunoglobulin lambda joining 2 [Source:HGNC Symbol;Acc:5864]	22	58813.6	3.56265	1.63182e-05
ENSG00000138185	ENTPD1	ectonucleoside triphosphate diphosphohydrolase 1 [Source:HGNC Symbol;Acc:3363]	10	7005.17	2.87043	1.00269e-20			ENSG00000108384	RAD51C	RAD51 paralog C [Source:HGNC Symbol;Acc:9820]	17	523.198	-1.47799	1.63406e-05
ENSG00000123685	BATF3	basic leucine zipper transcription factor, ATF-like 3 [Source:HGNC Symbol;Acc:28915]	1	93.8093	7.81883	1.00685e-20			ENSG00000100410	PHF5A	PHD finger protein 5A [Source:HGNC Symbol;Acc:18000]	22	896.655	-1.37688	1.643e-05
ENSG00000156127	BATF	basic leucine zipper transcription factor, ATF-like [Source:HGNC Symbol;Acc:958]	14	374.265	4.35146	1.02123e-20			ENSG00000211973	IGHV1-69	immunoglobulin heavy variable 1-69 [Source:HGNC Symbol;Acc:5558]	14	55538.5	3.84244	1.64577e-05
ENSG00000231329			6	70.7387	-5.03469	1.03108e-20			ENSG00000182670	TTC3	tetratricopeptide repeat domain 3 [Source:HGNC Symbol;Acc:12393]	21	6567.37	1.35354	1.69722e-05
ENSG00000139428	MMAB	methylmalonic aciduria (cobalamin deficiency) cblB type [Source:HGNC Symbol;Acc:19331]	12	378.042	2.87323	1.07458e-20			ENSG00000172167	MTBP	Mdm2, transformed 3T3 cell double minute 2, p53 binding protein (mouse) binding protein, 104kDa [Source:HGNC Symbol;Acc:7417]	8	198.023	-1.60666	1.71099e-05
ENSG00000146731	CCT6A	chaperonin containing TCP1, subunit 6A (zeta 1) [Source:HGNC Symbol;Acc:1620]	7	4413.67	2.32133	1.08275e-20			ENSG00000149311	ATM	ataxia telangiectasia mutated [Source:HGNC Symbol;Acc:795]	11	5485.63	1.32498	1.71747e-05
ENSG00000198130	HIBCH	3-hydroxyisobutyryl-CoA hydrolase [Source:HGNC Symbol;Acc:4908]	2	611.519	3.34356	1.15218e-20			ENSG00000160117	ANKLE1	ankyrin repeat and LEM domain containing 1 [Source:HGNC Symbol;Acc:26812]	19	233.837	-2.3306	1.72309e-05
ENSG00000077348	EXOSC5	exosome component 5 [Source:HGNC Symbol;Acc:24662]	19	306.644	3.7497	1.21686e-20			ENSG00000065911	MTHFD2	methylenetetrahydrofolate dehydrogenase (NADP+ dependent) 2, methenyltetrahydrofolate cyclohydrolase [Source:HGNC Symbol;Acc:7434]	2	4818.03	-1.37393	1.72574e-05
ENSG00000138688	KIAA1109	KIAA1109 [Source:HGNC Symbol;Acc:26953]	4	2837.28	-2.56627	1.21686e-20			ENSG00000149136	SSRP1	structure specific recognition protein 1 [Source:HGNC Symbol;Acc:11327]	11	4098.03	-1.7916	1.72574e-05
ENSG00000141258	SGSM2	small G protein signaling modulator 2 [Source:HGNC Symbol;Acc:29026]	17	1196.94	-3.67238	1.22009e-20			ENSG00000204228	HSD17B8	hydroxysteroid (17-beta) dehydrogenase 8 [Source:HGNC Symbol;Acc:3554]	6	382.175	1.06995	1.76683e-05
ENSG00000197563	PIGN	phosphatidylinositol glycan anchor biosynthesis, class N [Source:HGNC Symbol;Acc:8967]	18	694.642	2.33389	1.22009e-20			ENSG00000162772	ATF3	activating transcription factor 3 [Source:HGNC Symbol;Acc:785]	1	306.403	-2.70532	1.76703e-05
ENSG00000197782	ZNF780A	zinc finger protein 780A [Source:HGNC Symbol;Acc:27603]	19	392.354	2.87073	1.24692e-20			ENSG00000166710	B2M	beta-2-microglobulin [Source:HGNC Symbol;Acc:914]	15	290754	2.23758	1.76891e-05
ENSG00000163472	TMEM79	transmembrane protein 79 [Source:HGNC Symbol;Acc:28196]	1	133.185	3.4127	1.28558e-20			ENSG00000106628	POLD2	polymerase (DNA directed), delta 2, accessory subunit [Source:HGNC Symbol;Acc:9176]	7	1459.37	-1.48411	1.7841e-05
ENSG00000172339	ALG14	ALG14, UDP-N-acetylglucosaminyltransferase subunit [Source:HGNC Symbol;Acc:28287]	1	642.764	3.14316	1.293e-20			ENSG00000136270	TBRG4	transforming growth factor beta regulator 4 [Source:HGNC Symbol;Acc:17443]	7	1344.98	-1.35178	1.79349e-05
ENSG00000085662	AKR1B1	aldo-keto reductase family 1, member B1 (aldose reductase) [Source:HGNC Symbol;Acc:381]	7	2105.02	2.35415	1.29312e-20			ENSG00000136169	SETDB2	SET domain, bifurcated 2 [Source:HGNC Symbol;Acc:20263]	13	1088.21	1.39217	1.82491e-05
ENSG00000099338	CATSPERG	catsper channel auxiliary subunit gamma [Source:HGNC Symbol;Acc:25243]	19	58.0262	-4.06256	1.29811e-20			ENSG00000102384	CENPI	centromere protein I [Source:HGNC Symbol;Acc:3968]	X	276.667	-1.59251	1.85657e-05
ENSG00000143575	HAX1	HCLS1 associated protein X-1 [Source:HGNC Symbol;Acc:16915]	1	4131.44	2.75363	1.33907e-20			ENSG00000023608	SNAPC1	small nuclear RNA activating complex, polypeptide 1, 43kDa [Source:HGNC Symbol;Acc:11134]	14	133.299	-1.48255	1.86712e-05
ENSG00000111358	GTF2H3	general transcription factor IIH, polypeptide 3, 34kDa [Source:HGNC Symbol;Acc:4657]	12	1038.59	2.53685	1.37754e-20			ENSG00000241566	IGKV2D-24	immunoglobulin kappa variable 2D-24 (non-functional) [Source:HGNC Symbol;Acc:5797]	2	2054.38	2.98698	1.87881e-05
ENSG00000185404	SP140L	SP140 nuclear body protein-like [Source:HGNC Symbol;Acc:25105]	2	1690.96	-2.2869	1.37837e-20			ENSG00000197744	PTMAP2	prothymosin, alpha pseudogene 2 (gene sequence 32) [Source:HGNC Symbol;Acc:9625]	5	278.389	-1.17267	1.88553e-05
ENSG00000100385	IL2RB	interleukin 2 receptor, beta [Source:HGNC Symbol;Acc:6009]	22	2066.29	5.3343	1.38231e-20			ENSG00000162298	SYVN1	synovial apoptosis inhibitor 1, synoviolin [Source:HGNC Symbol;Acc:20738]	11	9207.45	1.54136	1.88808e-05
ENSG00000162927	PUS10	pseudouridylate synthase 10 [Source:HGNC Symbol;Acc:26505]	2	629.566	-2.28949	1.39474e-20			ENSG00000211966	IGHV5-51	immunoglobulin heavy variable 5-51 [Source:HGNC Symbol;Acc:5659]	14	36676.5	3.3939	1.88808e-05
ENSG00000075336	TIMM21	translocase of inner mitochondrial membrane 21 homolog (yeast) [Source:HGNC Symbol;Acc:25010]	18	593.117	2.18165	1.40091e-20			ENSG00000147642	SYBU	syntabulin (syntaxin-interacting) [Source:HGNC Symbol;Acc:26011]	8	43.8156	-2.28136	1.90287e-05
ENSG00000219881	GAPDHP42	glyceraldehyde 3 phosphate dehydrogenase pseudogene 42 [Source:HGNC Symbol;Acc:37799]	6	46.4612	-6.62206	1.41969e-20			ENSG00000175305	CCNE2	cyclin E2 [Source:HGNC Symbol;Acc:1590]	8	152.896	-1.85689	1.90287e-05
ENSG00000160712	IL6R	interleukin 6 receptor [Source:HGNC Symbol;Acc:6019]	1	2308.65	4.77836	1.48559e-20			ENSG00000101220	C20orf27	chromosome 20 open reading frame 27 [Source:HGNC Symbol;Acc:15873]	20	330.946	-1.99326	1.91306e-05
ENSG00000124571	XPO5	exportin 5 [Source:HGNC Symbol;Acc:17675]	6	2199.56	2.35194	1.52532e-20			ENSG00000101695	RNF125	ring finger protein 125, E3 ubiquitin protein ligase [Source:HGNC Symbol;Acc:21150]	18	242.401	-2.39785	1.92146e-05
ENSG00000120333	MRPS14	mitochondrial ribosomal protein S14 [Source:HGNC Symbol;Acc:14049]	1	839.444	2.46834	1.54357e-20			ENSG00000120889	TNFRSF10B	tumor necrosis factor receptor superfamily, member 10b [Source:HGNC Symbol;Acc:11905]	8	1227.64	-1.63676	1.93729e-05
ENSG00000174007	CEP19	centrosomal protein 19kDa [Source:HGNC Symbol;Acc:28209]	3	93.4818	5.15568	1.61757e-20			ENSG00000136717	BIN1	bridging integrator 1 [Source:HGNC Symbol;Acc:1052]	2	513.918	-1.80654	1.97862e-05
ENSG00000175104	TRAF6	TNF receptor-associated factor 6, E3 ubiquitin protein ligase [Source:HGNC Symbol;Acc:12036]	11	874.399	-2.31747	1.61798e-20			ENSG00000164104	HMGB2	high mobility group box 2 [Source:HGNC Symbol;Acc:5000]	4	6800.42	-1.35464	2.00068e-05
ENSG00000198399	ITSN2	intersectin 2 [Source:HGNC Symbol;Acc:6184]	2	4683.75	-1.96487	1.63667e-20			ENSG00000130511	SSBP4	single stranded DNA binding protein 4 [Source:HGNC Symbol;Acc:15676]	19	184.574	-1.55578	2.00308e-05
ENSG00000232637			1	2257.1	-2.72507	1.63908e-20			ENSG00000110330	BIRC2	baculoviral IAP repeat containing 2 [Source:HGNC Symbol;Acc:590]	11	2138.14	1.04745	2.01158e-05
ENSG00000165272	AQP3	aquaporin 3 (Gill blood group) [Source:HGNC Symbol;Acc:636]	9	4322.43	5.66696	1.64493e-20			ENSG00000147874	HAUS6	HAUS augmin-like complex, subunit 6 [Source:HGNC Symbol;Acc:25948]	9	1215.99	-1.20846	2.01858e-05
ENSG00000164109	MAD2L1	MAD2 mitotic arrest deficient-like 1 (yeast) [Source:HGNC Symbol;Acc:6763]	4	2166.02	4.96889	1.70919e-20			ENSG00000211666	IGLV2-14	immunoglobulin lambda variable 2-14 [Source:HGNC Symbol;Acc:5888]	22	189230	3.42699	2.02443e-05
ENSG00000267369			17	213.892	6.18343	1.71866e-20			ENSG00000146670	CDCA5	cell division cycle associated 5 [Source:HGNC Symbol;Acc:14626]	11	1462.9	-1.99846	2.03579e-05
ENSG00000197043	ANXA6	annexin A6 [Source:HGNC Symbol;Acc:544]	5	9703.8	3.88056	1.72909e-20			ENSG00000234444	ZNF736	zinc finger protein 736 [Source:HGNC Symbol;Acc:32467]	7	1003.71	-1.66947	2.03935e-05
ENSG00000170522	ELOVL6	ELOVL fatty acid elongase 6 [Source:HGNC Symbol;Acc:15829]	4	127.507	5.66827	1.77044e-20			ENSG00000162946	DISC1	disrupted in schizophrenia 1 [Source:HGNC Symbol;Acc:2888]	1	121.613	2.53141	2.07353e-05
ENSG00000112282	MED23	mediator complex subunit 23 [Source:HGNC Symbol;Acc:2372]	6	1984.41	-1.97108	1.7755e-20			ENSG00000236946	HNRNPA1P70	heterogeneous nuclear ribonucleoprotein A1 pseudogene 70 [Source:HGNC Symbol;Acc:48800]	12	76.3991	2.64789	2.10001e-05
ENSG00000145088	EAF2	ELL associated factor 2 [Source:HGNC Symbol;Acc:23115]	3	3274.35	4.28976	1.88792e-20			ENSG00000128245	YWHAH	tyrosine 3-monooxygenase/tryptophan 5-monooxygenase activation protein, eta [Source:HGNC Symbol;Acc:12853]	22	2599.76	-1.77046	2.1162e-05
ENSG00000123415	SMUG1	single-strand-selective monofunctional uracil-DNA glycosylase 1 [Source:HGNC Symbol;Acc:17148]	12	428.441	3.31768	2.05242e-20			ENSG00000244682	FCGR2C	Fc fragment of IgG, low affinity IIc, receptor for (CD32) (gene/pseudogene) [Source:HGNC Symbol;Acc:15626]	1	1259.64	1.80128	2.1162e-05
ENSG00000093217	XYLB	xylulokinase homolog (H. influenzae) [Source:HGNC Symbol;Acc:12839]	3	62.9518	6.14947	2.0619e-20			ENSG00000106305	AIMP2	aminoacyl tRNA synthetase complex-interacting multifunctional protein 2 [Source:HGNC Symbol;Acc:20609]	7	257.625	-1.22342	2.12575e-05
ENSG00000059573	ALDH18A1	aldehyde dehydrogenase 18 family, member A1 [Source:HGNC Symbol;Acc:9722]	10	2479.38	3.34465	2.20017e-20			ENSG00000177272	KCNA3	potassium voltage-gated channel, shaker-related subfamily, member 3 [Source:HGNC Symbol;Acc:6221]	1	3262	1.65291	2.13677e-05
ENSG00000084774	CAD	carbamoyl-phosphate synthetase 2, aspartate transcarbamylase, and dihydroorotase [Source:HGNC Symbol;Acc:1424]	2	2377.51	2.86602	2.22089e-20			ENSG00000187801	ZFP69B	ZFP69 zinc finger protein B [Source:HGNC Symbol;Acc:28053]	1	130.11	-1.49959	2.14466e-05
ENSG00000238227	C9orf69	chromosome 9 open reading frame 69 [Source:HGNC Symbol;Acc:31009]	9	440.262	3.83115	2.2379e-20			ENSG00000227295	ELL2P1	elongation factor, RNA polymerase II, 2 pseudogene 1 [Source:HGNC Symbol;Acc:39343]	1	188.73	1.02935	2.14466e-05
ENSG00000047621	C12orf4	chromosome 12 open reading frame 4 [Source:HGNC Symbol;Acc:1184]	12	1102.03	2.35905	2.2731e-20			ENSG00000169282	KCNAB1	potassium voltage-gated channel, shaker-related subfamily, beta member 1 [Source:HGNC Symbol;Acc:6228]	3	100.643	1.99319	2.18134e-05
ENSG00000112787	FBRSL1	fibrosin-like 1 [Source:HGNC Symbol;Acc:29308]	12	1337.93	-2.87681	2.42136e-20			ENSG00000165891	E2F7	E2F transcription factor 7 [Source:HGNC Symbol;Acc:23820]	12	398.062	-1.82972	2.18342e-05
ENSG00000168795	ZBTB5	zinc finger and BTB domain containing 5 [Source:HGNC Symbol;Acc:23836]	9	1129.38	-2.266	2.43356e-20			ENSG00000233732	IGHV3OR16-10	immunoglobulin heavy variable 3/OR16-10 (non-functional) [Source:HGNC Symbol;Acc:5634]	16	155.396	2.82827	2.18754e-05
ENSG00000135045	C9orf40	chromosome 9 open reading frame 40 [Source:HGNC Symbol;Acc:23433]	9	217.269	2.48189	2.51565e-20			ENSG00000104093	DMXL2	Dmx-like 2 [Source:HGNC Symbol;Acc:2938]	15	44.4151	-3.05105	2.19696e-05
ENSG00000137270	GCM1	glial cells missing homolog 1 (Drosophila) [Source:HGNC Symbol;Acc:4197]	6	40.2025	-6.43003	2.56735e-20			ENSG00000064687	ABCA7	ATP-binding cassette, sub-family A (ABC1), member 7 [Source:HGNC Symbol;Acc:37]	19	2205.65	1.87597	2.20638e-05
ENSG00000056050	C4orf27	chromosome 4 open reading frame 27 [Source:HGNC Symbol;Acc:26051]	4	379.399	3.55608	2.58804e-20			ENSG00000008517	IL32	interleukin 32 [Source:HGNC Symbol;Acc:16830]	16	564.535	-3.1368	2.21973e-05
ENSG00000162430	SEPN1	selenoprotein N, 1 [Source:HGNC Symbol;Acc:15999]	1	149.283	-3.7711	2.63029e-20			ENSG00000157212	PAXIP1	PAX interacting (with transcription-activation domain) protein 1 [Source:HGNC Symbol;Acc:8624]	7	576.594	-1.48676	2.21973e-05
ENSG00000104626	ERI1	exoribonuclease 1 [Source:HGNC Symbol;Acc:23994]	8	670.177	3.089	2.63494e-20			ENSG00000178607	ERN1	endoplasmic reticulum to nucleus signaling 1 [Source:HGNC Symbol;Acc:3449]	17	2289.75	1.29103	2.21973e-05
ENSG00000005955	GGNBP2	gametogenetin binding protein 2 [Source:HGNC Symbol;Acc:19357]	17	3294.03	-2.27517	2.65307e-20			ENSG00000159399	HK2	hexokinase 2 [Source:HGNC Symbol;Acc:4923]	2	1545.25	-2.01831	2.24274e-05
ENSG00000100983	GSS	glutathione synthetase [Source:HGNC Symbol;Acc:4624]	20	671.128	2.42948	2.77946e-20			ENSG00000131171	SH3BGRL	SH3 domain binding glutamic acid-rich protein like [Source:HGNC Symbol;Acc:10823]	X	2643.73	1.37026	2.24541e-05
ENSG00000147155	EBP	emopamil binding protein (sterol isomerase) [Source:HGNC Symbol;Acc:3133]	X	1398.97	2.91995	2.79124e-20			ENSG00000211917	IGHD3-16	immunoglobulin heavy diversity 3-16 [Source:HGNC Symbol;Acc:5496]	14	54.3817	2.47777	2.2464e-05
ENSG00000128228	SDF2L1	stromal cell-derived factor 2-like 1 [Source:HGNC Symbol;Acc:10676]	22	1982.98	4.24085	2.88217e-20			ENSG00000144554	FANCD2	Fanconi anemia, complementation group D2 [Source:HGNC Symbol;Acc:3585]	3	1199.4	-1.60901	2.25738e-05
ENSG00000167775	CD320	CD320 molecule [Source:HGNC Symbol;Acc:16692]	19	843.076	2.92297	3.00311e-20			ENSG00000100297	MCM5	minichromosome maintenance complex component 5 [Source:HGNC Symbol;Acc:6948]	22	4668.51	-1.91878	2.26291e-05
ENSG00000120949	TNFRSF8	tumor necrosis factor receptor superfamily, member 8 [Source:HGNC Symbol;Acc:11923]	1	781.211	9.16749	3.02787e-20			ENSG00000167700	MFSD3	major facilitator superfamily domain containing 3 [Source:HGNC Symbol;Acc:25157]	8	160.179	1.39167	2.27338e-05
ENSG00000169223	LMAN2	lectin, mannose-binding 2 [Source:HGNC Symbol;Acc:16986]	5	8513.68	3.06741	3.04855e-20			ENSG00000137404	NRM	nurim (nuclear envelope membrane protein) [Source:HGNC Symbol;Acc:8003]	6	362.643	-1.68351	2.27538e-05
ENSG00000083097	DOPEY1	dopey family member 1 [Source:HGNC Symbol;Acc:21194]	6	1191.65	-1.92479	3.45887e-20			ENSG00000156787	TBC1D31	TBC1 domain family, member 31 [Source:HGNC Symbol;Acc:30888]	8	260.393	-1.05197	2.29996e-05
ENSG00000008517	IL32	interleukin 32 [Source:HGNC Symbol;Acc:16830]	16	564.535	6.36175	3.48438e-20			ENSG00000101844	ATG4A	autophagy related 4A, cysteine peptidase [Source:HGNC Symbol;Acc:16489]	X	970.687	1.34909	2.31221e-05
ENSG00000104043	ATP8B4	ATPase, class I, type 8B, member 4 [Source:HGNC Symbol;Acc:13536]	15	75.4345	6.03321	3.50454e-20			ENSG00000133321	RARRES3	retinoic acid receptor responder (tazarotene induced) 3 [Source:HGNC Symbol;Acc:9869]	11	616.321	2.24254	2.31221e-05
ENSG00000075673	ATP12A	ATPase, H+/K+ transporting, nongastric, alpha polypeptide [Source:HGNC Symbol;Acc:13816]	13	127.732	9.63551	3.5794e-20			ENSG00000198855	FICD	FIC domain containing [Source:HGNC Symbol;Acc:18416]	12	940.77	1.5189	2.31221e-05
ENSG00000186918	ZNF395	zinc finger protein 395 [Source:HGNC Symbol;Acc:18737]	8	2491.22	-2.97616	3.60947e-20			ENSG00000114423	CBLB	Cbl proto-oncogene B, E3 ubiquitin protein ligase [Source:HGNC Symbol;Acc:1542]	3	1106.61	-1.2363	2.33103e-05
ENSG00000159147	DONSON	downstream neighbor of SON [Source:HGNC Symbol;Acc:2993]	21	501.892	2.46768	3.69329e-20			ENSG00000137309	HMGA1	high mobility group AT-hook 1 [Source:HGNC Symbol;Acc:5010]	6	6800.42	-1.8485	2.35903e-05
ENSG00000097046	CDC7	cell division cycle 7 [Source:HGNC Symbol;Acc:1745]	1	432.069	4.2673	3.74631e-20			ENSG00000137571	SLCO5A1	solute carrier organic anion transporter family, member 5A1 [Source:HGNC Symbol;Acc:19046]	8	335.844	3.21451	2.37628e-05
ENSG00000143179	UCK2	uridine-cytidine kinase 2 [Source:HGNC Symbol;Acc:12562]	1	888.253	2.9114	4.11595e-20			ENSG00000176896	TCEANC	transcription elongation factor A (SII) N-terminal and central domain containing [Source:HGNC Symbol;Acc:28277]	X	224.034	1.35627	2.40154e-05
ENSG00000262814	MRPL12	mitochondrial ribosomal protein L12 [Source:HGNC Symbol;Acc:10378]	17	84.8277	4.21353	4.17004e-20			ENSG00000114455	HHLA2	HERV-H LTR-associating 2 [Source:HGNC Symbol;Acc:4905]	3	232.613	-3.33188	2.43314e-05
ENSG00000196338	NLGN3	neuroligin 3 [Source:HGNC Symbol;Acc:14289]	X	107.266	-3.7583	4.28604e-20			ENSG00000180229	HERC2P3	hect domain and RLD 2 pseudogene 3 [Source:HGNC Symbol;Acc:4871]	15	1353.76	2.07621	2.43314e-05
ENSG00000251034			8	157.362	-3.24814	4.62972e-20			ENSG00000257315	ZBED6	zinc finger, BED-type containing 6 [Source:HGNC Symbol;Acc:33273]	1	582.466	1.33224	2.43314e-05
ENSG00000128346	C22orf23	chromosome 22 open reading frame 23 [Source:HGNC Symbol;Acc:18589]	22	69.9535	-3.41555	5.00854e-20			ENSG00000175106	TVP23C	trans-golgi network vesicle protein 23 homolog C (S. cerevisiae) [Source:HGNC Symbol;Acc:30453]	17	303.027	1.27387	2.43729e-05
ENSG00000237502			6	49.8108	-5.98916	5.10842e-20			ENSG00000261824	LINC00662	long intergenic non-protein coding RNA 662 [Source:HGNC Symbol;Acc:27122]	19	167.182	-1.6313	2.4867e-05
ENSG00000175643	RMI2	RecQ mediated genome instability 2 [Source:HGNC Symbol;Acc:28349]	16	177.967	6.65287	5.11024e-20			ENSG00000160710	ADAR	adenosine deaminase, RNA-specific [Source:HGNC Symbol;Acc:225]	1	23459.1	1.47471	2.49257e-05
ENSG00000130707	ASS1	argininosuccinate synthase 1 [Source:HGNC Symbol;Acc:758]	9	227.289	7.0581	5.36673e-20			ENSG00000128578	STRIP2	striatin interacting protein 2 [Source:HGNC Symbol;Acc:22209]	7	114.34	-2.9567	2.57515e-05
ENSG00000157540	DYRK1A	dual-specificity tyrosine-(Y)-phosphorylation regulated kinase 1A [Source:HGNC Symbol;Acc:3091]	21	4380.66	-3.05806	5.46962e-20			ENSG00000166394	CYB5R2	cytochrome b5 reductase 2 [Source:HGNC Symbol;Acc:24376]	11	110.435	-2.30038	2.62052e-05
ENSG00000152443	ZNF776	zinc finger protein 776 [Source:HGNC Symbol;Acc:26765]	19	1024.94	-1.96714	5.50066e-20			ENSG00000188807	TMEM201	transmembrane protein 201 [Source:HGNC Symbol;Acc:33719]	1	338.469	-1.71012	2.62614e-05
ENSG00000255518			8	192.283	-6.04257	5.5549e-20			ENSG00000093217	XYLB	xylulokinase homolog (H. influenzae) [Source:HGNC Symbol;Acc:12839]	3	62.9518	-1.76033	2.64064e-05
ENSG00000152818	UTRN	utrophin [Source:HGNC Symbol;Acc:12635]	6	2680.22	-2.84495	5.72443e-20			ENSG00000061938	TNK2	tyrosine kinase, non-receptor, 2 [Source:HGNC Symbol;Acc:19297]	3	3480.04	1.4843	2.65732e-05
ENSG00000064115	TM7SF3	transmembrane 7 superfamily member 3 [Source:HGNC Symbol;Acc:23049]	12	1139.16	2.9649	5.73055e-20			ENSG00000110002	VWA5A	von Willebrand factor A domain containing 5A [Source:HGNC Symbol;Acc:6658]	11	486.914	1.88067	2.66747e-05
ENSG00000110921	MVK	mevalonate kinase [Source:HGNC Symbol;Acc:7530]	12	379.245	3.27238	5.75061e-20			ENSG00000013392	RWDD2A	RWD domain containing 2A [Source:HGNC Symbol;Acc:21385]	6	475.002	1.60495	2.67512e-05
ENSG00000077514	POLD3	polymerase (DNA-directed), delta 3, accessory subunit [Source:HGNC Symbol;Acc:20932]	11	528.868	2.99901	5.93929e-20			ENSG00000198718	FAM179B	family with sequence similarity 179, member B [Source:HGNC Symbol;Acc:19959]	14	640.01	1.035	2.67512e-05
ENSG00000131196	NFATC1	nuclear factor of activated T-cells, cytoplasmic, calcineurin-dependent 1 [Source:HGNC Symbol;Acc:7775]	18	815.625	-3.45774	5.94224e-20			ENSG00000181090	EHMT1	euchromatic histone-lysine N-methyltransferase 1 [Source:HGNC Symbol;Acc:24650]	9	3797.4	1.45217	2.67648e-05
ENSG00000101464	PIGU	phosphatidylinositol glycan anchor biosynthesis, class U [Source:HGNC Symbol;Acc:15791]	20	370.753	3.023	6.10024e-20			ENSG00000172244	C5orf34	chromosome 5 open reading frame 34 [Source:HGNC Symbol;Acc:24738]	5	56.1836	-2.50762	2.71568e-05
ENSG00000184596			X	79.9596	-4.98554	6.37138e-20			ENSG00000102096	PIM2	pim-2 oncogene [Source:HGNC Symbol;Acc:8987]	X	33589.9	1.54241	2.72628e-05
ENSG00000121417	ZNF211	zinc finger protein 211 [Source:HGNC Symbol;Acc:13003]	19	567.04	-2.27853	6.62264e-20			ENSG00000082898	XPO1	exportin 1 (CRM1 homolog, yeast) [Source:HGNC Symbol;Acc:12825]	2	5795.38	-1.31468	2.73147e-05
ENSG00000163870	TPRA1	transmembrane protein, adipocyte asscociated 1 [Source:HGNC Symbol;Acc:30413]	3	646.793	2.61005	6.7253e-20			ENSG00000152409	JMY	junction mediating and regulatory protein, p53 cofactor [Source:HGNC Symbol;Acc:28916]	5	2422.77	1.52833	2.80402e-05
ENSG00000115204	MPV17	MpV17 mitochondrial inner membrane protein [Source:HGNC Symbol;Acc:7224]	2	1096.74	1.91793	6.80394e-20			ENSG00000076201	PTPN23	protein tyrosine phosphatase, non-receptor type 23 [Source:HGNC Symbol;Acc:14406]	3	1919.78	1.20013	2.81402e-05
ENSG00000182670	TTC3	tetratricopeptide repeat domain 3 [Source:HGNC Symbol;Acc:12393]	21	6567.37	-2.60933	6.83288e-20			ENSG00000211964	IGHV3-48	immunoglobulin heavy variable 3-48 [Source:HGNC Symbol;Acc:5606]	14	43769.9	3.19466	2.82352e-05
ENSG00000042753	AP2S1	adaptor-related protein complex 2, sigma 1 subunit [Source:HGNC Symbol;Acc:565]	19	942.787	2.22036	7.04525e-20			ENSG00000254098	IGKV2-26	immunoglobulin kappa variable 2-26 (pseudogene) [Source:HGNC Symbol;Acc:5782]	2	2344.65	2.8758	2.83165e-05
ENSG00000112406	HECA	headcase homolog (Drosophila) [Source:HGNC Symbol;Acc:21041]	6	4755.41	-3.21783	7.27773e-20			ENSG00000161791	FMNL3	formin-like 3 [Source:HGNC Symbol;Acc:23698]	12	391.053	-2.40356	2.83495e-05
ENSG00000170734	POLH	polymerase (DNA directed), eta [Source:HGNC Symbol;Acc:9181]	6	772.705	3.0367	7.6467e-20			ENSG00000078269	SYNJ2	synaptojanin 2 [Source:HGNC Symbol;Acc:11504]	6	591.688	-1.2284	2.8861e-05
ENSG00000169139	UBE2V2	ubiquitin-conjugating enzyme E2 variant 2 [Source:HGNC Symbol;Acc:12495]	8	1355.46	2.88476	7.66742e-20			ENSG00000197476			16	902.296	2.89185	2.91917e-05
ENSG00000149503	INCENP	inner centromere protein antigens 135/155kDa [Source:HGNC Symbol;Acc:6058]	11	1279.47	3.08157	7.8792e-20			ENSG00000198750	GATSL2	GATS protein-like 2 [Source:HGNC Symbol;Acc:37073]	7	80.2744	1.96705	2.92323e-05
ENSG00000198945	L3MBTL3	l(3)mbt-like 3 (Drosophila) [Source:HGNC Symbol;Acc:23035]	6	374.381	-3.4015	7.94852e-20			ENSG00000185043	CIB1	calcium and integrin binding 1 (calmyrin) [Source:HGNC Symbol;Acc:16920]	15	2562.86	-1.13842	2.99045e-05
ENSG00000129317	PUS7L	pseudouridylate synthase 7 homolog (S. cerevisiae)-like [Source:HGNC Symbol;Acc:25276]	12	842.547	2.31211	8.32299e-20			ENSG00000270864	IGHV3OR16-6	immunoglobulin heavy variable 3/OR16-6 (pseudogene) [Source:HGNC Symbol;Acc:5641]	16	147.161	2.87246	2.99256e-05
ENSG00000152804	HHEX	hematopoietically expressed homeobox [Source:HGNC Symbol;Acc:4901]	10	1005.13	-3.42689	8.57718e-20			ENSG00000156172	C8orf37	chromosome 8 open reading frame 37 [Source:HGNC Symbol;Acc:27232]	8	33.3013	-1.81319	3.00737e-05
ENSG00000196275	GTF2IRD2	GTF2I repeat domain containing 2 [Source:HGNC Symbol;Acc:30775]	7	624.552	-2.78309	8.98645e-20			ENSG00000256482			12	49.1525	2.49074	3.01486e-05
ENSG00000070540	WIPI1	WD repeat domain, phosphoinositide interacting 1 [Source:HGNC Symbol;Acc:25471]	17	1747.28	3.34397	9.01418e-20			ENSG00000104205	SGK3	serum/glucocorticoid regulated kinase family, member 3 [Source:HGNC Symbol;Acc:10812]	8	150.665	2.43995	3.08371e-05
ENSG00000124635	HIST1H2BJ	histone cluster 1, H2bj [Source:HGNC Symbol;Acc:4761]	6	214.619	4.65913	9.03545e-20			ENSG00000065978	YBX1	Y box binding protein 1 [Source:HGNC Symbol;Acc:8014]	1	18520.2	-1.35514	3.11683e-05
ENSG00000074071	MRPS34	mitochondrial ribosomal protein S34 [Source:HGNC Symbol;Acc:16618]	16	1129.38	2.93469	9.14028e-20			ENSG00000164976	KIAA1161	KIAA1161 [Source:HGNC Symbol;Acc:19918]	9	52.2551	-2.81061	3.11957e-05
ENSG00000183150	GPR19	G protein-coupled receptor 19 [Source:HGNC Symbol;Acc:4473]	12	108.187	4.47417	9.48675e-20			ENSG00000139318	DUSP6	dual specificity phosphatase 6 [Source:HGNC Symbol;Acc:3072]	12	223.176	-2.51214	3.12683e-05
ENSG00000172716	SLFN11	schlafen family member 11 [Source:HGNC Symbol;Acc:26633]	17	2953.7	2.35913	9.56951e-20			ENSG00000101361	NOP56	NOP56 ribonucleoprotein [Source:HGNC Symbol;Acc:15911]	20	4216.49	-1.34765	3.17254e-05
ENSG00000231360		Protein LOC642441 [Source:UniProtKB/TrEMBL;Acc:F5H305]	1	80.3915	-5.09587	9.87151e-20			ENSG00000260335			16	733.972	-1.92937	3.18198e-05
ENSG00000117305	HMGCL	3-hydroxymethyl-3-methylglutaryl-CoA lyase [Source:HGNC Symbol;Acc:5005]	1	433.202	2.60904	9.88673e-20			ENSG00000109971	HSPA8	heat shock 70kDa protein 8 [Source:HGNC Symbol;Acc:5241]	11	33698.6	-1.66901	3.20723e-05
ENSG00000133703	KRAS	Kirsten rat sarcoma viral oncogene homolog [Source:HGNC Symbol;Acc:6407]	12	4514.44	-2.38395	1.00291e-19			ENSG00000111801	BTN3A3	butyrophilin, subfamily 3, member A3 [Source:HGNC Symbol;Acc:1140]	6	1540.81	1.23004	3.22528e-05
ENSG00000228672	PROB1	proline-rich basic protein 1 [Source:HGNC Symbol;Acc:41906]	5	189.371	4.51544	1.0164e-19			ENSG00000170525	PFKFB3	6-phosphofructo-2-kinase/fructose-2,6-biphosphatase 3 [Source:HGNC Symbol;Acc:8874]	10	897.768	-1.97925	3.25245e-05
ENSG00000145220	LYAR	Ly1 antibody reactive [Source:HGNC Symbol;Acc:26021]	4	440.859	4.34856	1.05949e-19			ENSG00000120334	CENPL	centromere protein L [Source:HGNC Symbol;Acc:17879]	1	490.796	-1.6232	3.30566e-05
ENSG00000170632	ARMC10	armadillo repeat containing 10 [Source:HGNC Symbol;Acc:21706]	7	872.655	3.17063	1.0672e-19			ENSG00000027847	B4GALT7	xylosylprotein beta 1,4-galactosyltransferase, polypeptide 7 [Source:HGNC Symbol;Acc:930]	5	826.082	1.18481	3.32394e-05
ENSG00000164062	APEH	acylaminoacyl-peptide hydrolase [Source:HGNC Symbol;Acc:586]	3	2048.43	3.08514	1.0844e-19			ENSG00000177425	PAWR	PRKC, apoptosis, WT1, regulator [Source:HGNC Symbol;Acc:8614]	12	674.172	-1.12525	3.32394e-05
ENSG00000104691	UBXN8	UBX domain protein 8 [Source:HGNC Symbol;Acc:30307]	8	208.742	3.1751	1.11158e-19			ENSG00000271178	IGHV3OR16-13	immunoglobulin heavy variable 3/OR16-13 (non-functional) [Source:HGNC Symbol;Acc:5637]	16	1408.22	2.99032	3.3273e-05
ENSG00000111335	OAS2	2'-5'-oligoadenylate synthetase 2, 69/71kDa [Source:HGNC Symbol;Acc:8087]	12	13866.7	3.04061	1.11158e-19			ENSG00000243264	IGKV2D-29	immunoglobulin kappa variable 2D-29 [Source:HGNC Symbol;Acc:5800]	2	8956.91	3.3279	3.39595e-05
ENSG00000100614	PPM1A	protein phosphatase, Mg2+/Mn2+ dependent, 1A [Source:HGNC Symbol;Acc:9275]	14	2999.89	-2.25159	1.13663e-19			ENSG00000030066	NUP160	nucleoporin 160kDa [Source:HGNC Symbol;Acc:18017]	11	2408.7	-1.314	3.40422e-05
ENSG00000181104	F2R	coagulation factor II (thrombin) receptor [Source:HGNC Symbol;Acc:3537]	5	390.749	4.36316	1.15528e-19			ENSG00000136404	TM6SF1	transmembrane 6 superfamily member 1 [Source:HGNC Symbol;Acc:11860]	15	67.238	-2.43046	3.42532e-05
ENSG00000224837	GCSHP5	glycine cleavage system protein H pseudogene 5 [Source:HGNC Symbol;Acc:44195]	1	166.756	4.50456	1.15975e-19			ENSG00000186376	ZNF75D	zinc finger protein 75D [Source:HGNC Symbol;Acc:13145]	X	480.787	1.26344	3.42532e-05
ENSG00000138772	ANXA3	annexin A3 [Source:HGNC Symbol;Acc:541]	4	157.789	8.96086	1.2055e-19			ENSG00000234745	HLA-B	major histocompatibility complex, class I, B [Source:HGNC Symbol;Acc:4932]	6	104381	1.79522	3.4537e-05
ENSG00000171208	NETO2	neuropilin (NRP) and tolloid (TLL)-like 2 [Source:HGNC Symbol;Acc:14644]	16	529.016	2.62079	1.20928e-19			ENSG00000211664	IGLV2-18	immunoglobulin lambda variable 2-18 [Source:HGNC Symbol;Acc:5889]	22	14843.9	3.28334	3.45776e-05
ENSG00000134744	ZCCHC11	zinc finger, CCHC domain containing 11 [Source:HGNC Symbol;Acc:28981]	1	3156.45	-2.05471	1.26885e-19			ENSG00000271130	IGHV3OR16-8	immunoglobulin heavy variable 3/OR16-8 (non-functional) [Source:HGNC Symbol;Acc:5643]	16	245.38	2.99158	3.4722e-05
ENSG00000108821	COL1A1	collagen, type I, alpha 1 [Source:HGNC Symbol;Acc:2197]	17	78.0409	-5.84428	1.29948e-19			ENSG00000215790	SLC35E2	solute carrier family 35, member E2 [Source:HGNC Symbol;Acc:20863]	1	639.117	1.48925	3.4811e-05
ENSG00000168701	TMEM208	transmembrane protein 208 [Source:HGNC Symbol;Acc:25015]	16	1952.73	2.76936	1.33103e-19			ENSG00000101255	TRIB3	tribbles pseudokinase 3 [Source:HGNC Symbol;Acc:16228]	20	938.963	-2.73339	3.51982e-05
ENSG00000065243	PKN2	protein kinase N2 [Source:HGNC Symbol;Acc:9406]	1	1589.94	-2.39098	1.47449e-19			ENSG00000163053	SLC16A14	solute carrier family 16, member 14 [Source:HGNC Symbol;Acc:26417]	2	545.06	2.47333	3.53499e-05
ENSG00000088832	FKBP1A	FK506 binding protein 1A, 12kDa [Source:HGNC Symbol;Acc:3711]	20	3571.43	2.71903	1.51402e-19			ENSG00000138760	SCARB2	scavenger receptor class B, member 2 [Source:HGNC Symbol;Acc:1665]	4	3430.84	1.74287	3.55462e-05
ENSG00000139636	LMBR1L	limb development membrane protein 1-like [Source:HGNC Symbol;Acc:18268]	12	1237.44	-2.63897	1.51402e-19			ENSG00000136492	BRIP1	BRCA1 interacting protein C-terminal helicase 1 [Source:HGNC Symbol;Acc:20473]	17	386.28	-1.62693	3.55928e-05
ENSG00000164253	WDR41	WD repeat domain 41 [Source:HGNC Symbol;Acc:25601]	5	1087.05	2.47878	1.61927e-19			ENSG00000100815	TRIP11	thyroid hormone receptor interactor 11 [Source:HGNC Symbol;Acc:12305]	14	1717.53	1.21795	3.5752e-05
ENSG00000116191	RALGPS2	Ral GEF with PH domain and SH3 binding motif 2 [Source:HGNC Symbol;Acc:30279]	1	8263.64	-2.73443	1.83277e-19			ENSG00000160188	RSPH1	radial spoke head 1 homolog (Chlamydomonas) [Source:HGNC Symbol;Acc:12371]	21	42.0102	3.16794	3.60953e-05
ENSG00000092964	DPYSL2	dihydropyrimidinase-like 2 [Source:HGNC Symbol;Acc:3014]	8	789.568	4.52371	1.85068e-19			ENSG00000094804	CDC6	cell division cycle 6 [Source:HGNC Symbol;Acc:1744]	17	1624.62	-1.49431	3.63728e-05
ENSG00000163154	TNFAIP8L2	tumor necrosis factor, alpha-induced protein 8-like 2 [Source:HGNC Symbol;Acc:26277]	1	74.8949	4.86616	1.86723e-19			ENSG00000023839	ABCC2	ATP-binding cassette, sub-family C (CFTR/MRP), member 2 [Source:HGNC Symbol;Acc:53]	10	132.263	1.87338	3.71839e-05
ENSG00000239280			3	38.1877	-4.95447	1.86724e-19			ENSG00000167670	CHAF1A	chromatin assembly factor 1, subunit A (p150) [Source:HGNC Symbol;Acc:1910]	19	1009.58	-1.8024	3.71839e-05
ENSG00000172500	FIBP	fibroblast growth factor (acidic) intracellular binding protein [Source:HGNC Symbol;Acc:3705]	11	1120.15	1.96671	1.87956e-19			ENSG00000239571	IGKV2D-30	immunoglobulin kappa variable 2D-30 [Source:HGNC Symbol;Acc:5801]	2	19946.7	3.16133	3.71839e-05
ENSG00000163874	ZC3H12A	zinc finger CCCH-type containing 12A [Source:HGNC Symbol;Acc:26259]	1	1277.12	-2.96017	1.8944e-19			ENSG00000254228	IGHV3-42	immunoglobulin heavy variable 3-42 (pseudogene) [Source:HGNC Symbol;Acc:5603]	14	79.6493	3.36246	3.74584e-05
ENSG00000258302			12	95.9344	-5.39383	1.9079e-19			ENSG00000115107	STEAP3	STEAP family member 3, metalloreductase [Source:HGNC Symbol;Acc:24592]	2	41.9046	-2.94129	3.76354e-05
ENSG00000272871			9	54.4169	-4.62779	1.91203e-19			ENSG00000137814	HAUS2	HAUS augmin-like complex, subunit 2 [Source:HGNC Symbol;Acc:25530]	15	848.953	-1.16826	3.76617e-05
ENSG00000214391			11	255.041	3.92598	1.92174e-19			ENSG00000104972	LILRB1	leukocyte immunoglobulin-like receptor, subfamily B (with TM and ITIM domains), member 1 [Source:HGNC Symbol;Acc:6605]	19	775.865	1.5051	3.79099e-05
ENSG00000132964	CDK8	cyclin-dependent kinase 8 [Source:HGNC Symbol;Acc:1779]	13	542.953	2.37121	2.07406e-19			ENSG00000224769			3	67.7671	1.72657	3.79099e-05
ENSG00000151612	ZNF827	zinc finger protein 827 [Source:HGNC Symbol;Acc:27193]	4	693.544	-2.57431	2.16936e-19			ENSG00000177150	FAM210A	family with sequence similarity 210, member A [Source:HGNC Symbol;Acc:28346]	18	602.187	-1.1757	3.8211e-05
ENSG00000148459	PDSS1	prenyl (decaprenyl) diphosphate synthase, subunit 1 [Source:HGNC Symbol;Acc:17759]	10	145.732	3.20498	2.17235e-19			ENSG00000151725	CENPU	centromere protein U [Source:HGNC Symbol;Acc:21348]	4	914.494	-2.02075	3.85754e-05
ENSG00000034693	PEX3	peroxisomal biogenesis factor 3 [Source:HGNC Symbol;Acc:8858]	6	371.666	2.3932	2.25248e-19			ENSG00000062485	CS	citrate synthase [Source:HGNC Symbol;Acc:2422]	12	4487.47	-1.38873	3.8832e-05
ENSG00000068976	PYGM	phosphorylase, glycogen, muscle [Source:HGNC Symbol;Acc:9726]	11	146.077	-3.44468	2.25801e-19			ENSG00000124831	LRRFIP1	leucine rich repeat (in FLII) interacting protein 1 [Source:HGNC Symbol;Acc:6702]	2	3665.47	-1.66219	3.91428e-05
ENSG00000146221	TCTE1	t-complex-associated-testis-expressed 1 [Source:HGNC Symbol;Acc:11693]	6	32.9475	-5.9018	2.3502e-19			ENSG00000159147	DONSON	downstream neighbor of SON [Source:HGNC Symbol;Acc:2993]	21	501.892	-1.2002	3.91428e-05
ENSG00000206535	LNP1	leukemia NUP98 fusion partner 1 [Source:HGNC Symbol;Acc:28014]	3	122.456	4.75577	2.42583e-19			ENSG00000122042	UBL3	ubiquitin-like 3 [Source:HGNC Symbol;Acc:12504]	13	1438.98	1.76642	3.92916e-05
ENSG00000128692	EIF2S2P4	eukaryotic translation initiation factor 2, subunit 2 beta pseudogene 4 [Source:HGNC Symbol;Acc:37626]	2	720.274	2.82431	2.4631e-19			ENSG00000237513			7	170.46	1.80576	3.9638e-05
ENSG00000101294	HM13	histocompatibility (minor) 13 [Source:HGNC Symbol;Acc:16435]	20	7627.99	3.40065	2.48316e-19			ENSG00000119899	SLC17A5	solute carrier family 17 (acidic sugar transporter), member 5 [Source:HGNC Symbol;Acc:10933]	6	646.017	1.50108	3.98808e-05
ENSG00000169554	ZEB2	zinc finger E-box binding homeobox 2 [Source:HGNC Symbol;Acc:14881]	2	745.148	-2.98019	2.56813e-19			ENSG00000217094	PPIAP31	peptidylprolyl isomerase A (cyclophilin A) pseudogene 31 [Source:HGNC Symbol;Acc:44962]	10	627.58	-1.22084	4.07659e-05
ENSG00000175376	EIF1AD	eukaryotic translation initiation factor 1A domain containing [Source:HGNC Symbol;Acc:28147]	11	2073.64	-2.14969	2.6014e-19			ENSG00000135452	TSPAN31	tetraspanin 31 [Source:HGNC Symbol;Acc:10539]	12	692.644	1.54407	4.14835e-05
ENSG00000160200	CBS	cystathionine-beta-synthase [Source:HGNC Symbol;Acc:1550]	21	215.747	6.50144	2.60766e-19			ENSG00000137877	SPTBN5	spectrin, beta, non-erythrocytic 5 [Source:HGNC Symbol;Acc:15680]	15	205.65	3.12202	4.23672e-05
ENSG00000136541	ERMN	ermin, ERM-like protein [Source:HGNC Symbol;Acc:29208]	2	693.199	-4.87068	2.6212e-19			ENSG00000196262	PPIA	peptidylprolyl isomerase A (cyclophilin A) [Source:HGNC Symbol;Acc:9253]	7	27861.9	-1.29048	4.25229e-05
ENSG00000215256	DHRS4-AS1	DHRS4 antisense RNA 1 [Source:HGNC Symbol;Acc:23175]	14	144.388	2.79629	2.68638e-19			ENSG00000142459	EVI5L	ecotropic viral integration site 5-like [Source:HGNC Symbol;Acc:30464]	19	371.02	1.34026	4.27735e-05
ENSG00000156261	CCT8	chaperonin containing TCP1, subunit 8 (theta) [Source:HGNC Symbol;Acc:1623]	21	8258.26	2.1984	2.73707e-19			ENSG00000142583	SLC2A5	solute carrier family 2 (facilitated glucose/fructose transporter), member 5 [Source:HGNC Symbol;Acc:11010]	1	248.985	2.57594	4.28753e-05
ENSG00000171219	CDC42BPG	CDC42 binding protein kinase gamma (DMPK-like) [Source:HGNC Symbol;Acc:29829]	11	71.8359	-3.8901	2.74135e-19			ENSG00000198945	L3MBTL3	l(3)mbt-like 3 (Drosophila) [Source:HGNC Symbol;Acc:23035]	6	374.381	-1.8167	4.34434e-05
ENSG00000090447	TFAP4	transcription factor AP-4 (activating enhancer binding protein 4) [Source:HGNC Symbol;Acc:11745]	16	267.048	2.67611	2.77852e-19			ENSG00000104951	IL4I1	interleukin 4 induced 1 [Source:HGNC Symbol;Acc:19094]	19	78.4541	-3.53863	4.44516e-05
ENSG00000260349			16	345.72	-2.96121	2.80673e-19			ENSG00000134452	FBXO18	F-box protein, helicase, 18 [Source:HGNC Symbol;Acc:13620]	10	3534.16	1.59966	4.44516e-05
ENSG00000160766	GBAP1	glucosidase, beta, acid pseudogene 1 [Source:HGNC Symbol;Acc:4178]	1	323.126	3.2058	2.87367e-19			ENSG00000164002	EXO5	exonuclease 5 [Source:HGNC Symbol;Acc:26115]	1	68.1764	-1.67062	4.45047e-05
ENSG00000225131	PSME2P2	proteasome activator subunit 2 pseudogene 2 [Source:HGNC Symbol;Acc:30160]	13	158.103	3.31783	2.90807e-19			ENSG00000138119	MYOF	myoferlin [Source:HGNC Symbol;Acc:3656]	10	51.4314	-2.92433	4.45831e-05
ENSG00000075188	NUP37	nucleoporin 37kDa [Source:HGNC Symbol;Acc:29929]	12	1071.04	3.52628	2.91805e-19			ENSG00000162695	SLC30A7	solute carrier family 30 (zinc transporter), member 7 [Source:HGNC Symbol;Acc:19306]	1	2162.36	1.14705	4.47356e-05
ENSG00000143093	STRIP1	striatin interacting protein 1 [Source:HGNC Symbol;Acc:25916]	1	1405.15	-2.11072	2.986e-19			ENSG00000065328	MCM10	minichromosome maintenance complex component 10 [Source:HGNC Symbol;Acc:18043]	10	693.418	-2.09001	4.57741e-05
ENSG00000100650	SRSF5	serine/arginine-rich splicing factor 5 [Source:HGNC Symbol;Acc:10787]	14	8582.55	-2.50372	3.05067e-19			ENSG00000116455	WDR77	WD repeat domain 77 [Source:HGNC Symbol;Acc:29652]	1	472.739	-1.21249	4.65574e-05
ENSG00000004399	PLXND1	plexin D1 [Source:HGNC Symbol;Acc:9107]	3	183.973	-4.92099	3.05663e-19			ENSG00000172819	RARG	retinoic acid receptor, gamma [Source:HGNC Symbol;Acc:9866]	12	113.33	-1.29647	4.6807e-05
ENSG00000010256	UQCRC1	ubiquinol-cytochrome c reductase core protein I [Source:HGNC Symbol;Acc:12585]	3	2505.87	2.69016	3.05663e-19			ENSG00000136161	RCBTB2	regulator of chromosome condensation (RCC1) and BTB (POZ) domain containing protein 2 [Source:HGNC Symbol;Acc:1914]	13	865.522	1.36999	4.72671e-05
ENSG00000113810	SMC4	structural maintenance of chromosomes 4 [Source:HGNC Symbol;Acc:14013]	3	3898.69	2.99187	3.05663e-19			ENSG00000121413	ZSCAN18	zinc finger and SCAN domain containing 18 [Source:HGNC Symbol;Acc:21037]	19	168.525	-1.56734	4.73579e-05
ENSG00000160214	RRP1	ribosomal RNA processing 1 [Source:HGNC Symbol;Acc:18785]	21	772.366	2.85545	3.09602e-19			ENSG00000163545	NUAK2	NUAK family, SNF1-like kinase, 2 [Source:HGNC Symbol;Acc:29558]	1	1629.19	1.50808	4.73579e-05
ENSG00000179958	DCTPP1	dCTP pyrophosphatase 1 [Source:HGNC Symbol;Acc:28777]	16	846.776	2.89913	3.16445e-19			ENSG00000134057	CCNB1	cyclin B1 [Source:HGNC Symbol;Acc:1579]	5	1974.79	-1.59499	4.80786e-05
ENSG00000164104	HMGB2	high mobility group box 2 [Source:HGNC Symbol;Acc:5000]	4	6800.42	2.58857	3.18658e-19			ENSG00000100342	APOL1	apolipoprotein L, 1 [Source:HGNC Symbol;Acc:618]	22	1497.9	1.87675	4.81766e-05
ENSG00000159055	MIS18A	MIS18 kinetochore protein A [Source:HGNC Symbol;Acc:1286]	21	277.45	3.71134	3.2145e-19			ENSG00000162783	IER5	immediate early response 5 [Source:HGNC Symbol;Acc:5393]	1	2427.3	-2.06732	4.83077e-05
ENSG00000168476	REEP4	receptor accessory protein 4 [Source:HGNC Symbol;Acc:26176]	8	587.677	2.91448	3.48734e-19			ENSG00000112514	CUTA	cutA divalent cation tolerance homolog (E. coli) [Source:HGNC Symbol;Acc:21101]	6	3870.89	1.11543	4.98457e-05
ENSG00000141664	ZCCHC2	zinc finger, CCHC domain containing 2 [Source:HGNC Symbol;Acc:22916]	18	1157.74	-3.10975	3.77039e-19			ENSG00000211943	IGHV3-15	immunoglobulin heavy variable 3-15 [Source:HGNC Symbol;Acc:5582]	14	44766.9	3.05745	5.06931e-05
ENSG00000104447	TRPS1	trichorhinophalangeal syndrome I [Source:HGNC Symbol;Acc:12340]	8	215.167	-2.86814	3.89532e-19			ENSG00000211682	IGLJ6	immunoglobulin lambda joining 6 [Source:HGNC Symbol;Acc:5868]	22	65.7689	2.17381	5.09402e-05
ENSG00000102760	RGCC	regulator of cell cycle [Source:HGNC Symbol;Acc:20369]	13	673.407	-3.6872	3.90851e-19			ENSG00000073282	TP63	tumor protein p63 [Source:HGNC Symbol;Acc:15979]	3	55.0534	-3.28036	5.12261e-05
ENSG00000160741	CRTC2	CREB regulated transcription coactivator 2 [Source:HGNC Symbol;Acc:27301]	1	3068.97	-2.25805	3.90851e-19			ENSG00000143476	DTL	denticleless E3 ubiquitin protein ligase homolog (Drosophila) [Source:HGNC Symbol;Acc:30288]	1	1197.06	-2.04936	5.12519e-05
ENSG00000203485	INF2	inverted formin, FH2 and WH2 domain containing [Source:HGNC Symbol;Acc:23791]	14	2154.5	-2.61812	3.97163e-19			ENSG00000063587	ZNF275	zinc finger protein 275 [Source:HGNC Symbol;Acc:13069]	X	2100.52	1.33316	5.16314e-05
ENSG00000131759	RARA	retinoic acid receptor, alpha [Source:HGNC Symbol;Acc:9864]	17	2827.37	-2.98583	3.99485e-19			ENSG00000164442	CITED2	Cbp/p300-interacting transactivator, with Glu/Asp-rich carboxy-terminal domain, 2 [Source:HGNC Symbol;Acc:1987]	6	1953.59	1.75559	5.16827e-05
ENSG00000162757	C1orf74	chromosome 1 open reading frame 74 [Source:HGNC Symbol;Acc:26319]	1	100.479	3.54109	4.18448e-19			ENSG00000260841			5	168.036	1.98675	5.19775e-05
ENSG00000170175	CHRNB1	cholinergic receptor, nicotinic, beta 1 (muscle) [Source:HGNC Symbol;Acc:1961]	17	265.404	2.31412	4.18862e-19			ENSG00000146278	PNRC1	proline-rich nuclear receptor coactivator 1 [Source:HGNC Symbol;Acc:17278]	6	3722.77	1.3392	5.21466e-05
ENSG00000157978	LDLRAP1	low density lipoprotein receptor adaptor protein 1 [Source:HGNC Symbol;Acc:18640]	1	2206.29	3.43255	4.24437e-19			ENSG00000234883	MIR155HG	MIR155 host gene (non-protein coding) [Source:HGNC Symbol;Acc:35460]	21	206.372	-2.87134	5.22769e-05
ENSG00000205020	CCL4L1	chemokine (C-C motif) ligand 4-like 1 [Source:HGNC Symbol;Acc:10631]	17	81.1777	5.80631	4.2448e-19			ENSG00000165312	OTUD1	OTU domain containing 1 [Source:HGNC Symbol;Acc:27346]	10	1144.27	1.28842	5.23989e-05
ENSG00000100350	FOXRED2	FAD-dependent oxidoreductase domain containing 2 [Source:HGNC Symbol;Acc:26264]	22	293.461	5.47204	4.33529e-19			ENSG00000131398	KCNC3	potassium voltage-gated channel, Shaw-related subfamily, member 3 [Source:HGNC Symbol;Acc:6235]	19	73.5963	-2.68378	5.26099e-05
ENSG00000013441	CLK1	CDC-like kinase 1 [Source:HGNC Symbol;Acc:2068]	2	6572.53	-3.43818	4.4154e-19			ENSG00000149932	TMEM219	transmembrane protein 219 [Source:HGNC Symbol;Acc:25201]	16	1321.17	1.15285	5.28607e-05
ENSG00000085999	RAD54L	RAD54-like (S. cerevisiae) [Source:HGNC Symbol;Acc:9826]	1	405.071	3.84755	4.42299e-19			ENSG00000140995	DEF8	differentially expressed in FDCP 8 homolog (mouse) [Source:HGNC Symbol;Acc:25969]	16	1981.3	2.00022	5.35724e-05
ENSG00000128626	MRPS12	mitochondrial ribosomal protein S12 [Source:HGNC Symbol;Acc:10380]	19	876.229	2.39992	4.44549e-19			ENSG00000177570	SAMD12	sterile alpha motif domain containing 12 [Source:HGNC Symbol;Acc:31750]	8	478.36	2.15727	5.38165e-05
ENSG00000100364	KIAA0930	KIAA0930 [Source:HGNC Symbol;Acc:1314]	22	2942.46	3.6125	4.65342e-19			ENSG00000145912	NHP2	NHP2 ribonucleoprotein [Source:HGNC Symbol;Acc:14377]	5	585.32	-1.46367	5.50499e-05
ENSG00000092820	EZR	ezrin [Source:HGNC Symbol;Acc:12691]	6	26883.7	-3.28351	4.72053e-19			ENSG00000253274	IGHV1-67	immunoglobulin heavy variable 1-67 (pseudogene) [Source:HGNC Symbol;Acc:5556]	14	1402.76	3.3557	5.57405e-05
ENSG00000188994	ZNF292	zinc finger protein 292 [Source:HGNC Symbol;Acc:18410]	6	3318.74	-1.69323	4.81779e-19			ENSG00000167005	NUDT21	nudix (nucleoside diphosphate linked moiety X)-type motif 21 [Source:HGNC Symbol;Acc:13870]	16	3903.3	-1.06229	5.59765e-05
ENSG00000130595	TNNT3	troponin T type 3 (skeletal, fast) [Source:HGNC Symbol;Acc:11950]	11	46.5816	-6.54235	5.1586e-19			ENSG00000081307	UBA5	ubiquitin-like modifier activating enzyme 5 [Source:HGNC Symbol;Acc:23230]	3	2278.04	1.08213	5.60037e-05
ENSG00000165678	GHITM	growth hormone inducible transmembrane protein [Source:HGNC Symbol;Acc:17281]	10	7780.47	2.28785	5.33906e-19			ENSG00000115541	HSPE1	heat shock 10kDa protein 1 [Source:HGNC Symbol;Acc:5269]	2	817.912	-1.59638	5.6127e-05
ENSG00000198408	MGEA5	meningioma expressed antigen 5 (hyaluronidase) [Source:HGNC Symbol;Acc:7056]	10	9011.11	-2.14494	5.36027e-19			ENSG00000250471	GMPSP1	guanine monphosphate synthetase pseudogene 1 [Source:HGNC Symbol;Acc:39428]	4	29.279	-2.5254	5.66411e-05
ENSG00000179454	KLHL28	kelch-like family member 28 [Source:HGNC Symbol;Acc:19741]	14	878.959	-2.13436	5.39289e-19			ENSG00000233328	PFN1P1	profilin 1 pseudogene 1 [Source:HGNC Symbol;Acc:42989]	1	31.963	-2.03958	5.68336e-05
ENSG00000173334	TRIB1	tribbles pseudokinase 1 [Source:HGNC Symbol;Acc:16891]	8	7142.89	3.12438	5.5446e-19			ENSG00000176142	TMEM39A	transmembrane protein 39A [Source:HGNC Symbol;Acc:25600]	3	2463.26	1.00372	5.68388e-05
ENSG00000137547	MRPL15	mitochondrial ribosomal protein L15 [Source:HGNC Symbol;Acc:14054]	8	1061.96	2.85525	5.66396e-19			ENSG00000120699	EXOSC8	exosome component 8 [Source:HGNC Symbol;Acc:17035]	13	1303.88	-1.29561	5.80016e-05
ENSG00000152969	JAKMIP1	janus kinase and microtubule interacting protein 1 [Source:HGNC Symbol;Acc:26460]	4	88.2423	7.40815	5.76895e-19			ENSG00000211942	IGHV3-13	immunoglobulin heavy variable 3-13 [Source:HGNC Symbol;Acc:5581]	14	11164.3	3.13359	5.86895e-05
ENSG00000167112	TRUB2	TruB pseudouridine (psi) synthase family member 2 [Source:HGNC Symbol;Acc:17170]	9	683.893	2.31414	5.80767e-19			ENSG00000100162	CENPM	centromere protein M [Source:HGNC Symbol;Acc:18352]	22	523.177	-1.8442	5.89676e-05
ENSG00000114850	SSR3	signal sequence receptor, gamma (translocon-associated protein gamma) [Source:HGNC Symbol;Acc:11325]	3	25125	3.49472	6.19901e-19			ENSG00000176208	ATAD5	ATPase family, AAA domain containing 5 [Source:HGNC Symbol;Acc:25752]	17	542.652	-1.63451	5.97803e-05
ENSG00000167815	PRDX2	peroxiredoxin 2 [Source:HGNC Symbol;Acc:9353]	19	1864.98	3.10875	6.20687e-19			ENSG00000115904	SOS1	son of sevenless homolog 1 (Drosophila) [Source:HGNC Symbol;Acc:11187]	2	1875.81	1.41515	5.98153e-05
ENSG00000121931	LRIF1	ligand dependent nuclear receptor interacting factor 1 [Source:HGNC Symbol;Acc:30299]	1	783.593	2.09948	6.28399e-19			ENSG00000119431	HDHD3	haloacid dehalogenase-like hydrolase domain containing 3 [Source:HGNC Symbol;Acc:28171]	9	518.919	1.20731	5.98182e-05
ENSG00000197217	ENTPD4	ectonucleoside triphosphate diphosphohydrolase 4 [Source:HGNC Symbol;Acc:14573]	8	5204.88	-2.14517	6.49891e-19			ENSG00000137692	DCUN1D5	DCN1, defective in cullin neddylation 1, domain containing 5 [Source:HGNC Symbol;Acc:28409]	11	782.813	-1.11424	5.98182e-05
ENSG00000130816	DNMT1	DNA (cytosine-5-)-methyltransferase 1 [Source:HGNC Symbol;Acc:2976]	19	3294.81	2.91175	6.63684e-19			ENSG00000124207	CSE1L	CSE1 chromosome segregation 1-like (yeast) [Source:HGNC Symbol;Acc:2431]	20	2940.12	-1.70473	5.99357e-05
ENSG00000164484	TMEM200A	transmembrane protein 200A [Source:HGNC Symbol;Acc:21075]	6	233.095	5.00954	6.98066e-19			ENSG00000169223	LMAN2	lectin, mannose-binding 2 [Source:HGNC Symbol;Acc:16986]	5	8513.68	1.47538	6.01366e-05
ENSG00000128513	POT1	protection of telomeres 1 [Source:HGNC Symbol;Acc:17284]	7	743.592	2.04327	7.35977e-19			ENSG00000239862	IGKV1-37	immunoglobulin kappa variable 1-37 (non-functional) [Source:HGNC Symbol;Acc:5739]	2	2284.57	2.81978	6.0357e-05
ENSG00000177855	CACYBPP2	calcyclin binding protein pseudogene 2 [Source:HGNC Symbol;Acc:45123]	2	179.668	2.70338	7.40669e-19			ENSG00000167695	FAM57A	family with sequence similarity 57, member A [Source:HGNC Symbol;Acc:29646]	17	126.391	-3.09818	6.0475e-05
ENSG00000162062	C16orf59	chromosome 16 open reading frame 59 [Source:HGNC Symbol;Acc:25849]	16	116.818	9.03014	7.45718e-19			ENSG00000152782	PANK1	pantothenate kinase 1 [Source:HGNC Symbol;Acc:8598]	10	42.0483	-1.89852	6.06618e-05
ENSG00000231584	FAHD2CP	fumarylacetoacetate hydrolase domain containing 2C, pseudogene [Source:HGNC Symbol;Acc:44135]	2	130.26	2.64997	7.70129e-19			ENSG00000156136	DCK	deoxycytidine kinase [Source:HGNC Symbol;Acc:2704]	4	1812.14	-1.56401	6.1936e-05
ENSG00000127022	CANX	calnexin [Source:HGNC Symbol;Acc:1473]	5	31859.5	3.82857	7.70578e-19			ENSG00000075336	TIMM21	translocase of inner mitochondrial membrane 21 homolog (yeast) [Source:HGNC Symbol;Acc:25010]	18	593.117	-1.0253	6.25249e-05
ENSG00000133316	WDR74	WD repeat domain 74 [Source:HGNC Symbol;Acc:25529]	11	1053.39	-1.89041	7.72039e-19			ENSG00000211931	IGHD2-2	immunoglobulin heavy diversity 2-2 [Source:HGNC Symbol;Acc:5490]	14	68.6665	1.57272	6.37338e-05
ENSG00000088766	CRLS1	cardiolipin synthase 1 [Source:HGNC Symbol;Acc:16148]	20	844.289	2.25602	7.80514e-19			ENSG00000176903	PNMA1	paraneoplastic Ma antigen 1 [Source:HGNC Symbol;Acc:9158]	14	456.635	-1.37239	6.3997e-05
ENSG00000180535	BHLHA15	basic helix-loop-helix family, member a15 [Source:HGNC Symbol;Acc:22265]	7	812.581	5.07121	7.84914e-19			ENSG00000113569	NUP155	nucleoporin 155kDa [Source:HGNC Symbol;Acc:8063]	5	1802.44	-1.44029	6.40603e-05
ENSG00000235621	LINC00494	long intergenic non-protein coding RNA 494 [Source:HGNC Symbol;Acc:27657]	20	104.05	-5.01789	8.03818e-19			ENSG00000103187	COTL1	coactosin-like 1 (Dictyostelium) [Source:HGNC Symbol;Acc:18304]	16	6363.55	-2.16996	6.41224e-05
ENSG00000145990	GFOD1	glucose-fructose oxidoreductase domain containing 1 [Source:HGNC Symbol;Acc:21096]	6	418.294	-2.85787	8.06002e-19			ENSG00000176978	DPP7	dipeptidyl-peptidase 7 [Source:HGNC Symbol;Acc:14892]	9	3043.81	1.11253	6.41608e-05
ENSG00000167130	DOLPP1	dolichyldiphosphatase 1 [Source:HGNC Symbol;Acc:29565]	9	422.091	3.72892	8.22416e-19			ENSG00000163781	TOPBP1	topoisomerase (DNA) II binding protein 1 [Source:HGNC Symbol;Acc:17008]	3	2767.82	-1.1592	6.42557e-05
ENSG00000146830	GIGYF1	GRB10 interacting GYF protein 1 [Source:HGNC Symbol;Acc:9126]	7	2180.34	-2.82314	8.23827e-19			ENSG00000142494	SLC47A1	solute carrier family 47 (multidrug and toxin extrusion), member 1 [Source:HGNC Symbol;Acc:25588]	17	121.374	2.30962	6.43583e-05
ENSG00000158711	ELK4	ELK4, ETS-domain protein (SRF accessory protein 1) [Source:HGNC Symbol;Acc:3326]	1	3603.74	-1.93561	8.39638e-19			ENSG00000089685	BIRC5	baculoviral IAP repeat containing 5 [Source:HGNC Symbol;Acc:593]	17	544.803	-1.58507	6.44778e-05
ENSG00000162407	PPAP2B	phosphatidic acid phosphatase type 2B [Source:HGNC Symbol;Acc:9229]	1	75.3651	-7.66531	8.71007e-19			ENSG00000130487	KLHDC7B	kelch domain containing 7B [Source:HGNC Symbol;Acc:25145]	22	49.6483	2.0277	6.4542e-05
ENSG00000020256	ZFP64	ZFP64 zinc finger protein [Source:HGNC Symbol;Acc:15940]	20	500.05	3.33302	8.77069e-19			ENSG00000176890	TYMS	thymidylate synthetase [Source:HGNC Symbol;Acc:12441]	18	1359.34	-2.20905	6.4542e-05
ENSG00000144736	SHQ1	SHQ1, H/ACA ribonucleoprotein assembly factor [Source:HGNC Symbol;Acc:25543]	3	354.97	2.7844	8.91901e-19			ENSG00000163378	EOGT	EGF domain-specific O-linked N-acetylglucosamine (GlcNAc) transferase [Source:HGNC Symbol;Acc:28526]	3	291.787	-1.00282	6.46436e-05
ENSG00000085449	WDFY1	WD repeat and FYVE domain containing 1 [Source:HGNC Symbol;Acc:20451]	2	4673.23	-2.15195	9.21177e-19			ENSG00000063438	AHRR	aryl-hydrocarbon receptor repressor [Source:HGNC Symbol;Acc:346]	5	117.779	-2.33898	6.52856e-05
ENSG00000204524	ZNF805	zinc finger protein 805 [Source:HGNC Symbol;Acc:23272]	19	317.141	-2.11686	9.21177e-19			ENSG00000211947	IGHV3-21	immunoglobulin heavy variable 3-21 [Source:HGNC Symbol;Acc:5586]	14	73700	3.3252	6.57803e-05
ENSG00000255112	CHMP1B	charged multivesicular body protein 1B [Source:HGNC Symbol;Acc:24287]	18	944.557	-2.47314	9.5435e-19			ENSG00000242580	IGKV1D-43	immunoglobulin kappa variable 1D-43 [Source:HGNC Symbol;Acc:5758]	2	238.209	2.2018	6.60205e-05
ENSG00000179088	C12orf42	chromosome 12 open reading frame 42 [Source:HGNC Symbol;Acc:24729]	12	55.8022	-4.38202	9.54565e-19			ENSG00000142687	KIAA0319L	KIAA0319-like [Source:HGNC Symbol;Acc:30071]	1	1250.14	1.18453	6.6445e-05
ENSG00000168268	NT5DC2	5'-nucleotidase domain containing 2 [Source:HGNC Symbol;Acc:25717]	3	2701.46	4.34995	9.60643e-19			ENSG00000129465	RIPK3	receptor-interacting serine-threonine kinase 3 [Source:HGNC Symbol;Acc:10021]	14	202.494	1.02374	6.68897e-05
ENSG00000204310	AGPAT1	1-acylglycerol-3-phosphate O-acyltransferase 1 [Source:HGNC Symbol;Acc:324]	6	511.094	3.38358	9.89375e-19			ENSG00000204253	HNRNPCP2	heterogeneous nuclear ribonucleoprotein C pseudogene 2 [Source:HGNC Symbol;Acc:48814]	2	1171.67	-1.05103	6.72377e-05
ENSG00000113790	EHHADH	enoyl-CoA, hydratase/3-hydroxyacyl CoA dehydrogenase [Source:HGNC Symbol;Acc:3247]	3	94.872	6.25722	9.96526e-19			ENSG00000143674		Mitogen-activated protein kinase kinase kinase MLK4 [Source:UniProtKB/Swiss-Prot;Acc:Q5TCX8]	1	137.539	-1.3877	6.80906e-05
ENSG00000255968			12	36.4934	-7.06834	1.00365e-18			ENSG00000138794	CASP6	caspase 6, apoptosis-related cysteine peptidase [Source:HGNC Symbol;Acc:1507]	4	403.742	-1.33023	6.82399e-05
ENSG00000174282	ZBTB4	zinc finger and BTB domain containing 4 [Source:HGNC Symbol;Acc:23847]	17	1710.26	-3.01391	1.02195e-18			ENSG00000105856	HBP1	HMG-box transcription factor 1 [Source:HGNC Symbol;Acc:23200]	7	2463.51	1.5607	6.85205e-05
ENSG00000067066	SP100	SP100 nuclear antigen [Source:HGNC Symbol;Acc:11206]	2	6672.53	-1.74088	1.04974e-18			ENSG00000151835	SACS	spastic ataxia of Charlevoix-Saguenay (sacsin) [Source:HGNC Symbol;Acc:10519]	13	1335.61	-1.54571	6.86667e-05
ENSG00000170627	GTSF1	gametocyte specific factor 1 [Source:HGNC Symbol;Acc:26565]	12	158.362	4.87624	1.06235e-18			ENSG00000134901	KDELC1	KDEL (Lys-Asp-Glu-Leu) containing 1 [Source:HGNC Symbol;Acc:19350]	13	53.2628	-2.05497	6.91968e-05
ENSG00000107611	CUBN	cubilin (intrinsic factor-cobalamin receptor) [Source:HGNC Symbol;Acc:2548]	10	78.891	-4.02337	1.08905e-18			ENSG00000085999	RAD54L	RAD54-like (S. cerevisiae) [Source:HGNC Symbol;Acc:9826]	1	405.071	-1.86348	6.99451e-05
ENSG00000103316	CRYM	crystallin, mu [Source:HGNC Symbol;Acc:2418]	16	80.2632	-8.18126	1.15317e-18			ENSG00000106462	EZH2	enhancer of zeste homolog 2 (Drosophila) [Source:HGNC Symbol;Acc:3527]	7	2008.06	-1.74997	7.08865e-05
ENSG00000171992	SYNPO	synaptopodin [Source:HGNC Symbol;Acc:30672]	5	237.454	-4.0358	1.19755e-18			ENSG00000129355	CDKN2D	cyclin-dependent kinase inhibitor 2D (p19, inhibits CDK4) [Source:HGNC Symbol;Acc:1790]	19	278.487	-1.74692	7.09636e-05
ENSG00000204681	GABBR1	gamma-aminobutyric acid (GABA) B receptor, 1 [Source:HGNC Symbol;Acc:4070]	6	734.502	-4.13206	1.2054e-18			ENSG00000183077	AFMID	arylformamidase [Source:HGNC Symbol;Acc:20910]	17	281.44	-1.29552	7.09636e-05
ENSG00000230673	PABPC1P3	poly(A) binding protein, cytoplasmic 1 pseudogene 3 [Source:HGNC Symbol;Acc:8560]	X	39.0098	-3.96377	1.21628e-18			ENSG00000162373	BEND5	BEN domain containing 5 [Source:HGNC Symbol;Acc:25668]	1	89.6835	-2.8286	7.09754e-05
ENSG00000122068	FYTTD1	forty-two-three domain containing 1 [Source:HGNC Symbol;Acc:25407]	3	5694.46	-3.11787	1.24256e-18			ENSG00000105369	CD79A	CD79a molecule, immunoglobulin-associated alpha [Source:HGNC Symbol;Acc:1698]	19	31520.7	1.83674	7.11763e-05
ENSG00000100804	PSMB5	proteasome (prosome, macropain) subunit, beta type, 5 [Source:HGNC Symbol;Acc:9542]	14	1074.97	2.57702	1.24306e-18			ENSG00000080824	HSP90AA1	heat shock protein 90kDa alpha (cytosolic), class A member 1 [Source:HGNC Symbol;Acc:5253]	14	23539	-1.66339	7.13849e-05
ENSG00000230438			6	78.9459	-3.7074	1.24748e-18			ENSG00000221887	HMSD	histocompatibility (minor) serpin domain containing [Source:HGNC Symbol;Acc:23037]	18	40.198	-2.74891	7.17748e-05
ENSG00000136810	TXN	thioredoxin [Source:HGNC Symbol;Acc:12435]	9	5928.59	4.57679	1.29423e-18			ENSG00000135506	OS9	osteosarcoma amplified 9, endoplasmic reticulum lectin [Source:HGNC Symbol;Acc:16994]	12	5536.46	1.59201	7.25227e-05
ENSG00000182199	SHMT2	serine hydroxymethyltransferase 2 (mitochondrial) [Source:HGNC Symbol;Acc:10852]	12	6366.86	3.21759	1.30692e-18			ENSG00000197299	BLM	Bloom syndrome, RecQ helicase-like [Source:HGNC Symbol;Acc:1058]	15	1130.32	-1.24257	7.2611e-05
ENSG00000103051	COG4	component of oligomeric golgi complex 4 [Source:HGNC Symbol;Acc:18620]	16	1106.7	2.53508	1.37249e-18			ENSG00000105185	PDCD5	programmed cell death 5 [Source:HGNC Symbol;Acc:8764]	19	1036.61	-1.09427	7.28059e-05
ENSG00000245937			5	512.563	2.34151	1.41815e-18			ENSG00000129667	RHBDF2	rhomboid 5 homolog 2 (Drosophila) [Source:HGNC Symbol;Acc:20788]	17	2599.05	1.18065	7.2825e-05
ENSG00000161920	MED11	mediator complex subunit 11 [Source:HGNC Symbol;Acc:32687]	17	172.469	2.58691	1.42152e-18			ENSG00000102780	DGKH	diacylglycerol kinase, eta [Source:HGNC Symbol;Acc:2854]	13	118.259	-1.88146	7.32455e-05
ENSG00000150753	CCT5	chaperonin containing TCP1, subunit 5 (epsilon) [Source:HGNC Symbol;Acc:1618]	5	3640.31	3.06032	1.443e-18			ENSG00000231205	ZNF826P	zinc finger protein 826, pseudogene [Source:HGNC Symbol;Acc:33875]	19	192.696	-2.19839	7.41139e-05
ENSG00000139083	ETV6	ets variant 6 [Source:HGNC Symbol;Acc:3495]	12	2497.24	-2.4385	1.48394e-18			ENSG00000240754			1	316.822	1.50197	7.429e-05
ENSG00000168769	TET2	tet methylcytosine dioxygenase 2 [Source:HGNC Symbol;Acc:25941]	4	1534.43	-2.03534	1.50354e-18			ENSG00000085415	SEH1L	SEH1-like (S. cerevisiae) [Source:HGNC Symbol;Acc:30379]	18	1307.08	-1.24423	7.48881e-05
ENSG00000249661	TNRC18P1	TNRC18P1 [Source:HGNC Symbol;Acc:43881]	4	67.4263	-7.12138	1.55446e-18			ENSG00000245164	LINC00861	long intergenic non-protein coding RNA 861 [Source:HGNC Symbol;Acc:45133]	8	103.274	2.98067	7.48881e-05
ENSG00000237296	SMG1P1	SMG1 pseudogene 1 [Source:HGNC Symbol;Acc:44186]	16	2261.98	-2.62186	1.64283e-18			ENSG00000117020	AKT3	v-akt murine thymoma viral oncogene homolog 3 [Source:HGNC Symbol;Acc:393]	1	378.557	-1.63508	7.56766e-05
ENSG00000257315	ZBED6	zinc finger, BED-type containing 6 [Source:HGNC Symbol;Acc:33273]	1	582.466	-2.50348	1.64283e-18			ENSG00000100122	CRYBB1	crystallin, beta B1 [Source:HGNC Symbol;Acc:2397]	22	44.5551	2.23695	7.615e-05
ENSG00000156860	FBRS	fibrosin [Source:HGNC Symbol;Acc:20442]	16	4449.58	-2.73178	1.64436e-18			ENSG00000042980	ADAM28	ADAM metallopeptidase domain 28 [Source:HGNC Symbol;Acc:206]	8	3486.8	1.1581	7.63565e-05
ENSG00000177181	RIMKLA	ribosomal modification protein rimK-like family member A [Source:HGNC Symbol;Acc:28725]	1	50.3332	7.07603	1.6499e-18			ENSG00000105011	ASF1B	anti-silencing function 1B histone chaperone [Source:HGNC Symbol;Acc:20996]	19	985.405	-1.82777	7.64086e-05
ENSG00000130520	LSM4	LSM4 homolog, U6 small nuclear RNA associated (S. cerevisiae) [Source:HGNC Symbol;Acc:17259]	19	1624.32	2.14721	1.66935e-18			ENSG00000158169	FANCC	Fanconi anemia, complementation group C [Source:HGNC Symbol;Acc:3584]	9	302.194	-1.20669	7.64086e-05
ENSG00000115109	EPB41L5	erythrocyte membrane protein band 4.1 like 5 [Source:HGNC Symbol;Acc:19819]	2	326.347	-2.52983	1.68678e-18			ENSG00000231475	IGHV4-31	immunoglobulin heavy variable 4-31 [Source:HGNC Symbol;Acc:5649]	14	87954.6	3.58322	7.64086e-05
ENSG00000116678	LEPR	leptin receptor [Source:HGNC Symbol;Acc:6554]	1	169.801	2.95844	1.68678e-18			ENSG00000085382	HACE1	HECT domain and ankyrin repeat containing E3 ubiquitin protein ligase 1 [Source:HGNC Symbol;Acc:21033]	6	160.661	-1.36475	7.85713e-05
ENSG00000111785	RIC8B	RIC8 guanine nucleotide exchange factor B [Source:HGNC Symbol;Acc:25555]	12	252.57	3.48565	1.79191e-18			ENSG00000211649	IGLV7-46	immunoglobulin lambda variable 7-46 (gene/pseudogene) [Source:HGNC Symbol;Acc:5930]	22	18525.7	3.08407	7.93399e-05
ENSG00000196305	IARS	isoleucyl-tRNA synthetase [Source:HGNC Symbol;Acc:5330]	9	6435.53	2.62833	1.79191e-18			ENSG00000259436			19	79.6934	2.7163	7.93546e-05
ENSG00000055609	KMT2C	lysine (K)-specific methyltransferase 2C [Source:HGNC Symbol;Acc:13726]	7	6169.46	-2.29907	1.80213e-18			ENSG00000102962	CCL22	chemokine (C-C motif) ligand 22 [Source:HGNC Symbol;Acc:10621]	16	90.233	-5.32277	7.95237e-05
ENSG00000260101			2	265.07	2.97593	1.84883e-18			ENSG00000131389	SLC6A6	solute carrier family 6 (neurotransmitter transporter), member 6 [Source:HGNC Symbol;Acc:11052]	3	1081.75	-1.35461	7.95237e-05
ENSG00000014138	POLA2	polymerase (DNA directed), alpha 2, accessory subunit [Source:HGNC Symbol;Acc:30073]	11	848.762	3.44895	1.91946e-18			ENSG00000123066	MED13L	mediator complex subunit 13-like [Source:HGNC Symbol;Acc:22962]	12	8857.75	1.57012	7.95496e-05
ENSG00000100116	GCAT	glycine C-acetyltransferase [Source:HGNC Symbol;Acc:4188]	22	65.9644	6.83698	1.99109e-18			ENSG00000211940	IGHV3-9	immunoglobulin heavy variable 3-9 [Source:HGNC Symbol;Acc:5628]	14	73181.5	3.42326	8.03607e-05
ENSG00000125772	GPCPD1	glycerophosphocholine phosphodiesterase GDE1 homolog (S. cerevisiae) [Source:HGNC Symbol;Acc:26957]	20	3029.8	-2.37256	2.02089e-18			ENSG00000023909	GCLM	glutamate-cysteine ligase, modifier subunit [Source:HGNC Symbol;Acc:4312]	1	585.326	-1.69716	8.09744e-05
ENSG00000166086	JAM3	junctional adhesion molecule 3 [Source:HGNC Symbol;Acc:15532]	11	724.915	-4.04873	2.03814e-18			ENSG00000127220	ABHD8	abhydrolase domain containing 8 [Source:HGNC Symbol;Acc:23759]	19	185.076	1.8887	8.11341e-05
ENSG00000111331	OAS3	2'-5'-oligoadenylate synthetase 3, 100kDa [Source:HGNC Symbol;Acc:8088]	12	3412.89	2.89199	2.04097e-18			ENSG00000168209	DDIT4	DNA-damage-inducible transcript 4 [Source:HGNC Symbol;Acc:24944]	10	1546.59	-2.06937	8.11341e-05
ENSG00000118961	C2orf43	chromosome 2 open reading frame 43 [Source:HGNC Symbol;Acc:26145]	2	727.391	3.38168	2.04299e-18			ENSG00000164465	DCBLD1	discoidin, CUB and LCCL domain containing 1 [Source:HGNC Symbol;Acc:21479]	6	150.476	1.66326	8.18605e-05
ENSG00000231113			6	88.4818	-3.94607	2.09311e-18			ENSG00000144591	GMPPA	GDP-mannose pyrophosphorylase A [Source:HGNC Symbol;Acc:22923]	2	2828.13	1.07276	8.48256e-05
ENSG00000151532	VTI1A	vesicle transport through interaction with t-SNAREs 1A [Source:HGNC Symbol;Acc:17792]	10	1377.32	-1.54212	2.23825e-18			ENSG00000205639	MFSD2B	major facilitator superfamily domain containing 2B [Source:HGNC Symbol;Acc:37207]	2	32.7713	-2.14668	8.49008e-05
ENSG00000154832	CXXC1	CXXC finger protein 1 [Source:HGNC Symbol;Acc:24343]	18	3512.55	2.26218	2.24059e-18			ENSG00000139793	MBNL2	muscleblind-like splicing regulator 2 [Source:HGNC Symbol;Acc:16746]	13	2999.65	1.89411	8.60287e-05
ENSG00000170633	RNF34	ring finger protein 34, E3 ubiquitin protein ligase [Source:HGNC Symbol;Acc:17297]	12	1644.85	2.40447	2.26739e-18			ENSG00000186073	C15orf41	chromosome 15 open reading frame 41 [Source:HGNC Symbol;Acc:26929]	15	114.941	-1.41457	8.62381e-05
ENSG00000124641	MED20	mediator complex subunit 20 [Source:HGNC Symbol;Acc:16840]	6	481.665	2.82234	2.28317e-18			ENSG00000139496	NUPL1	nucleoporin like 1 [Source:HGNC Symbol;Acc:20261]	13	3877.66	-1.06898	8.65685e-05
ENSG00000108854	SMURF2	SMAD specific E3 ubiquitin protein ligase 2 [Source:HGNC Symbol;Acc:16809]	17	737.637	-2.2991	2.29871e-18			ENSG00000170855	TRIAP1	TP53 regulated inhibitor of apoptosis 1 [Source:HGNC Symbol;Acc:26937]	12	733.984	-1.03647	8.65685e-05
ENSG00000114626	ABTB1	ankyrin repeat and BTB (POZ) domain containing 1 [Source:HGNC Symbol;Acc:18275]	3	656.76	-2.40903	2.37333e-18			ENSG00000058056	USP13	ubiquitin specific peptidase 13 (isopeptidase T-3) [Source:HGNC Symbol;Acc:12611]	3	369.311	-1.49383	8.69228e-05
ENSG00000261654			1	81.9596	-3.46023	2.40908e-18			ENSG00000130810	PPAN	peter pan homolog (Drosophila) [Source:HGNC Symbol;Acc:9227]	19	86.408	-1.56127	8.69228e-05
ENSG00000171777	RASGRP4	RAS guanyl releasing protein 4 [Source:HGNC Symbol;Acc:18958]	19	57.1307	5.05648	2.45362e-18			ENSG00000213240	NOTCH2NL	notch 2 N-terminal like [Source:HGNC Symbol;Acc:31862]	1	412.802	1.2473	8.69228e-05
ENSG00000099958	DERL3	derlin 3 [Source:HGNC Symbol;Acc:14236]	22	9844.4	2.01237	2.47798e-18			ENSG00000172731	LRRC20	leucine rich repeat containing 20 [Source:HGNC Symbol;Acc:23421]	10	217.425	-1.58503	8.74341e-05
ENSG00000149196	C11orf73	chromosome 11 open reading frame 73 [Source:HGNC Symbol;Acc:26938]	11	1063.94	4.07888	2.54043e-18			ENSG00000253738			8	671.136	1.16788	8.80599e-05
ENSG00000160584	SIK3	SIK family kinase 3 [Source:HGNC Symbol;Acc:29165]	11	2595.81	-2.41823	2.56207e-18			ENSG00000184678	HIST2H2BE	histone cluster 2, H2be [Source:HGNC Symbol;Acc:4760]	1	214.821	1.7287	8.81113e-05
ENSG00000178718	RPP25	ribonuclease P/MRP 25kDa subunit [Source:HGNC Symbol;Acc:30361]	15	151.645	4.49886	2.62483e-18			ENSG00000004478	FKBP4	FK506 binding protein 4, 59kDa [Source:HGNC Symbol;Acc:3720]	12	1732.95	-1.63497	8.88696e-05
ENSG00000197647	ZNF433	zinc finger protein 433 [Source:HGNC Symbol;Acc:20811]	19	32.8886	-3.60477	2.83802e-18			ENSG00000165732	DDX21	DEAD (Asp-Glu-Ala-Asp) box helicase 21 [Source:HGNC Symbol;Acc:2744]	10	10073.2	-1.5749	8.90806e-05
ENSG00000110931	CAMKK2	calcium/calmodulin-dependent protein kinase kinase 2, beta [Source:HGNC Symbol;Acc:1470]	12	1213.59	2.514	2.92991e-18			ENSG00000197608	ZNF841	zinc finger protein 841 [Source:HGNC Symbol;Acc:27611]	19	963.461	1.58685	8.9649e-05
ENSG00000113739	STC2	stanniocalcin 2 [Source:HGNC Symbol;Acc:11374]	5	99.6555	8.09521	2.95637e-18			ENSG00000112576	CCND3	cyclin D3 [Source:HGNC Symbol;Acc:1585]	6	1384.25	-1.82375	8.97432e-05
ENSG00000087995	METTL2A	methyltransferase like 2A [Source:HGNC Symbol;Acc:25755]	17	668.892	2.30029	3.0042e-18			ENSG00000171843	MLLT3	myeloid/lymphoid or mixed-lineage leukemia (trithorax homolog, Drosophila); translocated to, 3 [Source:HGNC Symbol;Acc:7136]	9	125.878	-1.82072	9.08737e-05
ENSG00000116194	ANGPTL1	angiopoietin-like 1 [Source:HGNC Symbol;Acc:489]	1	48.5734	-5.8376	3.00628e-18			ENSG00000144815	NXPE3	neurexophilin and PC-esterase domain family, member 3 [Source:HGNC Symbol;Acc:28238]	3	4426.39	1.87661	9.22054e-05
ENSG00000151702	FLI1	Fli-1 proto-oncogene, ETS transcription factor [Source:HGNC Symbol;Acc:3749]	11	3373.19	3.01265	3.05519e-18			ENSG00000225889			2	535.453	2.53866	9.27551e-05
ENSG00000110324	IL10RA	interleukin 10 receptor, alpha [Source:HGNC Symbol;Acc:5964]	11	5984.41	-3.23923	3.10482e-18			ENSG00000156970	BUB1B	BUB1 mitotic checkpoint serine/threonine kinase B [Source:HGNC Symbol;Acc:1149]	15	1279.63	-1.55498	9.40793e-05
ENSG00000167874	TMEM88	transmembrane protein 88 [Source:HGNC Symbol;Acc:32371]	17	33.765	-6.43698	3.14305e-18			ENSG00000214900	C14orf182	chromosome 14 open reading frame 182 [Source:HGNC Symbol;Acc:27503]	14	145.69	-2.40152	9.44187e-05
ENSG00000109911	ELP4	elongator acetyltransferase complex subunit 4 [Source:HGNC Symbol;Acc:1171]	11	466.269	2.90676	3.18977e-18			ENSG00000182541	LIMK2	LIM domain kinase 2 [Source:HGNC Symbol;Acc:6614]	22	1038.74	-1.34201	9.46272e-05
ENSG00000143553	SNAPIN	SNAP-associated protein [Source:HGNC Symbol;Acc:17145]	1	593.171	3.22861	3.25622e-18			ENSG00000136205	TNS3	tensin 3 [Source:HGNC Symbol;Acc:21616]	7	2019.03	2.47585	9.52371e-05
ENSG00000103550	KNOP1	lysine-rich nucleolar protein 1 [Source:HGNC Symbol;Acc:34404]	16	161.733	3.37691	3.36292e-18			ENSG00000196230	TUBB	tubulin, beta class I [Source:HGNC Symbol;Acc:20778]	6	11559.4	-1.99008	9.5333e-05
ENSG00000053371	AKR7A2	aldo-keto reductase family 7, member A2 (aflatoxin aldehyde reductase) [Source:HGNC Symbol;Acc:389]	1	496.558	2.49511	3.37452e-18			ENSG00000117143	UAP1	UDP-N-acteylglucosamine pyrophosphorylase 1 [Source:HGNC Symbol;Acc:12457]	1	2266.61	1.10287	9.55675e-05
ENSG00000121940	CLCC1	chloride channel CLIC-like 1 [Source:HGNC Symbol;Acc:29675]	1	1076.16	3.35646	3.41561e-18			ENSG00000124151	NCOA3	nuclear receptor coactivator 3 [Source:HGNC Symbol;Acc:7670]	20	14093.6	1.19923	9.59431e-05
ENSG00000239557			3	86.4955	-2.83315	3.47631e-18			ENSG00000123427	METTL21B	methyltransferase like 21B [Source:HGNC Symbol;Acc:24936]	12	146.066	2.00751	9.85277e-05
ENSG00000108669	CYTH1	cytohesin 1 [Source:HGNC Symbol;Acc:9501]	17	8296.66	-1.96221	3.51837e-18			ENSG00000143641	GALNT2	UDP-N-acetyl-alpha-D-galactosamine:polypeptide N-acetylgalactosaminyltransferase 2 (GalNAc-T2) [Source:HGNC Symbol;Acc:4124]	1	4019.72	1.74984	9.97556e-05
ENSG00000138376	BARD1	BRCA1 associated RING domain 1 [Source:HGNC Symbol;Acc:952]	2	704.544	2.45725	3.51837e-18			ENSG00000211941	IGHV3-11	immunoglobulin heavy variable 3-11 (gene/pseudogene) [Source:HGNC Symbol;Acc:5580]	14	57244.5	3.3662	0.000101867
ENSG00000186088	GSAP	gamma-secretase activating protein [Source:HGNC Symbol;Acc:28042]	7	1084.99	-4.09026	3.58856e-18			ENSG00000185839			1	187.052	-1.2275	0.000103504
ENSG00000122705	CLTA	clathrin, light chain A [Source:HGNC Symbol;Acc:2090]	9	1798.03	1.95259	3.62915e-18			ENSG00000167840	ZNF232	zinc finger protein 232 [Source:HGNC Symbol;Acc:13026]	17	131.691	-1.16263	0.000105528
ENSG00000207031	SNORD59A	small nucleolar RNA, C/D box 59A [Source:HGNC Symbol;Acc:10210]	12	69.7722	-4.6023	3.62915e-18			ENSG00000103160	HSDL1	hydroxysteroid dehydrogenase like 1 [Source:HGNC Symbol;Acc:16475]	16	512.844	1.38906	0.000105836
ENSG00000198947	DMD	dystrophin [Source:HGNC Symbol;Acc:2928]	X	353.984	-4.18721	3.6537e-18			ENSG00000088356	PDRG1	p53 and DNA-damage regulated 1 [Source:HGNC Symbol;Acc:16119]	20	500.801	-1.20871	0.000105962
ENSG00000126524	SBDS	Shwachman-Bodian-Diamond syndrome [Source:HGNC Symbol;Acc:19440]	7	2253.45	-2.48765	3.7749e-18			ENSG00000123096	SSPN	sarcospan [Source:HGNC Symbol;Acc:11322]	12	164.564	1.9797	0.000106545
ENSG00000260948			1	140.581	-4.4066	3.90666e-18			ENSG00000134278	SPIRE1	spire-type actin nucleation factor 1 [Source:HGNC Symbol;Acc:30622]	18	44.3021	-2.12388	0.000107014
ENSG00000135525	MAP7	microtubule-associated protein 7 [Source:HGNC Symbol;Acc:6869]	6	56.1798	5.3036	4.0053e-18			ENSG00000141401	IMPA2	inositol(myo)-1(or 4)-monophosphatase 2 [Source:HGNC Symbol;Acc:6051]	18	155.334	-1.89717	0.000107014
ENSG00000113552	GNPDA1	glucosamine-6-phosphate deaminase 1 [Source:HGNC Symbol;Acc:4417]	5	466.236	2.64075	4.05334e-18			ENSG00000237172	B3GNT9	UDP-GlcNAc:betaGal beta-1,3-N-acetylglucosaminyltransferase 9 [Source:HGNC Symbol;Acc:28714]	16	192.294	1.92461	0.000107324
ENSG00000224597	PTCHD3P1	patched domain containing 3 pseudogene 1 [Source:HGNC Symbol;Acc:44945]	10	178.652	4.18568	4.05334e-18			ENSG00000219545	RPA3-AS1	RPA3 antisense RNA 1 [Source:HGNC Symbol;Acc:48955]	7	762.124	1.26061	0.000107691
ENSG00000137075	RNF38	ring finger protein 38 [Source:HGNC Symbol;Acc:18052]	9	2860.95	-2.60102	4.23622e-18			ENSG00000224373	IGHV4-59	immunoglobulin heavy variable 4-59 [Source:HGNC Symbol;Acc:5654]	14	80897.3	3.46952	0.000107708
ENSG00000096996	IL12RB1	interleukin 12 receptor, beta 1 [Source:HGNC Symbol;Acc:5971]	19	767.218	2.40732	4.49679e-18			ENSG00000236624	CCDC163P	coiled-coil domain containing 163, pseudogene [Source:HGNC Symbol;Acc:27003]	1	338.159	1.07119	0.000108403
ENSG00000163536	SERPINI1	serpin peptidase inhibitor, clade I (neuroserpin), member 1 [Source:HGNC Symbol;Acc:8943]	3	711.046	5.03484	4.61193e-18			ENSG00000130309	COLGALT1	collagen beta(1-O)galactosyltransferase 1 [Source:HGNC Symbol;Acc:26182]	19	1570.35	-1.51521	0.000111585
ENSG00000183763	TRAIP	TRAF interacting protein [Source:HGNC Symbol;Acc:30764]	3	211.063	3.85598	4.70005e-18			ENSG00000184371	CSF1	colony stimulating factor 1 (macrophage) [Source:HGNC Symbol;Acc:2432]	1	68.0622	-3.68289	0.000111618
ENSG00000136828	RALGPS1	Ral GEF with PH domain and SH3 binding motif 1 [Source:HGNC Symbol;Acc:16851]	9	473.306	-3.46513	5.14323e-18			ENSG00000102977	ACD	adrenocortical dysplasia homolog (mouse) [Source:HGNC Symbol;Acc:25070]	16	485.126	-1.46103	0.000114539
ENSG00000176974	SHMT1	serine hydroxymethyltransferase 1 (soluble) [Source:HGNC Symbol;Acc:10850]	17	893.305	3.84734	5.17532e-18			ENSG00000171703	TCEA2	transcription elongation factor A (SII), 2 [Source:HGNC Symbol;Acc:11614]	20	333.166	-1.5474	0.000114581
ENSG00000105219	CNTD2	cyclin N-terminal domain containing 2 [Source:HGNC Symbol;Acc:25805]	19	34.4069	-7.01937	5.26987e-18			ENSG00000234171	RNASEH1-AS1	RNASEH1 antisense RNA 1 [Source:HGNC Symbol;Acc:49289]	2	78.1507	-2.00101	0.000114794
ENSG00000182368	FAM27A	family with sequence similarity 27, member A [Source:HGNC Symbol;Acc:19729]	9	150.1	6.34264	5.35856e-18			ENSG00000162889	MAPKAPK2	mitogen-activated protein kinase-activated protein kinase 2 [Source:HGNC Symbol;Acc:6887]	1	6732.5	1.60553	0.000115162
ENSG00000101665	SMAD7	SMAD family member 7 [Source:HGNC Symbol;Acc:6773]	18	1329.09	-3.98612	5.37948e-18			ENSG00000119185	ITGB1BP1	integrin beta 1 binding protein 1 [Source:HGNC Symbol;Acc:23927]	2	1275.77	-1.43528	0.000115224
ENSG00000132464	ENAM	enamelin [Source:HGNC Symbol;Acc:3344]	4	612.232	4.41111	5.38764e-18			ENSG00000135372	NAT10	N-acetyltransferase 10 (GCN5-related) [Source:HGNC Symbol;Acc:29830]	11	1814.43	-1.33074	0.000115344
ENSG00000255867	DENND5B-AS1	DENND5B antisense RNA 1 [Source:HGNC Symbol;Acc:42517]	12	71.6636	3.88949	5.46225e-18			ENSG00000240350			2	31.5159	-2.53217	0.000116096
ENSG00000273271			21	64.1899	-4.16688	5.55661e-18			ENSG00000180423	HARBI1	harbinger transposase derived 1 [Source:HGNC Symbol;Acc:26522]	11	244.514	1.20985	0.000117106
ENSG00000158321	AUTS2	autism susceptibility candidate 2 [Source:HGNC Symbol;Acc:14262]	7	300.548	-4.44452	5.69112e-18			ENSG00000185418	TARSL2	threonyl-tRNA synthetase-like 2 [Source:HGNC Symbol;Acc:24728]	15	731.19	1.52165	0.000117302
ENSG00000049541	RFC2	replication factor C (activator 1) 2, 40kDa [Source:HGNC Symbol;Acc:9970]	7	827.364	3.55399	6.0474e-18			ENSG00000176894	PXMP2	peroxisomal membrane protein 2, 22kDa [Source:HGNC Symbol;Acc:9716]	12	50.8304	-1.61669	0.000118504
ENSG00000263874	LINC00672	long intergenic non-protein coding RNA 672 [Source:HGNC Symbol;Acc:44353]	17	64.6201	-4.32687	6.21206e-18			ENSG00000214391			11	255.041	-1.803	0.000118605
ENSG00000196230	TUBB	tubulin, beta class I [Source:HGNC Symbol;Acc:20778]	6	11559.4	3.96055	6.3329e-18			ENSG00000143226	FCGR2A	Fc fragment of IgG, low affinity IIa, receptor (CD32) [Source:HGNC Symbol;Acc:3616]	1	340.385	1.63288	0.000118696
ENSG00000234311			10	34.1228	-9.31252	6.35824e-18			ENSG00000050438	SLC4A8	solute carrier family 4, sodium bicarbonate cotransporter, member 8 [Source:HGNC Symbol;Acc:11034]	12	62.089	1.77925	0.000119135
ENSG00000055483	USP36	ubiquitin specific peptidase 36 [Source:HGNC Symbol;Acc:20062]	17	3213.24	-2.20552	6.47957e-18			ENSG00000211955	IGHV3-33	immunoglobulin heavy variable 3-33 [Source:HGNC Symbol;Acc:5596]	14	157492	3.39296	0.000119587
ENSG00000213085	CCDC19	coiled-coil domain containing 19 [Source:HGNC Symbol;Acc:17229]	1	145.728	-4.77849	6.59464e-18			ENSG00000214050	FBXO16	F-box protein 16 [Source:HGNC Symbol;Acc:13618]	8	66.7932	2.18483	0.000119866
ENSG00000184489	PTP4A3	protein tyrosine phosphatase type IVA, member 3 [Source:HGNC Symbol;Acc:9636]	8	3475.31	4.28941	6.76976e-18			ENSG00000116106	EPHA4	EPH receptor A4 [Source:HGNC Symbol;Acc:3388]	2	165.189	-2.68312	0.000120706
ENSG00000235016			3	217.473	-4.96457	6.76976e-18			ENSG00000120800	UTP20	UTP20, small subunit (SSU) processome component, homolog (yeast) [Source:HGNC Symbol;Acc:17897]	12	1069.6	-1.49594	0.000121217
ENSG00000108654	DDX5	DEAD (Asp-Glu-Ala-Asp) box helicase 5 [Source:HGNC Symbol;Acc:2746]	17	27022.2	-1.96092	6.86683e-18			ENSG00000140988	RPS2	ribosomal protein S2 [Source:HGNC Symbol;Acc:10404]	16	57560	-1.15872	0.000121724
ENSG00000272091			1	54.9523	-4.10776	6.86683e-18			ENSG00000229474	PATL2	protein associated with topoisomerase II homolog 2 (yeast) [Source:HGNC Symbol;Acc:33630]	15	556.651	2.30106	0.00012367
ENSG00000145012	LPP	LIM domain containing preferred translocation partner in lipoma [Source:HGNC Symbol;Acc:6679]	3	1970.05	-4.52029	7.01369e-18			ENSG00000087470	DNM1L	dynamin 1-like [Source:HGNC Symbol;Acc:2973]	12	2201.4	-1.0179	0.000124176
ENSG00000153165	RGPD3	RANBP2-like and GRIP domain containing 3 [Source:HGNC Symbol;Acc:32416]	2	1535.15	-2.89228	7.588e-18			ENSG00000090615	GOLGA3	golgin A3 [Source:HGNC Symbol;Acc:4426]	12	4568.8	1.35428	0.000124418
ENSG00000145103	ILDR1	immunoglobulin-like domain containing receptor 1 [Source:HGNC Symbol;Acc:28741]	3	171.116	4.26009	7.89801e-18			ENSG00000241553	ARPC4	actin related protein 2/3 complex, subunit 4, 20kDa [Source:HGNC Symbol;Acc:707]	3	1675.78	-1.10211	0.000125307
ENSG00000089063	TMEM230	transmembrane protein 230 [Source:HGNC Symbol;Acc:15876]	20	2390.76	2.64093	8.08004e-18			ENSG00000008083	JARID2	jumonji, AT rich interactive domain 2 [Source:HGNC Symbol;Acc:6196]	6	1454.37	1.37063	0.00012544
ENSG00000152240	HAUS1	HAUS augmin-like complex, subunit 1 [Source:HGNC Symbol;Acc:25174]	18	843.944	3.16364	8.55552e-18			ENSG00000232677	LINC00665	long intergenic non-protein coding RNA 665 [Source:HGNC Symbol;Acc:44323]	19	135.427	-1.83223	0.000126008
ENSG00000073417	PDE8A	phosphodiesterase 8A [Source:HGNC Symbol;Acc:8793]	15	679.21	-2.43486	8.58727e-18			ENSG00000116701	NCF2	neutrophil cytosolic factor 2 [Source:HGNC Symbol;Acc:7661]	1	530.62	-1.49969	0.000128197
ENSG00000060982	BCAT1	branched chain amino-acid transaminase 1, cytosolic [Source:HGNC Symbol;Acc:976]	12	1014.66	4.0323	8.6059e-18			ENSG00000205726	ITSN1	intersectin 1 (SH3 domain protein) [Source:HGNC Symbol;Acc:6183]	21	72.3727	-1.48173	0.000128269
ENSG00000161638	ITGA5	integrin, alpha 5 (fibronectin receptor, alpha polypeptide) [Source:HGNC Symbol;Acc:6141]	12	58.4763	-6.45928	8.78744e-18			ENSG00000148290	SURF1	surfeit 1 [Source:HGNC Symbol;Acc:11474]	9	1116.59	1.09459	0.000131608
ENSG00000197262	CCL4L2	chemokine (C-C motif) ligand 4-like 2 [Source:HGNC Symbol;Acc:24066]	17	74.0265	5.89156	8.98836e-18			ENSG00000048462	TNFRSF17	tumor necrosis factor receptor superfamily, member 17 [Source:HGNC Symbol;Acc:11913]	16	6634.27	1.83442	0.000132335
ENSG00000116221	MRPL37	mitochondrial ribosomal protein L37 [Source:HGNC Symbol;Acc:14034]	1	1778.69	2.46492	9.20082e-18			ENSG00000137713	PPP2R1B	protein phosphatase 2, regulatory subunit A, beta [Source:HGNC Symbol;Acc:9303]	11	1075.39	-1.08939	0.000132335
ENSG00000134853	PDGFRA	platelet-derived growth factor receptor, alpha polypeptide [Source:HGNC Symbol;Acc:8803]	4	73.8506	8.88967	9.25865e-18			ENSG00000271620	IGHV3OR16-7	immunoglobulin heavy variable 3/OR16-7 (pseudogene) [Source:HGNC Symbol;Acc:5642]	16	175.848	2.64501	0.000132396
ENSG00000243667	WDR92	WD repeat domain 92 [Source:HGNC Symbol;Acc:25176]	2	90.151	3.42073	9.45716e-18			ENSG00000139343	SNRPF	small nuclear ribonucleoprotein polypeptide F [Source:HGNC Symbol;Acc:11162]	12	1271.03	-1.43393	0.000132424
ENSG00000261355			11	232.978	-4.68263	9.4965e-18			ENSG00000163923	RPL39L	ribosomal protein L39-like [Source:HGNC Symbol;Acc:17094]	3	253.12	-1.37704	0.000132424
ENSG00000163563	MNDA	myeloid cell nuclear differentiation antigen [Source:HGNC Symbol;Acc:7183]	1	79.8114	-5.15653	9.79973e-18			ENSG00000164649	CDCA7L	cell division cycle associated 7-like [Source:HGNC Symbol;Acc:30777]	7	776.661	-1.6866	0.000132534
ENSG00000160201	U2AF1	U2 small nuclear RNA auxiliary factor 1 [Source:HGNC Symbol;Acc:12453]	21	4726.53	-1.8784	9.8738e-18			ENSG00000105486	LIG1	ligase I, DNA, ATP-dependent [Source:HGNC Symbol;Acc:6598]	19	1176.86	-1.4695	0.000133026
ENSG00000110768	GTF2H1	general transcription factor IIH, polypeptide 1, 62kDa [Source:HGNC Symbol;Acc:4655]	11	990.229	2.14109	1.00011e-17			ENSG00000119471	HSDL2	hydroxysteroid dehydrogenase like 2 [Source:HGNC Symbol;Acc:18572]	9	595.13	-1.22446	0.000134108
ENSG00000056586	RC3H2	ring finger and CCCH-type domains 2 [Source:HGNC Symbol;Acc:21461]	9	2567.94	-1.8915	1.00595e-17			ENSG00000051128	HOMER3	homer homolog 3 (Drosophila) [Source:HGNC Symbol;Acc:17514]	19	64.4289	2.63442	0.000134432
ENSG00000177606	JUN	jun proto-oncogene [Source:HGNC Symbol;Acc:6204]	1	4973.66	-3.48637	1.02306e-17			ENSG00000095397	DFNB31	deafness, autosomal recessive 31 [Source:HGNC Symbol;Acc:16361]	9	270.699	2.63487	0.000134432
ENSG00000112195	TREML2	triggering receptor expressed on myeloid cells-like 2 [Source:HGNC Symbol;Acc:21092]	6	776.859	5.02009	1.02446e-17			ENSG00000178104	PDE4DIP	phosphodiesterase 4D interacting protein [Source:HGNC Symbol;Acc:15580]	1	2447.35	1.55152	0.000135508
ENSG00000112200	ZNF451	zinc finger protein 451 [Source:HGNC Symbol;Acc:21091]	6	2772.58	-2.36915	1.05965e-17			ENSG00000078124	ACER3	alkaline ceramidase 3 [Source:HGNC Symbol;Acc:16066]	11	345.5	-1.07482	0.000135881
ENSG00000272033			1	42.6407	-5.84764	1.07879e-17			ENSG00000133466	C1QTNF6	C1q and tumor necrosis factor related protein 6 [Source:HGNC Symbol;Acc:14343]	22	455.867	2.43824	0.000135881
ENSG00000126814	TRMT5	tRNA methyltransferase 5 [Source:HGNC Symbol;Acc:23141]	14	251.885	1.90912	1.09501e-17			ENSG00000138303	ASCC1	activating signal cointegrator 1 complex subunit 1 [Source:HGNC Symbol;Acc:24268]	10	852.779	-1.16387	0.000138834
ENSG00000103811	CTSH	cathepsin H [Source:HGNC Symbol;Acc:2535]	15	9463.77	2.48046	1.10757e-17			ENSG00000123131	PRDX4	peroxiredoxin 4 [Source:HGNC Symbol;Acc:17169]	X	9419.58	2.29513	0.000138919
ENSG00000214544	GTF2IRD2P1	GTF2I repeat domain containing 2 pseudogene 1 [Source:HGNC Symbol;Acc:33127]	7	213.438	-2.73445	1.14472e-17			ENSG00000183473	SSTR3	somatostatin receptor 3 [Source:HGNC Symbol;Acc:11332]	22	60.4444	2.8678	0.000140893
ENSG00000137074	APTX	aprataxin [Source:HGNC Symbol;Acc:15984]	9	771.01	1.57027	1.16631e-17			ENSG00000188282	RUFY4	RUN and FYVE domain containing 4 [Source:HGNC Symbol;Acc:24804]	2	105.691	3.33485	0.000141065
ENSG00000129484	PARP2	poly (ADP-ribose) polymerase 2 [Source:HGNC Symbol;Acc:272]	14	818.597	2.45485	1.16702e-17			ENSG00000073737	DHRS9	dehydrogenase/reductase (SDR family) member 9 [Source:HGNC Symbol;Acc:16888]	2	113.893	4.34891	0.000141219
ENSG00000140450	ARRDC4	arrestin domain containing 4 [Source:HGNC Symbol;Acc:28087]	15	128.469	-5.95067	1.16702e-17			ENSG00000143412	ANXA9	annexin A9 [Source:HGNC Symbol;Acc:547]	1	50.6434	2.25332	0.000141219
ENSG00000156398	SFXN2	sideroflexin 2 [Source:HGNC Symbol;Acc:16086]	10	432.366	2.49773	1.17764e-17			ENSG00000167077	MEI1	meiosis inhibitor 1 [Source:HGNC Symbol;Acc:28613]	22	1805.09	1.17841	0.000141333
ENSG00000105856	HBP1	HMG-box transcription factor 1 [Source:HGNC Symbol;Acc:23200]	7	2463.51	-3.02222	1.17789e-17			ENSG00000204622	HLA-J	major histocompatibility complex, class I, J (pseudogene) [Source:HGNC Symbol;Acc:4967]	6	168.377	1.65122	0.000142157
ENSG00000180488	FAM73A	family with sequence similarity 73, member A [Source:HGNC Symbol;Acc:24741]	1	466.155	-1.78444	1.17789e-17			ENSG00000100823	APEX1	APEX nuclease (multifunctional DNA repair enzyme) 1 [Source:HGNC Symbol;Acc:587]	14	2667.38	-1.3169	0.000142404
ENSG00000267074			17	166.482	6.96928	1.22199e-17			ENSG00000114166	KAT2B	K(lysine) acetyltransferase 2B [Source:HGNC Symbol;Acc:8638]	3	2104.62	1.45416	0.000142667
ENSG00000127081	ZNF484	zinc finger protein 484 [Source:HGNC Symbol;Acc:23385]	9	273.812	-2.07697	1.23404e-17			ENSG00000174547	MRPL11	mitochondrial ribosomal protein L11 [Source:HGNC Symbol;Acc:14042]	11	1062.96	-1.60437	0.000142667
ENSG00000011638	TMEM159	transmembrane protein 159 [Source:HGNC Symbol;Acc:30136]	16	266.902	-2.10012	1.25635e-17			ENSG00000253818	IGLV1-41	immunoglobulin lambda variable 1-41 (pseudogene) [Source:HGNC Symbol;Acc:5878]	22	1450.63	2.69844	0.000143749
ENSG00000100911	PSME2	proteasome (prosome, macropain) activator subunit 2 (PA28 beta) [Source:HGNC Symbol;Acc:9569]	14	9192.82	2.65796	1.25846e-17			ENSG00000092201	SUPT16H	suppressor of Ty 16 homolog (S. cerevisiae) [Source:HGNC Symbol;Acc:11465]	14	4172.28	-1.48907	0.000144351
ENSG00000120265	PCMT1	protein-L-isoaspartate (D-aspartate) O-methyltransferase [Source:HGNC Symbol;Acc:8728]	6	1706.71	2.63097	1.28368e-17			ENSG00000135446	CDK4	cyclin-dependent kinase 4 [Source:HGNC Symbol;Acc:1773]	12	1283.18	-1.18293	0.000144884
ENSG00000137449	CPEB2	cytoplasmic polyadenylation element binding protein 2 [Source:HGNC Symbol;Acc:21745]	4	786.844	-1.97192	1.28597e-17			ENSG00000126561	STAT5A	signal transducer and activator of transcription 5A [Source:HGNC Symbol;Acc:11366]	17	1577.22	-1.64273	0.000145103
ENSG00000109775	UFSP2	UFM1-specific peptidase 2 [Source:HGNC Symbol;Acc:25640]	4	548.884	2.7218	1.28795e-17			ENSG00000172663	TMEM134	transmembrane protein 134 [Source:HGNC Symbol;Acc:26142]	11	707.936	1.04847	0.000146714
ENSG00000231025			10	264.093	-2.43346	1.35753e-17			ENSG00000186625	KATNA1	katanin p60 (ATPase containing) subunit A 1 [Source:HGNC Symbol;Acc:6216]	6	392.959	-1.01256	0.000146714
ENSG00000159128	IFNGR2	interferon gamma receptor 2 (interferon gamma transducer 1) [Source:HGNC Symbol;Acc:5440]	21	2373.24	-2.40045	1.37264e-17			ENSG00000269918			8	51.0333	1.58845	0.000147363
ENSG00000112110	MRPL18	mitochondrial ribosomal protein L18 [Source:HGNC Symbol;Acc:14477]	6	1414.91	2.65746	1.41689e-17			ENSG00000006453	BAIAP2L1	BAI1-associated protein 2-like 1 [Source:HGNC Symbol;Acc:21649]	7	40.6267	-2.89084	0.00014777
ENSG00000145780	FEM1C	fem-1 homolog c (C. elegans) [Source:HGNC Symbol;Acc:16933]	5	1882.15	-2.08491	1.43087e-17			ENSG00000103227	LMF1	lipase maturation factor 1 [Source:HGNC Symbol;Acc:14154]	16	221.466	1.80861	0.00014777
ENSG00000083896	YTHDC1	YTH domain containing 1 [Source:HGNC Symbol;Acc:30626]	4	4123.71	-2.15878	1.43229e-17			ENSG00000138778	CENPE	centromere protein E, 312kDa [Source:HGNC Symbol;Acc:1856]	4	993.849	-1.28898	0.00014777
ENSG00000068079	IFI35	interferon-induced protein 35 [Source:HGNC Symbol;Acc:5399]	17	3635.69	2.83211	1.43857e-17			ENSG00000068697	LAPTM4A	lysosomal protein transmembrane 4 alpha [Source:HGNC Symbol;Acc:6924]	2	2777.19	1.24088	0.000148221
ENSG00000155368	DBI	diazepam binding inhibitor (GABA receptor modulator, acyl-CoA binding protein) [Source:HGNC Symbol;Acc:2690]	2	3423.65	2.65211	1.43857e-17			ENSG00000198648	STK39	serine threonine kinase 39 [Source:HGNC Symbol;Acc:17717]	2	461.109	-1.66905	0.000148809
ENSG00000134910	STT3A	STT3A, subunit of the oligosaccharyltransferase complex (catalytic) [Source:HGNC Symbol;Acc:6172]	11	10904.3	3.64026	1.44189e-17			ENSG00000227775			1	437.391	1.59008	0.000149744
ENSG00000100024	UPB1	ureidopropionase, beta [Source:HGNC Symbol;Acc:16297]	22	26.0384	-5.89709	1.44856e-17			ENSG00000049883	PTCD2	pentatricopeptide repeat domain 2 [Source:HGNC Symbol;Acc:25734]	5	171.207	-1.36088	0.000149801
ENSG00000160193	WDR4	WD repeat domain 4 [Source:HGNC Symbol;Acc:12756]	21	449.68	2.62034	1.44884e-17			ENSG00000144746	ARL6IP5	ADP-ribosylation-like factor 6 interacting protein 5 [Source:HGNC Symbol;Acc:16937]	3	3276.14	-1.34595	0.000149884
ENSG00000272405			1	258.28	7.25372	1.45024e-17			ENSG00000127419	TMEM175	transmembrane protein 175 [Source:HGNC Symbol;Acc:28709]	4	725.844	1.37106	0.000150149
ENSG00000255847			11	28.9918	-6.11856	1.48607e-17			ENSG00000177169	ULK1	unc-51 like autophagy activating kinase 1 [Source:HGNC Symbol;Acc:12558]	12	1578.91	1.35058	0.000150149
ENSG00000089818	NECAP1	NECAP endocytosis associated 1 [Source:HGNC Symbol;Acc:24539]	12	1999.8	-2.27201	1.48783e-17			ENSG00000136811	ODF2	outer dense fiber of sperm tails 2 [Source:HGNC Symbol;Acc:8114]	9	1038.52	-1.25598	0.000150184
ENSG00000108651	UTP6	UTP6, small subunit (SSU) processome component, homolog (yeast) [Source:HGNC Symbol;Acc:18279]	17	1321.8	1.83814	1.49225e-17			ENSG00000182985	CADM1	cell adhesion molecule 1 [Source:HGNC Symbol;Acc:5951]	11	1003.44	2.2613	0.000150245
ENSG00000172336	POP7	processing of precursor 7, ribonuclease P/MRP subunit (S. cerevisiae) [Source:HGNC Symbol;Acc:19949]	7	527.143	2.6329	1.51574e-17			ENSG00000140678	ITGAX	integrin, alpha X (complement component 3 receptor 4 subunit) [Source:HGNC Symbol;Acc:6152]	16	296.817	-2.92157	0.000152915
ENSG00000138768	USO1	USO1 vesicle transport factor [Source:HGNC Symbol;Acc:30904]	4	5470.94	2.86773	1.52513e-17			ENSG00000108264	TADA2A	transcriptional adaptor 2A [Source:HGNC Symbol;Acc:11531]	17	474.907	-1.16983	0.00015326
ENSG00000252759		Y RNA [Source:RFAM;Acc:RF00019]	2	46.9907	-6.04914	1.54658e-17			ENSG00000175040	CHST2	carbohydrate (N-acetylglucosamine-6-O) sulfotransferase 2 [Source:HGNC Symbol;Acc:1970]	3	1593.27	2.18575	0.000153439
ENSG00000106688	SLC1A1	solute carrier family 1 (neuronal/epithelial high affinity glutamate transporter, system Xag), member 1 [Source:HGNC Symbol;Acc:10939]	9	117.487	7.33895	1.5904e-17			ENSG00000244165	P2RY11	purinergic receptor P2Y, G-protein coupled, 11 [Source:HGNC Symbol;Acc:8540]	19	101.147	-1.82721	0.000154012
ENSG00000099817	POLR2E	polymerase (RNA) II (DNA directed) polypeptide E, 25kDa [Source:HGNC Symbol;Acc:9192]	19	1860.34	3.00515	1.59889e-17			ENSG00000131351	HAUS8	HAUS augmin-like complex, subunit 8 [Source:HGNC Symbol;Acc:30532]	19	414.845	-1.32382	0.000156009
ENSG00000105220	GPI	glucose-6-phosphate isomerase [Source:HGNC Symbol;Acc:4458]	19	5866.65	3.50829	1.63377e-17			ENSG00000183828	NUDT14	nudix (nucleoside diphosphate linked moiety X)-type motif 14 [Source:HGNC Symbol;Acc:20141]	14	105.202	1.46313	0.000156075
ENSG00000269982			3	63.0195	-3.21713	1.63778e-17			ENSG00000105519	CAPS	calcyphosine [Source:HGNC Symbol;Acc:1487]	19	282.806	2.07957	0.000157022
ENSG00000166128	RAB8B	RAB8B, member RAS oncogene family [Source:HGNC Symbol;Acc:30273]	15	4799.67	-2.50015	1.64699e-17			ENSG00000170382	LRRN2	leucine rich repeat neuronal 2 [Source:HGNC Symbol;Acc:16914]	1	199.682	2.38931	0.000157022
ENSG00000269404	SPIB	Spi-B transcription factor (Spi-1/PU.1 related) [Source:HGNC Symbol;Acc:11242]	19	486.82	-4.48128	1.67054e-17			ENSG00000237424	FOXD2-AS1	FOXD2 antisense RNA 1 (head to head) [Source:HGNC Symbol;Acc:44256]	1	49.7764	-2.05506	0.000158897
ENSG00000159199	ATP5G1	ATP synthase, H+ transporting, mitochondrial Fo complex, subunit C1 (subunit 9) [Source:HGNC Symbol;Acc:841]	17	2328.02	3.36097	1.68498e-17			ENSG00000135486	HNRNPA1	heterogeneous nuclear ribonucleoprotein A1 [Source:HGNC Symbol;Acc:5031]	12	33129.6	-1.28055	0.000159481
ENSG00000149548	CCDC15	coiled-coil domain containing 15 [Source:HGNC Symbol;Acc:25798]	11	116.912	5.01979	1.7653e-17			ENSG00000163468	CCT3	chaperonin containing TCP1, subunit 3 (gamma) [Source:HGNC Symbol;Acc:1616]	1	5624.11	-1.42402	0.000159833
ENSG00000266053			18	74.6926	-3.81237	1.78726e-17			ENSG00000121211	MND1	meiotic nuclear divisions 1 homolog (S. cerevisiae) [Source:HGNC Symbol;Acc:24839]	4	145.816	-1.94126	0.000160385
ENSG00000188486	H2AFX	H2A histone family, member X [Source:HGNC Symbol;Acc:4739]	11	1341.82	3.30921	1.8299e-17			ENSG00000174775	HRAS	Harvey rat sarcoma viral oncogene homolog [Source:HGNC Symbol;Acc:5173]	11	419.576	-1.26699	0.000160489
ENSG00000116525	TRIM62	tripartite motif containing 62 [Source:HGNC Symbol;Acc:25574]	1	475.249	-2.71804	1.84036e-17			ENSG00000254117	IGHV2-10	immunoglobulin heavy variable 2-10 (pseudogene) [Source:HGNC Symbol;Acc:5574]	14	81.8602	2.51708	0.000161069
ENSG00000229853			20	34.4642	-6.46929	1.8498e-17			ENSG00000153107	ANAPC1	anaphase promoting complex subunit 1 [Source:HGNC Symbol;Acc:19988]	2	2622.66	-1.1733	0.000161181
ENSG00000162174	ASRGL1	asparaginase like 1 [Source:HGNC Symbol;Acc:16448]	11	62.9609	5.29945	1.85e-17			ENSG00000101294	HM13	histocompatibility (minor) 13 [Source:HGNC Symbol;Acc:16435]	20	7627.99	1.58581	0.000161627
ENSG00000184208	C22orf46	chromosome 22 open reading frame 46 [Source:HGNC Symbol;Acc:26294]	22	314.022	2.56813	1.91189e-17			ENSG00000196756	SNHG17	small nucleolar RNA host gene 17 (non-protein coding) [Source:HGNC Symbol;Acc:48600]	20	788.779	-1.49013	0.000161701
ENSG00000137124	ALDH1B1	aldehyde dehydrogenase 1 family, member B1 [Source:HGNC Symbol;Acc:407]	9	281.879	4.81228	1.98942e-17			ENSG00000047849	MAP4	microtubule-associated protein 4 [Source:HGNC Symbol;Acc:6862]	3	2378.58	-1.61592	0.000165283
[truncated: 6,395 more rows]
