# Supplementary material for: RNA-sequencing data-driven dissection of human plasma cell differentiation reveals new potential transcription regulators
Source: Leukemia. 2021 Apr 6;35(5):1451–62. doi: 10.1038/s41375-021-01234-0 (PMC8102200; doi:10.1038/s41375-021-01234-0)
Supplement: Supplementary file 5 — Supplementary Table S2 [file 41375_2021_1234_MOESM5_ESM.xlsx]

## Sheet: MBC-prePB-Up
supplementary Table S2. Enriched pathways in the genes deregulated during the plasma cell differention transition steps
MBC: Memory B cell; prePB: Preplasmablast; PB: Plasmablast; PC: Plasma Cell
A) Enriched pathways in the genes upregulated during the MBC to prePB transition
ID	Description	GeneRatio	BgRatio	pvalue	p.adjust	qvalue	geneID	Count
69278	Cell Cycle, Mitotic	208/1544	407/6748	8.52838e-38	8.31517e-35	6.09555e-35	CDC6/RRM2/BUB1/E2F2/CCNB1/PRIM1/CENPF/CDK1/ZWINT/SKA1/SGO2/AURKA/BUB1B/NCAPG/CDC20/CDCA5/BIRC5/CENPE/DHFR/UBE2C/KIF2C/KIF23/TOP2A/CDK4/GINS1/CCNA2/AURKB/CDCA8/MCM10/ESCO2/MCM3/CENPI/FOXM1/KIF20A/SMC2/LIN9/PLK1/TYMS/CDK2/MCM4/SPC25/CDC45/TFDP1/CENPA/CENPM/PCNA/NCAPH/CDT1/POLE2/RFC4/NUF2/SPDL1/PKMYT1/NDC80/CCNB2/NEK2/NCAPG2/MCM8/CDC25A/NUP43/CEP41/CENPN/CKS1B/RFC3/PSMB9/GINS4/POLA1/CENPJ/TUBG1/ORC5…	208
1640170	Cell Cycle	237/1544	496/6748	5.41982e-37	2.64216e-34	1.93687e-34	CDC6/RRM2/BUB1/E2F2/CCNB1/PRIM1/CENPF/BRCA1/CDK1/ZWINT/SKA1/SGO2/AURKA/BUB1B/NCAPG/CDC20/CDCA5/CLSPN/BIRC5/CENPE/DHFR/UBE2C/KIF2C/KIF23/RUVBL1/TOP2A/CDK4/GINS1/CCNA2/AURKB/CDCA8/MCM10/ESCO2/HJURP/MCM3/CENPI/FOXM1/KIF20A/SMC2/LIN9/PLK1/TYMS/CDK2/MCM4/SPC25/CDC45/TFDP1/CENPA/CENPM/PCNA/NCAPH/CDT1/POLE2/RFC4/NUF2/SPDL1/PKMYT1/NDC80/CCNB2/NEK2/NCAPG2/MCM8/CDC25A/RAD51/NUP43/CEP41/CENPN/CKS1B/RFC3/PSM…	237
5368287	Mitochondrial translation	64/1544	90/6748	1.75557e-22	5.70559e-20	4.18256e-20	MRPL24/MRPS11/MRPS31/MRPL35/MRPL51/MRPL27/MRPS14/MRPL12/MRPS34/MRPS12/MRPL15/MRPL37/MRPL18/MRPS18B/MRPL58/MRPL16/AURKAIP1/MTIF3/MRPL40/MRPL20/MRPL23/MRPS16/MRPS28/MRPL3/TSFM/MRPL19/MRPS5/MRPL1/MRPL13/MRPL36/CHCHD1/MRPL17/MRPL2/MRPS9/MRPS6/MRPL28/MRPS7/MTIF2/MRPL11/MRPL48/MRPL39/TUFM/MRPL4/MRPL52/MRPL49/MRPS23/MRPS35/MRPL14/MRRF/GADD45GIP1/MRPS18A/MRPS27/MRPS15/MRPL21/MRPS10/MRPS36/MRPS33/MRPL43/M…	64
5389840	Mitochondrial translation elongation	61/1544	84/6748	2.92314e-22	7.12517e-20	5.2232e-20	MRPL24/MRPS11/MRPS31/MRPL35/MRPL51/MRPL27/MRPS14/MRPL12/MRPS34/MRPS12/MRPL15/MRPL37/MRPL18/MRPS18B/MRPL58/MRPL16/AURKAIP1/MRPL40/MRPL20/MRPL23/MRPS16/MRPS28/MRPL3/TSFM/MRPL19/MRPS5/MRPL1/MRPL13/MRPL36/CHCHD1/MRPL17/MRPL2/MRPS9/MRPS6/MRPL28/MRPS7/MRPL11/MRPL48/MRPL39/TUFM/MRPL4/MRPL52/MRPL49/MRPS23/MRPS35/MRPL14/GADD45GIP1/MRPS18A/MRPS27/MRPS15/MRPL21/MRPS10/MRPS36/MRPS33/MRPL43/MRPS18C/MRPL34/GFM…	61
453279	Mitotic G1-G1/S phases	78/1544	124/6748	7.20394e-22	1.40477e-19	1.02978e-19	CDC6/RRM2/E2F2/CCNB1/PRIM1/CDK1/DHFR/TOP2A/CDK4/MCM10/MCM3/LIN9/TYMS/CDK2/MCM4/CDC45/TFDP1/PCNA/CDT1/POLE2/PKMYT1/MCM8/CDC25A/CKS1B/PSMB9/POLA1/ORC5/ORC3/PRIM2/E2F1/CCNE1/CDC7/PSMB5/POLA2/PSME2/ORC1/ORC6/CCNE2/MCM6/RBL1/MCM2/SKP2/PSMD8/E2F3/LIN52/PSMB8/CCNA1/PSMA7/ORC2/PSMD4/MCM7/FBXO5/PSMD14/PSMA5/CDK6/CDKN2C/RPA2/PSMD13/MNAT1/PSMD1/RPA3/PSMB6/PSMA3/POLE/PSMD10/PSMB2/PSMA4/MYBL2/PSMC3/MCM5/PSMC2…	78
5368286	Mitochondrial translation initiation	60/1544	84/6748	2.61272e-21	4.24567e-19	3.11234e-19	MRPL24/MRPS11/MRPS31/MRPL35/MRPL51/MRPL27/MRPS14/MRPL12/MRPS34/MRPS12/MRPL15/MRPL37/MRPL18/MRPS18B/MRPL58/MRPL16/AURKAIP1/MTIF3/MRPL40/MRPL20/MRPL23/MRPS16/MRPS28/MRPL3/MRPL19/MRPS5/MRPL1/MRPL13/MRPL36/CHCHD1/MRPL17/MRPL2/MRPS9/MRPS6/MRPL28/MRPS7/MTIF2/MRPL11/MRPL48/MRPL39/MRPL4/MRPL52/MRPL49/MRPS23/MRPS35/MRPL14/GADD45GIP1/MRPS18A/MRPS27/MRPS15/MRPL21/MRPS10/MRPS36/MRPS33/MRPL43/MRPS18C/MRPL34/M…	60
69206	G1/S Transition	67/1544	101/6748	8.04369e-21	1.12037e-18	8.21303e-19	CDC6/RRM2/CCNB1/PRIM1/CDK1/DHFR/MCM10/MCM3/TYMS/CDK2/MCM4/CDC45/TFDP1/PCNA/CDT1/POLE2/PKMYT1/MCM8/CDC25A/CKS1B/PSMB9/POLA1/ORC5/ORC3/PRIM2/E2F1/CCNE1/CDC7/PSMB5/POLA2/PSME2/ORC1/ORC6/CCNE2/MCM6/MCM2/SKP2/PSMD8/PSMB8/CCNA1/PSMA7/ORC2/PSMD4/MCM7/FBXO5/PSMD14/PSMA5/RPA2/PSMD13/MNAT1/PSMD1/RPA3/PSMB6/PSMA3/POLE/PSMD10/PSMB2/PSMA4/PSMC3/MCM5/PSMC2/PSMC5/PSMC4/RPA1/PSMD2/PSMD3/PPP2R3B	67
5419276	Mitochondrial translation termination	59/1544	84/6748	2.20385e-20	2.68594e-18	1.96896e-18	MRPL24/MRPS11/MRPS31/MRPL35/MRPL51/MRPL27/MRPS14/MRPL12/MRPS34/MRPS12/MRPL15/MRPL37/MRPL18/MRPS18B/MRPL58/MRPL16/AURKAIP1/MRPL40/MRPL20/MRPL23/MRPS16/MRPS28/MRPL3/MRPL19/MRPS5/MRPL1/MRPL13/MRPL36/CHCHD1/MRPL17/MRPL2/MRPS9/MRPS6/MRPL28/MRPS7/MRPL11/MRPL48/MRPL39/MRPL4/MRPL52/MRPL49/MRPS23/MRPS35/MRPL14/MRRF/GADD45GIP1/MRPS18A/MRPS27/MRPS15/MRPL21/MRPS10/MRPS36/MRPS33/MRPL43/MRPS18C/MRPL34/MRPL41/M…	59
2555396	Mitotic Metaphase and Anaphase	90/1544	162/6748	8.93717e-20	9.68194e-18	7.09747e-18	BUB1/CENPF/ZWINT/SKA1/SGO2/BUB1B/CDC20/CDCA5/BIRC5/CENPE/UBE2C/KIF2C/AURKB/CDCA8/CENPI/PLK1/SPC25/CENPA/CENPM/NUF2/SPDL1/NDC80/NUP43/CENPN/PSMB9/CENPQ/PTTG1/SPC24/CENPU/SKA2/ZWILCH/ESPL1/CENPK/MAD2L1/INCENP/NUP37/PSMB5/PSME2/CENPH/SGO1/VRK1/ZW10/PSMD8/CENPO/PSMB8/PSMA7/BANF1/PSMD4/FBXO5/PSMD14/ANAPC11/CKAP5/SEC13/CENPP/PSMA5/CDC26/PSMD13/DSN1/CDC23/BUB3/PSMD1/KNL1/HDAC8/CENPS/PSMB6/KIF18A/PSMA3/A…	90
69306	DNA Replication	65/1544	100/6748	1.59837e-19	1.55842e-17	1.14242e-17	CDC6/PRIM1/GINS1/MCM10/MCM3/CDK2/MCM4/CDC45/PCNA/CDT1/POLE2/RFC4/MCM8/RFC3/PSMB9/GINS4/POLA1/ORC5/ORC3/RFC5/PRIM2/POLD2/GINS2/POLD1/DNA2/GMNN/CDC7/POLD3/PSMB5/POLA2/RFC2/PSME2/ORC1/ORC6/FEN1/MCM6/MCM2/PSMD8/PSMB8/PSMA7/ORC2/PSMD4/MCM7/PSMD14/PSMA5/RPA2/PSMD13/PSMD1/RPA3/PSMB6/PSMA3/POLE/PSMD10/LIG1/PSMB2/PSMA4/PSMC3/MCM5/PSMC2/PSMC5/APEX1/PSMC4/RPA1/PSMD2/PSMD3	65
2467813	Separation of Sister Chromatids	86/1544	153/6748	2.1777e-19	1.83243e-17	1.34329e-17	BUB1/CENPF/ZWINT/SKA1/SGO2/BUB1B/CDC20/CDCA5/BIRC5/CENPE/UBE2C/KIF2C/AURKB/CDCA8/CENPI/PLK1/SPC25/CENPA/CENPM/NUF2/SPDL1/NDC80/NUP43/CENPN/PSMB9/CENPQ/PTTG1/SPC24/CENPU/SKA2/ZWILCH/ESPL1/CENPK/MAD2L1/INCENP/NUP37/PSMB5/PSME2/CENPH/SGO1/ZW10/PSMD8/CENPO/PSMB8/PSMA7/PSMD4/PSMD14/ANAPC11/CKAP5/SEC13/CENPP/PSMA5/CDC26/PSMD13/DSN1/CDC23/BUB3/PSMD1/KNL1/HDAC8/CENPS/PSMB6/KIF18A/PSMA3/ANAPC5/PSMD10/ITGB…	86
68882	Mitotic Anaphase	89/1544	161/6748	2.2553e-19	1.83243e-17	1.34329e-17	BUB1/CENPF/ZWINT/SKA1/SGO2/BUB1B/CDC20/CDCA5/BIRC5/CENPE/UBE2C/KIF2C/AURKB/CDCA8/CENPI/PLK1/SPC25/CENPA/CENPM/NUF2/SPDL1/NDC80/NUP43/CENPN/PSMB9/CENPQ/PTTG1/SPC24/CENPU/SKA2/ZWILCH/ESPL1/CENPK/MAD2L1/INCENP/NUP37/PSMB5/PSME2/CENPH/SGO1/VRK1/ZW10/PSMD8/CENPO/PSMB8/PSMA7/BANF1/PSMD4/PSMD14/ANAPC11/CKAP5/SEC13/CENPP/PSMA5/CDC26/PSMD13/DSN1/CDC23/BUB3/PSMD1/KNL1/HDAC8/CENPS/PSMB6/KIF18A/PSMA3/ANAPC5/…	89
69239	Synthesis of DNA	62/1544	95/6748	8.25314e-19	6.18985e-17	4.53756e-17	CDC6/PRIM1/GINS1/MCM3/CDK2/MCM4/CDC45/PCNA/CDT1/POLE2/RFC4/MCM8/RFC3/PSMB9/GINS4/POLA1/ORC5/ORC3/RFC5/PRIM2/POLD2/GINS2/POLD1/DNA2/POLD3/PSMB5/POLA2/RFC2/PSME2/ORC1/ORC6/FEN1/MCM6/MCM2/PSMD8/PSMB8/PSMA7/ORC2/PSMD4/MCM7/PSMD14/PSMA5/RPA2/PSMD13/PSMD1/RPA3/PSMB6/PSMA3/POLE/PSMD10/LIG1/PSMB2/PSMA4/PSMC3/MCM5/PSMC2/PSMC5/APEX1/PSMC4/RPA1/PSMD2/PSMD3	62
68877	Mitotic Prometaphase	64/1544	100/6748	1.01604e-18	7.07599e-17	5.18715e-17	BUB1/CCNB1/CENPF/CDK1/ZWINT/SKA1/SGO2/BUB1B/NCAPG/CDC20/CDCA5/BIRC5/CENPE/KIF2C/AURKB/CDCA8/CENPI/SMC2/PLK1/SPC25/CENPA/CENPM/NCAPH/NUF2/SPDL1/NDC80/CCNB2/NUP43/CENPN/NCAPD2/CENPQ/SPC24/CENPU/SKA2/ZWILCH/CENPK/MAD2L1/INCENP/NUP37/SMC4/CENPH/SGO1/ZW10/CENPO/CKAP5/SEC13/CENPP/DSN1/BUB3/KNL1/HDAC8/CENPS/KIF18A/ITGB3BP/CENPL/XPO1/RCC2/NSL1/NUP160/KNTC1/NUP107/KIF2A/NUDC/SMC1A	64
69242	S Phase	70/1544	117/6748	5.20853e-18	3.38555e-16	2.48182e-16	CDC6/PRIM1/CDCA5/CDK4/GINS1/ESCO2/MCM3/CDK2/MCM4/CDC45/PCNA/CDT1/POLE2/RFC4/MCM8/CDC25A/CKS1B/RFC3/PSMB9/GINS4/POLA1/ORC5/ORC3/RFC5/PRIM2/POLD2/GINS2/POLD1/DNA2/POLD3/PSMB5/POLA2/RFC2/PSME2/ORC1/ORC6/FEN1/MCM6/MCM2/SKP2/PSMD8/PSMB8/PSMA7/ORC2/PSMD4/MCM7/PSMD14/PSMA5/RPA2/PSMD13/MNAT1/PSMD1/RPA3/PSMB6/PSMA3/POLE/PSMD10/LIG1/PSMB2/PSMA4/PSMC3/MCM5/PSMC2/PSMC5/APEX1/SMC1A/PSMC4/RPA1/PSMD2/PSMD3	70
73894	DNA Repair	79/1544	141/6748	8.67061e-18	5.28365e-16	3.87325e-16	BRCA1/EXO1/DTL/PCNA/UBE2T/POLE2/MSH2/RFC4/UNG/KIAA0101/RAD51/FANCI/RFC3/RFC5/OGG1/POLD2/XRCC4/POLD1/TRIM25/GTF2H3/SMUG1/POLD3/POLH/RFC2/GTF2H1/POLR2E/H2AFX/MLH1/FEN1/POLR2H/POLR2L/NTHL1/RAD50/FAAP24/ERCC8/FANCG/FANCE/ALKBH2/FANCA/RPA2/FANCC/POLR2D/ALKBH3/MNAT1/UBE2L6/PARP1/RPA3/ASCC1/RAD18/MPG/ERCC4/POLE/POLR2F/FANCF/GTF2H2/GTF2H2C/LIG1/DDB1/MSH6/XRCC1/MRE11A/XRCC5/APEX1/MAD2L2/DDB2/POLR2J/POLR2I…	79
69620	Cell Cycle Checkpoints	72/1544	123/6748	9.51965e-18	5.4598e-16	4.00238e-16	CDC6/CCNB1/CDK1/BUB1B/CDC20/CLSPN/UBE2C/MCM10/MCM3/CDK2/MCM4/CDC45/RFC4/PKMYT1/CCNB2/MCM8/CDC25A/RFC3/PSMB9/ORC5/ORC3/RFC5/CDC25C/MAD2L1/CDC7/PSMB5/RFC2/PSME2/ORC1/ORC6/MCM6/MCM2/CHEK1/PSMD8/PSMB8/CHEK2/PSMA7/ORC2/PSMD4/MCM7/PSMD14/ANAPC11/PSMA5/YWHAG/CDC26/RPA2/PSMD13/YWHAE/CDC23/BUB3/PSMD1/RPA3/PSMB6/PSMA3/RAD1/RAD9A/ANAPC5/PSMD10/PSMB2/PSMA4/PSMC3/MCM5/PSMC2/ANAPC1/ATRIP/YWHAB/TP53/PSMC5/PSMC4…	72
69190	DNA strand elongation	30/1544	32/6748	1.48207e-17	8.02787e-16	5.88494e-16	PRIM1/GINS1/MCM3/MCM4/CDC45/PCNA/RFC4/MCM8/RFC3/GINS4/POLA1/RFC5/PRIM2/POLD2/GINS2/POLD1/DNA2/POLD3/POLA2/RFC2/FEN1/MCM6/MCM2/MCM7/RPA2/RPA3/LIG1/MCM5/APEX1/RPA1	30
1852241	Organelle biogenesis and maintenance	128/1544	283/6748	1.79928e-17	9.23315e-16	6.76848e-16	CDK1/PLK1/MRPL24/MRPS11/NEK2/IFT46/CEP41/MKS1/BBS7/MRPS31/MRPL35/KIF24/MRPL51/CENPJ/TUBG1/MRPL27/DYNC1I2/PLK4/PRKAG1/DYNLL1/ODF2/MRPS14/MRPL12/MRPS34/MRPS12/MRPL15/TUBB/MRPL37/MRPL18/PDE6D/TFB1M/MRPS18B/MRPL58/MRPL16/CEP162/CEP78/AURKAIP1/ARL13B/MTIF3/CETN2/MRPL40/RPGRIP1L/MRPL20/MRPL23/MRPS16/MRPS28/MRPL3/CKAP5/TSFM/MRPL19/IFT81/ARL6/ARF4/ARL3/YWHAG/MRPS5/DYNC2LI1/MRPL1/MRPL13/MRPL36/TUBB4B/YWHA…	128
2500257	Resolution of Sister Chromatid Cohesion	59/1544	92/6748	2.05224e-17	1.00047e-15	7.33407e-16	BUB1/CCNB1/CENPF/CDK1/ZWINT/SKA1/SGO2/BUB1B/CDC20/CDCA5/BIRC5/CENPE/KIF2C/AURKB/CDCA8/CENPI/PLK1/SPC25/CENPA/CENPM/NUF2/SPDL1/NDC80/CCNB2/NUP43/CENPN/CENPQ/SPC24/CENPU/SKA2/ZWILCH/CENPK/MAD2L1/INCENP/NUP37/CENPH/SGO1/ZW10/CENPO/CKAP5/SEC13/CENPP/DSN1/BUB3/KNL1/HDAC8/CENPS/KIF18A/ITGB3BP/CENPL/XPO1/RCC2/NSL1/NUP160/KNTC1/NUP107/KIF2A/NUDC/SMC1A	59
68886	M Phase	109/1544	235/6748	5.71383e-16	2.62018e-14	1.92076e-14	BUB1/CCNB1/CENPF/CDK1/ZWINT/SKA1/SGO2/BUB1B/NCAPG/CDC20/CDCA5/BIRC5/CENPE/UBE2C/KIF2C/KIF23/AURKB/CDCA8/CENPI/KIF20A/SMC2/PLK1/SPC25/CENPA/CENPM/NCAPH/NUF2/SPDL1/NDC80/CCNB2/NCAPG2/NUP43/CENPN/PSMB9/NCAPD2/CENPQ/PTTG1/SPC24/CENPU/SKA2/ZWILCH/NCAPD3/ESPL1/CENPK/MAD2L1/INCENP/NUP37/SMC4/PSMB5/PSME2/USO1/CENPH/SGO1/VRK1/ZW10/AAAS/PSMD8/CENPO/BLZF1/PSMB8/PSMA7/BANF1/PSMD4/FBXO5/PSMD14/ANAPC11/CKAP5/S…	109
69481	G2/M Checkpoints	39/1544	51/6748	5.91221e-16	2.62018e-14	1.92076e-14	CDC6/CCNB1/CDK1/CLSPN/MCM10/MCM3/CDK2/MCM4/CDC45/RFC4/PKMYT1/CCNB2/MCM8/CDC25A/RFC3/ORC5/ORC3/RFC5/CDC25C/CDC7/RFC2/ORC1/ORC6/MCM6/MCM2/CHEK1/CHEK2/ORC2/MCM7/YWHAG/RPA2/YWHAE/RPA3/RAD1/RAD9A/MCM5/ATRIP/YWHAB/RPA1	39
113510	E2F mediated regulation of DNA replication	26/1544	28/6748	4.36345e-15	1.84972e-13	1.35596e-13	CDC6/RRM2/CCNB1/PRIM1/CDK1/DHFR/TYMS/CDC45/TFDP1/PCNA/CDT1/MCM8/CDC25A/POLA1/ORC5/ORC3/PRIM2/E2F1/CCNE1/POLA2/ORC1/ORC6/CCNA1/ORC2/FBXO5/PPP2R3B	26
176187	Activation of ATR in response to replication stress	31/1544	37/6748	5.84946e-15	2.37634e-13	1.74201e-13	CDC6/CLSPN/MCM10/MCM3/CDK2/MCM4/CDC45/RFC4/MCM8/CDC25A/RFC3/ORC5/ORC3/RFC5/CDC25C/CDC7/RFC2/ORC1/ORC6/MCM6/MCM2/CHEK1/ORC2/MCM7/RPA2/RPA3/RAD1/RAD9A/MCM5/ATRIP/RPA1	31
68962	Activation of the pre-replicative complex	27/1544	30/6748	8.27712e-15	3.22808e-13	2.36639e-13	CDC6/PRIM1/MCM10/MCM3/CDK2/MCM4/CDC45/CDT1/POLE2/MCM8/POLA1/ORC5/ORC3/PRIM2/CDC7/POLA2/ORC1/ORC6/MCM6/MCM2/ORC2/MCM7/RPA2/RPA3/POLE/MCM5/RPA1	27
68874	M/G1 Transition	50/1544	79/6748	1.30959e-14	4.72909e-13	3.46672e-13	CDC6/PRIM1/MCM10/MCM3/CDK2/MCM4/CDC45/CDT1/POLE2/MCM8/PSMB9/POLA1/ORC5/ORC3/PRIM2/GMNN/CDC7/PSMB5/POLA2/PSME2/ORC1/ORC6/MCM6/MCM2/PSMD8/PSMB8/PSMA7/ORC2/PSMD4/MCM7/PSMD14/PSMA5/RPA2/PSMD13/PSMD1/RPA3/PSMB6/PSMA3/POLE/PSMD10/PSMB2/PSMA4/PSMC3/MCM5/PSMC2/PSMC5/PSMC4/RPA1/PSMD2/PSMD3	50
69002	DNA Replication Pre-Initiation	50/1544	79/6748	1.30959e-14	4.72909e-13	3.46672e-13	CDC6/PRIM1/MCM10/MCM3/CDK2/MCM4/CDC45/CDT1/POLE2/MCM8/PSMB9/POLA1/ORC5/ORC3/PRIM2/GMNN/CDC7/PSMB5/POLA2/PSME2/ORC1/ORC6/MCM6/MCM2/PSMD8/PSMB8/PSMA7/ORC2/PSMD4/MCM7/PSMD14/PSMA5/RPA2/PSMD13/PSMD1/RPA3/PSMB6/PSMA3/POLE/PSMD10/PSMB2/PSMA4/PSMC3/MCM5/PSMC2/PSMC5/PSMC4/RPA1/PSMD2/PSMD3	50
5663220	RHO GTPases Activate Formins	58/1544	102/6748	9.09067e-14	3.1655e-12	2.32051e-12	BUB1/CENPF/ZWINT/SKA1/SGO2/BUB1B/CDC20/BIRC5/CENPE/KIF2C/AURKB/CDCA8/CENPI/PLK1/SPC25/CENPA/CENPM/NUF2/SPDL1/NDC80/DIAPH3/NUP43/CENPN/CENPQ/SPC24/CENPU/ACTG1/DAAM1/SKA2/ZWILCH/CENPK/MAD2L1/INCENP/NUP37/CENPH/SGO1/ZW10/CENPO/CKAP5/SEC13/CENPP/ACTB/DSN1/BUB3/KNL1/CENPS/KIF18A/ITGB3BP/CENPL/XPO1/RCC2/NSL1/NUP160/KNTC1/NUP107/KIF2A/NUDC/ITGB1	58
73886	Chromosome Maintenance	47/1544	75/6748	1.42329e-13	4.78521e-12	3.50786e-12	PRIM1/RUVBL1/HJURP/CENPI/CENPA/CENPM/PCNA/POLE2/RFC4/CENPN/RFC3/POLA1/RFC5/CENPQ/CENPU/CENPW/PRIM2/OIP5/POLD2/POLD1/DNA2/CENPK/POLD3/MIS18A/POT1/POLA2/RFC2/CENPH/FEN1/TERT/CENPO/CENPX/CENPP/RPA2/KNL1/RPA3/CENPS/ACD/NPM1/POLE/LIG1/ITGB3BP/CENPL/DKC1/APEX1/HIST1H4J/RPA1	47
180786	Extension of Telomeres	23/1544	25/6748	3.00342e-13	9.76112e-12	7.15552e-12	PRIM1/PCNA/POLE2/RFC4/RFC3/POLA1/RFC5/PRIM2/POLD2/POLD1/DNA2/POLD3/POLA2/RFC2/FEN1/TERT/RPA2/RPA3/POLE/LIG1/DKC1/APEX1/RPA1	23
174417	Telomere C-strand (Lagging Strand) Synthesis	21/1544	23/6748	4.95218e-12	1.55754e-10	1.14178e-10	PRIM1/PCNA/POLE2/RFC4/RFC3/POLA1/RFC5/PRIM2/POLD2/POLD1/DNA2/POLD3/POLA2/RFC2/FEN1/RPA2/RPA3/POLE/LIG1/APEX1/RPA1	21
379724	tRNA Aminoacylation	30/1544	42/6748	2.83081e-11	8.62511e-10	6.32275e-10	AARS/DARS2/NARS2/FARSB/WARS/AIMP2/FARSA/LARS/PARS2/IARS/CARS/TARS/EARS2/DARS/VARS/EPRS/YARS/MARS/GARS/PPA1/IARS2/SARS/VARS2/EEF1E1/TARS2/AARS2/FARS2/LARS2/YARS2/NARS	30
1428517	The citric acid (TCA) cycle and respiratory electron transport	66/1544	136/6748	3.22846e-11	9.53862e-10	6.99241e-10	NDUFA8/ETFA/PDP2/LDHA/FH/PDHX/L2HGDH/SDHC/UQCRC1/ATP5G1/NDUFS7/NDUFB10/COX5A/ATP5G3/NDUFS2/SUCLA2/ETFB/ATP5C1/NDUFV1/PDHB/NDUFS8/NDUFB7/BSG/SDHD/UQCR10/NDUFA12/ATP5J/LDHB/NDUFAB1/DLAT/OGDH/CYC1/CYCS/SLC16A3/ATP5J2/ATP5F1/MDH2/NDUFB6/NDUFS1/SUCLG1/NDUFV3/NNT/NDUFB3/COX8A/ATP5H/SDHB/UQCR11/ETFDH/NDUFA3/COX6B1/NDUFB5/UQCRQ/ACO2/NDUFC2/SLC16A1/NDUFS6/IDH2/NDUFA11/NDUFS5/PDHA1/COX6A1/NDUFA6/NDUFB2/NDU…	66
71291	Metabolism of amino acids and derivatives	83/1544	188/6748	4.8639e-11	1.3948e-09	1.02247e-09	PSPH/PSAT1/PYCR1/ACAT1/NQO1/TST/FAH/CTH/OAZ1/BCAT2/AFMID/PSMB9/PHGDH/SQRDL/AHCY/ALDH6A1/SRM/GOT1/ASNS/HIBCH/ALDH18A1/ASS1/CBS/PSMB5/SHMT1/BCAT1/PSME2/GOT2/MTAP/SLC25A15/HIBADH/PCBD1/MRI1/BCKDHB/GSTZ1/GCLM/PSMD8/HSD17B10/PSMB8/SMS/IL4I1/PSMA7/PSMD4/PSMD14/SUOX/GATM/GCDH/ASL/ALDH4A1/ETHE1/PSMA5/MCCC2/PSMD13/OGDH/QDPR/SLC25A10/PSMD1/APIP/DBT/PSMB6/AGMAT/PSMA3/PSMD10/PSMB2/PAOX/PSMA4/PSMC3/ENOPH1/PSM…	83
69186	Lagging Strand Synthesis	19/1544	21/6748	8.02395e-11	2.23524e-09	1.63858e-09	PRIM1/PCNA/RFC4/RFC3/POLA1/RFC5/PRIM2/POLD2/POLD1/DNA2/POLD3/POLA2/RFC2/FEN1/RPA2/RPA3/LIG1/APEX1/RPA1	19
73937	Transcription-coupled NER (TC-NER)	31/1544	46/6748	1.41014e-10	3.81913e-09	2.79967e-09	PCNA/POLE2/RFC4/RFC3/RFC5/POLD2/POLD1/GTF2H3/POLD3/RFC2/GTF2H1/POLR2E/POLR2H/POLR2L/ERCC8/RPA2/POLR2D/MNAT1/RPA3/ERCC4/POLE/POLR2F/GTF2H2/GTF2H2C/LIG1/APEX1/POLR2J/POLR2I/POLR2G/RPA1/ERCC2	31
73885	Nucleotide Excision Repair	33/1544	51/6748	1.8562e-10	4.89134e-09	3.58567e-09	PCNA/POLE2/RFC4/RFC3/RFC5/POLD2/POLD1/GTF2H3/POLD3/RFC2/GTF2H1/POLR2E/POLR2H/POLR2L/ERCC8/RPA2/POLR2D/MNAT1/RPA3/ERCC4/POLE/POLR2F/GTF2H2/GTF2H2C/LIG1/DDB1/APEX1/DDB2/POLR2J/POLR2I/POLR2G/RPA1/ERCC2	33
68867	Assembly of the pre-replicative complex	37/1544	64/6748	1.55739e-09	3.99594e-08	2.92928e-08	CDC6/MCM3/MCM4/CDT1/MCM8/PSMB9/ORC5/ORC3/GMNN/PSMB5/PSME2/ORC1/ORC6/MCM6/MCM2/PSMD8/PSMB8/PSMA7/ORC2/PSMD4/MCM7/PSMD14/PSMA5/PSMD13/PSMD1/PSMB6/PSMA3/PSMD10/PSMB2/PSMA4/PSMC3/MCM5/PSMC2/PSMC5/PSMC4/PSMD2/PSMD3	37
446203	Asparagine N-linked glycosylation	56/1544	117/6748	1.96933e-09	4.92332e-08	3.6091e-08	GNPNAT1/GMPPA/DAD1/PREB/DPAGT1/MPI/DPM2/ALG8/SRD5A3/ALG14/CANX/DOLPP1/STT3A/EDEM3/MLEC/SEC24D/ALG1/MANEA/RPN1/SEC13/MAGT1/ALG3/NANS/ALG2/DHDDS/DDOST/MAN1A1/LMAN1/MVD/B4GALT3/PMM2/RFT1/CMAS/SLC35A1/RPN2/CALR/MGAT3/UGGT2/ALG5/FUT8/ALG6/ST3GAL4/GANAB/MGAT1/PMM1/CTSA/UGGT1/B4GALT2/SEC24A/MOGS/DOLK/DPM3/MGAT2/NEU1/GLB1/PDIA3	56
191273	Cholesterol biosynthesis	19/1544	23/6748	2.08497e-09	5.08212e-08	3.72551e-08	ARV1/DHCR24/FDPS/PMVK/EBP/MVK/HSD17B7/DHCR7/NSDHL/MVD/LSS/SQLE/LBR/MSMO1/HMGCS1/CYP51A1/FDFT1/HMGCR/TM7SF2	19
69300	Removal of licensing factors from origins	39/1544	70/6748	2.46098e-09	5.71299e-08	4.18798e-08	CDC6/MCM10/MCM3/CDK2/MCM4/CDT1/MCM8/PSMB9/ORC5/ORC3/GMNN/PSMB5/PSME2/ORC1/ORC6/MCM6/MCM2/PSMD8/PSMB8/PSMA7/ORC2/PSMD4/MCM7/PSMD14/PSMA5/PSMD13/PSMD1/PSMB6/PSMA3/PSMD10/PSMB2/PSMA4/PSMC3/MCM5/PSMC2/PSMC5/PSMC4/PSMD2/PSMD3	39
69304	Regulation of DNA replication	39/1544	70/6748	2.46098e-09	5.71299e-08	4.18798e-08	CDC6/MCM10/MCM3/CDK2/MCM4/CDT1/MCM8/PSMB9/ORC5/ORC3/GMNN/PSMB5/PSME2/ORC1/ORC6/MCM6/MCM2/PSMD8/PSMB8/PSMA7/ORC2/PSMD4/MCM7/PSMD14/PSMA5/PSMD13/PSMD1/PSMB6/PSMA3/PSMD10/PSMB2/PSMA4/PSMC3/MCM5/PSMC2/PSMC5/PSMC4/PSMD2/PSMD3	39
69183	Processive synthesis on the lagging strand	15/1544	16/6748	2.94693e-09	6.682e-08	4.89833e-08	PRIM1/PCNA/POLA1/PRIM2/POLD2/POLD1/DNA2/POLD3/POLA2/FEN1/RPA2/RPA3/LIG1/APEX1/RPA1	15
15869	Metabolism of nucleotides	42/1544	79/6748	4.07134e-09	9.02172e-08	6.61349e-08	RRM2/AK2/PAICS/TYMS/NUDT5/GLRX/DUT/ADSL/PPAT/TK1/DTYMK/NME1/GART/DGUOK/CAD/UCK2/TXN/RRM1/ATIC/ADAL/PFAS/IMPDH2/ITPA/HPRT1/UMPS/TK2/ADA/GPX1/IMPDH1/TXNRD1/PNP/GSR/CTPS1/NUDT9/ADK/CAT/APRT/GMPS/NUDT15/TYMP/DHODH/NUDT1	42
69205	G1/S-Specific Transcription	13/1544	13/6748	4.53067e-09	9.81646e-08	7.19609e-08	CDC6/RRM2/CDK1/DHFR/TYMS/CDC45/PCNA/CDT1/POLA1/CCNE1/ORC1/CCNA1/FBXO5	13
174143	APC/C-mediated degradation of cell cycle proteins	42/1544	80/6748	6.69963e-09	1.38982e-07	1.01882e-07	CCNB1/CDK1/AURKA/BUB1B/CDC20/UBE2C/AURKB/PLK1/CDK2/NEK2/PSMB9/PTTG1/MAD2L1/PSMB5/PSME2/SKP2/PSMD8/PSMB8/PSMA7/PSMD4/FBXO5/PSMD14/ANAPC11/PSMA5/CDC26/PSMD13/CDC23/BUB3/PSMD1/PSMB6/PSMA3/ANAPC5/PSMD10/PSMB2/PSMA4/PSMC3/PSMC2/ANAPC1/PSMC5/PSMC4/PSMD2/PSMD3	42
453276	Regulation of mitotic cell cycle	42/1544	80/6748	6.69963e-09	1.38982e-07	1.01882e-07	CCNB1/CDK1/AURKA/BUB1B/CDC20/UBE2C/AURKB/PLK1/CDK2/NEK2/PSMB9/PTTG1/MAD2L1/PSMB5/PSME2/SKP2/PSMD8/PSMB8/PSMA7/PSMD4/FBXO5/PSMD14/ANAPC11/PSMA5/CDC26/PSMD13/CDC23/BUB3/PSMD1/PSMB6/PSMA3/ANAPC5/PSMD10/PSMB2/PSMA4/PSMC3/PSMC2/ANAPC1/PSMC5/PSMC4/PSMD2/PSMD3	42
379716	Cytosolic tRNA aminoacylation	19/1544	24/6748	7.85812e-09	1.59618e-07	1.1701e-07	AARS/FARSB/WARS/AIMP2/FARSA/LARS/IARS/CARS/TARS/DARS/VARS/EPRS/YARS/MARS/GARS/PPA1/SARS/EEF1E1/NARS	19
109970	Global Genomic NER (GG-NER)	24/1544	35/6748	1.04942e-08	2.08812e-07	1.53073e-07	PCNA/POLE2/RFC4/RFC3/RFC5/POLD2/POLD1/GTF2H3/POLD3/RFC2/GTF2H1/RPA2/MNAT1/RPA3/ERCC4/POLE/GTF2H2/GTF2H2C/LIG1/DDB1/APEX1/DDB2/RPA1/ERCC2	24
611105	Respiratory electron transport	40/1544	76/6748	1.39872e-08	2.72751e-07	1.99944e-07	NDUFA8/ETFA/SDHC/UQCRC1/NDUFS7/NDUFB10/COX5A/NDUFS2/ETFB/NDUFV1/NDUFS8/NDUFB7/SDHD/UQCR10/NDUFA12/NDUFAB1/CYC1/CYCS/NDUFB6/NDUFS1/NDUFV3/NDUFB3/COX8A/SDHB/UQCR11/ETFDH/NDUFA3/COX6B1/NDUFB5/UQCRQ/NDUFC2/NDUFS6/NDUFA11/NDUFS5/COX6A1/NDUFA6/NDUFB2/NDUFA2/NDUFC1/COX7B	40
68949	Orc1 removal from chromatin	37/1544	68/6748	1.50702e-08	2.82565e-07	2.07138e-07	CDC6/MCM3/CDK2/MCM4/CDT1/MCM8/PSMB9/ORC5/ORC3/PSMB5/PSME2/ORC1/ORC6/MCM6/MCM2/PSMD8/PSMB8/PSMA7/ORC2/PSMD4/MCM7/PSMD14/PSMA5/PSMD13/PSMD1/PSMB6/PSMA3/PSMD10/PSMB2/PSMA4/PSMC3/MCM5/PSMC2/PSMC5/PSMC4/PSMD2/PSMD3	37
69052	Switching of origins to a post-replicative state	37/1544	68/6748	1.50702e-08	2.82565e-07	2.07138e-07	CDC6/MCM3/CDK2/MCM4/CDT1/MCM8/PSMB9/ORC5/ORC3/PSMB5/PSME2/ORC1/ORC6/MCM6/MCM2/PSMD8/PSMB8/PSMA7/ORC2/PSMD4/MCM7/PSMD14/PSMA5/PSMD13/PSMD1/PSMB6/PSMA3/PSMD10/PSMB2/PSMA4/PSMC3/MCM5/PSMC2/PSMC5/PSMC4/PSMD2/PSMD3	37
73933	Resolution of Abasic Sites (AP sites)	22/1544	31/6748	1.62506e-08	2.98949e-07	2.19148e-07	PCNA/RFC4/UNG/RFC3/RFC5/OGG1/POLD2/POLD1/SMUG1/POLD3/RFC2/FEN1/NTHL1/RPA2/PARP1/RPA3/MPG/LIG1/XRCC1/APEX1/RPA1/PARG	22
109979	Gap-filling DNA repair synthesis and ligation in TC-NER	15/1544	17/6748	1.9721e-08	3.496e-07	2.56279e-07	PCNA/POLE2/RFC4/RFC3/RFC5/POLD2/POLD1/POLD3/RFC2/RPA2/RPA3/POLE/LIG1/APEX1/RPA1	15
74969	Gap-filling DNA repair synthesis and ligation in GG-NER	15/1544	17/6748	1.9721e-08	3.496e-07	2.56279e-07	PCNA/POLE2/RFC4/RFC3/RFC5/POLD2/POLD1/POLD3/RFC2/RPA2/RPA3/POLE/LIG1/APEX1/RPA1	15
110373	Resolution of AP sites via the multiple-nucleotide patch replacement pathway	16/1544	19/6748	2.50565e-08	4.36251e-07	3.198e-07	PCNA/RFC4/RFC3/RFC5/POLD2/POLD1/POLD3/RFC2/FEN1/RPA2/PARP1/RPA3/LIG1/APEX1/RPA1/PARG	16
73884	Base Excision Repair	22/1544	32/6748	4.07898e-08	6.9772e-07	5.11473e-07	PCNA/RFC4/UNG/RFC3/RFC5/OGG1/POLD2/POLD1/SMUG1/POLD3/RFC2/FEN1/NTHL1/RPA2/PARP1/RPA3/MPG/LIG1/XRCC1/APEX1/RPA1/PARG	22
69166	Removal of the Flap Intermediate	13/1544	14/6748	5.00406e-08	8.41199e-07	6.16652e-07	PRIM1/PCNA/POLA1/PRIM2/POLD2/POLD1/DNA2/POLD3/POLA2/FEN1/RPA2/RPA3/RPA1	13
163200	Respiratory electron transport, ATP synthesis by chemiosmotic coupling, and heat production by uncoupling proteins.	47/1544	99/6748	5.42715e-08	8.9686e-07	6.57455e-07	NDUFA8/ETFA/SDHC/UQCRC1/ATP5G1/NDUFS7/NDUFB10/COX5A/ATP5G3/NDUFS2/ETFB/ATP5C1/NDUFV1/NDUFS8/NDUFB7/SDHD/UQCR10/NDUFA12/ATP5J/NDUFAB1/CYC1/CYCS/ATP5J2/ATP5F1/NDUFB6/NDUFS1/NDUFV3/NDUFB3/COX8A/ATP5H/SDHB/UQCR11/ETFDH/NDUFA3/COX6B1/NDUFB5/UQCRQ/NDUFC2/NDUFS6/NDUFA11/NDUFS5/COX6A1/NDUFA6/NDUFB2/NDUFA2/NDUFC1/COX7B	47
176814	Activation of APC/C and APC/C:Cdc20 mediated degradation of mitotic proteins	37/1544	71/6748	6.88533e-08	1.11887e-06	8.202e-07	CCNB1/CDK1/BUB1B/CDC20/UBE2C/PLK1/NEK2/PSMB9/PTTG1/MAD2L1/PSMB5/PSME2/PSMD8/PSMB8/PSMA7/PSMD4/PSMD14/ANAPC11/PSMA5/CDC26/PSMD13/CDC23/BUB3/PSMD1/PSMB6/PSMA3/ANAPC5/PSMD10/PSMB2/PSMA4/PSMC3/PSMC2/ANAPC1/PSMC5/PSMC4/PSMD2/PSMD3	37
5358508	Mismatch Repair	14/1544	16/6748	7.67528e-08	1.22679e-06	8.99313e-07	EXO1/PCNA/MSH2/POLD2/POLD1/POLD3/MLH1/RPA2/RPA3/LIG1/MSH6/APEX1/MSH3/RPA1	14
176974	Unwinding of DNA	11/1544	11/6748	8.75448e-08	1.37671e-06	1.00922e-06	GINS1/MCM3/MCM4/CDC45/MCM8/GINS4/GINS2/MCM6/MCM2/MCM7/MCM5	11
70326	Glucose metabolism	37/1544	72/6748	1.10785e-07	1.71453e-06	1.25686e-06	PFKFB4/GYS1/TPI1/PGAM1/SLC25A11/PCK2/ENO1/GOT1/GAPDH/GPI/PFKP/GOT2/UGP2/SLC25A12/PGK1/PKM/ALDOC/MDH1/PGM1/PGM2/PYGB/SLC25A10/ALDOA/GYG1/MDH2/HK2/GBE1/SLC25A1/PRKACA/CALM2/CALM3/ENO2/PFKM/PHKA1/PC/HK1/PPP2R5D	37
176409	APC/C:Cdc20 mediated degradation of mitotic proteins	36/1544	70/6748	1.60376e-07	2.44323e-06	1.79104e-06	CCNB1/CDK1/BUB1B/CDC20/UBE2C/NEK2/PSMB9/PTTG1/MAD2L1/PSMB5/PSME2/PSMD8/PSMB8/PSMA7/PSMD4/PSMD14/ANAPC11/PSMA5/CDC26/PSMD13/CDC23/BUB3/PSMD1/PSMB6/PSMA3/ANAPC5/PSMD10/PSMB2/PSMA4/PSMC3/PSMC2/ANAPC1/PSMC5/PSMC4/PSMD2/PSMD3	36
109977	Repair synthesis for gap-filling by DNA polymerase in TC-NER	13/1544	15/6748	2.96182e-07	4.24673e-06	3.11312e-06	PCNA/POLE2/RFC4/RFC3/RFC5/POLD2/POLD1/POLD3/RFC2/RPA2/RPA3/POLE/RPA1	13
5358565	Mismatch repair (MMR) directed by MSH2:MSH6 (MutSalpha)	13/1544	15/6748	2.96182e-07	4.24673e-06	3.11312e-06	EXO1/PCNA/MSH2/POLD2/POLD1/POLD3/MLH1/RPA2/RPA3/LIG1/MSH6/APEX1/RPA1	13
5358606	Mismatch repair (MMR) directed by MSH2:MSH3 (MutSbeta)	13/1544	15/6748	2.96182e-07	4.24673e-06	3.11312e-06	EXO1/PCNA/MSH2/POLD2/POLD1/POLD3/MLH1/RPA2/RPA3/LIG1/APEX1/MSH3/RPA1	13
74967	Repair synthesis of patch ~27-30 bases long by DNA polymerase	13/1544	15/6748	2.96182e-07	4.24673e-06	3.11312e-06	PCNA/POLE2/RFC4/RFC3/RFC5/POLD2/POLD1/POLD3/RFC2/RPA2/RPA3/POLE/RPA1	13
189445	Metabolism of porphyrins	14/1544	17/6748	3.42901e-07	4.77613e-06	3.5012e-06	HMBS/CPOX/COX15/BLVRB/HMOX2/UROD/FECH/ALAD/HMOX1/ALAS1/UROS/COX10/PPOX/BLVRA	14
5651801	PCNA-Dependent Long Patch Base Excision Repair	14/1544	17/6748	3.42901e-07	4.77613e-06	3.5012e-06	PCNA/RFC4/RFC3/RFC5/POLD2/POLD1/POLD3/RFC2/FEN1/RPA2/RPA3/LIG1/APEX1/RPA1	14
195258	RHO GTPase Effectors	87/1544	234/6748	3.6164e-07	4.96619e-06	3.64053e-06	BUB1/CENPF/ZWINT/SKA1/SGO2/BUB1B/KIF14/CDC20/BIRC5/CENPE/KIF2C/AURKB/CDCA8/CENPI/PLK1/SPC25/CENPA/CENPM/NUF2/SPDL1/NDC80/DIAPH3/NUP43/CENPN/CIT/ARPC5/CENPQ/CDC25C/SPC24/CENPU/IQGAP3/ACTG1/DAAM1/SKA2/ZWILCH/CENPK/MAD2L1/INCENP/NUP37/CENPH/NCKIPSD/RAC2/SGO1/ZW10/MYL9/CENPO/ARPC4/CKAP5/SEC13/CENPP/YWHAG/ACTB/YWHAE/DSN1/BUB3/KNL1/PRC1/CENPS/IQGAP1/NCF2/KIF18A/RHOQ/CALM2/CALM3/ITGB3BP/BRK1/IQGAP2/CENP…	87
68827	CDT1 association with the CDC6:ORC:origin complex	31/1544	58/6748	3.81867e-07	5.17111e-06	3.79075e-06	CDC6/CDT1/MCM8/PSMB9/ORC5/ORC3/GMNN/PSMB5/PSME2/ORC1/ORC6/PSMD8/PSMB8/PSMA7/ORC2/PSMD4/PSMD14/PSMA5/PSMD13/PSMD1/PSMB6/PSMA3/PSMD10/PSMB2/PSMA4/PSMC3/PSMC2/PSMC5/PSMC4/PSMD2/PSMD3	31
176408	Regulation of APC/C activators between G1/S and early anaphase	37/1544	75/6748	4.24442e-07	5.66892e-06	4.15568e-06	CCNB1/CDK1/BUB1B/CDC20/UBE2C/PLK1/CDK2/PSMB9/MAD2L1/PSMB5/PSME2/PSMD8/PSMB8/PSMA7/PSMD4/FBXO5/PSMD14/ANAPC11/PSMA5/CDC26/PSMD13/CDC23/BUB3/PSMD1/PSMB6/PSMA3/ANAPC5/PSMD10/PSMB2/PSMA4/PSMC3/PSMC2/ANAPC1/PSMC5/PSMC4/PSMD2/PSMD3	37
162906	HIV Infection	82/1544	218/6748	4.49462e-07	5.92196e-06	4.34117e-06	AP1S1/RANBP1/NUP43/PSMB9/RCC1/XRCC4/GTF2H3/AP2S1/NUP37/PSMB5/GTF2H1/PSME2/POLR2E/POLR2H/POLR2L/AAAS/PSMD8/PSMB8/GTF2A1/PSMA7/BANF1/PSMD4/PSMD14/RAN/SLC25A4/TAF12/SSRP1/PSMA5/PSMD13/POLR2D/NUP35/MNAT1/PPIA/PSMD1/CHMP5/CCR5/CHMP6/AP2M1/NPM1/TAF5/PSMB6/PSMA3/HMGA1/POLR2F/PSMD10/GTF2H2/GTF2H2C/AP1M1/PSMB2/PSMA4/TAF6/NELFB/SLC25A5/NUP50/KPNB1/VPS37C/XPO1/PSMC3/APOBEC3G/PSMC2/NELFE/AP2B1/TAF4/GTF2E1/NU…	82
157579	Telomere Maintenance	26/1544	46/6748	7.95891e-07	1.03466e-05	7.5847e-06	PRIM1/PCNA/POLE2/RFC4/RFC3/POLA1/RFC5/PRIM2/POLD2/POLD1/DNA2/POLD3/POT1/POLA2/RFC2/FEN1/TERT/RPA2/RPA3/ACD/POLE/LIG1/DKC1/APEX1/HIST1H4J/RPA1	26
70263	Gluconeogenesis	20/1544	31/6748	8.28652e-07	1.04504e-05	7.66079e-06	TPI1/PGAM1/SLC25A11/PCK2/ENO1/GOT1/GAPDH/GPI/GOT2/SLC25A12/PGK1/ALDOC/MDH1/SLC25A10/ALDOA/MDH2/SLC25A1/PRKACA/ENO2/PC	20
174414	Processive synthesis on the C-strand of the telomere	11/1544	12/6748	8.31409e-07	1.04504e-05	7.66079e-06	PCNA/POLD2/POLD1/DNA2/POLD3/FEN1/RPA2/RPA3/LIG1/APEX1/RPA1	11
179419	APC:Cdc20 mediated degradation of cell cycle proteins prior to satisfation of the cell cycle checkpoint	34/1544	68/6748	8.3603e-07	1.04504e-05	7.66079e-06	CDK1/BUB1B/CDC20/UBE2C/NEK2/PSMB9/MAD2L1/PSMB5/PSME2/PSMD8/PSMB8/PSMA7/PSMD4/PSMD14/ANAPC11/PSMA5/CDC26/PSMD13/CDC23/BUB3/PSMD1/PSMB6/PSMA3/ANAPC5/PSMD10/PSMB2/PSMA4/PSMC3/PSMC2/ANAPC1/PSMC5/PSMC4/PSMD2/PSMD3	34
174411	Polymerase switching on the C-strand of the telomere	12/1544	14/6748	1.13197e-06	1.36256e-05	9.9884e-06	PRIM1/PCNA/RFC4/RFC3/POLA1/RFC5/PRIM2/POLD2/POLD1/POLD3/POLA2/RFC2	12
69091	Polymerase switching	12/1544	14/6748	1.13197e-06	1.36256e-05	9.9884e-06	PRIM1/PCNA/RFC4/RFC3/POLA1/RFC5/PRIM2/POLD2/POLD1/POLD3/POLA2/RFC2	12
69109	Leading Strand Synthesis	12/1544	14/6748	1.13197e-06	1.36256e-05	9.9884e-06	PRIM1/PCNA/RFC4/RFC3/POLA1/RFC5/PRIM2/POLD2/POLD1/POLD3/POLA2/RFC2	12
174178	APC/C:Cdh1 mediated degradation of Cdc20 and other APC/C:Cdh1 targeted proteins in late mitosis/early G1	34/1544	69/6748	1.29003e-06	1.53388e-05	1.12443e-05	AURKA/CDC20/UBE2C/AURKB/PLK1/PSMB9/PTTG1/PSMB5/PSME2/SKP2/PSMD8/PSMB8/PSMA7/PSMD4/PSMD14/ANAPC11/PSMA5/CDC26/PSMD13/CDC23/PSMD1/PSMB6/PSMA3/ANAPC5/PSMD10/PSMB2/PSMA4/PSMC3/PSMC2/ANAPC1/PSMC5/PSMC4/PSMD2/PSMD3	34
174184	Cdc20:Phospho-APC/C mediated degradation of Cyclin A	33/1544	67/6748	1.86909e-06	2.19562e-05	1.60953e-05	CDK1/BUB1B/CDC20/UBE2C/PSMB9/MAD2L1/PSMB5/PSME2/PSMD8/PSMB8/PSMA7/PSMD4/PSMD14/ANAPC11/PSMA5/CDC26/PSMD13/CDC23/BUB3/PSMD1/PSMB6/PSMA3/ANAPC5/PSMD10/PSMB2/PSMA4/PSMC3/PSMC2/ANAPC1/PSMC5/PSMC4/PSMD2/PSMD3	33
3299685	Detoxification of Reactive Oxygen Species	18/1544	28/6748	3.22504e-06	3.74335e-05	2.74412e-05	PRDX3/PRDX5/TXN2/PRDX1/PRDX2/TXN/P4HB/GSTP1/GPX1/ERO1A/TXNRD1/CYCS/GSR/ATOX1/CAT/SOD1/TXNRD2/GPX7	18
189451	Heme biosynthesis	10/1544	11/6748	3.35444e-06	3.84447e-05	2.81824e-05	HMBS/CPOX/COX15/UROD/FECH/ALAD/ALAS1/UROS/COX10/PPOX	10
453274	Mitotic G2-G2/M phases	47/1544	111/6748	3.39102e-06	3.84447e-05	2.81824e-05	CCNB1/CENPF/CDK1/AURKA/CCNA2/FOXM1/LIN9/PLK1/CDK2/PKMYT1/CCNB2/NEK2/CDC25A/CEP41/CENPJ/TUBG1/CDC25C/DYNC1I2/E2F1/PLK4/DYNLL1/ODF2/TUBB/CEP78/E2F3/LIN52/CETN2/CCNA1/CKAP5/BORA/YWHAG/TUBB4B/YWHAE/MNAT1/TUBG2/CEP250/PRKACA/MYBL2/SSNA1/TUBA4A/CEP72/HSP90AA1/CEP76/DCTN1/RAB8A/PPP2R1A/PRKAR2B	47
69202	Cyclin E associated events during G1/S transition	30/1544	61/6748	5.69086e-06	6.37769e-05	4.67525e-05	CDK2/PKMYT1/CDC25A/CKS1B/PSMB9/CCNE1/PSMB5/PSME2/CCNE2/SKP2/PSMD8/PSMB8/PSMA7/PSMD4/PSMD14/PSMA5/PSMD13/MNAT1/PSMD1/PSMB6/PSMA3/PSMD10/PSMB2/PSMA4/PSMC3/PSMC2/PSMC5/PSMC4/PSMD2/PSMD3	30
1655829	Regulation of cholesterol biosynthesis by SREBP (SREBF)	22/1544	39/6748	5.91783e-06	6.55668e-05	4.80646e-05	FDPS/PMVK/ELOVL6/MVK/FASN/SEC24D/DHCR7/RAN/INSIG1/MVD/MBTPS2/LSS/SQLE/HMGCS1/KPNB1/NFYA/CYP51A1/FDFT1/HMGCR/NFYC/SEC24A/TM7SF2	22
167161	HIV Transcription Initiation	24/1544	45/6748	8.35556e-06	8.66667e-05	6.35322e-05	GTF2H3/GTF2H1/POLR2E/POLR2H/POLR2L/GTF2A1/TAF12/POLR2D/MNAT1/TAF5/POLR2F/GTF2H2/GTF2H2C/TAF6/TAF4/GTF2E1/TAF9B/AK6/POLR2J/GTF2F2/GTF2A2/POLR2I/POLR2G/ERCC2	24
167162	RNA Polymerase II HIV Promoter Escape	24/1544	45/6748	8.35556e-06	8.66667e-05	6.35322e-05	GTF2H3/GTF2H1/POLR2E/POLR2H/POLR2L/GTF2A1/TAF12/POLR2D/MNAT1/TAF5/POLR2F/GTF2H2/GTF2H2C/TAF6/TAF4/GTF2E1/TAF9B/AK6/POLR2J/GTF2F2/GTF2A2/POLR2I/POLR2G/ERCC2	24
73776	RNA Polymerase II Promoter Escape	24/1544	45/6748	8.35556e-06	8.66667e-05	6.35322e-05	GTF2H3/GTF2H1/POLR2E/POLR2H/POLR2L/GTF2A1/TAF12/POLR2D/MNAT1/TAF5/POLR2F/GTF2H2/GTF2H2C/TAF6/TAF4/GTF2E1/TAF9B/AK6/POLR2J/GTF2F2/GTF2A2/POLR2I/POLR2G/ERCC2	24
73779	RNA Polymerase II Transcription Pre-Initiation And Promoter Opening	24/1544	45/6748	8.35556e-06	8.66667e-05	6.35322e-05	GTF2H3/GTF2H1/POLR2E/POLR2H/POLR2L/GTF2A1/TAF12/POLR2D/MNAT1/TAF5/POLR2F/GTF2H2/GTF2H2C/TAF6/TAF4/GTF2E1/TAF9B/AK6/POLR2J/GTF2F2/GTF2A2/POLR2I/POLR2G/ERCC2	24
75953	RNA Polymerase II Transcription Initiation	24/1544	45/6748	8.35556e-06	8.66667e-05	6.35322e-05	GTF2H3/GTF2H1/POLR2E/POLR2H/POLR2L/GTF2A1/TAF12/POLR2D/MNAT1/TAF5/POLR2F/GTF2H2/GTF2H2C/TAF6/TAF4/GTF2E1/TAF9B/AK6/POLR2J/GTF2F2/GTF2A2/POLR2I/POLR2G/ERCC2	24
76042	RNA Polymerase II Transcription Initiation And Promoter Clearance	24/1544	45/6748	8.35556e-06	8.66667e-05	6.35322e-05	GTF2H3/GTF2H1/POLR2E/POLR2H/POLR2L/GTF2A1/TAF12/POLR2D/MNAT1/TAF5/POLR2F/GTF2H2/GTF2H2C/TAF6/TAF4/GTF2E1/TAF9B/AK6/POLR2J/GTF2F2/GTF2A2/POLR2I/POLR2G/ERCC2	24
597592	Post-translational protein modification	103/1544	309/6748	1.1265e-05	0.000115614	8.47525e-05	BRCA1/GAS6/GNPNAT1/GMPPA/DAD1/PREB/DPAGT1/NUP43/BLM/XRCC4/PIGM/MPI/DPM2/C1GALT1C1/ALG8/PIGK/SRD5A3/PIGN/ALG14/PIGU/NUP37/CANX/DOLPP1/STT3A/EDEM3/AAAS/MLEC/VKORC1/SEC24D/CETN2/SAE1/ALG1/MANEA/RPN1/SEC13/MAGT1/ALG3/PIGV/NANS/ALG2/ARSK/DHDDS/DDOST/MAN1A1/GALNT14/LMAN1/PIGX/DPH2/MUC1/MVD/NUP35/B4GALT3/PMM2/PARP1/NSMCE1/RFT1/PIGF/CMAS/SLC35A1/RPN2/PIGP/CALR/CBX8/CBX2/NSMCE2/MGAT3/UGGT2/ALG5/FUT8/GPAA1…	103
69275	G2/M Transition	45/1544	109/6748	1.21019e-05	0.00012291	9.01009e-05	CCNB1/CENPF/CDK1/AURKA/CCNA2/FOXM1/LIN9/PLK1/CDK2/PKMYT1/CCNB2/NEK2/CDC25A/CEP41/CENPJ/TUBG1/CDC25C/DYNC1I2/PLK4/DYNLL1/ODF2/TUBB/CEP78/LIN52/CETN2/CCNA1/CKAP5/BORA/YWHAG/TUBB4B/YWHAE/MNAT1/TUBG2/CEP250/PRKACA/MYBL2/SSNA1/TUBA4A/CEP72/HSP90AA1/CEP76/DCTN1/RAB8A/PPP2R1A/PRKAR2B	45
113507	E2F-enabled inhibition of pre-replication complex formation	9/1544	10/6748	1.34212e-05	0.000133527	9.78836e-05	CCNB1/CDK1/MCM8/CDC25A/ORC5/ORC3/ORC1/ORC6/ORC2	9
174437	Removal of the Flap Intermediate from the C-strand	9/1544	10/6748	1.34212e-05	0.000133527	9.78836e-05	PCNA/POLD2/POLD1/DNA2/POLD3/FEN1/RPA2/RPA3/RPA1	9
450408	AUF1 (hnRNP D0) destabilizes mRNA	27/1544	55/6748	1.73648e-05	0.00017068	0.00012512	PSMB9/HSPA8/PSMB5/PSME2/PSMD8/PSMB8/PSMA7/PSMD4/PSMD14/PSMA5/PSMD13/HSPA1A/PSMD1/HSPA1B/PSMB6/PSMA3/PSMD10/PSMB2/PSMA4/PSMC3/PSMC2/PSMC5/PSMC4/PSMD2/PSMD3/EIF4G1/HSPB1	27
71406	Pyruvate metabolism and Citric Acid (TCA) cycle	22/1544	41/6748	1.75057e-05	0.00017068	0.00012512	PDP2/LDHA/FH/PDHX/L2HGDH/SDHC/SUCLA2/PDHB/BSG/SDHD/LDHB/DLAT/OGDH/SLC16A3/MDH2/SUCLG1/NNT/SDHB/ACO2/SLC16A1/IDH2/PDHA1	22
174154	APC/C:Cdc20 mediated degradation of Securin	30/1544	64/6748	1.90667e-05	0.000184059	0.000134927	CDC20/UBE2C/PSMB9/PTTG1/PSMB5/PSME2/PSMD8/PSMB8/PSMA7/PSMD4/PSMD14/ANAPC11/PSMA5/CDC26/PSMD13/CDC23/PSMD1/PSMB6/PSMA3/ANAPC5/PSMD10/PSMB2/PSMA4/PSMC3/PSMC2/ANAPC1/PSMC5/PSMC4/PSMD2/PSMD3	30
73890	Double-Strand Break Repair	14/1544	21/6748	2.27262e-05	0.000217236	0.000159248	BRCA1/RAD51/XRCC4/H2AFX/RAD50/RPA2/RPA3/LIG1/MRE11A/XRCC5/APEX1/RAD52/PRKDC/RPA1	14
5620912	Anchoring of the basal body to the plasma membrane	38/1544	89/6748	2.30772e-05	0.000218449	0.000160137	CDK1/PLK1/NEK2/CEP41/MKS1/KIF24/CENPJ/TUBG1/DYNC1I2/PLK4/DYNLL1/ODF2/TUBB/CEP162/CEP78/CETN2/RPGRIP1L/CKAP5/YWHAG/TUBB4B/YWHAE/SCLT1/B9D1/CEP97/CEP250/PRKACA/SSNA1/TUBA4A/CEP72/NPHP4/HSP90AA1/CEP76/CEP83/CEP89/DCTN1/RAB8A/PPP2R1A/PRKAR2B	38
2426168	Activation of gene expression by SREBF (SREBP)	16/1544	26/6748	2.57996e-05	0.000241872	0.000177307	FDPS/PMVK/ELOVL6/MVK/FASN/DHCR7/MVD/LSS/SQLE/HMGCS1/NFYA/CYP51A1/FDFT1/HMGCR/NFYC/TM7SF2	16
162909	Host Interactions of HIV factors	49/1544	126/6748	3.43083e-05	0.000318577	0.000233537	AP1S1/RANBP1/NUP43/PSMB9/RCC1/AP2S1/NUP37/PSMB5/PSME2/AAAS/PSMD8/PSMB8/PSMA7/BANF1/PSMD4/PSMD14/RAN/SLC25A4/PSMA5/PSMD13/NUP35/PPIA/PSMD1/AP2M1/NPM1/PSMB6/PSMA3/HMGA1/PSMD10/AP1M1/PSMB2/PSMA4/SLC25A5/NUP50/KPNB1/XPO1/PSMC3/APOBEC3G/PSMC2/AP2B1/NUP160/TCEB1/PSMC5/NUP107/AP2A1/PSMC4/PSMD2/PSMD3/RBX1	49
70895	Branched-chain amino acid catabolism	12/1544	17/6748	3.80966e-05	0.000350417	0.000256878	ACAT1/BCAT2/ALDH6A1/HIBCH/BCAT1/HIBADH/BCKDHB/HSD17B10/MCCC2/DBT/MCCC1/IVD	12
174084	Autodegradation of Cdh1 by Cdh1:APC/C	28/1544	60/6748	3.98135e-05	0.000362787	0.000265946	UBE2C/PSMB9/PSMB5/PSME2/PSMD8/PSMB8/PSMA7/PSMD4/PSMD14/ANAPC11/PSMA5/CDC26/PSMD13/CDC23/PSMD1/PSMB6/PSMA3/ANAPC5/PSMD10/PSMB2/PSMA4/PSMC3/PSMC2/ANAPC1/PSMC5/PSMC4/PSMD2/PSMD3	28
606279	Deposition of new CENPA-containing nucleosomes at the centromere	22/1544	43/6748	4.64683e-05	0.000415656	0.000304703	RUVBL1/HJURP/CENPI/CENPA/CENPM/CENPN/CENPQ/CENPU/CENPW/OIP5/CENPK/MIS18A/CENPH/CENPO/CENPX/CENPP/KNL1/CENPS/NPM1/ITGB3BP/CENPL/HIST1H4J	22
774815	Nucleosome assembly	22/1544	43/6748	4.64683e-05	0.000415656	0.000304703	RUVBL1/HJURP/CENPI/CENPA/CENPM/CENPN/CENPQ/CENPU/CENPW/OIP5/CENPK/MIS18A/CENPH/CENPO/CENPX/CENPP/KNL1/CENPS/NPM1/ITGB3BP/CENPL/HIST1H4J	22
983189	Kinesins	14/1544	22/6748	4.93534e-05	0.000437451	0.000320679	KIFC1/RACGAP1/CENPE/KIF2C/KIF23/KIF15/KIF11/KIF4A/KIFAP3/KIF18A/KIF3C/KIF22/KIF3B/KIF2A	14
70171	Glycolysis	16/1544	27/6748	4.99244e-05	0.000438525	0.000321467	PFKFB4/TPI1/PGAM1/ENO1/GAPDH/GPI/PFKP/PGK1/PKM/ALDOC/ALDOA/HK2/ENO2/PFKM/HK1/PPP2R5D	16
187577	SCF(Skp2)-mediated degradation of p27/p21	25/1544	52/6748	5.53225e-05	0.000469038	0.000343835	CDK2/CKS1B/PSMB9/PSMB5/PSME2/SKP2/PSMD8/PSMB8/PSMA7/PSMD4/PSMD14/PSMA5/PSMD13/PSMD1/PSMB6/PSMA3/PSMD10/PSMB2/PSMA4/PSMC3/PSMC2/PSMC5/PSMC4/PSMD2/PSMD3	25
69601	Ubiquitin Mediated Degradation of Phosphorylated Cdc25A	25/1544	52/6748	5.53225e-05	0.000469038	0.000343835	CDC25A/PSMB9/PSMB5/PSME2/CHEK1/PSMD8/PSMB8/CHEK2/PSMA7/PSMD4/PSMD14/PSMA5/PSMD13/PSMD1/PSMB6/PSMA3/PSMD10/PSMB2/PSMA4/PSMC3/PSMC2/PSMC5/PSMC4/PSMD2/PSMD3	25
69610	p53-Independent DNA Damage Response	25/1544	52/6748	5.53225e-05	0.000469038	0.000343835	CDC25A/PSMB9/PSMB5/PSME2/CHEK1/PSMD8/PSMB8/CHEK2/PSMA7/PSMD4/PSMD14/PSMA5/PSMD13/PSMD1/PSMB6/PSMA3/PSMD10/PSMB2/PSMA4/PSMC3/PSMC2/PSMC5/PSMC4/PSMD2/PSMD3	25
69613	p53-Independent G1/S DNA damage checkpoint	25/1544	52/6748	5.53225e-05	0.000469038	0.000343835	CDC25A/PSMB9/PSMB5/PSME2/CHEK1/PSMD8/PSMB8/CHEK2/PSMA7/PSMD4/PSMD14/PSMA5/PSMD13/PSMD1/PSMB6/PSMA3/PSMD10/PSMB2/PSMA4/PSMC3/PSMC2/PSMC5/PSMC4/PSMD2/PSMD3	25
69615	G1/S DNA Damage Checkpoints	27/1544	58/6748	5.75385e-05	0.000483621	0.000354525	CDK2/CDC25A/PSMB9/PSMB5/PSME2/CHEK1/PSMD8/PSMB8/CHEK2/PSMA7/PSMD4/PSMD14/PSMA5/PSMD13/PSMD1/PSMB6/PSMA3/PSMD10/PSMB2/PSMA4/PSMC3/PSMC2/TP53/PSMC5/PSMC4/PSMD2/PSMD3	27
73817	Purine ribonucleoside monophosphate biosynthesis	9/1544	11/6748	5.87214e-05	0.000489345	0.000358721	PAICS/ADSL/PPAT/GART/ATIC/PFAS/IMPDH2/IMPDH1/GMPS	9
5617833	Assembly of the primary cilium	59/1544	163/6748	6.83289e-05	0.000564582	0.000413874	CDK1/PLK1/NEK2/IFT46/CEP41/MKS1/BBS7/KIF24/CENPJ/TUBG1/DYNC1I2/PLK4/DYNLL1/ODF2/TUBB/PDE6D/CEP162/CEP78/ARL13B/CETN2/RPGRIP1L/CKAP5/IFT81/ARL6/ARF4/ARL3/YWHAG/DYNC2LI1/TUBB4B/YWHAE/SCLT1/WDR34/B9D1/KIFAP3/DYNLRB1/TTC26/CEP97/CEP250/PRKACA/HSPB11/UNC119B/KIF3C/SSNA1/TUBA4A/CEP72/NPHP4/HSP90AA1/CEP76/CEP83/IFT74/KIF3B/CEP89/DCTN1/IFT22/IFT52/RAB8A/PPP2R1A/PRKAR2B/IFT27	59
73847	Purine metabolism	18/1544	33/6748	7.69986e-05	0.000630871	0.000462468	PAICS/ADSL/PPAT/GART/DGUOK/ATIC/ADAL/PFAS/IMPDH2/HPRT1/ADA/GPX1/IMPDH1/PNP/ADK/CAT/APRT/GMPS	18
350562	Regulation of ornithine decarboxylase (ODC)	24/1544	50/6748	8.02803e-05	0.000646886	0.000474209	NQO1/OAZ1/PSMB9/PSMB5/PSME2/PSMD8/PSMB8/PSMA7/PSMD4/PSMD14/PSMA5/PSMD13/PSMD1/PSMB6/PSMA3/PSMD10/PSMB2/PSMA4/PSMC3/PSMC2/PSMC5/PSMC4/PSMD2/PSMD3	24
69017	CDK-mediated phosphorylation and removal of Cdc6	24/1544	50/6748	8.02803e-05	0.000646886	0.000474209	CDC6/CDK2/PSMB9/PSMB5/PSME2/PSMD8/PSMB8/PSMA7/PSMD4/PSMD14/PSMA5/PSMD13/PSMD1/PSMB6/PSMA3/PSMD10/PSMB2/PSMA4/PSMC3/PSMC2/PSMC5/PSMC4/PSMD2/PSMD3	24
180585	Vif-mediated degradation of APOBEC3G	25/1544	53/6748	8.2215e-05	0.000656346	0.000481144	PSMB9/PSMB5/PSME2/PSMD8/PSMB8/PSMA7/PSMD4/PSMD14/PSMA5/PSMD13/PSMD1/PSMB6/PSMA3/PSMD10/PSMB2/PSMA4/PSMC3/APOBEC3G/PSMC2/TCEB1/PSMC5/PSMC4/PSMD2/PSMD3/RBX1	25
69656	Cyclin A:Cdk2-associated events at S phase entry	27/1544	59/6748	8.32415e-05	0.000656346	0.000481144	CDK2/CDC25A/CKS1B/PSMB9/PSMB5/PSME2/SKP2/PSMD8/PSMB8/PSMA7/PSMD4/PSMD14/PSMA5/PSMD13/MNAT1/PSMD1/PSMB6/PSMA3/PSMD10/PSMB2/PSMA4/PSMC3/PSMC2/PSMC5/PSMC4/PSMD2/PSMD3	27
450531	Regulation of mRNA stability by proteins that bind AU-rich elements	36/1544	87/6748	8.34738e-05	0.000656346	0.000481144	EXOSC1/PSMB9/HSPA8/EXOSC3/EXOSC5/PSMB5/PSME2/PSMD8/PSMB8/EXOSC4/PSMA7/PSMD4/PSMD14/PSMA5/PSMD13/HSPA1A/ELAVL1/PSMD1/HSPA1B/EXOSC8/PSMB6/PSMA3/PSMD10/PSMB2/PSMA4/XPO1/PSMC3/PSMC2/YWHAB/PSMC5/PSMC4/PARN/PSMD2/PSMD3/EIF4G1/HSPB1	36
156711	Polo-like kinase mediated events	11/1544	16/6748	0.000119277	0.000901515	0.000660867	CCNB1/CENPF/FOXM1/LIN9/PLK1/PKMYT1/CCNB2/CDC25A/CDC25C/LIN52/MYBL2	11
69273	Cyclin A/B1 associated events during G2/M transition	11/1544	16/6748	0.000119277	0.000901515	0.000660867	CCNB1/CDK1/CCNA2/FOXM1/CDK2/PKMYT1/CCNB2/CDC25A/CDC25C/CCNA1/MNAT1	11
70614	Amino acid synthesis and interconversion (transamination)	11/1544	16/6748	0.000119277	0.000901515	0.000660867	PSPH/PSAT1/PYCR1/PHGDH/GOT1/ASNS/ALDH18A1/GOT2/OAT/KYAT1/GPT2	11
73888	Homologous Recombination Repair	11/1544	16/6748	0.000119277	0.000901515	0.000660867	BRCA1/RAD51/H2AFX/RAD50/RPA2/RPA3/LIG1/MRE11A/APEX1/RAD52/RPA1	11
73951	Homologous recombination repair of replication-independent double-strand breaks	11/1544	16/6748	0.000119277	0.000901515	0.000660867	BRCA1/RAD51/H2AFX/RAD50/RPA2/RPA3/LIG1/MRE11A/APEX1/RAD52/RPA1	11
110314	Recognition of DNA damage by PCNA-containing replication complex	15/1544	26/6748	0.00013186	0.000988952	0.000724965	DTL/PCNA/RFC4/RFC3/RFC5/POLD2/POLD1/POLD3/RFC2/RPA2/RPA3/RAD18/DDB1/RPA1/RBX1	15
110302	Formation of transcription-coupled NER (TC-NER) repair complex	16/1544	29/6748	0.000161657	0.00119245	0.000874144	GTF2H3/GTF2H1/POLR2E/POLR2H/POLR2L/ERCC8/POLR2D/MNAT1/ERCC4/POLR2F/GTF2H2/GTF2H2C/POLR2J/POLR2I/POLR2G/ERCC2	16
110304	Dual incision reaction in TC-NER	16/1544	29/6748	0.000161657	0.00119245	0.000874144	GTF2H3/GTF2H1/POLR2E/POLR2H/POLR2L/ERCC8/POLR2D/MNAT1/ERCC4/POLR2F/GTF2H2/GTF2H2C/POLR2J/POLR2I/POLR2G/ERCC2	16
674695	RNA Polymerase II Pre-transcription Events	28/1544	64/6748	0.000162663	0.00119245	0.000874144	GTF2H3/GTF2H1/POLR2E/POLR2H/POLR2L/GTF2A1/TAF12/SSRP1/POLR2D/MNAT1/TAF5/POLR2F/GTF2H2/GTF2H2C/TAF6/NELFB/NELFE/TAF4/GTF2E1/TCEB1/TAF9B/AK6/POLR2J/GTF2F2/GTF2A2/POLR2I/POLR2G/ERCC2	28
5362768	Hh mutants that don't undergo autocatalytic processing are degraded by ERAD	25/1544	55/6748	0.000173087	0.00125008	0.000916385	PSMB9/PSMB5/PSME2/PSMD8/PSMB8/PSMA7/PSMD4/PSMD14/PSMA5/PSMD13/PSMD1/PSMB6/PSMA3/PSMD10/PSMB2/PSMA4/PSMC3/PSMC2/PSMC5/ERLEC1/PSMC4/PSMD2/PSMD3/SEL1L/VCP	25
5387390	Hh mutants abrogate ligand secretion	25/1544	55/6748	0.000173087	0.00125008	0.000916385	PSMB9/PSMB5/PSME2/PSMD8/PSMB8/PSMA7/PSMD4/PSMD14/PSMA5/PSMD13/PSMD1/PSMB6/PSMA3/PSMD10/PSMB2/PSMA4/PSMC3/PSMC2/PSMC5/ERLEC1/PSMC4/PSMD2/PSMD3/SEL1L/VCP	25
535734	Fatty acid, triacylglycerol, and ketone body metabolism	46/1544	123/6748	0.000176809	0.00126757	0.000929208	ACAT1/HADH/ECHS1/GK/ACADM/SLC25A20/ELOVL6/HMGCL/AGPAT1/ACSL5/FADS1/PEX11A/FASN/TECR/PCCB/DECR1/RGL1/HSD17B12/MUT/ECI1/OXCT1/GPD1L/TRIB3/TXNRD1/BDH1/CPT2/LCLAT1/AGPAT3/ACLY/SLC25A1/HMGCS1/MCEE/ALAS1/ACSL4/ACSL3/ACADS/FDFT1/HMGCR/LPCAT4/LPIN1/PCCA/HACD2/GLIPR1/G0S2/CARM1/RXRA	46
71387	Metabolism of carbohydrates	81/1544	247/6748	0.000180629	0.0012855	0.000942354	HMMR/PFKFB4/SLC37A4/GYS1/RPE/TALDO1/NUP43/GALK1/TPI1/PGAM1/SLC25A11/GALE/PCK2/ENO1/GOT1/GAPDH/AKR1B1/NUP37/GPI/PFKP/GOT2/GLCE/UGP2/SLC25A12/AAAS/PGK1/PKM/SLC26A2/KHK/ALDOC/CHPF/MDH1/PGM1/CHST12/LOC101927181/PGD/PGM2/SLC35B3/HPSE/PYGB/TKT/NUP35/SLC25A10/B4GALT3/ALDOA/HEXB/G6PD/SORD/GYG1/MDH2/HK2/G6PC3/HYAL2/GBE1/ABCC5/SLC25A1/PRKACA/CALM2/CALM3/B4GAT1/ENO2/PFKM/PHKA1/PC/NUP50/ST3GAL4/NUP160/GPC1/G…	81
1614635	Sulfur amino acid metabolism	14/1544	24/6748	0.000188975	0.00133515	0.000978747	TST/CTH/SQRDL/AHCY/GOT1/CBS/MTAP/MRI1/GCLM/SUOX/ETHE1/SLC25A10/APIP/ENOPH1	14
74159	Transcription	56/1544	158/6748	0.000197493	0.00138529	0.00101551	POLR3K/POLR3G/SNAPC3/GTF2H3/GTF2H1/POLR2E/SNRPD3/CD3EAP/POLR2H/POLR2L/LSM11/CPSF2/GTF2A1/CSTF3/TAF12/CPSF3/SSRP1/SRSF1/POLR2D/MNAT1/POLR3H/CSTF2/ZNF473/TAF5/POLR3GL/POLR2F/GTF2H2/GTF2H2C/SNAPC1/TAF6/NELFB/CSTF1/POLR3B/POLR1B/POLR3A/TAF1B/NELFE/UPF3B/ALYREF/TAF4/GTF2E1/TCEB1/SNRPG/TAF9B/AK6/POLR2J/GTF2F2/GTF2A2/POLR2I/ZNF143/POLR2G/SNAPC2/GTF3A/ZNRD1/ERCC2/SNRPE	56
446193	Biosynthesis of the N-glycan precursor (dolichol lipid-linked oligosaccharide, LLO) and transfer to a nascent protein	28/1544	65/6748	0.000224258	0.00155431	0.0011394	GNPNAT1/GMPPA/DPAGT1/MPI/DPM2/ALG8/SRD5A3/ALG14/DOLPP1/ALG1/ALG3/NANS/ALG2/DHDDS/MVD/PMM2/RFT1/CMAS/SLC35A1/ALG5/ALG6/ST3GAL4/PMM1/CTSA/DOLK/DPM3/NEU1/GLB1	28
194315	Signaling by Rho GTPases	108/1544	349/6748	0.000224776	0.00155431	0.0011394	BUB1/CENPF/ZWINT/SKA1/SGO2/BUB1B/KIF14/CDC20/RACGAP1/BIRC5/CENPE/ECT2/KIF2C/DEPDC1B/ARHGAP18/ARHGAP11A/AURKB/CDCA8/CENPI/PLK1/SPC25/CENPA/CENPM/NUF2/SPDL1/NDC80/DIAPH3/NUP43/CENPN/CIT/ARPC5/CENPQ/CDC25C/SPC24/CENPU/IQGAP3/ACTG1/DAAM1/SKA2/ZWILCH/CENPK/MAD2L1/INCENP/NUP37/CENPH/NCKIPSD/RAC2/SGO1/ZW10/MYL9/ARHGAP11B/LOC100288637/CENPO/ARPC4/ARHGAP10/ARHGDIB/RHOU/CKAP5/SEC13/RALBP1/ARHGAP19/GDI2/CEN…	108
167160	RNA Pol II CTD phosphorylation and interaction with CE	15/1544	27/6748	0.00023428	0.00159736	0.00117097	GTF2H3/GTF2H1/POLR2E/POLR2H/POLR2L/POLR2D/MNAT1/POLR2F/GTF2H2/GTF2H2C/POLR2J/GTF2F2/POLR2I/POLR2G/ERCC2	15
77075	RNA Pol II CTD phosphorylation and interaction with CE	15/1544	27/6748	0.00023428	0.00159736	0.00117097	GTF2H3/GTF2H1/POLR2E/POLR2H/POLR2L/POLR2D/MNAT1/POLR2F/GTF2H2/GTF2H2C/POLR2J/GTF2F2/POLR2I/POLR2G/ERCC2	15
73893	DNA Damage Bypass	21/1544	44/6748	0.000246001	0.00165545	0.00121355	DTL/PCNA/RFC4/KIAA0101/RFC3/RFC5/POLD2/POLD1/TRIM25/POLD3/POLH/RFC2/RPA2/UBE2L6/RPA3/RAD18/DDB1/MAD2L2/RPA1/VCP/RBX1	21
1236978	Cross-presentation of soluble exogenous antigens (endosomes)	22/1544	47/6748	0.000250263	0.00165545	0.00121355	PSMB9/PSMB5/PSME2/PSMD8/PSMB8/PSMA7/PSMD4/PSMD14/PSMA5/PSMD13/PSMD1/PSMB6/PSMA3/PSMD10/PSMB2/PSMA4/PSMC3/PSMC2/PSMC5/PSMC4/PSMD2/PSMD3	22
169911	Regulation of Apoptosis	23/1544	50/6748	0.000251289	0.00165545	0.00121355	PSMB9/PSMB5/PSME2/PSMD8/ARHGAP10/PSMB8/PSMA7/PSMD4/PSMD14/PSMA5/PSMD13/PSMD1/PSMB6/PSMA3/PSMD10/PSMB2/PSMA4/PSMC3/PSMC2/PSMC5/PSMC4/PSMD2/PSMD3	23
69229	Ubiquitin-dependent degradation of Cyclin D1	23/1544	50/6748	0.000251289	0.00165545	0.00121355	CDK4/PSMB9/PSMB5/PSME2/PSMD8/PSMB8/PSMA7/PSMD4/PSMD14/PSMA5/PSMD13/PSMD1/PSMB6/PSMA3/PSMD10/PSMB2/PSMA4/PSMC3/PSMC2/PSMC5/PSMC4/PSMD2/PSMD3	23
75815	Ubiquitin-dependent degradation of Cyclin D	23/1544	50/6748	0.000251289	0.00165545	0.00121355	CDK4/PSMB9/PSMB5/PSME2/PSMD8/PSMB8/PSMA7/PSMD4/PSMD14/PSMA5/PSMD13/PSMD1/PSMB6/PSMA3/PSMD10/PSMB2/PSMA4/PSMC3/PSMC2/PSMC5/PSMC4/PSMD2/PSMD3	23
73857	RNA Polymerase II Transcription	41/1544	108/6748	0.000270225	0.00176825	0.00129624	GTF2H3/GTF2H1/POLR2E/SNRPD3/POLR2H/POLR2L/LSM11/CPSF2/GTF2A1/CSTF3/TAF12/CPSF3/SSRP1/SRSF1/POLR2D/MNAT1/CSTF2/ZNF473/TAF5/POLR2F/GTF2H2/GTF2H2C/TAF6/NELFB/CSTF1/NELFE/UPF3B/ALYREF/TAF4/GTF2E1/TCEB1/SNRPG/TAF9B/AK6/POLR2J/GTF2F2/GTF2A2/POLR2I/POLR2G/ERCC2/SNRPE	41
113418	Formation of the Early Elongation Complex	17/1544	33/6748	0.00030516	0.00196102	0.00143755	GTF2H3/GTF2H1/POLR2E/POLR2H/POLR2L/POLR2D/MNAT1/POLR2F/GTF2H2/GTF2H2C/NELFB/NELFE/POLR2J/GTF2F2/POLR2I/POLR2G/ERCC2	17
167158	Formation of the HIV-1 Early Elongation Complex	17/1544	33/6748	0.00030516	0.00196102	0.00143755	GTF2H3/GTF2H1/POLR2E/POLR2H/POLR2L/POLR2D/MNAT1/POLR2F/GTF2H2/GTF2H2C/NELFB/NELFE/POLR2J/GTF2F2/POLR2I/POLR2G/ERCC2	17
167172	Transcription of the HIV genome	28/1544	66/6748	0.000305718	0.00196102	0.00143755	GTF2H3/GTF2H1/POLR2E/POLR2H/POLR2L/GTF2A1/TAF12/SSRP1/POLR2D/MNAT1/TAF5/POLR2F/GTF2H2/GTF2H2C/TAF6/NELFB/NELFE/TAF4/GTF2E1/TCEB1/TAF9B/AK6/POLR2J/GTF2F2/GTF2A2/POLR2I/POLR2G/ERCC2	28
380259	Loss of Nlp from mitotic centrosomes	27/1544	63/6748	0.000319561	0.0020232	0.00148313	CDK1/PLK1/NEK2/CEP41/CENPJ/TUBG1/DYNC1I2/PLK4/DYNLL1/ODF2/TUBB/CEP78/CETN2/CKAP5/YWHAG/TUBB4B/YWHAE/CEP250/PRKACA/SSNA1/TUBA4A/CEP72/HSP90AA1/CEP76/DCTN1/PPP2R1A/PRKAR2B	27
380284	Loss of proteins required for interphase microtubule organization from the centrosome	27/1544	63/6748	0.000319561	0.0020232	0.00148313	CDK1/PLK1/NEK2/CEP41/CENPJ/TUBG1/DYNC1I2/PLK4/DYNLL1/ODF2/TUBB/CEP78/CETN2/CKAP5/YWHAG/TUBB4B/YWHAE/CEP250/PRKACA/SSNA1/TUBA4A/CEP72/HSP90AA1/CEP76/DCTN1/PPP2R1A/PRKAR2B	27
174113	SCF-beta-TrCP mediated degradation of Emi1	24/1544	54/6748	0.000353071	0.00222093	0.00162808	CDC20/PSMB9/PSMB5/PSME2/PSMD8/PSMB8/PSMA7/PSMD4/FBXO5/PSMD14/PSMA5/PSMD13/PSMD1/PSMB6/PSMA3/PSMD10/PSMB2/PSMA4/PSMC3/PSMC2/PSMC5/PSMC4/PSMD2/PSMD3	24
349425	Autodegradation of the E3 ubiquitin ligase COP1	23/1544	51/6748	0.000359862	0.00224913	0.00164876	PSMB9/PSMB5/PSME2/PSMD8/PSMB8/PSMA7/PSMD4/PSMD14/PSMA5/PSMD13/PSMD1/PSMB6/PSMA3/PSMD10/PSMB2/PSMA4/PSMC3/PSMC2/TP53/PSMC5/PSMC4/PSMD2/PSMD3	23
77289	Mitochondrial Fatty Acid Beta-Oxidation	10/1544	15/6748	0.000364208	0.0022618	0.00165805	HADH/ECHS1/ACADM/PCCB/DECR1/MUT/ECI1/MCEE/ACADS/PCCA	10
5656169	Termination of translesion DNA synthesis	15/1544	28/6748	0.000398606	0.00245975	0.00180315	PCNA/RFC4/KIAA0101/RFC3/RFC5/POLD2/POLD1/TRIM25/POLD3/POLH/RFC2/RPA2/UBE2L6/RPA3/RPA1	15
983169	Class I MHC mediated antigen processing & presentation	36/1544	93/6748	0.000405575	0.00248702	0.00182314	PSMB9/CANX/PSMB5/PSME2/PSMD8/SEC24D/BLMH/PSMB8/PSMA7/PSMD4/PSMD14/SEC13/PSMA5/PSMD13/SEC61A1/PSMD1/NCF2/PSMB6/CALR/PSMA3/PSMD10/PSMB2/PSMA4/ERAP1/PSMC3/BCAP31/PSMC2/PSMC5/SEC61G/SEC61B/SEC24A/PSMC4/ERAP2/PSMD2/PSMD3/PDIA3	36
1236974	ER-Phagosome pathway	27/1544	64/6748	0.000434055	0.00264502	0.00193897	PSMB9/PSMB5/PSME2/PSMD8/PSMB8/PSMA7/PSMD4/PSMD14/PSMA5/PSMD13/SEC61A1/PSMD1/PSMB6/CALR/PSMA3/PSMD10/PSMB2/PSMA4/PSMC3/PSMC2/PSMC5/SEC61G/SEC61B/PSMC4/PSMD2/PSMD3/PDIA3	27
4086400	PCP/CE pathway	31/1544	77/6748	0.000454566	0.00275281	0.00201798	PSMB9/DAAM1/AP2S1/PSMB5/PSME2/PSMD8/PSMB8/PSMA7/PSMD4/PSMD14/PFN1/PSMA5/PSMD13/PSMD1/AP2M1/PSMB6/PSMA3/FZD1/PSMD10/PSMB2/PSMA4/PSMC3/PSMC2/AP2B1/SCRIB/PSMC5/AP2A1/PSMC4/PSMD2/PSMD3/CLTC	31
391251	Protein folding	17/1544	34/6748	0.000481437	0.00289547	0.00212256	TUBA1C/TUBA1B/CCT7/PFDN6/CCT6A/CCT8/CCT5/CCT3/CCT4/TBCE/TBCD/ACTB/TUBB4B/SPHK1/VBP1/TUBA4A/TBCA	17
532668	N-glycan trimming in the ER and Calnexin/Calreticulin cycle	9/1544	13/6748	0.000484062	0.00289547	0.00212256	CANX/EDEM3/MLEC/CALR/UGGT2/GANAB/UGGT1/MOGS/PDIA3	9
69563	p53-Dependent G1 DNA Damage Response	24/1544	55/6748	0.000492414	0.00290972	0.00213301	CDK2/PSMB9/PSMB5/PSME2/PSMD8/PSMB8/PSMA7/PSMD4/PSMD14/PSMA5/PSMD13/PSMD1/PSMB6/PSMA3/PSMD10/PSMB2/PSMA4/PSMC3/PSMC2/TP53/PSMC5/PSMC4/PSMD2/PSMD3	24
69580	p53-Dependent G1/S DNA damage checkpoint	24/1544	55/6748	0.000492414	0.00290972	0.00213301	CDK2/PSMB9/PSMB5/PSME2/PSMD8/PSMB8/PSMA7/PSMD4/PSMD14/PSMA5/PSMD13/PSMD1/PSMB6/PSMA3/PSMD10/PSMB2/PSMA4/PSMC3/PSMC2/TP53/PSMC5/PSMC4/PSMD2/PSMD3	24
69541	Stabilization of p53	23/1544	52/6748	0.000507435	0.00298041	0.00218483	PSMB9/PSMB5/PSME2/PSMD8/PSMB8/PSMA7/PSMD4/PSMD14/PSMA5/PSMD13/PSMD1/PSMB6/PSMA3/PSMD10/PSMB2/PSMA4/PSMC3/PSMC2/TP53/PSMC5/PSMC4/PSMD2/PSMD3	23
380270	Recruitment of mitotic centrosome proteins and complexes	29/1544	71/6748	0.000517714	0.00299342	0.00219437	CCNB1/CDK1/PLK1/NEK2/CEP41/CENPJ/TUBG1/DYNC1I2/PLK4/DYNLL1/ODF2/TUBB/CEP78/CETN2/CKAP5/YWHAG/TUBB4B/YWHAE/TUBG2/CEP250/PRKACA/SSNA1/TUBA4A/CEP72/HSP90AA1/CEP76/DCTN1/PPP2R1A/PRKAR2B	29
380287	Centrosome maturation	29/1544	71/6748	0.000517714	0.00299342	0.00219437	CCNB1/CDK1/PLK1/NEK2/CEP41/CENPJ/TUBG1/DYNC1I2/PLK4/DYNLL1/ODF2/TUBB/CEP78/CETN2/CKAP5/YWHAG/TUBB4B/YWHAE/TUBG2/CEP250/PRKACA/SSNA1/TUBA4A/CEP72/HSP90AA1/CEP76/DCTN1/PPP2R1A/PRKAR2B	29
211733	Regulation of activated PAK-2p34 by proteasome mediated degradation	22/1544	49/6748	0.00051886	0.00299342	0.00219437	PSMB9/PSMB5/PSME2/PSMD8/PSMB8/PSMA7/PSMD4/PSMD14/PSMA5/PSMD13/PSMD1/PSMB6/PSMA3/PSMD10/PSMB2/PSMA4/PSMC3/PSMC2/PSMC5/PSMC4/PSMD2/PSMD3	22
2565942	Regulation of PLK1 Activity at G2/M Transition	32/1544	81/6748	0.000550416	0.0031568	0.00231413	CCNB1/CDK1/AURKA/PLK1/CCNB2/NEK2/CEP41/CENPJ/TUBG1/DYNC1I2/PLK4/DYNLL1/ODF2/TUBB/CEP78/CETN2/CKAP5/BORA/YWHAG/TUBB4B/YWHAE/CEP250/PRKACA/SSNA1/TUBA4A/CEP72/HSP90AA1/CEP76/DCTN1/RAB8A/PPP2R1A/PRKAR2B	32
162587	HIV Life Cycle	48/1544	136/6748	0.000613894	0.00348119	0.00255193	RANBP1/NUP43/RCC1/XRCC4/GTF2H3/NUP37/GTF2H1/POLR2E/POLR2H/POLR2L/AAAS/GTF2A1/BANF1/RAN/TAF12/SSRP1/POLR2D/NUP35/MNAT1/PPIA/CHMP5/CCR5/CHMP6/TAF5/HMGA1/POLR2F/GTF2H2/GTF2H2C/TAF6/NELFB/NUP50/VPS37C/XPO1/NELFE/TAF4/GTF2E1/NUP160/TCEB1/XRCC5/TAF9B/AK6/POLR2J/GTF2F2/NUP107/GTF2A2/POLR2I/POLR2G/ERCC2	48
5358346	Hedgehog ligand biogenesis	26/1544	62/6748	0.000615683	0.00348119	0.00255193	PSMB9/PSMB5/PSME2/P4HB/PSMD8/PSMB8/PSMA7/PSMD4/PSMD14/PSMA5/PSMD13/PSMD1/PSMB6/PSMA3/PSMD10/PSMB2/PSMA4/PSMC3/PSMC2/PSMC5/ERLEC1/PSMC4/PSMD2/PSMD3/SEL1L/VCP	26
174403	Glutathione synthesis and recycling	8/1544	11/6748	0.000621258	0.00348119	0.00255193	GGCT/GSS/GGT1/GGTLC2/GGTLC1/GGT2/LOC102724197/GCLM	8
2514853	Condensation of Prometaphase Chromosomes	8/1544	11/6748	0.000621258	0.00348119	0.00255193	CCNB1/CDK1/NCAPG/SMC2/NCAPH/CCNB2/NCAPD2/SMC4	8
5610783	Degradation of GLI2 by the proteasome	25/1544	59/6748	0.000647398	0.00358644	0.00262909	PSMB9/PSMB5/PSME2/PSMD8/PSMB8/PSMA7/PSMD4/PSMD14/PSMA5/PSMD13/PSMD1/PSMB6/PSMA3/PSMD10/PRKACA/PSMB2/PSMA4/PSMC3/PSMC2/PSMC5/PSMC4/PSMD2/SUFU/PSMD3/RBX1	25
5610785	GLI3 is processed to GLI3R by the proteasome	25/1544	59/6748	0.000647398	0.00358644	0.00262909	PSMB9/PSMB5/PSME2/PSMD8/PSMB8/PSMA7/PSMD4/PSMD14/PSMA5/PSMD13/PSMD1/PSMB6/PSMA3/PSMD10/PRKACA/PSMB2/PSMA4/PSMC3/PSMC2/PSMC5/PSMC4/PSMD2/SUFU/PSMD3/RBX1	25
72086	mRNA Capping	15/1544	29/6748	0.000652479	0.00359416	0.00263475	GTF2H3/GTF2H1/POLR2E/POLR2H/POLR2L/POLR2D/MNAT1/POLR2F/GTF2H2/GTF2H2C/POLR2J/GTF2F2/POLR2I/POLR2G/ERCC2	15
983168	Antigen processing: Ubiquitination & Proteasome degradation	23/1544	53/6748	0.000705124	0.00381906	0.00279962	PSMB9/PSMB5/PSME2/PSMD8/BLMH/PSMB8/PSMA7/PSMD4/PSMD14/PSMA5/PSMD13/PSMD1/PSMB6/PSMA3/PSMD10/PSMB2/PSMA4/PSMC3/PSMC2/PSMC5/PSMC4/PSMD2/PSMD3	23
1538133	G0 and Early G1	12/1544	21/6748	0.000712892	0.00381906	0.00279962	CDC6/CDK1/TOP2A/LIN9/CDK2/TFDP1/PCNA/CDC25A/E2F1/RBL1/LIN52/MYBL2	12
379726	Mitochondrial tRNA aminoacylation	12/1544	21/6748	0.000712892	0.00381906	0.00279962	DARS2/NARS2/PARS2/EARS2/GARS/IARS2/VARS2/TARS2/AARS2/FARS2/LARS2/YARS2	12
73935	Formation of incision complex in GG-NER	12/1544	21/6748	0.000712892	0.00381906	0.00279962	GTF2H3/GTF2H1/RPA2/MNAT1/RPA3/ERCC4/GTF2H2/GTF2H2C/DDB1/DDB2/RPA1/ERCC2	12
73941	Dual incision reaction in GG-NER	12/1544	21/6748	0.000712892	0.00381906	0.00279962	GTF2H3/GTF2H1/RPA2/MNAT1/RPA3/ERCC4/GTF2H2/GTF2H2C/DDB1/DDB2/RPA1/ERCC2	12
110313	Translesion synthesis by Y family DNA polymerases bypasses lesions on DNA template	17/1544	35/6748	0.000738676	0.00393557	0.00288502	PCNA/RFC4/KIAA0101/RFC3/RFC5/POLD2/POLD1/TRIM25/POLD3/POLH/RFC2/RPA2/UBE2L6/RPA3/MAD2L2/RPA1/VCP	17
5610780	Degradation of GLI1 by the proteasome	25/1544	60/6748	0.000872418	0.00462287	0.00338886	PSMB9/PSMB5/PSME2/PSMD8/PSMB8/PSMA7/PSMD4/PSMD14/PSMA5/PSMD13/PSMD1/PSMB6/PSMA3/PSMD10/PRKACA/PSMB2/PSMA4/PSMC3/PSMC2/PSMC5/PSMC4/PSMD2/SUFU/PSMD3/RBX1	25
180534	Vpu mediated degradation of CD4	22/1544	51/6748	0.0010092	0.00531877	0.00389899	PSMB9/PSMB5/PSME2/PSMD8/PSMB8/PSMA7/PSMD4/PSMD14/PSMA5/PSMD13/PSMD1/PSMB6/PSMA3/PSMD10/PSMB2/PSMA4/PSMC3/PSMC2/PSMC5/PSMC4/PSMD2/PSMD3	22
71403	Citric acid cycle (TCA cycle)	11/1544	19/6748	0.00103221	0.00541079	0.00396645	FH/SDHC/SUCLA2/SDHD/OGDH/MDH2/SUCLG1/NNT/SDHB/ACO2/IDH2	11
167169	HIV Transcription Elongation	19/1544	42/6748	0.00110053	0.00567735	0.00416186	GTF2H3/GTF2H1/POLR2E/POLR2H/POLR2L/SSRP1/POLR2D/MNAT1/POLR2F/GTF2H2/GTF2H2C/NELFB/NELFE/TCEB1/POLR2J/GTF2F2/POLR2I/POLR2G/ERCC2	19
167200	Formation of HIV-1 elongation complex containing HIV-1 Tat	19/1544	42/6748	0.00110053	0.00567735	0.00416186	GTF2H3/GTF2H1/POLR2E/POLR2H/POLR2L/SSRP1/POLR2D/MNAT1/POLR2F/GTF2H2/GTF2H2C/NELFB/NELFE/TCEB1/POLR2J/GTF2F2/POLR2I/POLR2G/ERCC2	19
167246	Tat-mediated elongation of the HIV-1 transcript	19/1544	42/6748	0.00110053	0.00567735	0.00416186	GTF2H3/GTF2H1/POLR2E/POLR2H/POLR2L/SSRP1/POLR2D/MNAT1/POLR2F/GTF2H2/GTF2H2C/NELFB/NELFE/TCEB1/POLR2J/GTF2F2/POLR2I/POLR2G/ERCC2	19
3371568	Attenuation phase	8/1544	12/6748	0.00148982	0.00764513	0.00560437	HSPA8/FKBP4/HSPA1A/HSPA1B/PTGES3/HSP90AA1/HSBP1/HSP90AB1	8
112382	Formation of RNA Pol II elongation complex	19/1544	43/6748	0.00155487	0.0078549	0.00575814	GTF2H3/GTF2H1/POLR2E/POLR2H/POLR2L/SSRP1/POLR2D/MNAT1/POLR2F/GTF2H2/GTF2H2C/NELFB/NELFE/TCEB1/POLR2J/GTF2F2/POLR2I/POLR2G/ERCC2	19
167152	Formation of HIV elongation complex in the absence of HIV Tat	19/1544	43/6748	0.00155487	0.0078549	0.00575814	GTF2H3/GTF2H1/POLR2E/POLR2H/POLR2L/SSRP1/POLR2D/MNAT1/POLR2F/GTF2H2/GTF2H2C/NELFB/NELFE/TCEB1/POLR2J/GTF2F2/POLR2I/POLR2G/ERCC2	19
75955	RNA Polymerase II Transcription Elongation	19/1544	43/6748	0.00155487	0.0078549	0.00575814	GTF2H3/GTF2H1/POLR2E/POLR2H/POLR2L/SSRP1/POLR2D/MNAT1/POLR2F/GTF2H2/GTF2H2C/NELFB/NELFE/TCEB1/POLR2J/GTF2F2/POLR2I/POLR2G/ERCC2	19
156590	Glutathione conjugation	15/1544	31/6748	0.00158068	0.00794415	0.00582357	GGCT/GSS/GGT1/GGTLC2/GGTLC1/GGT2/LOC102724197/GSTZ1/MGST2/GCLM/GSTP1/MGST1/GSTO1/GSTM3/GSTM4	15
4641258	degradation of DVL	23/1544	56/6748	0.00174564	0.0087282	0.00639833	PSMB9/PSMB5/PSME2/PSMD8/PSMB8/PSMA7/PSMD4/PSMD14/PSMA5/PSMD13/PSMD1/PSMB6/PSMA3/PSMD10/PSMB2/PSMA4/PSMC3/PSMC2/PSMC5/PSMC4/PSMD2/PSMD3/RBX1	23
381119	Unfolded Protein Response (UPR)	28/1544	73/6748	0.00202361	0.0100664	0.00737932	PREB/PDIA5/YIF1A/ASNS/WIPI1/CXXC1/WFS1/HYOU1/MYDGF/EIF2S1/PDIA6/KLHDC3/HSP90B1/XBP1/GOSR2/SEC61A1/SSR1/ASNA1/MBTPS2/CALR/SRPRB/DNAJB11/HSPA5/SEC61G/SEC61B/DCTN1/HDGF/DDX11	28
351202	Metabolism of polyamines	9/1544	15/6748	0.00215479	0.0106107	0.00777831	SRM/GOT1/MTAP/MRI1/SMS/APIP/AGMAT/PAOX/ENOPH1	9
5626467	RHO GTPases activate IQGAPs	9/1544	15/6748	0.00215479	0.0106107	0.00777831	IQGAP3/ACTG1/ACTB/IQGAP1/CALM2/CALM3/IQGAP2/MEN1/CTNNA1	9
390466	Chaperonin-mediated protein folding	14/1544	29/6748	0.00231742	0.0112412	0.00824054	TUBA1C/TUBA1B/CCT7/PFDN6/CCT6A/CCT8/CCT5/CCT3/CCT4/ACTB/TUBB4B/SPHK1/VBP1/TUBA4A	14
73777	RNA Polymerase I Chain Elongation	14/1544	29/6748	0.00231742	0.0112412	0.00824054	GTF2H3/GTF2H1/POLR2E/CD3EAP/POLR2H/POLR2L/MNAT1/POLR2F/GTF2H2/GTF2H2C/POLR1B/TAF1B/ZNRD1/ERCC2	14
76071	RNA Polymerase III Transcription Initiation From Type 3 Promoter	14/1544	29/6748	0.00231742	0.0112412	0.00824054	POLR3K/POLR3G/SNAPC3/POLR2E/POLR2H/POLR2L/POLR3H/POLR3GL/POLR2F/SNAPC1/POLR3B/POLR3A/ZNF143/SNAPC2	14
162599	Late Phase of HIV Life Cycle	43/1544	126/6748	0.00244649	0.0118085	0.0086564	RANBP1/NUP43/RCC1/GTF2H3/NUP37/GTF2H1/POLR2E/POLR2H/POLR2L/AAAS/GTF2A1/RAN/TAF12/SSRP1/POLR2D/NUP35/MNAT1/PPIA/CHMP5/CHMP6/TAF5/POLR2F/GTF2H2/GTF2H2C/TAF6/NELFB/NUP50/VPS37C/XPO1/NELFE/TAF4/GTF2E1/NUP160/TCEB1/TAF9B/AK6/POLR2J/GTF2F2/NUP107/GTF2A2/POLR2I/POLR2G/ERCC2	43
4641257	degradation of AXIN	22/1544	54/6748	0.00246444	0.0118366	0.00867698	PSMB9/PSMB5/PSME2/PSMD8/PSMB8/PSMA7/PSMD4/PSMD14/PSMA5/PSMD13/PSMD1/PSMB6/PSMA3/PSMD10/PSMB2/PSMA4/PSMC3/PSMC2/PSMC5/PSMC4/PSMD2/PSMD3	22
141405	Inhibition of the proteolytic activity of APC/C required for the onset of anaphase by mitotic spindle checkpoint components	10/1544	18/6748	0.00267494	0.0127223	0.00932624	BUB1B/CDC20/UBE2C/MAD2L1/ANAPC11/CDC26/CDC23/BUB3/ANAPC5/ANAPC1	10
141430	Inactivation of APC/C via direct inhibition of the APC/C complex	10/1544	18/6748	0.00267494	0.0127223	0.00932624	BUB1B/CDC20/UBE2C/MAD2L1/ANAPC11/CDC26/CDC23/BUB3/ANAPC5/ANAPC1	10
381070	IRE1alpha activates chaperones	23/1544	58/6748	0.00300655	0.0140932	0.0103312	PREB/PDIA5/YIF1A/WIPI1/CXXC1/WFS1/HYOU1/MYDGF/PDIA6/KLHDC3/XBP1/GOSR2/SEC61A1/SSR1/ASNA1/SRPRB/DNAJB11/HSPA5/SEC61G/SEC61B/DCTN1/HDGF/DDX11	23
4608870	Asymmetric localization of PCP proteins	23/1544	58/6748	0.00300655	0.0140932	0.0103312	PSMB9/PSMB5/PSME2/PSMD8/PSMB8/PSMA7/PSMD4/PSMD14/PSMA5/PSMD13/PSMD1/PSMB6/PSMA3/PSMD10/PSMB2/PSMA4/PSMC3/PSMC2/SCRIB/PSMC5/PSMC4/PSMD2/PSMD3	23
5607761	Dectin-1 mediated noncanonical NF-kB signaling	23/1544	58/6748	0.00300655	0.0140932	0.0103312	PSMB9/PSMB5/PSME2/PSMD8/PSMB8/PSMA7/PSMD4/PSMD14/PSMA5/PSMD13/UBA3/PSMD1/PSMB6/PSMA3/PSMD10/PSMB2/PSMA4/PSMC3/PSMC2/PSMC5/PSMC4/PSMD2/PSMD3	23
390918	Peroxisomal lipid metabolism	11/1544	21/6748	0.00304371	0.0141991	0.0104088	SLC25A17/IDH1/GNPAT/SCP2/SLC27A2/HSD17B4/AGPS/ACOT8/MLYCD/CROT/ACOX3	11
75109	Triglyceride Biosynthesis	17/1544	39/6748	0.00323086	0.014883	0.0109102	GK/ELOVL6/AGPAT1/ACSL5/FASN/TECR/HSD17B12/GPD1L/LCLAT1/AGPAT3/ACLY/SLC25A1/ACSL4/ACSL3/LPCAT4/LPIN1/HACD2	17
3700989	Transcriptional Regulation by TP53	22/1544	55/6748	0.0032361	0.014883	0.0109102	PRKAG1/PRDX5/PRDX1/PRDX2/TXN/GPI/COX5A/SESN2/YWHAG/YWHAE/TXNRD1/CYCS/G6PD/DDIT4/TP63/GSR/COX8A/COX6B1/YWHAB/TP53/COX6A1/COX7B	22
5628897	TP53 Regulates Metabolic Genes	22/1544	55/6748	0.0032361	0.014883	0.0109102	PRKAG1/PRDX5/PRDX1/PRDX2/TXN/GPI/COX5A/SESN2/YWHAG/YWHAE/TXNRD1/CYCS/G6PD/DDIT4/TP63/GSR/COX8A/COX6B1/YWHAB/TP53/COX6A1/COX7B	22
73772	RNA Polymerase I Promoter Escape	14/1544	30/6748	0.00344251	0.015758	0.0115516	GTF2H3/GTF2H1/POLR2E/CD3EAP/POLR2H/POLR2L/MNAT1/POLR2F/GTF2H2/GTF2H2C/POLR1B/TAF1B/ZNRD1/ERCC2	14
156580	Phase II conjugation	27/1544	72/6748	0.00350692	0.0159778	0.0117127	GGCT/UGDH/BPNT1/AHCY/GSS/GGT1/GGTLC2/GGTLC1/GGT2/LOC102724197/UGP2/TPMT/GSTZ1/MGST2/GCLM/SLC26A2/GSTP1/COMT/MAT2A/SLC35B3/MGST1/NAT1/GSTO1/MAT2B/PAPSS1/GSTM3/GSTM4	27
110312	Translesion synthesis by REV1	9/1544	16/6748	0.0039321	0.0177491	0.0130112	PCNA/RFC4/RFC3/RFC5/RFC2/RPA2/RPA3/MAD2L2/RPA1	9
69473	G2/M DNA damage checkpoint	9/1544	16/6748	0.0039321	0.0177491	0.0130112	CCNB1/CDK1/CDC25C/CHEK1/CHEK2/YWHAG/YWHAE/ATRIP/YWHAB	9
2262752	Cellular responses to stress	77/1544	256/6748	0.00403116	0.0181124	0.0132775	E2F2/UBE2C/CDK4/PRDX3/CDK2/TFDP1/NUP43/MAPKAPK3/HSPA8/E2F1/PRDX5/TXN2/PRDX1/NUP37/PRDX2/POT1/TXN/HIKESHI/FKBP4/AAAS/ASF1A/RAD50/P4HB/E2F3/RPS6KA1/ANAPC11/GSTP1/CDK6/CDC26/CDKN2C/GPX1/RPA2/YWHAE/HSPA1A/ERO1A/CDC23/NUP35/TXNRD1/CYCS/BAG2/RPA3/HSPA1B/GSR/ACD/CEBPB/HSPA1L/CBX8/CBX2/HMGA1/ANAPC5/HSPH1/H1F0/NUP50/ATOX1/ANAPC1/CAT/NUP160/PTGES3/TP53/HSP90AA1/EZH2/MRE11A/TCEB1/SOD1/VEGFA/NUP107/CDKN2A/TX…	77
504046	RNA Polymerase I, RNA Polymerase III, and Mitochondrial Transcription	25/1544	66/6748	0.00417775	0.0186849	0.0136972	POLR3K/POLR3G/SNAPC3/GTF2H3/GTF2H1/POLR2E/CD3EAP/POLR2H/POLR2L/MNAT1/POLR3H/POLR3GL/POLR2F/GTF2H2/GTF2H2C/SNAPC1/POLR3B/POLR1B/POLR3A/TAF1B/ZNF143/SNAPC2/GTF3A/ZNRD1/ERCC2	25
901042	Calnexin/calreticulin cycle	7/1544	11/6748	0.00442836	0.0195879	0.0143592	CANX/EDEM3/CALR/UGGT2/GANAB/UGGT1/PDIA3	7
110320	Translesion Synthesis by POLH	10/1544	19/6748	0.00450019	0.0195879	0.0143592	PCNA/RFC4/RFC3/RFC5/POLH/RFC2/RPA2/RPA3/RPA1/VCP	10
499943	Synthesis and interconversion of nucleotide di- and triphosphates	10/1544	19/6748	0.00450019	0.0195879	0.0143592	RRM2/AK2/GLRX/DTYMK/NME1/TXN/RRM1/TXNRD1/GSR/CTPS1	10
69618	Mitotic Spindle Checkpoint	10/1544	19/6748	0.00450019	0.0195879	0.0143592	BUB1B/CDC20/UBE2C/MAD2L1/ANAPC11/CDC26/CDC23/BUB3/ANAPC5/ANAPC1	10
73780	RNA Polymerase III Chain Elongation	10/1544	19/6748	0.00450019	0.0195879	0.0143592	POLR3K/POLR3G/POLR2E/POLR2H/POLR2L/POLR3H/POLR3GL/POLR2F/POLR3B/POLR3A	10
73980	RNA Polymerase III Transcription Termination	10/1544	19/6748	0.00450019	0.0195879	0.0143592	POLR3K/POLR3G/POLR2E/POLR2H/POLR2L/POLR3H/POLR3GL/POLR2F/POLR3B/POLR3A	10
1236975	Antigen processing-Cross presentation	28/1544	77/6748	0.00493778	0.0213718	0.0156669	PSMB9/PSMB5/PSME2/PSMD8/PSMB8/PSMA7/PSMD4/PSMD14/PSMA5/PSMD13/SEC61A1/PSMD1/NCF2/PSMB6/CALR/PSMA3/PSMD10/PSMB2/PSMA4/PSMC3/PSMC2/PSMC5/SEC61G/SEC61B/PSMC4/PSMD2/PSMD3/PDIA3	28
73762	RNA Polymerase I Transcription Initiation	14/1544	31/6748	0.00497578	0.0213718	0.0156669	GTF2H3/GTF2H1/POLR2E/CD3EAP/POLR2H/POLR2L/MNAT1/POLR2F/GTF2H2/GTF2H2C/POLR1B/TAF1B/ZNRD1/ERCC2	14
73863	RNA Polymerase I Transcription Termination	14/1544	31/6748	0.00497578	0.0213718	0.0156669	GTF2H3/GTF2H1/POLR2E/CD3EAP/POLR2H/POLR2L/MNAT1/POLR2F/GTF2H2/GTF2H2C/POLR1B/TAF1B/ZNRD1/ERCC2	14
210991	Basigin interactions	12/1544	25/6748	0.00500939	0.0214217	0.0157035	SLC7A11/SPN/BSG/ATP1B3/PPIA/SLC16A3/ITGA3/CAV1/SLC16A1/SLC3A2/SLC7A5/ITGB1	12
389958	Cooperation of Prefoldin and TriC/CCT in actin and tubulin folding	13/1544	28/6748	0.00504162	0.0214654	0.0157355	TUBA1C/TUBA1B/CCT7/PFDN6/CCT6A/CCT8/CCT5/CCT3/CCT4/ACTB/TUBB4B/VBP1/TUBA4A	13
5357801	Programmed Cell Death	49/1544	154/6748	0.006287	0.0266514	0.0195372	CLSPN/CASP6/TFDP1/PSMB9/E2F1/DYNLL1/HMGB2/PSMB5/PSME2/LMNB1/PSMD8/TNFSF10/ARHGAP10/PSMB8/PSMA7/PSMD4/PSMD14/CASP3/TJP2/PSMA5/YWHAG/PSMD13/YWHAE/BCL2L1/CYCS/PSMD1/VIM/TRADD/PSMB6/DFFB/DFFA/PSMA3/PSMD10/PSMB2/PSMA4/H1F0/KPNB1/PSMC3/BCAP31/PSMC2/MLKL/YWHAB/TP53/PSMC5/FADD/PSMC4/PSMD2/PSMD3/MAGED1	49
446219	Synthesis of substrates in N-glycan biosythesis	20/1544	51/6748	0.00634843	0.0267953	0.0196427	GNPNAT1/GMPPA/MPI/DPM2/SRD5A3/DOLPP1/NANS/DHDDS/MVD/PMM2/CMAS/SLC35A1/ALG5/ST3GAL4/PMM1/CTSA/DOLK/DPM3/NEU1/GLB1	20
176412	Phosphorylation of the APC/C	9/1544	17/6748	0.00667623	0.0278176	0.0203921	CCNB1/CDK1/UBE2C/PLK1/ANAPC11/CDC26/CDC23/ANAPC5/ANAPC1	9
5655862	Translesion synthesis by POLK	9/1544	17/6748	0.00667623	0.0278176	0.0203921	PCNA/RFC4/RFC3/RFC5/RFC2/RPA2/RPA3/MAD2L2/RPA1	9
5656121	Translesion synthesis by POLI	9/1544	17/6748	0.00667623	0.0278176	0.0203921	PCNA/RFC4/RFC3/RFC5/RFC2/RPA2/RPA3/MAD2L2/RPA1	9
109581	Apoptosis	48/1544	151/6748	0.00693141	0.028758	0.0210814	CLSPN/CASP6/TFDP1/PSMB9/E2F1/DYNLL1/HMGB2/PSMB5/PSME2/LMNB1/PSMD8/TNFSF10/ARHGAP10/PSMB8/PSMA7/PSMD4/PSMD14/CASP3/TJP2/PSMA5/YWHAG/PSMD13/YWHAE/BCL2L1/CYCS/PSMD1/VIM/TRADD/PSMB6/DFFB/DFFA/PSMA3/PSMD10/PSMB2/PSMA4/H1F0/KPNB1/PSMC3/BCAP31/PSMC2/YWHAB/TP53/PSMC5/FADD/PSMC4/PSMD2/PSMD3/MAGED1	48
73854	RNA Polymerase I Promoter Clearance	14/1544	32/6748	0.00701493	0.0289812	0.021245	GTF2H3/GTF2H1/POLR2E/CD3EAP/POLR2H/POLR2L/MNAT1/POLR2F/GTF2H2/GTF2H2C/POLR1B/TAF1B/ZNRD1/ERCC2	14
70268	Pyruvate metabolism	10/1544	20/6748	0.00717758	0.029528	0.0216459	PDP2/LDHA/PDHX/PDHB/BSG/LDHB/DLAT/SLC16A3/SLC16A1/PDHA1	10
167242	Abortive elongation of HIV-1 transcript in the absence of Tat	11/1544	23/6748	0.00739072	0.0299209	0.0219339	POLR2E/POLR2H/POLR2L/POLR2D/POLR2F/NELFB/NELFE/POLR2J/GTF2F2/POLR2I/POLR2G	11
179409	APC-Cdc20 mediated degradation of Nek2A	11/1544	23/6748	0.00739072	0.0299209	0.0219339	BUB1B/CDC20/UBE2C/NEK2/MAD2L1/ANAPC11/CDC26/CDC23/BUB3/ANAPC5/ANAPC1	11
203927	MicroRNA (miRNA) biogenesis	11/1544	23/6748	0.00739072	0.0299209	0.0219339	XPO5/POLR2E/POLR2H/POLR2L/RAN/POLR2D/POLR2F/POLR2J/DROSHA/POLR2I/POLR2G	11
163125	Post-translational modification: synthesis of GPI-anchored proteins	12/1544	26/6748	0.00739583	0.0299209	0.0219339	PIGM/DPM2/PIGK/PIGN/PIGU/PIGV/PIGX/PIGF/PIGP/GPAA1/PIGO/DPM3	12
381038	XBP1(S) activates chaperone genes	21/1544	55/6748	0.00747434	0.0301136	0.0220752	PREB/PDIA5/YIF1A/WIPI1/CXXC1/WFS1/HYOU1/MYDGF/PDIA6/KLHDC3/GOSR2/SEC61A1/SSR1/ASNA1/SRPRB/DNAJB11/SEC61G/SEC61B/DCTN1/HDGF/DDX11	21
72165	mRNA Splicing - Minor Pathway	17/1544	42/6748	0.0079736	0.0319928	0.0234528	POLR2E/SNRPD3/POLR2H/POLR2L/SRSF1/LSM2/POLR2D/TXNL4A/POLR2F/SNRPD1/SNRPG/POLR2J/GTF2F2/POLR2I/SF3B3/POLR2G/SNRPE	17
69298	Association of licensing factors with the pre-replicative complex	7/1544	12/6748	0.0085423	0.0339949	0.0249204	CDC6/CDT1/ORC5/ORC3/GMNN/ORC1/ORC2	7
75035	Chk1/Chk2(Cds1) mediated inactivation of Cyclin B:Cdk1 complex	7/1544	12/6748	0.0085423	0.0339949	0.0249204	CCNB1/CDK1/CDC25C/CHEK1/YWHAG/YWHAE/YWHAB	7
74158	RNA Polymerase III Transcription	15/1544	36/6748	0.00911666	0.0358417	0.0262743	POLR3K/POLR3G/SNAPC3/POLR2E/POLR2H/POLR2L/POLR3H/POLR3GL/POLR2F/SNAPC1/POLR3B/POLR3A/ZNF143/SNAPC2/GTF3A	15
749476	RNA Polymerase III Abortive And Retractive Initiation	15/1544	36/6748	0.00911666	0.0358417	0.0262743	POLR3K/POLR3G/SNAPC3/POLR2E/POLR2H/POLR2L/POLR3H/POLR3GL/POLR2F/SNAPC1/POLR3B/POLR3A/ZNF143/SNAPC2/GTF3A	15
76046	RNA Polymerase III Transcription Initiation	15/1544	36/6748	0.00911666	0.0358417	0.0262743	POLR3K/POLR3G/SNAPC3/POLR2E/POLR2H/POLR2L/POLR3H/POLR3GL/POLR2F/SNAPC1/POLR3B/POLR3A/ZNF143/SNAPC2/GTF3A	15
167238	Pausing and recovery of Tat-mediated HIV elongation	13/1544	30/6748	0.0101705	0.0396649	0.0290769	POLR2E/POLR2H/POLR2L/SSRP1/POLR2D/POLR2F/NELFB/NELFE/TCEB1/POLR2J/GTF2F2/POLR2I/POLR2G	13
167243	Tat-mediated HIV elongation arrest and recovery	13/1544	30/6748	0.0101705	0.0396649	0.0290769	POLR2E/POLR2H/POLR2L/SSRP1/POLR2D/POLR2F/NELFB/NELFE/TCEB1/POLR2J/GTF2F2/POLR2I/POLR2G	13
389957	Prefoldin mediated transfer of substrate to CCT/TriC	12/1544	27/6748	0.0105896	0.0411349	0.0301545	TUBA1C/CCT7/PFDN6/CCT6A/CCT8/CCT5/CCT3/CCT4/ACTB/TUBB4B/VBP1/TUBA4A	12
419524	Fanconi Anemia pathway	11/1544	24/6748	0.0108702	0.0419774	0.0307721	BRCA1/UBE2T/FANCI/FAAP24/FANCG/FANCE/FANCA/FANCC/FANCF/FANCB/PALB2	11
389960	Formation of tubulin folding intermediates by CCT/TriC	10/1544	21/6748	0.0109357	0.0419774	0.0307721	TUBA1C/TUBA1B/CCT7/CCT6A/CCT8/CCT5/CCT3/CCT4/TUBB4B/TUBA4A	10
75105	Fatty Acyl-CoA Biosynthesis	10/1544	21/6748	0.0109357	0.0419774	0.0307721	ELOVL6/ACSL5/FASN/TECR/HSD17B12/ACLY/SLC25A1/ACSL4/ACSL3/HACD2	10
5610787	Hedgehog 'off' state	27/1544	78/6748	0.011885	0.0454427	0.0333124	PSMB9/PRKAR1B/PSMB5/PSME2/PSMD8/PSMB8/PSMA7/PSMD4/PSMD14/PSMA5/PSMD13/PSMD1/PSMB6/PSMA3/PSMD10/PRKACA/PSMB2/PSMA4/PSMC3/PSMC2/PSMC5/PSMC4/PSMD2/SUFU/PSMD3/PRKAR2B/RBX1	27
5620924	Intraflagellar transport	15/1544	37/6748	0.0121577	0.0463037	0.0339436	IFT46/DYNLL1/IFT81/DYNC2LI1/WDR34/KIFAP3/DYNLRB1/TTC26/HSPB11/KIF3C/IFT74/KIF3B/IFT22/IFT52/IFT27	15
2132295	MHC class II antigen presentation	30/1544	89/6748	0.0124775	0.0473232	0.0346909	RACGAP1/CENPE/KIF2C/KIF23/KIF15/AP1S1/KIF11/KIF4A/DYNC1I2/DYNLL1/AP2S1/CANX/CLTA/SEC24D/SEC13/DYNC2LI1/KIFAP3/AP2M1/KIF18A/CTSD/AP1M1/KIF3C/AP2B1/KIF22/KIF3B/KIF2A/DCTN1/SEC24A/AP2A1/CLTC	30
177504	Retrograde neurotrophin signalling	6/1544	10/6748	0.0126195	0.0473232	0.0346909	AP2S1/CLTA/AP2M1/DNAL4/AP2B1/AP2A1	6
199220	Vitamin B5 (pantothenate) metabolism	6/1544	10/6748	0.0126195	0.0473232	0.0346909	PDZD11/PPCDC/PANK1/FASN/PANK2/COASY	6
71182	Phenylalanine and tyrosine catabolism	6/1544	10/6748	0.0126195	0.0473232	0.0346909	FAH/PCBD1/GSTZ1/IL4I1/QDPR/KYAT1	6
73864	RNA Polymerase I Transcription	14/1544	34/6748	0.0130456	0.0487337	0.0357249	GTF2H3/GTF2H1/POLR2E/CD3EAP/POLR2H/POLR2L/MNAT1/POLR2F/GTF2H2/GTF2H2C/POLR1B/TAF1B/ZNRD1/ERCC2	14

## Sheet: MBC-prePB-Down
supplementary Table S2. Enriched pathways in the genes deregulated during the plasma cell differention transition steps
MBC: Memory B cell; prePB: Preplasmablast; PB: Plasmablast; PC: Plasma Cell
B) Enriched pathways in the genes downregulated during the MBC to prePB transition
ID	Description	GeneRatio	BgRatio	pvalue	p.adjust	qvalue	geneID	Count
156842	Eukaryotic Translation Elongation	58/924	91/6748	1.25009e-28	1.15634e-25	9.17173e-26	RPL13/RPL10/RPL3/EEF1D/RPL30/RPS27/RPL6/RPL4/RPL11/RPS23/EEF1A1/RPLP2/RPL13A/RPS9/RPL18/FAU/RPL18A/RPL29/RPS8/RPL34/UBA52/RPS28/RPL22/RPL31/RPS19/RPL21/RPS11/RPL19/RPS15/RPL23A/RPLP1/RPL27A/RPL38/RPL35A/RPL32/RPL23/RPS4X/RPL7/RPL15/RPS25/RPS14/RPL37/RPL10A/RPS27A/RPL9/RPL37A/RPS6/RPS16/RPS12/RPS29/LOC100288910/RPL5/RPL36/RPS3A/EEF1B2/RPL12/RPS18/RPS13	58
156902	Peptide chain elongation	56/924	88/6748	1.26815e-27	5.86518e-25	4.6521e-25	RPL13/RPL10/RPL3/RPL30/RPS27/RPL6/RPL4/RPL11/RPS23/EEF1A1/RPLP2/RPL13A/RPS9/RPL18/FAU/RPL18A/RPL29/RPS8/RPL34/UBA52/RPS28/RPL22/RPL31/RPS19/RPL21/RPS11/RPL19/RPS15/RPL23A/RPLP1/RPL27A/RPL38/RPL35A/RPL32/RPL23/RPS4X/RPL7/RPL15/RPS25/RPS14/RPL37/RPL10A/RPS27A/RPL9/RPL37A/RPS6/RPS16/RPS12/RPS29/LOC100288910/RPL5/RPL36/RPS3A/RPL12/RPS18/RPS13	56
192823	Viral mRNA Translation	55/924	86/6748	2.61342e-27	8.05805e-25	6.39142e-25	RPL13/RPL10/RPL3/RPL30/RPS27/RPL6/RPL4/RPL11/RPS23/RPLP2/RPL13A/RPS9/RPL18/FAU/RPL18A/RPL29/RPS8/RPL34/UBA52/RPS28/RPL22/RPL31/RPS19/RPL21/RPS11/RPL19/RPS15/RPL23A/RPLP1/RPL27A/RPL38/RPL35A/RPL32/RPL23/RPS4X/RPL7/RPL15/RPS25/RPS14/RPL37/RPL10A/RPS27A/RPL9/RPL37A/RPS6/RPS16/RPS12/RPS29/LOC100288910/RPL5/RPL36/RPS3A/RPL12/RPS18/RPS13	55
72764	Eukaryotic Translation Termination	55/924	88/6748	1.44104e-26	3.33241e-24	2.64317e-24	RPL13/RPL10/RPL3/RPL30/RPS27/RPL6/RPL4/RPL11/RPS23/RPLP2/RPL13A/RPS9/RPL18/FAU/RPL18A/RPL29/RPS8/RPL34/UBA52/RPS28/RPL22/RPL31/RPS19/RPL21/RPS11/RPL19/RPS15/RPL23A/RPLP1/RPL27A/RPL38/RPL35A/RPL32/RPL23/RPS4X/RPL7/RPL15/RPS25/RPS14/RPL37/RPL10A/RPS27A/RPL9/RPL37A/RPS6/RPS16/RPS12/RPS29/LOC100288910/RPL5/RPL36/RPS3A/RPL12/RPS18/RPS13	55
975956	Nonsense Mediated Decay (NMD) independent of the Exon Junction Complex (EJC)	55/924	93/6748	7.525e-25	1.39213e-22	1.1042e-22	RPL13/RPL10/RPL3/RPL30/RPS27/RPL6/RPL4/RPL11/RPS23/RPLP2/RPL13A/RPS9/RPL18/FAU/RPL18A/RPL29/RPS8/RPL34/UBA52/RPS28/RPL22/RPL31/RPS19/RPL21/RPS11/RPL19/RPS15/RPL23A/RPLP1/RPL27A/RPL38/RPL35A/RPL32/RPL23/RPS4X/RPL7/RPL15/RPS25/RPS14/RPL37/RPL10A/RPS27A/RPL9/RPL37A/RPS6/RPS16/RPS12/RPS29/LOC100288910/RPL5/RPL36/RPS3A/RPL12/RPS18/RPS13	55
72689	Formation of a pool of free 40S subunits	56/924	98/6748	3.07237e-24	4.73656e-22	3.75691e-22	RPL13/RPL10/RPL3/RPL30/RPS27/RPL6/RPL4/RPL11/RPS23/EIF3F/RPLP2/RPL13A/RPS9/RPL18/FAU/RPL18A/RPL29/RPS8/RPL34/UBA52/RPS28/RPL22/RPL31/RPS19/RPL21/RPS11/RPL19/RPS15/RPL23A/RPLP1/RPL27A/RPL38/RPL35A/RPL32/RPL23/RPS4X/RPL7/RPL15/RPS25/RPS14/RPL37/RPL10A/RPS27A/RPL9/RPL37A/RPS6/RPS16/RPS12/RPS29/LOC100288910/RPL5/RPL36/RPS3A/RPL12/RPS18/RPS13	56
156827	L13a-mediated translational silencing of Ceruloplasmin expression	59/924	108/6748	4.32602e-24	5.00196e-22	3.96741e-22	RPL13/RPL10/EIF4A1/RPL3/RPL30/RPS27/RPL6/RPL4/RPL11/RPS23/EIF4A2/EIF3F/RPLP2/RPL13A/RPS9/RPL18/FAU/RPL18A/RPL29/RPS8/RPL34/UBA52/RPS28/RPL22/RPL31/RPS19/RPL21/RPS11/RPL19/RPS15/RPL23A/RPLP1/RPL27A/RPL38/RPL35A/RPL32/RPL23/RPS4X/EIF4B/RPL7/RPL15/RPS25/RPS14/RPL37/RPL10A/RPS27A/RPL9/RPL37A/RPS6/RPS16/RPS12/RPS29/LOC100288910/RPL5/RPL36/RPS3A/RPL12/RPS18/RPS13	59
157279	3' -UTR-mediated translational regulation	59/924	108/6748	4.32602e-24	5.00196e-22	3.96741e-22	RPL13/RPL10/EIF4A1/RPL3/RPL30/RPS27/RPL6/RPL4/RPL11/RPS23/EIF4A2/EIF3F/RPLP2/RPL13A/RPS9/RPL18/FAU/RPL18A/RPL29/RPS8/RPL34/UBA52/RPS28/RPL22/RPL31/RPS19/RPL21/RPS11/RPL19/RPS15/RPL23A/RPLP1/RPL27A/RPL38/RPL35A/RPL32/RPL23/RPS4X/EIF4B/RPL7/RPL15/RPS25/RPS14/RPL37/RPL10A/RPS27A/RPL9/RPL37A/RPS6/RPS16/RPS12/RPS29/LOC100288910/RPL5/RPL36/RPS3A/RPL12/RPS18/RPS13	59
72706	GTP hydrolysis and joining of the 60S ribosomal subunit	59/924	109/6748	8.22555e-24	8.45404e-22	6.70551e-22	RPL13/RPL10/EIF4A1/RPL3/RPL30/RPS27/RPL6/RPL4/RPL11/RPS23/EIF4A2/EIF3F/RPLP2/RPL13A/RPS9/RPL18/FAU/RPL18A/RPL29/RPS8/RPL34/UBA52/RPS28/RPL22/RPL31/RPS19/RPL21/RPS11/RPL19/RPS15/RPL23A/RPLP1/RPL27A/RPL38/RPL35A/RPL32/RPL23/RPS4X/EIF4B/RPL7/RPL15/RPS25/RPS14/RPL37/RPL10A/RPS27A/RPL9/RPL37A/RPS6/RPS16/RPS12/RPS29/LOC100288910/RPL5/RPL36/RPS3A/RPL12/RPS18/RPS13	59
72613	Eukaryotic Translation Initiation	59/924	116/6748	5.56855e-22	4.68264e-20	3.71414e-20	RPL13/RPL10/EIF4A1/RPL3/RPL30/RPS27/RPL6/RPL4/RPL11/RPS23/EIF4A2/EIF3F/RPLP2/RPL13A/RPS9/RPL18/FAU/RPL18A/RPL29/RPS8/RPL34/UBA52/RPS28/RPL22/RPL31/RPS19/RPL21/RPS11/RPL19/RPS15/RPL23A/RPLP1/RPL27A/RPL38/RPL35A/RPL32/RPL23/RPS4X/EIF4B/RPL7/RPL15/RPS25/RPS14/RPL37/RPL10A/RPS27A/RPL9/RPL37A/RPS6/RPS16/RPS12/RPS29/LOC100288910/RPL5/RPL36/RPS3A/RPL12/RPS18/RPS13	59
72737	Cap-dependent Translation Initiation	59/924	116/6748	5.56855e-22	4.68264e-20	3.71414e-20	RPL13/RPL10/EIF4A1/RPL3/RPL30/RPS27/RPL6/RPL4/RPL11/RPS23/EIF4A2/EIF3F/RPLP2/RPL13A/RPS9/RPL18/FAU/RPL18A/RPL29/RPS8/RPL34/UBA52/RPS28/RPL22/RPL31/RPS19/RPL21/RPS11/RPL19/RPS15/RPL23A/RPLP1/RPL27A/RPL38/RPL35A/RPL32/RPL23/RPS4X/EIF4B/RPL7/RPL15/RPS25/RPS14/RPL37/RPL10A/RPS27A/RPL9/RPL37A/RPS6/RPS16/RPS12/RPS29/LOC100288910/RPL5/RPL36/RPS3A/RPL12/RPS18/RPS13	59
168254	Influenza Infection	60/924	122/6748	2.28302e-21	1.75983e-19	1.39585e-19	RPL13/RPL10/RPL3/RPL30/RPS27/RPL6/RPL4/RANBP2/RPL11/RPS23/KPNA1/TGFB1/RPLP2/SLC25A6/RPL13A/RPS9/NUP153/RPL18/FAU/RPL18A/RPL29/RPS8/RPL34/UBA52/RPS28/RPL22/RPL31/RPS19/RPL21/RPS11/RPL19/RPS15/RPL23A/RPLP1/RPL27A/RPL38/RPL35A/RPL32/RPL23/RPS4X/RPL7/RPL15/RPS25/RPS14/RPL37/RPL10A/RPS27A/RPL9/RPL37A/RPS6/RPS16/RPS12/RPS29/LOC100288910/RPL5/RPL36/RPS3A/RPL12/RPS18/RPS13	60
168273	Influenza Viral RNA Transcription and Replication	57/924	113/6748	4.82959e-21	3.43644e-19	2.72569e-19	RPL13/RPL10/RPL3/RPL30/RPS27/RPL6/RPL4/RANBP2/RPL11/RPS23/RPLP2/RPL13A/RPS9/NUP153/RPL18/FAU/RPL18A/RPL29/RPS8/RPL34/UBA52/RPS28/RPL22/RPL31/RPS19/RPL21/RPS11/RPL19/RPS15/RPL23A/RPLP1/RPL27A/RPL38/RPL35A/RPL32/RPL23/RPS4X/RPL7/RPL15/RPS25/RPS14/RPL37/RPL10A/RPS27A/RPL9/RPL37A/RPS6/RPS16/RPS12/RPS29/LOC100288910/RPL5/RPL36/RPS3A/RPL12/RPS18/RPS13	57
927802	Nonsense-Mediated Decay (NMD)	56/924	110/6748	6.0886e-21	3.75464e-19	2.97807e-19	RPL13/SMG1/RPL10/RPL3/RPL30/RPS27/RPL6/RPL4/RPL11/RPS23/RPLP2/RPL13A/RPS9/RPL18/FAU/RPL18A/RPL29/RPS8/RPL34/UBA52/RPS28/RPL22/RPL31/RPS19/RPL21/RPS11/RPL19/RPS15/RPL23A/RPLP1/RPL27A/RPL38/RPL35A/RPL32/RPL23/RPS4X/RPL7/RPL15/RPS25/RPS14/RPL37/RPL10A/RPS27A/RPL9/RPL37A/RPS6/RPS16/RPS12/RPS29/LOC100288910/RPL5/RPL36/RPS3A/RPL12/RPS18/RPS13	56
975957	Nonsense Mediated Decay (NMD) enhanced by the Exon Junction Complex (EJC)	56/924	110/6748	6.0886e-21	3.75464e-19	2.97807e-19	RPL13/SMG1/RPL10/RPL3/RPL30/RPS27/RPL6/RPL4/RPL11/RPS23/RPLP2/RPL13A/RPS9/RPL18/FAU/RPL18A/RPL29/RPS8/RPL34/UBA52/RPS28/RPL22/RPL31/RPS19/RPL21/RPS11/RPL19/RPS15/RPL23A/RPLP1/RPL27A/RPL38/RPL35A/RPL32/RPL23/RPS4X/RPL7/RPL15/RPS25/RPS14/RPL37/RPL10A/RPS27A/RPL9/RPL37A/RPS6/RPS16/RPS12/RPS29/LOC100288910/RPL5/RPL36/RPS3A/RPL12/RPS18/RPS13	56
168255	Influenza Life Cycle	58/924	117/6748	6.56209e-21	3.79371e-19	3.00906e-19	RPL13/RPL10/RPL3/RPL30/RPS27/RPL6/RPL4/RANBP2/RPL11/RPS23/KPNA1/RPLP2/RPL13A/RPS9/NUP153/RPL18/FAU/RPL18A/RPL29/RPS8/RPL34/UBA52/RPS28/RPL22/RPL31/RPS19/RPL21/RPS11/RPL19/RPS15/RPL23A/RPLP1/RPL27A/RPL38/RPL35A/RPL32/RPL23/RPS4X/RPL7/RPL15/RPS25/RPS14/RPL37/RPL10A/RPS27A/RPL9/RPL37A/RPS6/RPS16/RPS12/RPS29/LOC100288910/RPL5/RPL36/RPS3A/RPL12/RPS18/RPS13	58
1799339	SRP-dependent cotranslational protein targeting to membrane	55/924	109/6748	2.37546e-20	1.29253e-18	1.0252e-18	RPL13/RPL10/RPL3/RPL30/RPS27/RPL6/RPL4/RPL11/RPS23/RPLP2/RPL13A/RPS9/RPL18/FAU/RPL18A/RPL29/RPS8/RPL34/UBA52/RPS28/RPL22/RPL31/RPS19/RPL21/RPS11/RPL19/RPS15/RPL23A/RPLP1/RPL27A/RPL38/RPL35A/RPL32/RPL23/RPS4X/RPL7/RPL15/RPS25/RPS14/RPL37/RPL10A/RPS27A/RPL9/RPL37A/RPS6/RPS16/RPS12/RPS29/LOC100288910/RPL5/RPL36/RPS3A/RPL12/RPS18/RPS13	55
72766	Translation	62/924	146/6748	5.68193e-18	2.91988e-16	2.31597e-16	RPL13/RPL10/EIF4A1/RPL3/EEF1D/RPL30/RPS27/RPL6/RPL4/RPL11/RPS23/EEF1A1/EIF4A2/EIF3F/RPLP2/RPL13A/RPS9/RPL18/FAU/RPL18A/RPL29/RPS8/RPL34/UBA52/RPS28/RPL22/RPL31/RPS19/RPL21/RPS11/RPL19/RPS15/RPL23A/RPLP1/RPL27A/RPL38/RPL35A/RPL32/RPL23/RPS4X/EIF4B/RPL7/RPL15/RPS25/RPS14/RPL37/RPL10A/RPS27A/RPL9/RPL37A/RPS6/RPS16/RPS12/RPS29/LOC100288910/RPL5/RPL36/RPS3A/EEF1B2/RPL12/RPS18/RPS13	62
1280215	Cytokine Signaling in Immune system	77/924	284/6748	7.8047e-10	3.79966e-08	3.01378e-08	IRS2/LGALS9/PELI2/PELI1/KPNA5/IRF8/MX2/TRIM22/CAMK2A/GAB2/TRAF6/KRAS/SP100/IFNGR2/TRIM62/PIK3CA/GH1/LYN/MAP3K8/IL6ST/RIPK2/IP6K2/IRAK2/RAPGEF1/ARIH1/ADAM17/IFIT2/IRF1/INPP5D/UBA7/XAF1/EIF4A1/UBC/SQSTM1/TAB2/HLA-DPB1/TAB3/UBE2V1/CIITA/RANBP2/ISG20/HLA-B/FLNB/HLA-DRA/HLA-C/PIAS1/KPNA1/NOD2/IFNGR1/JAK1/NFKB1/MAP3K3/EIF4A2/PLCG1/HLA-E/SOCS3/STAT5A/PTAFR/SH2B1/EGR1/GRB2/NUP153/FYN/IFI30/PIK3R1/NOD1/UB…	77
445989	TAK1 activates NFkB by phosphorylation and activation of IKKs complex	15/924	22/6748	6.69314e-09	3.09557e-07	2.45532e-07	NFKBIA/TRAF6/RIPK2/RELA/IRAK2/NFKB2/UBC/TAB2/TAB3/NOD2/NFKB1/NFKBIB/NOD1/UBA52/RPS27A	15
72649	Translation initiation complex formation	25/924	58/6748	3.65077e-08	1.53498e-06	1.2175e-06	EIF4A1/RPS27/RPS23/EIF4A2/EIF3F/RPS9/FAU/RPS8/RPS28/RPS19/RPS11/RPS15/RPS4X/EIF4B/RPS25/RPS14/RPS27A/RPS6/RPS16/RPS12/RPS29/LOC100288910/RPS3A/RPS18/RPS13	25
72702	Ribosomal scanning and start codon recognition	25/924	58/6748	3.65077e-08	1.53498e-06	1.2175e-06	EIF4A1/RPS27/RPS23/EIF4A2/EIF3F/RPS9/FAU/RPS8/RPS28/RPS19/RPS11/RPS15/RPS4X/EIF4B/RPS25/RPS14/RPS27A/RPS6/RPS16/RPS12/RPS29/LOC100288910/RPS3A/RPS18/RPS13	25
72662	Activation of the mRNA upon binding of the cap-binding complex and eIFs, and subsequent binding to 43S	25/924	59/6748	5.52384e-08	2.22154e-06	1.76207e-06	EIF4A1/RPS27/RPS23/EIF4A2/EIF3F/RPS9/FAU/RPS8/RPS28/RPS19/RPS11/RPS15/RPS4X/EIF4B/RPS25/RPS14/RPS27A/RPS6/RPS16/RPS12/RPS29/LOC100288910/RPS3A/RPS18/RPS13	25
2454202	Fc epsilon receptor (FCERI) signaling	49/924	169/6748	1.12894e-07	4.35112e-06	3.45119e-06	IRS2/RICTOR/NR4A1/MAP3K1/FRS2/TNRC6B/GAB2/NFKBIA/TRAF6/NFATC1/KRAS/JUN/PIK3CA/AGO4/VAV3/LYN/CARD11/RELA/MAP2K7/TNRC6A/PDPK1/PHLPP2/UBC/TAB2/RASGRP1/TAB3/ITPR2/UBE2V1/GRAP2/AGO1/CASP9/FOXO4/NFKB1/PLCG1/ITPR3/GRB2/BCL10/MALT1/FOS/FYN/PIK3R1/UBA52/CDKN1B/FOXO3/GAB1/VAV2/TNRC6C/ITPR1/RPS27A	49
2871837	FCERI mediated NF-kB activation	16/924	29/6748	1.59254e-07	5.89239e-06	4.67368e-06	NFKBIA/TRAF6/LYN/CARD11/RELA/PDPK1/UBC/TAB2/RASGRP1/TAB3/UBE2V1/NFKB1/BCL10/MALT1/UBA52/RPS27A	16
202424	Downstream TCR signaling	21/924	47/6748	2.16269e-07	7.69418e-06	6.10281e-06	NFKBIA/TRAF6/PIK3CA/CARD11/RIPK2/RELA/PDPK1/INPP5D/UBC/TAB2/HLA-DPB1/UBE2V1/HLA-DRA/NFKB1/BCL10/MALT1/PIK3R1/UBA52/CD247/RPS27A/HLA-DQB1	21
72695	Formation of the ternary complex, and subsequently, the 43S complex	22/924	51/6748	2.38311e-07	8.16435e-06	6.47573e-06	RPS27/RPS23/EIF3F/RPS9/FAU/RPS8/RPS28/RPS19/RPS11/RPS15/RPS4X/RPS25/RPS14/RPS27A/RPS6/RPS16/RPS12/RPS29/LOC100288910/RPS3A/RPS18/RPS13	22
170834	Signaling by TGF-beta Receptor Complex	27/924	72/6748	3.35922e-07	1.10956e-05	8.80075e-06	SMURF1/TGIF1/JUNB/SMAD4/SKIL/PPM1A/SMURF2/SMAD7/CCNT1/TRIM33/PPP1R15A/USP15/TGFBR2/SMAD3/UBC/CCNT2/TGFBR1/F11R/TGFB1/SKI/CDK9/TGIF2/USP9X/UBA52/E2F5/ARHGEF18/RPS27A	27
168638	NOD1/2 Signaling Pathway	15/924	27/6748	3.47863e-07	1.10956e-05	8.80075e-06	CYLD/TRAF6/RIPK2/CASP8/IRAK2/UBC/TAB2/TAB3/UBE2V1/TNFAIP3/NOD2/NOD1/UBA52/ITCH/RPS27A	15
5663205	Infectious disease	83/924	360/6748	5.1693e-07	1.59387e-05	1.26421e-05	VAMP2/AP1S3/RNMT/CCNT1/NMT2/VPS37B/RPL13/MAP2K7/AP1G1/CHMP4A/RPL10/ATP6V0C/UBC/RPL3/TAF1/RPL30/CCNT2/CXCR4/RPS27/RPL6/RPL4/RANBP2/RPL11/RPS23/KPNA1/TGFB1/SUPT5H/PACS1/CHMP7/CDK9/RPLP2/SLC25A6/HCK/CHMP3/RPL13A/RPS9/NUP153/RPL18/FAU/RPL18A/FYN/RPL29/RPS8/RPL34/UBA52/RPS28/RPL22/RPL31/RPS19/RPL21/CD247/RPS11/RPL19/RPS15/RPL23A/RPLP1/RPL27A/RPL38/RPL35A/RPL32/RPL23/RPS4X/RPL7/RPL15/RPS25/RPS14/RPL37/…	83
416482	G alpha (12/13) signalling events	23/924	58/6748	7.89267e-07	2.35507e-05	1.86798e-05	OBSCN/PIK3CA/SOS2/VAV3/AKAP13/MCF2L/GNA12/GNA13/RHOB/ARHGEF7/PLEKHG2/FGD1/ARHGEF1/LOC100505585/ARHGAP4/ABR/ROCK1/TRIO/FGD3/PIK3R1/VAV2/GNG2/ARHGEF18	23
2173795	Downregulation of SMAD2/3:SMAD4 transcriptional activity	13/924	22/6748	8.24472e-07	2.38324e-05	1.89032e-05	TGIF1/SMAD4/SKIL/PPM1A/SMURF2/TRIM33/SMAD3/UBC/SKI/TGIF2/USP9X/UBA52/RPS27A	13
168898	Toll-Like Receptors Cascades	35/924	111/6748	8.70314e-07	2.43952e-05	1.93496e-05	MAP3K1/PELI2/PELI1/TLR2/NFKBIA/TRAF6/JUN/RIPK1/CTSK/RIPK2/RELA/MAP2K7/CASP8/IRAK2/NFKB2/MAPKAPK2/BIRC3/ITGAM/UBC/TAB2/UNC93B1/TLR1/TAB3/UBE2V1/TANK/BIRC2/CTSS/NOD2/CNPY3/NFKB1/FOS/NFKBIB/NOD1/UBA52/RPS27A	35
2173793	Transcriptional activity of SMAD2/SMAD3:SMAD4 heterotrimer	19/924	43/6748	1.01561e-06	2.6985e-05	2.14038e-05	TGIF1/JUNB/SMAD4/SKIL/PPM1A/SMURF2/SMAD7/CCNT1/TRIM33/SMAD3/UBC/CCNT2/SKI/CDK9/TGIF2/USP9X/UBA52/E2F5/RPS27A	19
449147	Signaling by Interleukins	34/924	107/6748	1.02105e-06	2.6985e-05	2.14038e-05	LGALS9/PELI2/PELI1/GAB2/TRAF6/KRAS/PIK3CA/MAP3K8/IL6ST/RIPK2/IRAK2/RAPGEF1/INPP5D/UBC/SQSTM1/TAB2/TAB3/UBE2V1/NOD2/JAK1/NFKB1/MAP3K3/SOCS3/STAT5A/GRB2/FYN/PIK3R1/NOD1/UBA52/STAT3/IL7/TNIP2/RPS27A/IL6	34
202403	TCR signaling	24/924	64/6748	1.51134e-06	3.88329e-05	3.08012e-05	NFKBIA/TRAF6/PIK3CA/CARD11/RIPK2/RELA/PDPK1/INPP5D/UBC/TAB2/HLA-DPB1/UBE2V1/GRAP2/HLA-DRA/NFKB1/PLCG1/BCL10/MALT1/PIK3R1/UBA52/CD247/ZAP70/RPS27A/HLA-DQB1	24
193704	p75 NTR receptor-mediated signalling	29/924	86/6748	1.64151e-06	4.10378e-05	3.25501e-05	PRDM4/OBSCN/NFKBIA/TRAF6/SOS2/VAV3/AKAP13/BCL2L11/MCF2L/RIPK2/RELA/ADAM17/ARHGEF7/PLEKHG2/FGD1/ARHGEF1/LOC100505585/UBC/SQSTM1/ARHGAP4/ABR/NFKB1/TRIO/FGD3/APH1B/UBA52/VAV2/ARHGEF18/RPS27A	29
3247509	Chromatin modifying enzymes	55/924	216/6748	2.01042e-06	4.7683e-05	3.78208e-05	ATXN7/KDM6B/EPC1/CHD3/ARID4B/KDM7A/SETD2/ARID4A/KMT2E/KMT2C/KDM5A/KDM4C/KDM2B/KAT6B/CREBBP/KDM2A/CCND1/KAT6A/SETD1B/KMT2D/SETD1A/MSL2/KANSL2/ELP2/KANSL1/WHSC1L1/KDM4B/KANSL3/KAT8/KDM5B/EP300/PHF20/DR1/KDM3A/TADA2B/KAT7/KDM3B/GPS2/ATF7IP/MORF4L1/PHF2/SAP30L/KDM6A/BRPF1/KMT2A/ATXN7L3/ARID5B/DMAP1/RCOR1/KAT2B/ING3/HIST2H2BE/NCOA1/KDM5C/CHD4	55
4839726	Chromatin organization	55/924	216/6748	2.01042e-06	4.7683e-05	3.78208e-05	ATXN7/KDM6B/EPC1/CHD3/ARID4B/KDM7A/SETD2/ARID4A/KMT2E/KMT2C/KDM5A/KDM4C/KDM2B/KAT6B/CREBBP/KDM2A/CCND1/KAT6A/SETD1B/KMT2D/SETD1A/MSL2/KANSL2/ELP2/KANSL1/WHSC1L1/KDM4B/KANSL3/KAT8/KDM5B/EP300/PHF20/DR1/KDM3A/TADA2B/KAT7/KDM3B/GPS2/ATF7IP/MORF4L1/PHF2/SAP30L/KDM6A/BRPF1/KMT2A/ATXN7L3/ARID5B/DMAP1/RCOR1/KAT2B/ING3/HIST2H2BE/NCOA1/KDM5C/CHD4	55
166016	Toll Like Receptor 4 (TLR4) Cascade	31/924	96/6748	2.07948e-06	4.8088e-05	3.8142e-05	MAP3K1/PELI2/PELI1/TLR2/NFKBIA/TRAF6/JUN/RIPK1/RIPK2/RELA/MAP2K7/CASP8/IRAK2/NFKB2/MAPKAPK2/BIRC3/ITGAM/UBC/TAB2/TLR1/TAB3/UBE2V1/TANK/BIRC2/NOD2/NFKB1/FOS/NFKBIB/NOD1/UBA52/RPS27A	31
166054	Activated TLR4 signalling	30/924	93/6748	3.10747e-06	7.01076e-05	5.56074e-05	MAP3K1/PELI2/PELI1/TLR2/NFKBIA/TRAF6/JUN/RIPK1/RIPK2/RELA/MAP2K7/CASP8/IRAK2/NFKB2/MAPKAPK2/BIRC3/UBC/TAB2/TLR1/TAB3/UBE2V1/TANK/BIRC2/NOD2/NFKB1/FOS/NFKBIB/NOD1/UBA52/RPS27A	30
166520	Signalling by NGF	64/924	273/6748	6.15816e-06	0.000135626	0.000107575	IRS2/PRKCE/RICTOR/NR4A1/FRS2/TNRC6B/PRDM4/BRAF/OBSCN/RIT1/NFKBIA/TRAF6/KRAS/ADCY4/PIK3CA/SOS2/AGO4/VAV3/RALGDS/AKAP13/BCL2L11/MCF2L/RIPK2/RELA/RAPGEF1/TNRC6A/ADAM17/PDPK1/ARHGEF7/PLEKHG2/FGD1/MAPKAPK2/PHLPP2/ARHGEF1/LOC100505585/UBC/SQSTM1/ARHGAP4/ITPR2/ABR/AGO1/CASP9/FOXO4/PDE1B/NFKB1/PLCG1/ITPR3/TRIO/GRB2/SRC/FGD3/FYN/PIK3R1/APH1B/UBA52/STAT3/CDKN1B/FOXO3/GAB1/VAV2/ARHGEF18/TNRC6C/ITPR1/RPS27A	64
4086398	Ca2+ pathway	17/924	40/6748	7.22921e-06	0.000155512	0.000123348	TNRC6B/CAMK2A/NFATC1/PLCB2/AGO4/TNRC6A/TCF7L2/ITPR2/AGO1/CTNNB1/FZD3/ITPR3/GNAO1/GNG2/TNRC6C/ITPR1/LEF1	17
168928	RIG-I/MDA5 mediated induction of IFN-alpha/beta pathways	23/924	65/6748	7.83888e-06	0.000158299	0.000125558	MAP3K1/NLRC5/CYLD/NFKBIA/TRAF6/CREBBP/RIPK1/RELA/CASP8/NFKB2/EP300/UBA7/PCBP2/UBC/TANK/TNFAIP3/NFKB1/IFIH1/NFKBIB/UBA52/ITCH/RNF135/RPS27A	23
166058	MyD88:Mal cascade initiated on plasma membrane	25/924	74/6748	8.21442e-06	0.000158299	0.000125558	MAP3K1/PELI2/PELI1/TLR2/NFKBIA/TRAF6/JUN/RIPK2/RELA/MAP2K7/IRAK2/NFKB2/MAPKAPK2/UBC/TAB2/TLR1/TAB3/UBE2V1/NOD2/NFKB1/FOS/NFKBIB/NOD1/UBA52/RPS27A	25
168179	Toll Like Receptor TLR1:TLR2 Cascade	25/924	74/6748	8.21442e-06	0.000158299	0.000125558	MAP3K1/PELI2/PELI1/TLR2/NFKBIA/TRAF6/JUN/RIPK2/RELA/MAP2K7/IRAK2/NFKB2/MAPKAPK2/UBC/TAB2/TLR1/TAB3/UBE2V1/NOD2/NFKB1/FOS/NFKBIB/NOD1/UBA52/RPS27A	25
168188	Toll Like Receptor TLR6:TLR2 Cascade	25/924	74/6748	8.21442e-06	0.000158299	0.000125558	MAP3K1/PELI2/PELI1/TLR2/NFKBIA/TRAF6/JUN/RIPK2/RELA/MAP2K7/IRAK2/NFKB2/MAPKAPK2/UBC/TAB2/TLR1/TAB3/UBE2V1/NOD2/NFKB1/FOS/NFKBIB/NOD1/UBA52/RPS27A	25
181438	Toll Like Receptor 2 (TLR2) Cascade	25/924	74/6748	8.21442e-06	0.000158299	0.000125558	MAP3K1/PELI2/PELI1/TLR2/NFKBIA/TRAF6/JUN/RIPK2/RELA/MAP2K7/IRAK2/NFKB2/MAPKAPK2/UBC/TAB2/TLR1/TAB3/UBE2V1/NOD2/NFKB1/FOS/NFKBIB/NOD1/UBA52/RPS27A	25
212436	Generic Transcription Pathway	48/924	189/6748	9.7609e-06	0.000184262	0.000146151	NR4A2/NR4A3/NR1D2/NR4A1/TGIF1/JUNB/PPARD/SMAD4/SKIL/SESN1/MED23/PPM1A/RARA/SMURF2/SMAD7/NR1H2/MED15/NR3C2/CCNT1/CREBBP/TRIM33/ESR2/TEAD2/NR3C1/SMAD3/UBC/CCNT2/TSC1/MAML2/GLS2/MED13/THRA/SKI/COX4I1/NOTCH2/MED26/CDK9/RORA/COX3/KAT2B/TGIF2/COX2/USP9X/UBA52/NR2C1/E2F5/COX1/RPS27A	48
446652	Interleukin-1 signaling	18/924	45/6748	1.08691e-05	0.000201078	0.000159489	PELI2/PELI1/TRAF6/MAP3K8/RIPK2/IRAK2/UBC/SQSTM1/TAB2/TAB3/UBE2V1/NOD2/NFKB1/MAP3K3/NOD1/UBA52/TNIP2/RPS27A	18
168142	Toll Like Receptor 10 (TLR10) Cascade	23/924	67/6748	1.39517e-05	0.000243497	0.000193135	MAP3K1/PELI2/PELI1/NFKBIA/TRAF6/JUN/RIPK2/RELA/MAP2K7/IRAK2/NFKB2/MAPKAPK2/UBC/TAB2/TAB3/UBE2V1/NOD2/NFKB1/FOS/NFKBIB/NOD1/UBA52/RPS27A	23
168176	Toll Like Receptor 5 (TLR5) Cascade	23/924	67/6748	1.39517e-05	0.000243497	0.000193135	MAP3K1/PELI2/PELI1/NFKBIA/TRAF6/JUN/RIPK2/RELA/MAP2K7/IRAK2/NFKB2/MAPKAPK2/UBC/TAB2/TAB3/UBE2V1/NOD2/NFKB1/FOS/NFKBIB/NOD1/UBA52/RPS27A	23
975871	MyD88 cascade initiated on plasma membrane	23/924	67/6748	1.39517e-05	0.000243497	0.000193135	MAP3K1/PELI2/PELI1/NFKBIA/TRAF6/JUN/RIPK2/RELA/MAP2K7/IRAK2/NFKB2/MAPKAPK2/UBC/TAB2/TAB3/UBE2V1/NOD2/NFKB1/FOS/NFKBIB/NOD1/UBA52/RPS27A	23
450321	JNK (c-Jun kinases) phosphorylation and activation mediated by activated human TAK1	11/924	20/6748	1.54095e-05	0.000263959	0.000209365	TRAF6/RIPK2/MAP2K7/IRAK2/UBC/TAB2/TAB3/NOD2/NOD1/UBA52/RPS27A	11
2029480	Fcgamma receptor (FCGR) dependent phagocytosis	24/924	72/6748	1.60878e-05	0.000270567	0.000214606	PRKCE/PTK2/PIK3CA/VAV3/LYN/FCGR2A/FCGR2C/ABI1/ITPR2/WASL/PLCG1/WIPF2/ITPR3/FGR/HCK/GRB2/SRC/PLD2/FYN/PIK3R1/MYO1C/CD247/VAV2/ITPR1	24
157118	Signaling by NOTCH	27/924	86/6748	1.68545e-05	0.0002784	0.000220819	TNRC6B/FBXW7/AGO4/CREBBP/CCND1/TNRC6A/LFNG/HIF1A/EP300/UBC/TLE1/DLL1/MAML2/AGO1/FCER2/HES1/DTX1/B4GALT1/NOTCH2/KAT2B/TLE3/APH1B/UBA52/TLE4/ITCH/TNRC6C/RPS27A	27
975138	TRAF6 mediated induction of NFkB and MAP kinases upon TLR7/8 or 9 activation	23/924	68/6748	1.83989e-05	0.000298578	0.000236824	MAP3K1/PELI2/PELI1/NFKBIA/TRAF6/JUN/RIPK2/RELA/MAP2K7/IRAK2/NFKB2/MAPKAPK2/UBC/TAB2/TAB3/UBE2V1/NOD2/NFKB1/FOS/NFKBIB/NOD1/UBA52/RPS27A	23
168181	Toll Like Receptor 7/8 (TLR7/8) Cascade	23/924	69/6748	2.40862e-05	0.000377622	0.000299519	MAP3K1/PELI2/PELI1/NFKBIA/TRAF6/JUN/RIPK2/RELA/MAP2K7/IRAK2/NFKB2/MAPKAPK2/UBC/TAB2/TAB3/UBE2V1/NOD2/NFKB1/FOS/NFKBIB/NOD1/UBA52/RPS27A	23
975155	MyD88 dependent cascade initiated on endosome	23/924	69/6748	2.40862e-05	0.000377622	0.000299519	MAP3K1/PELI2/PELI1/NFKBIA/TRAF6/JUN/RIPK2/RELA/MAP2K7/IRAK2/NFKB2/MAPKAPK2/UBC/TAB2/TAB3/UBE2V1/NOD2/NFKB1/FOS/NFKBIB/NOD1/UBA52/RPS27A	23
2029485	Role of phospholipids in phagocytosis	11/924	21/6748	2.83738e-05	0.000430258	0.000341269	PRKCE/PIK3CA/FCGR2A/FCGR2C/ITPR2/PLCG1/ITPR3/PLD2/PIK3R1/CD247/ITPR1	11
450302	activated TAK1 mediates p38 MAPK activation	11/924	21/6748	2.83738e-05	0.000430258	0.000341269	TRAF6/RIPK2/IRAK2/MAPKAPK2/UBC/TAB2/TAB3/NOD2/NOD1/UBA52/RPS27A	11
204998	Cell death signalling via NRAGE, NRIF and NADE	21/924	61/6748	3.12557e-05	0.000466314	0.000369868	OBSCN/TRAF6/SOS2/VAV3/AKAP13/BCL2L11/MCF2L/ARHGEF7/PLEKHG2/FGD1/UBC/SQSTM1/ARHGAP4/ABR/TRIO/FGD3/APH1B/UBA52/VAV2/ARHGEF18/RPS27A	21
168643	Nucleotide-binding domain, leucine rich repeat containing receptor (NLR) signaling pathways	17/924	44/6748	3.26266e-05	0.000479041	0.000379962	CYLD/TRAF6/NLRP3/NLRP1/RIPK2/CASP8/IRAK2/UBC/TAB2/TAB3/UBE2V1/TNFAIP3/NOD2/NOD1/UBA52/ITCH/RPS27A	17
1280218	Adaptive Immune System	88/924	430/6748	3.98369e-05	0.000575233	0.000456259	CBLB/IRS2/RICTOR/NR4A1/BLK/FRS2/ICOSLG/LOC102723996/HLA-DMB/NFKBIE/TNRC6B/AP1S3/REL/NFKBIA/TRAF6/KRAS/PIK3CA/AGO4/RASGRP2/CD40/LYN/HLA-DOB/CARD11/MAP3K8/RAP1GAP2/RIPK2/RELA/TNFRSF14/AP1G1/TNRC6A/PDPK1/CTSF/DCTN4/RAP1GAP/SEC24B/DYNC1LI2/INPP5D/PHLPP2/UBC/TAB2/HLA-DMA/HLA-DPB1/RASGRP1/SPTBN2/ITPR2/UBE2V1/SEC61A2/GRAP2/CD79A/HLA-B/AGO1/CTSS/HLA-DRA/HLA-C/MAP3K14/CASP9/PDCD1/KLC1/SIPA1/FOXO4/NFKB1/PL…	88
168138	Toll Like Receptor 9 (TLR9) Cascade	23/924	71/6748	4.04218e-05	0.000575233	0.000456259	MAP3K1/PELI2/PELI1/NFKBIA/TRAF6/JUN/RIPK2/RELA/MAP2K7/IRAK2/NFKB2/MAPKAPK2/UBC/TAB2/TAB3/UBE2V1/NOD2/NFKB1/FOS/NFKBIB/NOD1/UBA52/RPS27A	23
388841	Costimulation by the CD28 family	19/924	54/6748	5.2551e-05	0.00073651	0.000584179	RICTOR/ICOSLG/LOC102723996/PIK3CA/LYN/MAP3K8/TNFRSF14/PDPK1/HLA-DPB1/GRAP2/HLA-DRA/MAP3K14/PDCD1/GRB2/SRC/FYN/PIK3R1/CD247/HLA-DQB1	19
937061	TRIF-mediated TLR3/TLR4 signaling	24/924	77/6748	5.60529e-05	0.000773864	0.000613808	NFKBIA/TRAF6/JUN/RIPK1/RIPK2/RELA/MAP2K7/CASP8/IRAK2/NFKB2/MAPKAPK2/BIRC3/UBC/TAB2/TAB3/TANK/BIRC2/NOD2/NFKB1/FOS/NFKBIB/NOD1/UBA52/RPS27A	24
2173788	Downregulation of TGF-beta receptor signaling	12/924	26/6748	6.14614e-05	0.000836056	0.000663136	SMURF1/SMURF2/SMAD7/PPP1R15A/USP15/TGFBR2/SMAD3/UBC/TGFBR1/TGFB1/UBA52/RPS27A	12
166166	MyD88-independent TLR3/TLR4 cascade	24/924	78/6748	7.06635e-05	0.000906455	0.000718975	NFKBIA/TRAF6/JUN/RIPK1/RIPK2/RELA/MAP2K7/CASP8/IRAK2/NFKB2/MAPKAPK2/BIRC3/UBC/TAB2/TAB3/TANK/BIRC2/NOD2/NFKB1/FOS/NFKBIB/NOD1/UBA52/RPS27A	24
168164	Toll Like Receptor 3 (TLR3) Cascade	24/924	78/6748	7.06635e-05	0.000906455	0.000718975	NFKBIA/TRAF6/JUN/RIPK1/RIPK2/RELA/MAP2K7/CASP8/IRAK2/NFKB2/MAPKAPK2/BIRC3/UBC/TAB2/TAB3/TANK/BIRC2/NOD2/NFKB1/FOS/NFKBIB/NOD1/UBA52/RPS27A	24
3214842	HDMs demethylate histones	14/924	34/6748	7.13338e-05	0.000906455	0.000718975	KDM6B/KDM7A/KDM5A/KDM4C/KDM2B/KDM2A/KDM4B/KDM5B/KDM3A/KDM3B/PHF2/KDM6A/ARID5B/KDM5C	14
937042	IRAK2 mediated activation of TAK1 complex	7/924	10/6748	7.26709e-05	0.000906455	0.000718975	TRAF6/IRAK2/UBC/TAB2/TAB3/UBA52/RPS27A	7
975163	IRAK2 mediated activation of TAK1 complex upon TLR7/8 or 9 stimulation	7/924	10/6748	7.26709e-05	0.000906455	0.000718975	TRAF6/IRAK2/UBC/TAB2/TAB3/UBA52/RPS27A	7
1839117	Signaling by FGFR1 fusion mutants	9/924	16/6748	7.54563e-05	0.000906455	0.000718975	ZMYM2/GAB2/PIK3CA/CUX1/PLCG1/STAT5A/GRB2/PIK3R1/STAT3	9
193639	p75NTR signals via NF-kB	9/924	16/6748	7.54563e-05	0.000906455	0.000718975	NFKBIA/TRAF6/RIPK2/RELA/UBC/SQSTM1/NFKB1/UBA52/RPS27A	9
2173791	TGF-beta receptor signaling in EMT (epithelial to mesenchymal transition)	9/924	16/6748	7.54563e-05	0.000906455	0.000718975	SMURF1/TGFBR2/UBC/TGFBR1/F11R/TGFB1/UBA52/ARHGEF18/RPS27A	9
933542	TRAF6 mediated NF-kB activation	9/924	16/6748	7.54563e-05	0.000906455	0.000718975	MAP3K1/NFKBIA/TRAF6/RELA/NFKB2/NFKB1/IFIH1/NFKBIB/RNF135	9
2029481	FCGR activation	8/924	13/6748	8.15749e-05	0.00095515	0.000757598	LYN/FCGR2A/FCGR2C/FGR/HCK/SRC/FYN/CD247	8
209560	NF-kB is activated and signals survival	8/924	13/6748	8.15749e-05	0.00095515	0.000757598	NFKBIA/TRAF6/RELA/UBC/SQSTM1/NFKB1/UBA52/RPS27A	8
913531	Interferon Signaling	43/924	177/6748	8.74046e-05	0.00101062	0.000801593	KPNA5/IRF8/MX2/TRIM22/CAMK2A/SP100/IFNGR2/TRIM62/IP6K2/ARIH1/IFIT2/IRF1/UBA7/XAF1/EIF4A1/UBC/HLA-DPB1/CIITA/RANBP2/ISG20/HLA-B/FLNB/HLA-DRA/HLA-C/PIAS1/KPNA1/IFNGR1/JAK1/EIF4A2/PLCG1/HLA-E/SOCS3/PTAFR/EGR1/NUP153/IFI30/UBA52/HLA-G/HLA-F/IRF9/PPM1B/RPS27A/HLA-DQB1	43
168180	TRAF6 Mediated Induction of proinflammatory cytokines	19/924	56/6748	9.27644e-05	0.00105935	0.000840244	NFKBIA/TRAF6/JUN/RIPK2/RELA/MAP2K7/IRAK2/NFKB2/MAPKAPK2/UBC/TAB2/TAB3/NOD2/NFKB1/FOS/NFKBIB/NOD1/UBA52/RPS27A	19
877300	Interferon gamma signaling	23/924	76/6748	0.000131917	0.00148809	0.00118031	IRF8/TRIM22/CAMK2A/SP100/IFNGR2/TRIM62/IRF1/HLA-DPB1/CIITA/HLA-B/HLA-DRA/HLA-C/PIAS1/IFNGR1/JAK1/HLA-E/SOCS3/PTAFR/IFI30/HLA-G/HLA-F/IRF9/HLA-DQB1	23
5675482	Regulation of necroptotic cell death	9/924	17/6748	0.000140938	0.00157069	0.00124583	RIPK1/CASP8/TNFRSF10B/BIRC3/UBC/BIRC2/TNFRSF10A/UBA52/RPS27A	9
2173789	TGF-beta receptor signaling activates SMADs	13/924	32/6748	0.000152458	0.00167886	0.00133162	SMURF1/SMAD4/SMURF2/SMAD7/PPP1R15A/USP15/TGFBR2/SMAD3/UBC/TGFBR1/TGFB1/UBA52/RPS27A	13
195721	Signaling by Wnt	54/924	245/6748	0.000189525	0.00206248	0.0016359	SMURF1/RYK/TCF7/TNRC6B/RNF43/CAMK2A/NFATC1/SMURF2/TNKS2/PLCB2/SOX7/AGO4/CREBBP/KMT2D/USP34/TNRC6A/TCF7L1/TCF7L2/TNKS/USP8/WNT3/LOC101929777/EP300/DACT1/UBC/TLE1/AXIN2/AKT2/AES/ITPR2/CCDC88C/PRICKLE1/AGO1/CSNK1G2/AXIN1/BCL9L/CTNNB1/FZD3/CHD8/ITPR3/DVL1/TLE3/FRAT1/UBA52/TLE4/WNT16/GNAO1/GNG2/CUL3/WNT10A/TNRC6C/ITPR1/RPS27A/LEF1	54
194840	Rho GTPase cycle	32/924	125/6748	0.000250124	0.00269029	0.00213386	TAGAP/ARHGAP24/ARHGAP25/RHOH/OBSCN/ARHGAP17/SOS2/ARAP2/VAV3/AKAP13/MCF2L/ARHGAP8/RHOB/ARHGEF7/PLEKHG2/FGD1/FAM13A/SYDE2/ARHGAP4/FAM13B/ARHGAP12/ARHGAP5/ABR/MYO9B/ARHGAP20/ARHGAP45/GMIP/TRIO/FGD3/VAV2/ARHGEF18/RHOF	32
389356	CD28 co-stimulation	11/924	26/6748	0.000322847	0.00343257	0.00272262	RICTOR/PIK3CA/LYN/MAP3K8/PDPK1/GRAP2/MAP3K14/GRB2/SRC/FYN/PIK3R1	11
1236382	Constitutive Signaling by Ligand-Responsive EGFR Cancer Variants	9/924	19/6748	0.000414029	0.0041628	0.00330181	KRAS/PIK3CA/UBC/PLCG1/GRB2/PIK3R1/UBA52/GAB1/RPS27A	9
1643713	Signaling by EGFR in Cancer	9/924	19/6748	0.000414029	0.0041628	0.00330181	KRAS/PIK3CA/UBC/PLCG1/GRB2/PIK3R1/UBA52/GAB1/RPS27A	9
5213460	RIPK1-mediated regulated necrosis	9/924	19/6748	0.000414029	0.0041628	0.00330181	RIPK1/CASP8/TNFRSF10B/BIRC3/UBC/BIRC2/TNFRSF10A/UBA52/RPS27A	9
5218859	Regulated Necrosis	9/924	19/6748	0.000414029	0.0041628	0.00330181	RIPK1/CASP8/TNFRSF10B/BIRC3/UBC/BIRC2/TNFRSF10A/UBA52/RPS27A	9
5637815	Signaling by Ligand-Responsive EGFR Variants in Cancer	9/924	19/6748	0.000414029	0.0041628	0.00330181	KRAS/PIK3CA/UBC/PLCG1/GRB2/PIK3R1/UBA52/GAB1/RPS27A	9
983705	Signaling by the B Cell Receptor (BCR)	43/924	190/6748	0.000466012	0.00463507	0.00367641	CBLB/IRS2/RICTOR/NR4A1/BLK/FRS2/NFKBIE/TNRC6B/REL/NFKBIA/KRAS/PIK3CA/AGO4/LYN/CARD11/RELA/TNRC6A/PDPK1/PHLPP2/UBC/RASGRP1/ITPR2/CD79A/AGO1/CASP9/FOXO4/NFKB1/PLCG1/ITPR3/GRB2/BCL10/MALT1/PRKCB/FYN/NFKBIB/PIK3R1/UBA52/CDKN1B/FOXO3/GAB1/TNRC6C/ITPR1/RPS27A	43
3769402	deactivation of the beta-catenin transactivating complex	14/924	40/6748	0.000536256	0.00527699	0.00418556	SOX7/KMT2D/TCF7L2/UBC/TLE1/AKT2/BCL9L/CTNNB1/CHD8/TLE3/UBA52/TLE4/RPS27A/LEF1	14
912631	Regulation of signaling by CBL	8/924	16/6748	0.000556703	0.00542053	0.00429941	PIK3CA/RAPGEF1/UBC/GRB2/FYN/PIK3R1/UBA52/RPS27A	8
193648	NRAGE signals death through JNK	15/924	45/6748	0.000621565	0.00598903	0.00475033	OBSCN/SOS2/VAV3/AKAP13/BCL2L11/MCF2L/ARHGEF7/PLEKHG2/FGD1/ARHGAP4/ABR/TRIO/FGD3/VAV2/ARHGEF18	15
2173796	SMAD2/SMAD3:SMAD4 heterotrimer regulates transcription	11/924	28/6748	0.000691281	0.00659212	0.00522868	JUNB/SMAD4/SMAD7/CCNT1/SMAD3/UBC/CCNT2/CDK9/UBA52/E2F5/RPS27A	11
1912422	Pre-NOTCH Expression and Processing	10/924	24/6748	0.000700316	0.00661012	0.00524297	TNRC6B/AGO4/CREBBP/CCND1/TNRC6A/LFNG/AGO1/B4GALT1/NOTCH2/TNRC6C	10
5655302	Signaling by FGFR1 in disease	12/924	33/6748	0.000899832	0.00832344	0.00660192	FRS2/ZMYM2/GAB2/KRAS/PIK3CA/CUX1/PLCG1/STAT5A/GRB2/PIK3R1/STAT3/GAB1	12
5655311	Signaling by FGFR1 mutants	12/924	33/6748	0.000899832	0.00832344	0.00660192	FRS2/ZMYM2/GAB2/KRAS/PIK3CA/CUX1/PLCG1/STAT5A/GRB2/PIK3R1/STAT3/GAB1	12
5621575	CD209 (DC-SIGN) signaling	9/924	21/6748	0.00101931	0.00930156	0.00737774	RELB/KRAS/CREBBP/LYN/RELA/EP300/NFKB1/ICAM3/FYN	9
114508	Effects of PIP2 hydrolysis	10/924	25/6748	0.00102569	0.00930156	0.00737774	PRKCE/RASGRP2/DGKA/DGKD/RASGRP1/ITPR2/ITPR3/PRKCH/DGKQ/ITPR1	10
1227986	Signaling by ERBB2	35/924	152/6748	0.00110534	0.00992661	0.00787351	IRS2/PRKCE/RICTOR/NR4A1/FRS2/TNRC6B/KRAS/ADCY4/PIK3CA/AGO4/TNRC6A/PDPK1/USP8/PHLPP2/UBC/ITPR2/AGO1/CASP9/FOXO4/PDE1B/PLCG1/ITPR3/GRB2/SRC/FYN/ERBIN/PIK3R1/UBA52/CDKN1B/FOXO3/GAB1/RNF41/TNRC6C/ITPR1/RPS27A	35
418885	DCC mediated attractive signaling	7/924	14/6748	0.00125835	0.0111921	0.00887723	PTK2/ABLIM2/WASL/ABLIM1/TRIO/SRC/FYN	7
2559585	Oncogene Induced Senescence	11/924	30/6748	0.00135566	0.0118301	0.00938329	TNRC6B/ID1/AGO4/CDKN2D/TNRC6A/UBC/AGO1/ERF/UBA52/TNRC6C/RPS27A	11
936440	Negative regulators of RIG-I/MDA5 signaling	11/924	30/6748	0.00135566	0.0118301	0.00938329	NLRC5/CYLD/UBA7/PCBP2/UBC/TNFAIP3/IFIH1/UBA52/ITCH/RNF135/RPS27A	11
186797	Signaling by PDGF	39/924	177/6748	0.00144115	0.0124585	0.00988177	IRS2/PRKCE/RICTOR/NR4A1/FRS2/TNRC6B/KRAS/ADCY4/PIK3CA/AGO4/THBS1/STAT6/RAPGEF1/TNRC6A/PDPK1/PHLPP2/ITPR2/COL4A3/AGO1/CASP9/FOXO4/PDE1B/PLCG1/NCK2/STAT5A/ITPR3/GRB2/THBS3/SRC/FYN/PIK3R1/STAT3/CDKN1B/FOXO3/COL9A3/GAB1/TNRC6C/ITPR1/COL9A2	39
1810476	RIP-mediated NFkB activation via ZBP1	6/924	11/6748	0.00162027	0.0138773	0.0110071	NFKBIA/RIPK1/RELA/NFKB2/NFKB1/NFKBIB	6
2122947	NOTCH1 Intracellular Domain Regulates Transcription	13/924	40/6748	0.00184047	0.0156187	0.0123883	FBXW7/CREBBP/HIF1A/EP300/UBC/TLE1/MAML2/HES1/KAT2B/TLE3/UBA52/TLE4/RPS27A	13
186763	Downstream signal transduction	34/924	151/6748	0.00193763	0.0162875	0.0129188	IRS2/PRKCE/RICTOR/NR4A1/FRS2/TNRC6B/KRAS/ADCY4/PIK3CA/AGO4/STAT6/RAPGEF1/TNRC6A/PDPK1/PHLPP2/ITPR2/AGO1/CASP9/FOXO4/PDE1B/PLCG1/NCK2/STAT5A/ITPR3/GRB2/SRC/FYN/PIK3R1/STAT3/CDKN1B/FOXO3/GAB1/TNRC6C/ITPR1	34
5621481	C-type lectin receptors (CLRs)	29/924	123/6748	0.0019545	0.0162875	0.0129188	RELB/NFKBIA/TRAF6/NFATC1/KRAS/CREBBP/LYN/CARD11/RELA/CASP8/NFKB2/PDPK1/EP300/UBC/TAB2/TAB3/ITPR2/UBE2V1/MAP3K14/NFKB1/ITPR3/SRC/BCL10/ICAM3/MALT1/FYN/UBA52/ITPR1/RPS27A	29
389357	CD28 dependent PI3K/Akt signaling	7/924	15/6748	0.00208284	0.0169002	0.0134048	RICTOR/PIK3CA/MAP3K8/PDPK1/MAP3K14/FYN/PIK3R1	7
937039	IRAK1 recruits IKK complex	7/924	15/6748	0.00208284	0.0169002	0.0134048	PELI2/PELI1/TRAF6/UBC/UBE2V1/UBA52/RPS27A	7
975144	IRAK1 recruits IKK complex upon TLR7/8 or 9 stimulation	7/924	15/6748	0.00208284	0.0169002	0.0134048	PELI2/PELI1/TRAF6/UBC/UBE2V1/UBA52/RPS27A	7
1834949	Cytosolic sensors of pathogen-associated DNA	17/924	60/6748	0.00216188	0.0172391	0.0136736	DTX4/NFKBIA/CREBBP/RIPK1/STAT6/RELA/NFKB2/EP300/UBC/DHX36/NFKB1/POLR3E/LOC101060521/CTNNB1/NFKBIB/UBA52/RPS27A	17
1980143	Signaling by NOTCH1	17/924	60/6748	0.00216188	0.0172391	0.0136736	FBXW7/CREBBP/HIF1A/EP300/UBC/TLE1/DLL1/MAML2/HES1/DTX1/KAT2B/TLE3/APH1B/UBA52/TLE4/ITCH/RPS27A	17
429947	Deadenylation of mRNA	9/924	23/6748	0.00219471	0.0173513	0.0137626	PAN3/CNOT8/CNOT6L/CNOT2/EIF4A1/CNOT4/EIF4A2/PAIP1/EIF4B	9
1912408	Pre-NOTCH Transcription and Translation	8/924	19/6748	0.00223632	0.0175305	0.0139047	TNRC6B/AGO4/CREBBP/CCND1/TNRC6A/AGO1/NOTCH2/TNRC6C	8
983695	Antigen activates B Cell Receptor (BCR) leading to generation of second messengers	11/924	32/6748	0.00247018	0.019201	0.0152297	CBLB/BLK/LYN/ITPR2/CD79A/PLCG1/ITPR3/GRB2/FYN/PIK3R1/ITPR1	11
76002	Platelet activation, signaling and aggregation	40/924	189/6748	0.00276715	0.0213301	0.0169185	PRKCE/PTK2/COL1A1/PIK3CA/VAV3/RASGRP2/DGKA/THBS1/LYN/TTN/PF4/GNA12/PDPK1/GNA13/DGKD/RHOB/F13A1/PPBP/RASGRP1/ITPR2/ITGA2B/TGFB1/ITPR3/SPARC/TGFB3/GRB2/PRKCH/SRC/VEGFB/PRKCB/FYN/PIK3R1/BRPF3/CLU/GP1BA/VAV2/DGKQ/GNG2/ITPR1/PSAP	40
1980145	Signaling by NOTCH2	10/924	28/6748	0.00279775	0.0213878	0.0169642	EP300/UBC/DLL1/MAML2/FCER2/HES1/NOTCH2/APH1B/UBA52/RPS27A	10
2559580	Oxidative Stress Induced Senescence	22/924	88/6748	0.00306665	0.0232512	0.0184422	KDM6B/PHC3/TNRC6B/JUN/AGO4/CDKN2D/PHC1/MAP2K7/MAPKAPK5/TNRC6A/MAPKAPK2/BMI1/H3F3B/UBC/MAP3K5/AGO1/CBX4/PHC2/FOS/UBA52/TNRC6C/RPS27A	22
177929	Signaling by EGFR	36/924	168/6748	0.00354844	0.0266854	0.0211662	IRS2/PRKCE/RICTOR/NR4A1/FRS2/TNRC6B/KRAS/ADCY4/PIK3CA/AGO4/TNRC6A/ADAM17/PDPK1/ARHGEF7/PHLPP2/UBC/SPRY1/STAM/ITPR2/AGO1/CASP9/FOXO4/PDE1B/PLCG1/ITPR3/GRB2/SRC/FYN/PIK3R1/UBA52/CDKN1B/FOXO3/GAB1/TNRC6C/ITPR1/RPS27A	36
190236	Signaling by FGFR	33/924	151/6748	0.00371322	0.0268338	0.0212838	IRS2/PRKCE/RICTOR/NR4A1/FRS2/TNRC6B/BRAF/KRAS/ADCY4/PIK3CA/AGO4/TNRC6A/PDPK1/PHLPP2/UBC/ITPR2/AGO1/CASP9/FOXO4/PDE1B/PLCG1/ITPR3/GRB2/SRC/FYN/PIK3R1/UBA52/CDKN1B/FOXO3/GAB1/TNRC6C/ITPR1/RPS27A	33
5654736	Signaling by FGFR1	33/924	151/6748	0.00371322	0.0268338	0.0212838	IRS2/PRKCE/RICTOR/NR4A1/FRS2/TNRC6B/BRAF/KRAS/ADCY4/PIK3CA/AGO4/TNRC6A/PDPK1/PHLPP2/UBC/ITPR2/AGO1/CASP9/FOXO4/PDE1B/PLCG1/ITPR3/GRB2/SRC/FYN/PIK3R1/UBA52/CDKN1B/FOXO3/GAB1/TNRC6C/ITPR1/RPS27A	33
5654738	Signaling by FGFR2	33/924	151/6748	0.00371322	0.0268338	0.0212838	IRS2/PRKCE/RICTOR/NR4A1/FRS2/TNRC6B/BRAF/KRAS/ADCY4/PIK3CA/AGO4/TNRC6A/PDPK1/PHLPP2/UBC/ITPR2/AGO1/CASP9/FOXO4/PDE1B/PLCG1/ITPR3/GRB2/SRC/FYN/PIK3R1/UBA52/CDKN1B/FOXO3/GAB1/TNRC6C/ITPR1/RPS27A	33
5654741	Signaling by FGFR3	33/924	151/6748	0.00371322	0.0268338	0.0212838	IRS2/PRKCE/RICTOR/NR4A1/FRS2/TNRC6B/BRAF/KRAS/ADCY4/PIK3CA/AGO4/TNRC6A/PDPK1/PHLPP2/UBC/ITPR2/AGO1/CASP9/FOXO4/PDE1B/PLCG1/ITPR3/GRB2/SRC/FYN/PIK3R1/UBA52/CDKN1B/FOXO3/GAB1/TNRC6C/ITPR1/RPS27A	33
5654743	Signaling by FGFR4	33/924	151/6748	0.00371322	0.0268338	0.0212838	IRS2/PRKCE/RICTOR/NR4A1/FRS2/TNRC6B/BRAF/KRAS/ADCY4/PIK3CA/AGO4/TNRC6A/PDPK1/PHLPP2/UBC/ITPR2/AGO1/CASP9/FOXO4/PDE1B/PLCG1/ITPR3/GRB2/SRC/FYN/PIK3R1/UBA52/CDKN1B/FOXO3/GAB1/TNRC6C/ITPR1/RPS27A	33
1168372	Downstream signaling events of B Cell Receptor (BCR)	35/924	164/6748	0.00429418	0.0307916	0.0244231	IRS2/RICTOR/NR4A1/FRS2/NFKBIE/TNRC6B/REL/NFKBIA/KRAS/PIK3CA/AGO4/CARD11/RELA/TNRC6A/PDPK1/PHLPP2/UBC/RASGRP1/AGO1/CASP9/FOXO4/NFKB1/GRB2/BCL10/MALT1/PRKCB/FYN/NFKBIB/PIK3R1/UBA52/CDKN1B/FOXO3/GAB1/TNRC6C/RPS27A	35
201722	formation of the beta-catenin:TCF transactivating complex	13/924	44/6748	0.00470369	0.0330363	0.0262035	TCF7/CREBBP/KMT2D/TCF7L1/TCF7L2/EP300/TLE1/AXIN2/BCL9L/CTNNB1/TLE3/TLE4/LEF1	13
1606322	ZBP1(DAI) mediated induction of type I IFNs	6/924	13/6748	0.00471437	0.0330363	0.0262035	NFKBIA/RIPK1/RELA/NFKB2/NFKB1/NFKBIB	6
209543	p75NTR recruits signalling complexes	6/924	13/6748	0.00471437	0.0330363	0.0262035	TRAF6/RIPK2/UBC/SQSTM1/UBA52/RPS27A	6
450294	MAP kinase activation in TLR cascade	14/924	49/6748	0.00476441	0.0331359	0.0262825	TRAF6/JUN/RIPK2/MAP2K7/IRAK2/MAPKAPK2/UBC/TAB2/TAB3/NOD2/FOS/NOD1/UBA52/RPS27A	14
400253	Circadian Clock	11/924	35/6748	0.00542018	0.037244	0.0295409	CRY2/PER1/ARNTL/NRIP1/EP300/PER2/UBC/FBXL3/RORA/UBA52/RPS27A	11
1236394	Signaling by ERBB4	31/924	143/6748	0.00547588	0.037244	0.0295409	IRS2/RICTOR/NR4A1/FRS2/TNRC6B/KRAS/PIK3CA/GH1/AGO4/TNRC6A/ADAM17/PDPK1/PHLPP2/UBC/TAB2/AGO1/CASP9/FOXO4/STAT5A/SH2B1/GRB2/FYN/PIK3R1/APH1B/UBA52/CDKN1B/ITCH/FOXO3/GAB1/TNRC6C/RPS27A	31
2559583	Cellular Senescence	31/924	143/6748	0.00547588	0.037244	0.0295409	KDM6B/PHC3/TNRC6B/JUN/ID1/AGO4/CDKN2D/PHC1/RELA/MAP2K7/MAPKAPK5/ATM/TNRC6A/FZR1/MAPKAPK2/BMI1/H3F3B/UBC/CXCL8/MAP3K5/AGO1/NFKB1/ERF/CBX4/PHC2/FOS/UBA52/CDKN1B/TNRC6C/RPS27A/IL6	31
2871809	FCERI mediated Ca+2 mobilization	10/924	31/6748	0.00643665	0.0434591	0.0344706	NFATC1/VAV3/LYN/ITPR2/GRAP2/PLCG1/ITPR3/GRB2/VAV2/ITPR1	10
1433557	Signaling by SCF-KIT	29/924	133/6748	0.0065054	0.0434682	0.0344778	IRS2/RICTOR/NR4A1/FRS2/SH2B3/TNRC6B/GAB2/KRAS/PIK3CA/AGO4/LYN/TNRC6A/PDPK1/PHLPP2/GRAP/GRAP2/AGO1/CASP9/FOXO4/STAT5A/GRB2/SRC/FYN/PIK3R1/STAT3/CDKN1B/FOXO3/GAB1/TNRC6C	29
1059683	Interleukin-6 signaling	5/924	10/6748	0.00660771	0.0434682	0.0344778	IL6ST/JAK1/SOCS3/STAT3/IL6	5
193692	Regulated proteolysis of p75NTR	5/924	10/6748	0.00660771	0.0434682	0.0344778	TRAF6/RELA/ADAM17/NFKB1/APH1B	5
5607764	CLEC7A (Dectin-1) signaling	23/924	99/6748	0.00662596	0.0434682	0.0344778	RELB/NFKBIA/TRAF6/NFATC1/CARD11/RELA/CASP8/NFKB2/PDPK1/UBC/TAB2/TAB3/ITPR2/UBE2V1/MAP3K14/NFKB1/ITPR3/SRC/BCL10/MALT1/UBA52/ITPR1/RPS27A	23
3928664	Ephrin signaling	7/924	18/6748	0.00710023	0.0462515	0.0366854	ARHGEF7/EPHB6/NCK2/SRC/SDCBP/FYN/EPHB4	7
1295596	Spry regulation of FGF signaling	6/924	14/6748	0.00730639	0.0472616	0.0374866	BRAF/UBC/GRB2/SRC/UBA52/RPS27A	6
1839124	FGFR1 mutant receptor activation	9/924	27/6748	0.00757144	0.048636	0.0385767	ZMYM2/GAB2/PIK3CA/CUX1/PLCG1/STAT5A/GRB2/PIK3R1/STAT3	9

## Sheet: prePB-PB-Up
supplementary Table S2. Enriched pathways in the genes deregulated during the plasma cell differention transition steps
MBC: Memory B cell; prePB: Preplasmablast; PB: Plasmablast; PC: Plasma Cell
C) Enriched pathways in the genes upregulated during the prePB to PB transition
ID	Description	GeneRatio	BgRatio	pvalue	p.adjust	qvalue	geneID	Count
909733	Interferon alpha/beta signaling	35/380	68/6748	2.05957e-26	1.3552e-23	1.26393e-23	USP18/IFI6/ISG20/RSAD2/XAF1/ISG15/IFIT1/MX1/IFI27/IRF7/IFITM1/MX2/IFIT3/IFI35/STAT1/OAS2/STAT2/SOCS3/OAS3/OAS1/OASL/IFNAR2/IFITM3/HLA-C/HLA-F/BST2/ADAR/HLA-B/IRF1/IFITM2/HLA-G/HLA-A/HLA-E/IRF9/SAMHD1	35
913531	Interferon Signaling	42/380	177/6748	3.49001e-16	1.13591e-13	1.05941e-13	USP18/IFI6/ISG20/RSAD2/XAF1/ISG15/IFIT1/MX1/IFI27/IRF7/IFITM1/MX2/IFIT3/IFI35/STAT1/OAS2/STAT2/SOCS3/HERC5/UBA7/OAS3/SP100/OAS1/OASL/IFNAR2/UBE2L6/IFITM3/HLA-C/HLA-F/BST2/B2M/ADAR/HLA-B/IRF1/IFITM2/TRIM5/HLA-G/HLA-A/HLA-E/IRF9/SAMHD1/TRIM22	42
1280215	Cytokine Signaling in Immune system	54/380	284/6748	5.17891e-16	1.13591e-13	1.05941e-13	USP18/IFI6/ISG20/RSAD2/XAF1/ISG15/IFIT1/MX1/IFI27/IRF7/IFITM1/MX2/LGALS9/IFIT3/IFI35/STAT1/HGF/OAS2/STAT2/SOCS3/HERC5/UBA7/OAS3/SP100/OAS1/OASL/BLNK/IFNAR2/IL6ST/IRS1/UBE2L6/IFITM3/HLA-C/HLA-F/BST2/B2M/ADAR/HLA-B/SOS1/IRAK2/IRF1/IFITM2/TRIM5/PELI1/PTK2B/HLA-G/CASP1/HLA-A/SQSTM1/HLA-E/IRF9/SAMHD1/TRIM22/NOD2	54
446203	Asparagine N-linked glycosylation	31/380	117/6748	1.30555e-13	2.14763e-11	2.00299e-11	EDEM2/EDEM3/B4GALT3/ST6GAL1/ST6GALNAC4/PGM3/SEC24A/FUT8/SLC17A5/GMPPA/UAP1/NEU1/MAN1A2/SAR1B/DDOST/MGAT1/CTSA/MAN1A1/MANEA/RPN2/ALG11/DAD1/ALG5/SEC31A/ST3GAL5/MOGS/LMAN1/RPN1/MGAT2/SEC24D/STT3A	31
381119	Unfolded Protein Response (UPR)	24/380	73/6748	4.70203e-13	6.18788e-11	5.77113e-11	XBP1/HERPUD1/PPP2R5B/CUL7/DNAJB9/MBTPS1/WFS1/ACADVL/GOSR2/EIF2AK3/SYVN1/ERN1/PDIA5/WIPI1/SERP1/DNAJC3/MYDGF/SEC61B/FKBP14/SEC31A/TPP1/SSR1/SEC62/SRPRA	24
381070	IRE1alpha activates chaperones	21/380	58/6748	1.6422e-12	1.80095e-10	1.67966e-10	XBP1/PPP2R5B/CUL7/DNAJB9/WFS1/ACADVL/GOSR2/SYVN1/ERN1/PDIA5/WIPI1/SERP1/DNAJC3/MYDGF/SEC61B/FKBP14/SEC31A/TPP1/SSR1/SEC62/SRPRA	21
381038	XBP1(S) activates chaperone genes	19/380	55/6748	5.05959e-11	4.75602e-09	4.4357e-09	PPP2R5B/CUL7/DNAJB9/WFS1/ACADVL/GOSR2/SYVN1/PDIA5/WIPI1/SERP1/DNAJC3/MYDGF/SEC61B/FKBP14/SEC31A/TPP1/SSR1/SEC62/SRPRA	19
983170	Antigen Presentation: Folding, assembly and peptide loading of class I MHC	12/380	24/6748	1.25312e-09	1.03069e-07	9.61275e-08	SEC24A/HLA-C/HLA-F/B2M/HLA-B/SAR1B/TAPBP/SEC31A/HLA-G/HLA-A/SEC24D/HLA-E	12
877300	Interferon gamma signaling	19/380	76/6748	2.30049e-08	1.68192e-06	1.56864e-06	IRF7/STAT1/OAS2/SOCS3/OAS3/SP100/OAS1/OASL/HLA-C/HLA-F/B2M/HLA-B/IRF1/TRIM5/HLA-G/HLA-A/HLA-E/IRF9/TRIM22	19
948021	Transport to the Golgi and subsequent modification	13/380	36/6748	3.30193e-08	2.17267e-06	2.02634e-06	B4GALT3/ST6GAL1/SEC24A/FUT8/MAN1A2/SAR1B/MGAT1/MAN1A1/MANEA/SEC31A/LMAN1/MGAT2/SEC24D	13
1630316	Glycosaminoglycan metabolism	22/380	116/6748	3.68942e-07	2.20695e-05	2.05831e-05	CHPF2/AGRN/SDC1/SLC35D2/B4GALT3/CHST15/CSGALNACT2/IDUA/NAGLU/B4GALT7/CHST2/GUSB/HEXA/NDST1/CHST12/LOC101927181/CHPF/GNS/HS2ST1/CSGALNACT1/EXT1/HSPG2	22
597592	Post-translational protein modification	39/380	309/6748	1.29024e-06	7.0748e-05	6.59832e-05	EDEM2/GAS6/ARSA/EDEM3/SP100/B4GALT3/ST6GAL1/ST6GALNAC4/PGM3/SEC24A/FUT8/SLC17A5/GMPPA/UAP1/GALNT2/ARSG/NEU1/MUC20/MAN1A2/SAR1B/DDOST/MGAT1/CTSA/C1GALT1C1/MAN1A1/MANEA/RPN2/ALG11/DAD1/ALG5/SEC31A/ST3GAL5/MOGS/LMAN1/RPN1/PIGT/MGAT2/SEC24D/STT3A	39
1793185	Chondroitin sulfate/dermatan sulfate metabolism	13/380	49/6748	1.91678e-06	9.70184e-05	9.04843e-05	CHPF2/AGRN/SDC1/CHST15/CSGALNACT2/IDUA/B4GALT7/HEXA/CHST12/LOC101927181/CHPF/CSGALNACT1/HSPG2	13
983169	Class I MHC mediated antigen processing & presentation	16/380	93/6748	5.22209e-05	0.00245438	0.00228908	CYBA/CTSS/SEC24A/HLA-C/HLA-F/B2M/HLA-B/ITGB5/SAR1B/SEC61B/TAPBP/SEC31A/HLA-G/HLA-A/SEC24D/HLA-E	16
1638091	Heparan sulfate/heparin (HS-GAG) metabolism	11/380	49/6748	6.53811e-05	0.00286805	0.00267489	AGRN/SDC1/SLC35D2/IDUA/NAGLU/B4GALT7/GUSB/NDST1/HS2ST1/EXT1/HSPG2	11
198933	Immunoregulatory interactions between a Lymphoid and a non-Lymphoid cell	13/380	68/6748	8.60856e-05	0.00354027	0.00330183	IFITM1/FCGR2B/ICAM2/ICAM3/HLA-C/HLA-F/B2M/HLA-B/LILRB1/HLA-G/HLA-A/HLA-E/CDH1	13
2022870	Chondroitin sulfate biosynthesis	7/380	21/6748	9.92334e-05	0.00384092	0.00358224	CHPF2/CHST15/CSGALNACT2/CHST12/LOC101927181/CHPF/CSGALNACT1	7
1660662	Glycosphingolipid metabolism	9/380	38/6748	0.000196127	0.00716952	0.00668666	ARSA/SMPD3/GM2A/PSAP/ARSG/NEU1/HEXA/CTSA/SMPD1	9
446219	Synthesis of substrates in N-glycan biosythesis	10/380	51/6748	0.000455317	0.0157683	0.0147064	ST6GAL1/ST6GALNAC4/PGM3/SLC17A5/GMPPA/UAP1/NEU1/CTSA/ALG5/ST3GAL5	10
2022928	HS-GAG biosynthesis	7/380	27/6748	0.000564778	0.0185812	0.0173298	AGRN/SDC1/SLC35D2/NDST1/HS2ST1/EXT1/HSPG2	7
2024096	HS-GAG degradation	6/380	21/6748	0.000806721	0.0252773	0.0235749	AGRN/SDC1/IDUA/NAGLU/GUSB/HSPG2	6
446193	Biosynthesis of the N-glycan precursor (dolichol lipid-linked oligosaccharide, LLO) and transfer to a nascent protein	11/380	65/6748	0.000891316	0.0266584	0.024863	ST6GAL1/ST6GALNAC4/PGM3/SLC17A5/GMPPA/UAP1/NEU1/CTSA/ALG11/ALG5/ST3GAL5	11
1236975	Antigen processing-Cross presentation	12/380	77/6748	0.00112477	0.0321782	0.030011	CYBA/CTSS/HLA-C/HLA-F/B2M/HLA-B/ITGB5/SEC61B/TAPBP/HLA-G/HLA-A/HLA-E	12
422085	Synthesis, secretion, and deacylation of Ghrelin	4/380	10/6748	0.00158427	0.0434353	0.04051	SPCS3/SPCS1/SPCS2/SEC11C	4

## Sheet: prePB-PB-Down
supplementary Table S2. Enriched pathways in the genes deregulated during the plasma cell differention transition steps
MBC: Memory B cell; prePB: Preplasmablast; PB: Plasmablast; PC: Plasma Cell
D) Enriched pathways in the genes downregulated during the prePB to PB transition
ID	Description	GeneRatio	BgRatio	pvalue	p.adjust	qvalue	geneID	Count
1640170	Cell Cycle	148/636	496/6748	7.22355e-42	6.38562e-39	5.42146e-39	CCNE1/RFC4/DNA2/PRIM1/RAD51/CENPH/POLD3/DHFR/MCM6/MCM4/CCNA1/CDK2/TFDP1/CLSPN/E2F1/GINS2/MCM2/CHEK1/NUP85/RFC2/MCM7/MCM3/NPM1/DMC1/PCNA/RUVBL1/CEP78/GINS4/BRCA1/POLA1/RAD1/NUP93/RFC5/ORC1/NUP107/RFC3/TUBA1A/SPDL1/POLE2/CDT1/DKC1/KIF2A/ZWILCH/CDC45/POLD1/SKP2/POLE/CEP41/POLD2/CENPI/CCNE2/CDCA5/YWHAH/MCM5/XPO1/CENPL/NUP160/CDC6/HAUS2/CENPU/MCM10/CCNB1/CENPM/NUP155/BIRC5/TYMS/CDKN2D/HSP90AA1/BLM/SEH…	148
69278	Cell Cycle, Mitotic	127/636	407/6748	7.53965e-38	3.33253e-35	2.82935e-35	CCNE1/RFC4/DNA2/PRIM1/CENPH/POLD3/DHFR/MCM6/MCM4/CCNA1/CDK2/TFDP1/E2F1/GINS2/MCM2/NUP85/RFC2/MCM7/MCM3/PCNA/CEP78/GINS4/POLA1/NUP93/RFC5/ORC1/NUP107/RFC3/TUBA1A/SPDL1/POLE2/CDT1/KIF2A/ZWILCH/CDC45/POLD1/SKP2/POLE/CEP41/POLD2/CENPI/CCNE2/CDCA5/MCM5/XPO1/CENPL/NUP160/CDC6/HAUS2/CENPU/MCM10/CCNB1/CENPM/NUP155/BIRC5/TYMS/CDKN2D/HSP90AA1/SEH1L/NUP58/BUB1B/TUBB/LIG1/APEX1/CDK4/CENPE/ODF2/ANAPC1/RANGAP1…	127
68877	Mitotic Prometaphase	47/636	100/6748	8.97996e-23	2.6461e-20	2.24657e-20	CENPH/NUP85/NUP107/SPDL1/KIF2A/ZWILCH/CENPI/CDCA5/XPO1/CENPL/NUP160/CENPU/CCNB1/CENPM/BIRC5/SEH1L/BUB1B/CENPE/RANGAP1/SPC24/SGO2/ZWINT/NCAPG/RCC2/CENPO/SMC2/SKA1/NDC80/PLK1/NCAPH/KIF18A/CDC20/KIF2C/SPC25/CENPP/CENPK/CENPQ/CCNB2/AURKB/NCAPD2/CDCA8/NUDC/CENPF/NUF2/CENPS/MAD2L1/CKAP5	47
69190	DNA strand elongation	26/636	32/6748	7.01874e-22	1.55114e-19	1.31694e-19	RFC4/DNA2/PRIM1/POLD3/MCM6/MCM4/GINS2/MCM2/RFC2/MCM7/MCM3/PCNA/GINS4/POLA1/RFC5/RFC3/CDC45/POLD1/POLD2/MCM5/LIG1/APEX1/MCM8/PRIM2/GINS1/POLA2	26
2500257	Resolution of Sister Chromatid Cohesion	43/636	92/6748	8.37261e-21	1.48028e-18	1.25677e-18	CENPH/NUP85/NUP107/SPDL1/KIF2A/ZWILCH/CENPI/CDCA5/XPO1/CENPL/NUP160/CENPU/CCNB1/CENPM/BIRC5/SEH1L/BUB1B/CENPE/RANGAP1/SPC24/SGO2/ZWINT/RCC2/CENPO/SKA1/NDC80/PLK1/KIF18A/CDC20/KIF2C/SPC25/CENPP/CENPK/CENPQ/CCNB2/AURKB/CDCA8/NUDC/CENPF/NUF2/CENPS/MAD2L1/CKAP5	43
5663220	RHO GTPases Activate Formins	45/636	102/6748	1.87175e-20	2.75771e-18	2.34133e-18	CENPH/NUP85/ACTG1/ACTB/NUP107/SPDL1/KIF2A/ZWILCH/CENPI/XPO1/FMNL3/CENPL/NUP160/CENPU/CENPM/BIRC5/SEH1L/BUB1B/CENPE/RANGAP1/SPC24/SGO2/ZWINT/RCC2/CENPO/SKA1/NDC80/PLK1/KIF18A/CDC20/KIF2C/SPC25/CENPP/CENPK/CENPQ/AURKB/CDCA8/NUDC/CENPF/NUF2/DIAPH3/CENPS/MAD2L1/RHOC/CKAP5	45
73886	Chromosome Maintenance	35/636	75/6748	4.06485e-17	5.13333e-15	4.35826e-15	RFC4/DNA2/PRIM1/CENPH/POLD3/RFC2/NPM1/PCNA/RUVBL1/POLA1/RFC5/RFC3/POLE2/DKC1/POLD1/POLE/POLD2/CENPI/CENPL/CENPU/CENPM/ACD/LIG1/APEX1/TERT/MIS18A/CENPO/PRIM2/POLA2/CENPP/CENPK/CENPQ/CENPX/CENPW/CENPS	35
113510	E2F mediated regulation of DNA replication	21/636	28/6748	1.33141e-16	1.4712e-14	1.24907e-14	CCNE1/PRIM1/DHFR/CCNA1/TFDP1/E2F1/PCNA/POLA1/ORC1/CDT1/CDC45/CDC6/CCNB1/TYMS/MCM8/CDC25A/ORC6/PRIM2/RRM2/POLA2/PPP2R3B	21
68962	Activation of the pre-replicative complex	21/636	30/6748	1.34037e-15	1.31654e-13	1.11776e-13	PRIM1/MCM6/MCM4/CDK2/MCM2/MCM7/MCM3/POLA1/ORC1/POLE2/CDT1/CDC45/POLE/MCM5/CDC6/MCM10/MCM8/ORC6/PRIM2/POLA2/CDC7	21
180786	Extension of Telomeres	19/636	25/6748	2.60169e-15	2.29206e-13	1.94598e-13	RFC4/DNA2/PRIM1/POLD3/RFC2/PCNA/POLA1/RFC5/RFC3/POLE2/DKC1/POLD1/POLE/POLD2/LIG1/APEX1/TERT/PRIM2/POLA2	19
176187	Activation of ATR in response to replication stress	23/636	37/6748	3.02084e-15	2.29206e-13	1.94598e-13	RFC4/MCM6/MCM4/CDK2/CLSPN/MCM2/CHEK1/RFC2/MCM7/MCM3/RAD1/RFC5/ORC1/RFC3/CDC45/MCM5/CDC6/MCM10/MCM8/CDC25A/ORC6/CDC7/RAD9B	23
69481	G2/M Checkpoints	27/636	51/6748	3.11139e-15	2.29206e-13	1.94598e-13	RFC4/MCM6/MCM4/CDK2/CLSPN/MCM2/CHEK1/RFC2/MCM7/MCM3/RAD1/RFC5/ORC1/RFC3/CDC45/YWHAH/MCM5/CDC6/MCM10/CCNB1/MCM8/CDC25A/PKMYT1/ORC6/CDC7/CCNB2/RAD9B	27
69306	DNA Replication	37/636	100/6748	4.65936e-14	3.16837e-12	2.68998e-12	RFC4/DNA2/PRIM1/POLD3/MCM6/MCM4/CDK2/GINS2/MCM2/RFC2/MCM7/MCM3/PCNA/GINS4/POLA1/RFC5/ORC1/RFC3/POLE2/CDT1/CDC45/POLD1/POLE/POLD2/MCM5/CDC6/MCM10/LIG1/APEX1/MCM8/GMNN/ORC6/PRIM2/GINS1/POLA2/CDC7/PSMD1	37
69206	G1/S Transition	37/636	101/6748	6.71132e-14	4.23772e-12	3.59788e-12	CCNE1/PRIM1/DHFR/MCM6/MCM4/CCNA1/CDK2/TFDP1/E2F1/MCM2/MCM7/MCM3/PCNA/POLA1/ORC1/POLE2/CDT1/CDC45/SKP2/POLE/CCNE2/MCM5/CDC6/MCM10/CCNB1/TYMS/MCM8/CDC25A/PKMYT1/ORC6/PRIM2/RRM2/POLA2/CDC7/PSMD1/PPP2R3B/CKS1B	37
69242	S Phase	40/636	117/6748	9.13837e-14	5.38554e-12	4.57239e-12	RFC4/DNA2/PRIM1/POLD3/MCM6/MCM4/CDK2/GINS2/MCM2/RFC2/MCM7/MCM3/PCNA/GINS4/POLA1/RFC5/ORC1/RFC3/POLE2/CDT1/CDC45/POLD1/SKP2/POLE/POLD2/CDCA5/MCM5/CDC6/LIG1/APEX1/CDK4/MCM8/CDC25A/ORC6/PRIM2/GINS1/ESCO2/POLA2/PSMD1/CKS1B	40
453279	Mitotic G1-G1/S phases	41/636	124/6748	1.6091e-13	8.89029e-12	7.54796e-12	CCNE1/PRIM1/DHFR/MCM6/MCM4/CCNA1/CDK2/TFDP1/E2F1/MCM2/MCM7/MCM3/PCNA/POLA1/ORC1/POLE2/CDT1/CDC45/SKP2/POLE/CCNE2/MCM5/CDC6/MCM10/CCNB1/TYMS/CDKN2D/CDK4/MCM8/RBL1/CDC25A/PKMYT1/ORC6/HDAC1/PRIM2/RRM2/POLA2/CDC7/PSMD1/PPP2R3B/CKS1B	41
174417	Telomere C-strand (Lagging Strand) Synthesis	17/636	23/6748	1.75917e-13	9.14767e-12	7.76648e-12	RFC4/DNA2/PRIM1/POLD3/RFC2/PCNA/POLA1/RFC5/RFC3/POLE2/POLD1/POLE/POLD2/LIG1/APEX1/PRIM2/POLA2	17
68886	M Phase	60/636	235/6748	1.90052e-13	9.33367e-12	7.9244e-12	CENPH/NUP85/NUP93/NUP107/SPDL1/KIF2A/ZWILCH/CENPI/CDCA5/XPO1/CENPL/NUP160/CENPU/CCNB1/CENPM/NUP155/BIRC5/SEH1L/NUP58/BUB1B/CENPE/ANAPC1/RANGAP1/NUP205/SPC24/SGO2/ZWINT/BANF1/NCAPG/RCC2/CENPO/SMC2/SKA1/NDC80/PLK1/NCAPH/NCAPD3/KIF18A/CDC20/KIF2C/SPC25/CENPP/CENPK/CENPQ/NCAPG2/CCNB2/AURKB/ESPL1/NCAPD2/UBE2C/CDCA8/NUDC/CENPF/KIF23/KIF20A/NUF2/PSMD1/CENPS/MAD2L1/CKAP5	60
2467813	Separation of Sister Chromatids	45/636	153/6748	1.15795e-12	5.38751e-11	4.57406e-11	CENPH/NUP85/NUP107/SPDL1/KIF2A/ZWILCH/CENPI/CDCA5/XPO1/CENPL/NUP160/CENPU/CENPM/BIRC5/SEH1L/BUB1B/CENPE/ANAPC1/RANGAP1/SPC24/SGO2/ZWINT/RCC2/CENPO/SKA1/NDC80/PLK1/KIF18A/CDC20/KIF2C/SPC25/CENPP/CENPK/CENPQ/AURKB/ESPL1/UBE2C/CDCA8/NUDC/CENPF/NUF2/PSMD1/CENPS/MAD2L1/CKAP5	45
69239	Synthesis of DNA	34/636	95/6748	1.55464e-12	6.87153e-11	5.83401e-11	RFC4/DNA2/PRIM1/POLD3/MCM6/MCM4/CDK2/GINS2/MCM2/RFC2/MCM7/MCM3/PCNA/GINS4/POLA1/RFC5/ORC1/RFC3/POLE2/CDT1/CDC45/POLD1/POLE/POLD2/MCM5/CDC6/LIG1/APEX1/MCM8/ORC6/PRIM2/GINS1/POLA2/PSMD1	34
68882	Mitotic Anaphase	46/636	161/6748	2.02963e-12	8.54377e-11	7.25376e-11	CENPH/NUP85/NUP107/SPDL1/KIF2A/ZWILCH/CENPI/CDCA5/XPO1/CENPL/NUP160/CENPU/CENPM/BIRC5/SEH1L/BUB1B/CENPE/ANAPC1/RANGAP1/SPC24/SGO2/ZWINT/BANF1/RCC2/CENPO/SKA1/NDC80/PLK1/KIF18A/CDC20/KIF2C/SPC25/CENPP/CENPK/CENPQ/AURKB/ESPL1/UBE2C/CDCA8/NUDC/CENPF/NUF2/PSMD1/CENPS/MAD2L1/CKAP5	46
2555396	Mitotic Metaphase and Anaphase	46/636	162/6748	2.58771e-12	1.03979e-10	8.82792e-11	CENPH/NUP85/NUP107/SPDL1/KIF2A/ZWILCH/CENPI/CDCA5/XPO1/CENPL/NUP160/CENPU/CENPM/BIRC5/SEH1L/BUB1B/CENPE/ANAPC1/RANGAP1/SPC24/SGO2/ZWINT/BANF1/RCC2/CENPO/SKA1/NDC80/PLK1/KIF18A/CDC20/KIF2C/SPC25/CENPP/CENPK/CENPQ/AURKB/ESPL1/UBE2C/CDCA8/NUDC/CENPF/NUF2/PSMD1/CENPS/MAD2L1/CKAP5	46
176974	Unwinding of DNA	11/636	11/6748	4.81813e-12	1.85184e-10	1.57223e-10	MCM6/MCM4/GINS2/MCM2/MCM7/MCM3/GINS4/CDC45/MCM5/MCM8/GINS1	11
195258	RHO GTPase Effectors	57/636	234/6748	6.50651e-12	2.39656e-10	2.03471e-10	MYL9/CENPH/NUP85/ACTG1/ACTB/NUP107/SPDL1/KIF2A/KIF14/ZWILCH/MYH10/CENPI/YWHAH/XPO1/FMNL3/CENPL/NUP160/CENPU/CENPM/BIRC5/SEH1L/BUB1B/ARPC4/NCF2/CENPE/RANGAP1/IQGAP3/SPC24/SGO2/ZWINT/RCC2/CENPO/NCKIPSD/SKA1/NDC80/PLK1/FLNA/KIF18A/CDC20/KIF2C/SPC25/CENPP/CENPK/CENPQ/AURKB/CDCA8/CIT/NUDC/CENPF/NUF2/DIAPH3/CENPS/MAD2L1/MYH9/RHOC/CKAP5/RHOG	57
69186	Lagging Strand Synthesis	15/636	21/6748	1.1162e-11	3.9469e-10	3.35096e-10	RFC4/DNA2/PRIM1/POLD3/RFC2/PCNA/POLA1/RFC5/RFC3/POLD1/POLD2/LIG1/APEX1/PRIM2/POLA2	15
174411	Polymerase switching on the C-strand of the telomere	12/636	14/6748	3.40179e-11	1.07399e-09	9.11834e-10	RFC4/PRIM1/POLD3/RFC2/PCNA/POLA1/RFC5/RFC3/POLD1/POLD2/PRIM2/POLA2	12
69091	Polymerase switching	12/636	14/6748	3.40179e-11	1.07399e-09	9.11834e-10	RFC4/PRIM1/POLD3/RFC2/PCNA/POLA1/RFC5/RFC3/POLD1/POLD2/PRIM2/POLA2	12
69109	Leading Strand Synthesis	12/636	14/6748	3.40179e-11	1.07399e-09	9.11834e-10	RFC4/PRIM1/POLD3/RFC2/PCNA/POLA1/RFC5/RFC3/POLD1/POLD2/PRIM2/POLA2	12
73894	DNA Repair	40/636	141/6748	7.52317e-11	2.29327e-09	1.94701e-09	UNG/RFC4/RAD51/POLD3/EXO1/RFC2/PCNA/FANCI/FANCE/MSH2/BRCA1/ALKBH2/RFC5/RFC3/RAD18/POLE2/POLD1/USP1/POLE/POLD2/FANCD2/DTL/FANCC/LIG1/ASCC1/APEX1/FAAP24/MSH6/POLR2E/PRKDC/KIAA0101/DDB2/ZBTB32/POLR2H/H2AFX/XRCC6/UBE2T/FANCA/FANCB/XRCC5	40
69205	G1/S-Specific Transcription	11/636	13/6748	3.14628e-10	9.27105e-09	7.87123e-09	CCNE1/DHFR/CCNA1/PCNA/POLA1/ORC1/CDT1/CDC45/CDC6/TYMS/RRM2	11
157579	Telomere Maintenance	20/636	46/6748	1.22081e-09	3.48128e-08	2.95565e-08	RFC4/DNA2/PRIM1/POLD3/RFC2/PCNA/POLA1/RFC5/RFC3/POLE2/DKC1/POLD1/POLE/POLD2/ACD/LIG1/APEX1/TERT/PRIM2/POLA2	20
109979	Gap-filling DNA repair synthesis and ligation in TC-NER	12/636	17/6748	1.76974e-09	4.74075e-08	4.02495e-08	RFC4/POLD3/RFC2/PCNA/RFC5/RFC3/POLE2/POLD1/POLE/POLD2/LIG1/APEX1	12
74969	Gap-filling DNA repair synthesis and ligation in GG-NER	12/636	17/6748	1.76974e-09	4.74075e-08	4.02495e-08	RFC4/POLD3/RFC2/PCNA/RFC5/RFC3/POLE2/POLD1/POLE/POLD2/LIG1/APEX1	12
194315	Signaling by Rho GTPases	68/636	349/6748	2.46108e-09	6.3988e-08	5.43266e-08	MYL9/CENPH/NUP85/ARHGAP24/ACTG1/ACTB/ARAP2/NUP107/SPDL1/KIF2A/KIF14/ZWILCH/MYH10/CENPI/YWHAH/XPO1/FMNL3/CENPL/NUP160/CENPU/CENPM/BIRC5/SEH1L/BUB1B/ARPC4/NCF2/ITSN1/CENPE/RANGAP1/IQGAP3/SPC24/VAV2/SGO2/ZWINT/RCC2/CENPO/NCKIPSD/SKA1/NDC80/PLK1/FLNA/DEPDC1B/ARHGAP11A/KIF18A/CDC20/KIF2C/SPC25/CENPP/CENPK/RACGAP1/CENPQ/TIAM2/AURKB/CDCA8/ARHGAP10/CIT/NUDC/CENPF/ARHGAP19/NUF2/DIAPH3/CENPS/MAD2L1/FGD4/MY…	68
389960	Formation of tubulin folding intermediates by CCT/TriC	13/636	21/6748	4.11144e-09	1.03843e-07	8.81642e-08	TCP1/CCT6A/TUBA1C/CCT5/CCT4/TUBA1A/CCT2/TUBA1B/CCT3/TUBB2A/CCT7/TUBB4B/TUBB2B	13
69620	Cell Cycle Checkpoints	34/636	123/6748	4.34055e-09	1.06585e-07	9.04915e-08	RFC4/MCM6/MCM4/CDK2/CLSPN/MCM2/CHEK1/RFC2/MCM7/MCM3/RAD1/RFC5/ORC1/RFC3/CDC45/YWHAH/MCM5/CDC6/MCM10/CCNB1/BUB1B/ANAPC1/MCM8/CDC25A/PKMYT1/ORC6/TP53/CDC20/CDC7/CCNB2/UBE2C/PSMD1/MAD2L1/RAD9B	34
390466	Chaperonin-mediated protein folding	15/636	29/6748	7.75241e-09	1.8522e-07	1.57254e-07	TCP1/CCT6A/TUBA1C/ACTB/CCT5/CCT4/TUBA1A/CCT2/TUBA1B/CCT3/TUBB2A/CCT7/TUBB4B/TUBB2B/SPHK1	15
69183	Processive synthesis on the lagging strand	11/636	16/6748	1.35015e-08	3.14087e-07	2.66664e-07	DNA2/PRIM1/POLD3/PCNA/POLA1/POLD1/POLD2/LIG1/APEX1/PRIM2/POLA2	11
391251	Protein folding	16/636	34/6748	1.41045e-08	3.19703e-07	2.71431e-07	TCP1/CCT6A/TUBA1C/ACTB/CCT5/CCT4/TUBA1A/CCT2/TUBA1B/CCT3/TBCB/TUBB2A/CCT7/TUBB4B/TUBB2B/SPHK1	16
70171	Glycolysis	14/636	27/6748	2.38499e-08	5.27083e-07	4.475e-07	PFKFB4/PFKP/ENO1/PKM/PGAM1/TPI1/GPI/HK1/PGK1/GAPDH/HK2/PFKFB3/ALDOA/ENO2	14
389958	Cooperation of Prefoldin and TriC/CCT in actin and tubulin folding	14/636	28/6748	4.36043e-08	9.40152e-07	7.982e-07	TCP1/CCT6A/TUBA1C/ACTB/CCT5/CCT4/TUBA1A/CCT2/TUBA1B/CCT3/TUBB2A/CCT7/TUBB4B/TUBB2B	14
109977	Repair synthesis for gap-filling by DNA polymerase in TC-NER	10/636	15/6748	1.00239e-07	2.06072e-06	1.74958e-06	RFC4/POLD3/RFC2/PCNA/RFC5/RFC3/POLE2/POLD1/POLE/POLD2	10
74967	Repair synthesis of patch ~27-30 bases long by DNA polymerase	10/636	15/6748	1.00239e-07	2.06072e-06	1.74958e-06	RFC4/POLD3/RFC2/PCNA/RFC5/RFC3/POLE2/POLD1/POLE/POLD2	10
70263	Gluconeogenesis	14/636	31/6748	2.2023e-07	4.42461e-06	3.75655e-06	ENO1/PGAM1/TPI1/GPI/PGK1/GAPDH/GOT2/PCK2/ALDOA/GOT1/SLC25A13/MDH1/ENO2/PC	14
389957	Prefoldin mediated transfer of substrate to CCT/TriC	13/636	27/6748	2.36963e-07	4.65501e-06	3.95216e-06	TCP1/CCT6A/TUBA1C/ACTB/CCT5/CCT4/TUBA1A/CCT2/CCT3/TUBB2A/CCT7/TUBB4B/TUBB2B	13
70326	Glucose metabolism	22/636	72/6748	3.64747e-07	7.00949e-06	5.95114e-06	PFKFB4/PFKP/ENO1/PKM/PGAM1/TPI1/GPI/HK1/PGK1/GAPDH/HK2/PFKFB3/GOT2/PCK2/GBE1/ALDOA/GOT1/EPM2A/SLC25A13/MDH1/ENO2/PC	22
15869	Metabolism of nucleotides	23/636	79/6748	5.21674e-07	9.41142e-06	7.99041e-06	DUT/HPRT1/IMPDH2/AK2/AMPD3/GMPS/CTPS1/RRM1/PAICS/PFAS/TK1/GART/DCK/TYMS/DTYMK/DHODH/ATIC/RRM2/ADK/NUDT15/TXN/ADSS/NME1	23
68874	M/G1 Transition	23/636	79/6748	5.21674e-07	9.41142e-06	7.99041e-06	PRIM1/MCM6/MCM4/CDK2/MCM2/MCM7/MCM3/POLA1/ORC1/POLE2/CDT1/CDC45/POLE/MCM5/CDC6/MCM10/MCM8/GMNN/ORC6/PRIM2/POLA2/CDC7/PSMD1	23
69002	DNA Replication Pre-Initiation	23/636	79/6748	5.21674e-07	9.41142e-06	7.99041e-06	PRIM1/MCM6/MCM4/CDK2/MCM2/MCM7/MCM3/POLA1/ORC1/POLE2/CDT1/CDC45/POLE/MCM5/CDC6/MCM10/MCM8/GMNN/ORC6/PRIM2/POLA2/CDC7/PSMD1	23
5651801	PCNA-Dependent Long Patch Base Excision Repair	10/636	17/6748	5.44502e-07	9.6268e-06	8.17327e-06	RFC4/POLD3/RFC2/PCNA/RFC5/RFC3/POLD1/POLD2/LIG1/APEX1	10
177243	Interactions of Rev with host cellular proteins	14/636	33/6748	5.68423e-07	9.85266e-06	8.36502e-06	RANBP1/RAN/RCC1/NUP85/NPM1/NUP93/NUP107/XPO1/NUP160/NUP155/SEH1L/NUP58/NUP205/KPNB1	14
69166	Removal of the Flap Intermediate	9/636	14/6748	7.21187e-07	1.22602e-05	1.0409e-05	DNA2/PRIM1/POLD3/PCNA/POLA1/POLD1/POLD2/PRIM2/POLA2	9
110314	Recognition of DNA damage by PCNA-containing replication complex	12/636	26/6748	1.23971e-06	2.06775e-05	1.75554e-05	RFC4/POLD3/RFC2/PCNA/RFC5/RFC3/RAD18/POLD1/USP1/POLD2/DTL/ZBTB32	12
5358565	Mismatch repair (MMR) directed by MSH2:MSH6 (MutSalpha)	9/636	15/6748	1.65261e-06	2.70538e-05	2.2969e-05	POLD3/EXO1/PCNA/MSH2/POLD1/POLD2/LIG1/APEX1/MSH6	9
110373	Resolution of AP sites via the multiple-nucleotide patch replacement pathway	10/636	19/6748	2.16995e-06	3.4877e-05	2.9611e-05	RFC4/POLD3/RFC2/PCNA/RFC5/RFC3/POLD1/POLD2/LIG1/APEX1	10
5358508	Mismatch Repair	9/636	16/6748	3.46265e-06	5.46604e-05	4.64073e-05	POLD3/EXO1/PCNA/MSH2/POLD1/POLD2/LIG1/APEX1/MSH6	9
419524	Fanconi Anemia pathway	11/636	24/6748	3.80269e-06	5.89751e-05	5.00705e-05	FANCI/FANCE/BRCA1/USP1/FANCD2/FANCC/FAAP24/ZBTB32/UBE2T/FANCA/FANCB	11
606279	Deposition of new CENPA-containing nucleosomes at the centromere	15/636	43/6748	4.30225e-06	6.44608e-05	5.4728e-05	CENPH/NPM1/RUVBL1/CENPI/CENPL/CENPU/CENPM/MIS18A/CENPO/CENPP/CENPK/CENPQ/CENPX/CENPW/CENPS	15
774815	Nucleosome assembly	15/636	43/6748	4.30225e-06	6.44608e-05	5.4728e-05	CENPH/NPM1/RUVBL1/CENPI/CENPL/CENPU/CENPM/MIS18A/CENPO/CENPP/CENPK/CENPQ/CENPX/CENPW/CENPS	15
109970	Global Genomic NER (GG-NER)	13/636	35/6748	8.54665e-06	0.000125921	0.000106908	RFC4/POLD3/RFC2/PCNA/RFC5/RFC3/POLE2/POLD1/POLE/POLD2/LIG1/APEX1/DDB2	13
165054	Rev-mediated nuclear export of HIV RNA	12/636	31/6748	1.16271e-05	0.000163875	0.000139132	RANBP1/RAN/RCC1/NUP85/NUP93/NUP107/XPO1/NUP160/NUP155/SEH1L/NUP58/NUP205	12
180746	Nuclear import of Rev protein	12/636	31/6748	1.16271e-05	0.000163875	0.000139132	RAN/RCC1/NUP85/NPM1/NUP93/NUP107/NUP160/NUP155/SEH1L/NUP58/NUP205/KPNB1	12
983189	Kinesins	10/636	22/6748	1.16789e-05	0.000163875	0.000139132	KIF2A/CENPE/KIF3C/KIF15/KIF18A/KIF2C/RACGAP1/KIF11/KIFC1/KIF23	10
162594	Early Phase of HIV Life Cycle	7/636	11/6748	1.50589e-05	0.0002048	0.000173878	PSIP1/HMGA1/PPIA/CXCR4/BANF1/XRCC6/XRCC5	7
73817	Purine ribonucleoside monophosphate biosynthesis	7/636	11/6748	1.50589e-05	0.0002048	0.000173878	IMPDH2/GMPS/PAICS/PFAS/GART/ATIC/ADSS	7
5358606	Mismatch repair (MMR) directed by MSH2:MSH3 (MutSbeta)	8/636	15/6748	2.10587e-05	0.000282058	0.000239471	POLD3/EXO1/PCNA/MSH2/POLD1/POLD2/LIG1/APEX1	8
174414	Processive synthesis on the C-strand of the telomere	7/636	12/6748	3.3206e-05	0.000438121	0.00037197	DNA2/POLD3/PCNA/POLD1/POLD2/LIG1/APEX1	7
176033	Interactions of Vpr with host cellular proteins	12/636	34/6748	3.46474e-05	0.000450416	0.000382409	NUP85/NUP93/NUP107/PSIP1/HMGA1/NUP160/NUP155/SEH1L/NUP58/NUP205/BANF1/SLC25A5	12
69273	Cyclin A/B1 associated events during G2/M transition	8/636	16/6748	3.86547e-05	0.000495228	0.000420454	CCNA1/CDK2/CCNB1/CDC25A/PKMYT1/CCNA2/CCNB2/FOXM1	8
73885	Nucleotide Excision Repair	15/636	51/6748	4.42287e-05	0.000558545	0.000474211	RFC4/POLD3/RFC2/PCNA/RFC5/RFC3/POLE2/POLD1/POLE/POLD2/LIG1/APEX1/POLR2E/DDB2/POLR2H	15
73937	Transcription-coupled NER (TC-NER)	14/636	46/6748	5.21311e-05	0.000649069	0.000551067	RFC4/POLD3/RFC2/PCNA/RFC5/RFC3/POLE2/POLD1/POLE/POLD2/LIG1/APEX1/POLR2E/POLR2H	14
180910	Vpr-mediated nuclear import of PICs	11/636	31/6748	6.96636e-05	0.000843597	0.000716224	NUP85/NUP93/NUP107/PSIP1/HMGA1/NUP160/NUP155/SEH1L/NUP58/NUP205/BANF1	11
73933	Resolution of Abasic Sites (AP sites)	11/636	31/6748	6.96636e-05	0.000843597	0.000716224	UNG/RFC4/POLD3/RFC2/PCNA/RFC5/RFC3/POLD1/POLD2/LIG1/APEX1	11
73884	Base Excision Repair	11/636	32/6748	9.7235e-05	0.00116156	0.000986181	UNG/RFC4/POLD3/RFC2/PCNA/RFC5/RFC3/POLD1/POLD2/LIG1/APEX1	11
71387	Metabolism of carbohydrates	42/636	247/6748	9.89187e-05	0.00116592	0.000989882	PFKFB4/PFKP/SLC2A1/NUP85/ENO1/PKM/PGAM1/RPIA/SORD/NUP93/TPI1/NUP107/GPI/B4GALT5/HK1/PGK1/GAPDH/HK2/PFKFB3/NUP160/NUP155/SEH1L/NUP58/GALE/GOT2/NUP205/HPSE/SLC37A4/PCK2/GBE1/ALDOA/GOT1/EPM2A/DSE/SLC25A13/MDH1/ENO2/HMMR/ST3GAL4/TKT/PC/GPC1	42
73847	Purine metabolism	11/636	33/6748	0.000133607	0.00155194	0.00131761	HPRT1/IMPDH2/AMPD3/GMPS/PAICS/PFAS/GART/DCK/ATIC/ADK/ADSS	11
73893	DNA Damage Bypass	13/636	44/6748	0.00013518	0.00155194	0.00131761	RFC4/POLD3/RFC2/PCNA/RFC5/RFC3/RAD18/POLD1/USP1/POLD2/DTL/KIAA0101/ZBTB32	13
70153	Glucose transport	12/636	40/6748	0.000207914	0.00234	0.00198669	SLC2A1/NUP85/NUP93/NUP107/HK1/HK2/NUP160/NUP155/SEH1L/NUP58/NUP205/SLC37A4	12
2514853	Condensation of Prometaphase Chromosomes	6/636	11/6748	0.000209118	0.00234	0.00198669	CCNB1/NCAPG/SMC2/NCAPH/CCNB2/NCAPD2	6
453274	Mitotic G2-G2/M phases	23/636	111/6748	0.000215404	0.00238021	0.00202083	CCNA1/CDK2/E2F1/CEP78/TUBA1A/CEP41/HAUS2/CCNB1/HSP90AA1/TUBB/ODF2/CDC25A/PKMYT1/PLK4/CCNA2/PLK1/TUBB4B/CCNB2/CENPF/AURKA/FOXM1/CKAP5/NEK2	23
162909	Host Interactions of HIV factors	25/636	126/6748	0.000238233	0.00259997	0.00220741	RANBP1/FYN/RAN/RCC1/NUP85/NPM1/NUP93/NUP107/PSIP1/HMGA1/XPO1/NUP160/PPIA/NUP155/SEH1L/NUP58/NUP205/BANF1/KPNB1/AP1S1/SLC25A5/AP1S2/PSMD1/AP2B1/LCK	25
156711	Polo-like kinase mediated events	7/636	16/6748	0.000342222	0.00363198	0.00308359	CCNB1/CDC25A/PKMYT1/PLK1/CCNB2/CENPF/FOXM1	7
189200	Hexose transport	12/636	42/6748	0.00034512	0.00363198	0.00308359	SLC2A1/NUP85/NUP93/NUP107/HK1/HK2/NUP160/NUP155/SEH1L/NUP58/NUP205/SLC37A4	12
2980766	Nuclear Envelope Breakdown	12/636	42/6748	0.00034512	0.00363198	0.00308359	NUP85/NUP93/NUP107/NUP160/CCNB1/NUP155/SEH1L/NUP58/NUP205/BANF1/PLK1/CCNB2	12
1538133	G0 and Early G1	8/636	21/6748	0.000398608	0.00409732	0.00347867	CDK2/TFDP1/E2F1/PCNA/CDC6/RBL1/CDC25A/HDAC1	8
73890	Double-Strand Break Repair	8/636	21/6748	0.000398608	0.00409732	0.00347867	RAD51/BRCA1/LIG1/APEX1/PRKDC/H2AFX/XRCC6/XRCC5	8
69275	G2/M Transition	22/636	109/6748	0.000432968	0.00439935	0.0037351	CCNA1/CDK2/CEP78/TUBA1A/CEP41/HAUS2/CCNB1/HSP90AA1/TUBB/ODF2/CDC25A/PKMYT1/PLK4/CCNA2/PLK1/TUBB4B/CCNB2/CENPF/AURKA/FOXM1/CKAP5/NEK2	22
3301854	Nuclear Pore Complex (NPC) Disassembly	10/636	32/6748	0.000487447	0.00489663	0.00415729	NUP85/NUP93/NUP107/NUP160/CCNB1/NUP155/SEH1L/NUP58/NUP205/CCNB2	10
72203	Processing of Capped Intron-Containing Pre-mRNA	23/636	119/6748	0.00061773	0.00613566	0.00520925	RBMX/SLBP/SNRPB/PHF5A/YBX1/HSPA8/NUDT21/SNRPF/HNRNPA1/SNRNP40/HNRNPC/SNRPD1/HNRNPA2B1/SRSF7/POLR2E/ALYREF/SNRPA/POLR2H/SF3B3/CSTF2/PRPF19/DHX9/SNRPE	23
5656169	Termination of translesion DNA synthesis	9/636	28/6748	0.00074084	0.00727669	0.006178	RFC4/POLD3/RFC2/PCNA/RFC5/RFC3/POLD1/POLD2/KIAA0101	9
389977	Post-chaperonin tubulin folding pathway	7/636	18/6748	0.000804764	0.00781771	0.00663733	TUBA1C/TUBA1A/TUBA1B/TBCB/TUBB2A/TUBB4B/TUBB2B	7
72163	mRNA Splicing - Major Pathway	22/636	115/6748	0.000929922	0.00883926	0.00750464	RBMX/SNRPB/PHF5A/YBX1/HSPA8/NUDT21/SNRPF/HNRNPA1/SNRNP40/HNRNPC/SNRPD1/HNRNPA2B1/SRSF7/POLR2E/ALYREF/SNRPA/POLR2H/SF3B3/CSTF2/PRPF19/DHX9/SNRPE	22
72172	mRNA Splicing	22/636	115/6748	0.000929922	0.00883926	0.00750464	RBMX/SNRPB/PHF5A/YBX1/HSPA8/NUDT21/SNRPF/HNRNPA1/SNRNP40/HNRNPC/SNRPD1/HNRNPA2B1/SRSF7/POLR2E/ALYREF/SNRPA/POLR2H/SF3B3/CSTF2/PRPF19/DHX9/SNRPE	22
499943	Synthesis and interconversion of nucleotide di- and triphosphates	7/636	19/6748	0.00117178	0.0110197	0.00935583	AK2/CTPS1/RRM1/DTYMK/RRM2/TXN/NME1	7
113507	E2F-enabled inhibition of pre-replication complex formation	5/636	10/6748	0.00123357	0.0113591	0.00964402	ORC1/CCNB1/MCM8/CDC25A/ORC6	5
174437	Removal of the Flap Intermediate from the C-strand	5/636	10/6748	0.00123357	0.0113591	0.00964402	DNA2/POLD3/PCNA/POLD1/POLD2	5
5620912	Anchoring of the basal body to the plasma membrane	18/636	89/6748	0.00137012	0.0124864	0.0106011	CEP78/TUBA1A/RPGRIP1L/TMEM67/CEP41/HAUS2/HSP90AA1/TUBB/ODF2/TCTN2/PLK4/PLK1/RAB3IP/TUBB4B/CEP89/KIF24/CKAP5/NEK2	18
5625900	RHO GTPases activate CIT	6/636	15/6748	0.0016288	0.0146925	0.0124741	MYL9/KIF14/MYH10/CIT/MYH9/RHOC	6
162587	HIV Life Cycle	24/636	136/6748	0.00179926	0.0160662	0.0136404	RANBP1/RAN/RCC1/NUP85/NUP93/NUP107/PSIP1/SSRP1/HMGA1/XPO1/NUP160/PPIA/NUP155/SEH1L/NUP58/SUPT16H/NUP205/CXCR4/TAF9B/BANF1/POLR2E/POLR2H/XRCC6/XRCC5	24
69300	Removal of licensing factors from origins	15/636	70/6748	0.00184495	0.0161479	0.0137097	MCM6/MCM4/CDK2/MCM2/MCM7/MCM3/ORC1/CDT1/MCM5/CDC6/MCM10/MCM8/GMNN/ORC6/PSMD1	15
69304	Regulation of DNA replication	15/636	70/6748	0.00184495	0.0161479	0.0137097	MCM6/MCM4/CDK2/MCM2/MCM7/MCM3/ORC1/CDT1/MCM5/CDC6/MCM10/MCM8/GMNN/ORC6/PSMD1	15
77588	SLBP Dependent Processing of Replication-Dependent Histone Pre-mRNAs	5/636	11/6748	0.00208728	0.0180897	0.0153584	LSM11/SLBP/SNRPB/SNRPF/SNRPE	5
70614	Amino acid synthesis and interconversion (transamination)	6/636	16/6748	0.00240075	0.0206045	0.0174934	PSPH/ASNS/GOT2/PSAT1/GOT1/GLUL	6
3371556	Cellular response to heat stress	15/636	72/6748	0.00247538	0.0210407	0.0178638	HSPH1/NUP85/BAG2/NUP93/NUP107/HSP90AB1/DNAJB6/HSPA8/NUP160/NUP155/HSP90AA1/SEH1L/NUP58/FKBP4/NUP205	15
168325	Viral Messenger RNA Synthesis	8/636	27/6748	0.00261342	0.0220025	0.0186804	NUP85/NUP93/NUP107/NUP160/NUP155/SEH1L/NUP58/NUP205	8
3371453	Regulation of HSF1-mediated heat shock response	12/636	54/6748	0.00374452	0.0312279	0.0265128	HSPH1/NUP85/BAG2/NUP93/NUP107/DNAJB6/HSPA8/NUP160/NUP155/SEH1L/NUP58/NUP205	12
162906	HIV Infection	33/636	218/6748	0.00399258	0.0329854	0.028005	RANBP1/FYN/RAN/RCC1/NUP85/NPM1/NUP93/NUP107/PSIP1/SSRP1/HMGA1/XPO1/NUP160/PPIA/NUP155/SEH1L/NUP58/SUPT16H/NUP205/CXCR4/TAF9B/BANF1/KPNB1/POLR2E/AP1S1/SLC25A5/AP1S2/POLR2H/XRCC6/PSMD1/XRCC5/AP2B1/LCK	33
112297	Post-Elongation Processing of Intronless pre-mRNA	7/636	23/6748	0.00408301	0.0331136	0.0281138	LSM11/SLBP/SNRPB/NUDT21/SNRPF/CSTF2/SNRPE	7
75067	Processing of Capped Intronless Pre-mRNA	7/636	23/6748	0.00408301	0.0331136	0.0281138	LSM11/SLBP/SNRPB/NUDT21/SNRPF/CSTF2/SNRPE	7
110313	Translesion synthesis by Y family DNA polymerases bypasses lesions on DNA template	9/636	35/6748	0.00416098	0.0334391	0.0283902	RFC4/POLD3/RFC2/PCNA/RFC5/RFC3/POLD1/POLD2/KIAA0101	9
170822	Regulation of Glucokinase by Glucokinase Regulatory Protein	8/636	29/6748	0.00426782	0.0339888	0.0288569	NUP85/NUP93/NUP107/NUP160/NUP155/SEH1L/NUP58/NUP205	8
68875	Mitotic Prophase	15/636	77/6748	0.00485999	0.0383592	0.0325674	NUP85/NUP93/NUP107/NUP160/CCNB1/NUP155/SEH1L/NUP58/NUP205/BANF1/SMC2/PLK1/NCAPD3/NCAPG2/CCNB2	15
171007	p38MAPK events	5/636	13/6748	0.00495616	0.0387721	0.0329179	MAPKAPK3/HRAS/RALB/MAPK11/MAPK12	5
5617833	Assembly of the primary cilium	26/636	163/6748	0.00502982	0.0390032	0.0331141	TTC26/CEP78/TUBA1A/RPGRIP1L/BBS7/TMEM67/CEP41/HAUS2/HSP90AA1/TUBB/ODF2/KIF3C/ARL13B/WDR35/TCTN2/IFT22/PLK4/WDR34/PLK1/RAB3IP/TUBB4B/CEP89/KIF24/CKAP5/NEK2/ARL6	26
68867	Assembly of the pre-replicative complex	13/636	64/6748	0.00588712	0.045254	0.0384212	MCM6/MCM4/MCM2/MCM7/MCM3/ORC1/CDT1/MCM5/CDC6/MCM8/GMNN/ORC6/PSMD1	13

## Sheet: PB-PC-Down
supplementary Table S2. Enriched pathways in the genes deregulated during the plasma cell differention transition steps
MBC: Memory B cell; prePB: Preplasmablast; PB: Plasmablast; PC: Plasma Cell
E) Enriched pathways in the genes downregulated during the PB to PC transition
ID	Description	GeneRatio	BgRatio	pvalue	p.adjust	qvalue	geneID	Count
1640170	Cell Cycle	59/170	496/6748	8.13344e-26	4.55473e-23	3.66433e-23	CHEK1/UBA52/CENPE/CDT1/RAD51/GINS2/ORC1/MCM4/CDC20/MCM2/CCNB1/NCAPG/PLK1/SKA1/UBE2C/CENPI/ZWINT/MCM6/RFC4/BLM/AURKA/BUB1/MCM7/SGO2/CENPM/PRKCB/CDC45/DHFR/CENPN/MCM10/CENPF/TOP2A/BIRC5/CDCA8/RFC3/NDC80/TUBA1A/H2AFX/CENPH/KIF2C/CDCA5/CCNB2/NCAPH/SGO1/PTTG1/KIF23/RRM2/E2F1/AURKB/CCNA2/ZWILCH/CLSPN/BRCA1/CENPO/ESCO2/SPC25/BUB1B/CENPA/KNL1	59
69278	Cell Cycle, Mitotic	53/170	407/6748	6.54306e-25	1.83206e-22	1.47391e-22	UBA52/CENPE/CDT1/GINS2/ORC1/MCM4/CDC20/MCM2/CCNB1/NCAPG/PLK1/SKA1/UBE2C/CENPI/ZWINT/MCM6/RFC4/AURKA/BUB1/MCM7/SGO2/CENPM/PRKCB/CDC45/DHFR/CENPN/MCM10/CENPF/TOP2A/BIRC5/CDCA8/RFC3/NDC80/TUBA1A/CENPH/KIF2C/CDCA5/CCNB2/NCAPH/SGO1/PTTG1/KIF23/RRM2/E2F1/AURKB/CCNA2/ZWILCH/CENPO/ESCO2/SPC25/BUB1B/CENPA/KNL1	53
68877	Mitotic Prometaphase	29/170	100/6748	1.05125e-23	1.96233e-21	1.57872e-21	CENPE/CDC20/CCNB1/NCAPG/PLK1/SKA1/CENPI/ZWINT/BUB1/SGO2/CENPM/CENPN/CENPF/BIRC5/CDCA8/NDC80/CENPH/KIF2C/CDCA5/CCNB2/NCAPH/SGO1/AURKB/ZWILCH/CENPO/SPC25/BUB1B/CENPA/KNL1	29
2500257	Resolution of Sister Chromatid Cohesion	27/170	92/6748	2.90922e-22	4.07291e-20	3.27671e-20	CENPE/CDC20/CCNB1/PLK1/SKA1/CENPI/ZWINT/BUB1/SGO2/CENPM/CENPN/CENPF/BIRC5/CDCA8/NDC80/CENPH/KIF2C/CDCA5/CCNB2/SGO1/AURKB/ZWILCH/CENPO/SPC25/BUB1B/CENPA/KNL1	27
5663220	RHO GTPases Activate Formins	27/170	102/6748	6.06585e-21	6.79376e-19	5.46565e-19	ACTG1/CENPE/ACTB/CDC20/PLK1/SKA1/CENPI/ZWINT/BUB1/SGO2/CENPM/CENPN/CENPF/BIRC5/CDCA8/NDC80/CENPH/KIF2C/SGO1/AURKB/ZWILCH/DIAPH3/CENPO/SPC25/BUB1B/CENPA/KNL1	27
68886	M Phase	34/170	235/6748	2.75731e-17	2.57349e-15	2.0704e-15	UBA52/CENPE/CDC20/CCNB1/NCAPG/PLK1/SKA1/UBE2C/CENPI/ZWINT/BUB1/SGO2/CENPM/PRKCB/CENPN/CENPF/BIRC5/CDCA8/NDC80/CENPH/KIF2C/CDCA5/CCNB2/NCAPH/SGO1/PTTG1/KIF23/AURKB/ZWILCH/CENPO/SPC25/BUB1B/CENPA/KNL1	34
2467813	Separation of Sister Chromatids	28/170	153/6748	4.50594e-17	3.60475e-15	2.90006e-15	UBA52/CENPE/CDC20/PLK1/SKA1/UBE2C/CENPI/ZWINT/BUB1/SGO2/CENPM/CENPN/CENPF/BIRC5/CDCA8/NDC80/CENPH/KIF2C/CDCA5/SGO1/PTTG1/AURKB/ZWILCH/CENPO/SPC25/BUB1B/CENPA/KNL1	28
68882	Mitotic Anaphase	28/170	161/6748	1.8253e-16	1.27771e-14	1.02793e-14	UBA52/CENPE/CDC20/PLK1/SKA1/UBE2C/CENPI/ZWINT/BUB1/SGO2/CENPM/CENPN/CENPF/BIRC5/CDCA8/NDC80/CENPH/KIF2C/CDCA5/SGO1/PTTG1/AURKB/ZWILCH/CENPO/SPC25/BUB1B/CENPA/KNL1	28
2555396	Mitotic Metaphase and Anaphase	28/170	162/6748	2.16098e-16	1.34461e-14	1.08175e-14	UBA52/CENPE/CDC20/PLK1/SKA1/UBE2C/CENPI/ZWINT/BUB1/SGO2/CENPM/CENPN/CENPF/BIRC5/CDCA8/NDC80/CENPH/KIF2C/CDCA5/SGO1/PTTG1/AURKB/ZWILCH/CENPO/SPC25/BUB1B/CENPA/KNL1	28
195258	RHO GTPase Effectors	32/170	234/6748	1.44819e-15	8.10989e-14	6.52449e-14	ACTG1/FLNA/CENPE/ACTB/CDC20/PLK1/SKA1/CENPI/ZWINT/NCF2/BUB1/SGO2/CENPM/CENPN/CENPF/BIRC5/KIF14/RHOQ/CDCA8/NDC80/CENPH/KIF2C/SGO1/AURKB/ZWILCH/DIAPH3/CENPO/CYFIP2/SPC25/BUB1B/CENPA/KNL1	32
194315	Signaling by Rho GTPases	34/170	349/6748	4.28124e-12	2.17954e-10	1.75346e-10	ACTG1/FLNA/CENPE/ACTB/CDC20/PLK1/SKA1/CENPI/ZWINT/DEPDC1B/ARHGDIB/NCF2/BUB1/SGO2/CENPM/CENPN/CENPF/BIRC5/KIF14/RHOQ/CDCA8/NDC80/CENPH/KIF2C/SGO1/AURKB/ZWILCH/DIAPH3/CENPO/CYFIP2/SPC25/BUB1B/CENPA/KNL1	34
69481	G2/M Checkpoints	13/170	51/6748	2.15676e-10	1.00649e-08	8.09729e-09	CHEK1/ORC1/MCM4/MCM2/CCNB1/MCM6/RFC4/MCM7/CDC45/MCM10/RFC3/CCNB2/CLSPN	13
176187	Activation of ATR in response to replication stress	11/170	37/6748	9.10175e-10	3.92075e-08	3.15429e-08	CHEK1/ORC1/MCM4/MCM2/MCM6/RFC4/MCM7/CDC45/MCM10/RFC3/CLSPN	11
69620	Cell Cycle Checkpoints	17/170	123/6748	8.76338e-09	3.50535e-07	2.8201e-07	CHEK1/UBA52/ORC1/MCM4/CDC20/MCM2/CCNB1/UBE2C/MCM6/RFC4/MCM7/CDC45/MCM10/RFC3/CCNB2/CLSPN/BUB1B	17
176974	Unwinding of DNA	6/170	11/6748	9.74509e-08	3.63817e-06	2.92695e-06	GINS2/MCM4/MCM2/MCM6/MCM7/CDC45	6
68962	Activation of the pre-replicative complex	8/170	30/6748	5.02041e-07	1.75714e-05	1.41364e-05	CDT1/ORC1/MCM4/MCM2/MCM6/MCM7/CDC45/MCM10	8
983189	Kinesins	7/170	22/6748	7.05773e-07	2.3249e-05	1.87041e-05	CENPE/KIFC1/KIF4A/KIF15/KIF2C/KIF23/KIF11	7
69190	DNA strand elongation	8/170	32/6748	8.64207e-07	2.68865e-05	2.16305e-05	GINS2/MCM4/MCM2/MCM6/RFC4/MCM7/CDC45/RFC3	8
69206	G1/S Transition	13/170	101/6748	1.23628e-06	3.64377e-05	2.93145e-05	UBA52/CDT1/ORC1/MCM4/MCM2/CCNB1/MCM6/MCM7/CDC45/DHFR/MCM10/RRM2/E2F1	13
453279	Mitotic G1-G1/S phases	14/170	124/6748	2.37369e-06	6.64633e-05	5.34705e-05	UBA52/CDT1/ORC1/MCM4/MCM2/CCNB1/MCM6/MCM7/CDC45/DHFR/MCM10/TOP2A/RRM2/E2F1	14
113510	E2F mediated regulation of DNA replication	7/170	28/6748	4.31213e-06	0.00011499	9.25109e-05	CDT1/ORC1/CCNB1/CDC45/DHFR/RRM2/E2F1	7
69242	S Phase	13/170	117/6748	6.60578e-06	0.000165391	0.000133059	UBA52/CDT1/GINS2/ORC1/MCM4/MCM2/MCM6/RFC4/MCM7/CDC45/RFC3/CDCA5/ESCO2	13
69306	DNA Replication	12/170	100/6748	6.79284e-06	0.000165391	0.000133059	UBA52/CDT1/GINS2/ORC1/MCM4/MCM2/MCM6/RFC4/MCM7/CDC45/MCM10/RFC3	12
69205	G1/S-Specific Transcription	5/170	13/6748	1.04558e-05	0.000243968	0.000196275	CDT1/ORC1/CDC45/DHFR/RRM2	5
69239	Synthesis of DNA	11/170	95/6748	2.34341e-05	0.000524925	0.000422308	UBA52/CDT1/GINS2/ORC1/MCM4/MCM2/MCM6/RFC4/MCM7/CDC45/RFC3	11
606279	Deposition of new CENPA-containing nucleosomes at the centromere	7/170	43/6748	8.53326e-05	0.00176986	0.00142387	CENPI/CENPM/CENPN/CENPH/CENPO/CENPA/KNL1	7
774815	Nucleosome assembly	7/170	43/6748	8.53326e-05	0.00176986	0.00142387	CENPI/CENPM/CENPN/CENPH/CENPO/CENPA/KNL1	7
73886	Chromosome Maintenance	9/170	75/6748	9.96252e-05	0.0019925	0.00160299	CENPI/RFC4/CENPM/CENPN/RFC3/CENPH/CENPO/CENPA/KNL1	9
2514853	Condensation of Prometaphase Chromosomes	4/170	11/6748	0.000111746	0.00215786	0.00173602	CCNB1/NCAPG/CCNB2/NCAPH	4
68874	M/G1 Transition	9/170	79/6748	0.000149765	0.00270543	0.00217655	UBA52/CDT1/ORC1/MCM4/MCM2/MCM6/MCM7/CDC45/MCM10	9
69002	DNA Replication Pre-Initiation	9/170	79/6748	0.000149765	0.00270543	0.00217655	UBA52/CDT1/ORC1/MCM4/MCM2/MCM6/MCM7/CDC45/MCM10	9
174143	APC/C-mediated degradation of cell cycle proteins	9/170	80/6748	0.000165151	0.00280257	0.0022547	UBA52/CDC20/CCNB1/PLK1/UBE2C/AURKA/PTTG1/AURKB/BUB1B	9
453276	Regulation of mitotic cell cycle	9/170	80/6748	0.000165151	0.00280257	0.0022547	UBA52/CDC20/CCNB1/PLK1/UBE2C/AURKA/PTTG1/AURKB/BUB1B	9
1280218	Adaptive Immune System	24/170	430/6748	0.000175666	0.00289332	0.00232771	RASGRP2/HLA-DOA/HCST/REL/PTPN6/BTLA/HLA-DRA/UBA52/CENPE/LCK/CARD11/HLA-DPB1/BLK/RASGRP1/NCF2/CD19/PRKCB/KIF4A/CD80/KIF15/KIF2C/KIF23/KIF11/PIK3CD	24
69300	Removal of licensing factors from origins	8/170	70/6748	0.000343394	0.00534168	0.00429744	UBA52/CDT1/ORC1/MCM4/MCM2/MCM6/MCM7/MCM10	8
69304	Regulation of DNA replication	8/170	70/6748	0.000343394	0.00534168	0.00429744	UBA52/CDT1/ORC1/MCM4/MCM2/MCM6/MCM7/MCM10	8
2132295	MHC class II antigen presentation	9/170	89/6748	0.000372918	0.0056429	0.00453978	HLA-DOA/HLA-DRA/CENPE/HLA-DPB1/KIF4A/KIF15/KIF2C/KIF23/KIF11	9
1655829	Regulation of cholesterol biosynthesis by SREBP (SREBF)	6/170	39/6748	0.000382911	0.0056429	0.00453978	SREBF1/INSIG1/ELOVL6/FASN/DHCR7/CYP51A1	6
110314	Recognition of DNA damage by PCNA-containing replication complex	5/170	26/6748	0.000409598	0.00573438	0.00461337	UBA52/RFC4/ZBTB32/RFC3/DTL	5
2426168	Activation of gene expression by SREBF (SREBP)	5/170	26/6748	0.000409598	0.00573438	0.00461337	SREBF1/ELOVL6/FASN/DHCR7/CYP51A1	5
156711	Polo-like kinase mediated events	4/170	16/6748	0.000558329	0.00762596	0.00613517	CCNB1/PLK1/CENPF/CCNB2	4
983231	Factors involved in megakaryocyte development and platelet production	10/170	122/6748	0.000956694	0.0127559	0.0102623	CENPE/ACTB/EHD1/KIFC1/KIF4A/KIF15/KIF2C/KIF23/KIF11/MYB	10
68867	Assembly of the pre-replicative complex	7/170	64/6748	0.00105534	0.0137439	0.0110571	UBA52/CDT1/ORC1/MCM4/MCM2/MCM6/MCM7	7
68949	Orc1 removal from chromatin	7/170	68/6748	0.00151387	0.0188392	0.0151564	UBA52/CDT1/ORC1/MCM4/MCM2/MCM6/MCM7	7
69052	Switching of origins to a post-replicative state	7/170	68/6748	0.00151387	0.0188392	0.0151564	UBA52/CDT1/ORC1/MCM4/MCM2/MCM6/MCM7	7
174178	APC/C:Cdh1 mediated degradation of Cdc20 and other APC/C:Cdh1 targeted proteins in late mitosis/early G1	7/170	69/6748	0.00164971	0.0198262	0.0159504	UBA52/CDC20/PLK1/UBE2C/AURKA/PTTG1/AURKB	7
174048	APC/C:Cdc20 mediated degradation of Cyclin B	4/170	21/6748	0.00166399	0.0198262	0.0159504	UBA52/CDC20/CCNB1/UBE2C	4
453274	Mitotic G2-G2/M phases	9/170	111/6748	0.00184833	0.0215638	0.0173483	UBA52/CCNB1/PLK1/AURKA/CENPF/TUBA1A/CCNB2/E2F1/CCNA2	9
176814	Activation of APC/C and APC/C:Cdc20 mediated degradation of mitotic proteins	7/170	71/6748	0.00194973	0.0218821	0.0176044	UBA52/CDC20/CCNB1/PLK1/UBE2C/PTTG1/BUB1B	7
109582	Hemostasis	22/170	450/6748	0.00195376	0.0218821	0.0176044	RASGRP2/PTPN6/FLNA/FGR/CENPE/LCK/ACTB/F2R/PPIA/DGKH/RASGRP1/EHD1/KIFC1/PRKCB/KIF4A/TMSB4X/KIF15/KIF2C/KIF23/KIF11/SPN/MYB	22
388841	Costimulation by the CD28 family	6/170	54/6748	0.00221985	0.0240505	0.0193489	PTPN6/BTLA/HLA-DRA/LCK/HLA-DPB1/CD80	6
162658	Golgi Cisternae Pericentriolar Stack Reorganization	3/170	11/6748	0.00223326	0.0240505	0.0193489	CCNB1/PLK1/CCNB2	3
179409	APC-Cdc20 mediated degradation of Nek2A	4/170	23/6748	0.00236716	0.0245483	0.0197494	UBA52/CDC20/UBE2C/BUB1B	4
389948	PD-1 signaling	4/170	23/6748	0.00236716	0.0245483	0.0197494	PTPN6/HLA-DRA/LCK/HLA-DPB1	4
73848	Pyrimidine metabolism	4/170	24/6748	0.00278546	0.028361	0.0228167	TK1/UCK2/DUT/DCK	4
73894	DNA Repair	10/170	141/6748	0.00284506	0.0284506	0.0228888	UBA52/RAD51/RFC4/ZBTB32/ALKBH2/EXO1/RFC3/H2AFX/BRCA1/DTL	10
69298	Association of licensing factors with the pre-replicative complex	3/170	12/6748	0.0029229	0.0287162	0.0231025	UBA52/CDT1/ORC1	3
2046104	alpha-linolenic (omega3) and linoleic (omega6) acid metabolism	3/170	13/6748	0.00372996	0.0351722	0.0282964	FADS2/FADS1/ABCD1	3
2046106	alpha-linolenic acid (ALA) metabolism	3/170	13/6748	0.00372996	0.0351722	0.0282964	FADS2/FADS1/ABCD1	3
912526	Interleukin receptor SHC signaling	4/170	26/6748	0.00376845	0.0351722	0.0282964	PTPN6/IL2RA/IL2RB/PIK3CD	4
512988	Interleukin-3, 5 and GM-CSF signaling	5/170	43/6748	0.004245	0.0389705	0.0313522	PTPN6/IL2RA/UBA52/IL2RB/PIK3CD	5
73893	DNA Damage Bypass	5/170	44/6748	0.00469351	0.042393	0.0341056	UBA52/RFC4/ZBTB32/RFC3/DTL	5
389958	Cooperation of Prefoldin and TriC/CCT in actin and tubulin folding	4/170	28/6748	0.00496328	0.0441181	0.0354935	ACTB/TUBA1C/TUBA1B/TUBA1A	4
390466	Chaperonin-mediated protein folding	4/170	29/6748	0.00564611	0.0494035	0.0397456	ACTB/TUBA1C/TUBA1B/TUBA1A	4
