# Supplementary material for: RNA-sequencing data-driven dissection of human plasma cell differentiation reveals new potential transcription regulators
Source: Leukemia. 2021 Apr 6;35(5):1451–62. doi: 10.1038/s41375-021-01234-0 (PMC8102200; doi:10.1038/s41375-021-01234-0)
Supplement: Supplementary file 6 — Supplementary Table S3 [file 41375_2021_1234_MOESM6_ESM.xlsx]

## Sheet: one-step-up
supplementary Table S3. Genes identiied using stepprofiler analysis
MBC: Memory B cell; prePB: Preplasmablast; PB: Plasmablast; PC: Plasma Cell;
TF: Transcription factor. EE: epigenetic enzyme.
max_fcs: maximum of fold change expression at each transition; min_fcs: minimum of fold change expression at each transition.
A) List of one-step-up genes
id	status	step	group	max_fcs	min_fcs	TF	EE_class	name	description	chromosome	biotype
ENSG00000136010	Up-at-prePB	prePB	1	8.94	-0.22			ALDH1L2	aldehyde dehydrogenase 1 family, member L2 [Source:HGNC Symbol;Acc:26777]	12	protein_coding
ENSG00000183010	Up-at-prePB	prePB	1	7.64	-0.46			PYCR1	pyrroline-5-carboxylate reductase 1 [Source:HGNC Symbol;Acc:9721]	17	protein_coding
ENSG00000121807	Up-at-prePB	prePB	1	7.57	0.47			CCR2	chemokine (C-C motif) receptor 2 [Source:HGNC Symbol;Acc:1603]	3	protein_coding
ENSG00000226025	Up-at-prePB	prePB	1	7.31	-0.44					19	pseudogene
ENSG00000272405	Up-at-prePB	prePB	1	7.25	0.84					1	antisense
ENSG00000267074	Up-at-prePB	prePB	1	6.97	0.23					17	sense_intronic
ENSG00000163009	Up-at-prePB	prePB	1	6.93	-0.37			C2orf48	chromosome 2 open reading frame 48 [Source:HGNC Symbol;Acc:26322]	2	protein_coding
ENSG00000198876	Up-at-prePB	prePB	1	6.8	-0.23			DCAF12	DDB1 and CUL4 associated factor 12 [Source:HGNC Symbol;Acc:19911]	9	protein_coding
ENSG00000102471	Up-at-prePB	prePB	1	6.78	0.03			NDFIP2	Nedd4 family interacting protein 2 [Source:HGNC Symbol;Acc:18537]	13	protein_coding
ENSG00000165474	Up-at-prePB	prePB	1	6.76	0.11			GJB2	gap junction protein, beta 2, 26kDa [Source:HGNC Symbol;Acc:4284]	13	protein_coding
ENSG00000255987	Up-at-prePB	prePB	1	6.71	-0.12					17	pseudogene
ENSG00000221886	Up-at-prePB	prePB	1	6.63	-0.06			C5orf54	chromosome 5 open reading frame 54 [Source:HGNC Symbol;Acc:30804]	5	protein_coding
ENSG00000185222	Up-at-prePB	prePB	1	6.49	-0.01			WBP5	WW domain binding protein 5 [Source:HGNC Symbol;Acc:30084]	X	protein_coding
ENSG00000253214	Up-at-prePB	prePB	1	6.36	0.26					8	lincRNA
ENSG00000182368	Up-at-prePB	prePB	1	6.34	-0.16			FAM27A	family with sequence similarity 27, member A [Source:HGNC Symbol;Acc:19729]	9	protein_coding
ENSG00000113790	Up-at-prePB	prePB	1	6.26	-0.37			EHHADH	enoyl-CoA, hydratase/3-hydroxyacyl CoA dehydrogenase [Source:HGNC Symbol;Acc:3247]	3	protein_coding
ENSG00000126709	Up-at-prePB	prePB	1	6.21	0.98			IFI6	interferon, alpha-inducible protein 6 [Source:HGNC Symbol;Acc:4054]	1	protein_coding
ENSG00000267369	Up-at-prePB	prePB	1	6.18	0.17					17	pseudogene
ENSG00000271615	Up-at-prePB	prePB	1	6.09	-0.1					2	pseudogene
ENSG00000165409	Up-at-prePB	prePB	1	6.07	-0.37			TSHR	thyroid stimulating hormone receptor [Source:HGNC Symbol;Acc:12373]	14	protein_coding
ENSG00000150637	Up-at-prePB	prePB	1	6.03	-0.48			CD226	CD226 molecule [Source:HGNC Symbol;Acc:16961]	18	protein_coding
ENSG00000229953	Up-at-prePB	prePB	1	5.98	0.49					1	antisense
ENSG00000162620	Up-at-prePB	prePB	1	5.9	-0.03			LRRIQ3	leucine-rich repeats and IQ motif containing 3 [Source:HGNC Symbol;Acc:28318]	1	protein_coding
ENSG00000090861	Up-at-prePB	prePB	1	5.89	-0.29			AARS	alanyl-tRNA synthetase [Source:HGNC Symbol;Acc:20]	16	protein_coding
ENSG00000168062	Up-at-prePB	prePB	1	5.82	1.31	YES		BATF2	basic leucine zipper transcription factor, ATF-like 2 [Source:HGNC Symbol;Acc:25163]	11	protein_coding
ENSG00000167920	Up-at-prePB	prePB	1	5.81	-0.08			TMEM99	transmembrane protein 99 [Source:HGNC Symbol;Acc:28305]	17	protein_coding
ENSG00000187323	Up-at-prePB	prePB	1	5.79	0.39			DCC	deleted in colorectal carcinoma [Source:HGNC Symbol;Acc:2701]	18	protein_coding
ENSG00000085871	Up-at-prePB	prePB	1	5.71	-0.32			MGST2	microsomal glutathione S-transferase 2 [Source:HGNC Symbol;Acc:7063]	4	protein_coding
ENSG00000128311	Up-at-prePB	prePB	1	5.7	-0.48			TST	thiosulfate sulfurtransferase (rhodanese) [Source:HGNC Symbol;Acc:12388]	22	protein_coding
ENSG00000100167	Up-at-prePB	prePB	1	5.69	-0.4			SEPT3	septin 3 [Source:HGNC Symbol;Acc:10750]	22	protein_coding
ENSG00000165507	Up-at-prePB	prePB	1	5.62	0.1			C10orf10	chromosome 10 open reading frame 10 [Source:HGNC Symbol;Acc:23355]	10	protein_coding
ENSG00000183246	Up-at-prePB	prePB	1	5.61	0.42			RIMBP3C	RIMS binding protein 3C [Source:HGNC Symbol;Acc:33892]	22	protein_coding
ENSG00000165949	Up-at-prePB	prePB	1	5.58	0.74			IFI27	interferon, alpha-inducible protein 27 [Source:HGNC Symbol;Acc:5397]	14	protein_coding
ENSG00000118804	Up-at-prePB	prePB	1	5.57	0.12			FAM47E-STBD1	FAM47E-STBD1 readthrough [Source:HGNC Symbol;Acc:44667]	4	protein_coding
ENSG00000167851	Up-at-prePB	prePB	1	5.52	-0.37			CD300A	CD300a molecule [Source:HGNC Symbol;Acc:19319]	17	protein_coding
ENSG00000100350	Up-at-prePB	prePB	1	5.47	-0.02			FOXRED2	FAD-dependent oxidoreductase domain containing 2 [Source:HGNC Symbol;Acc:26264]	22	protein_coding
ENSG00000154537	Up-at-prePB	prePB	1	5.47	-0.16			FAM27C	family with sequence similarity 27, member C [Source:HGNC Symbol;Acc:23668]	9	protein_coding
ENSG00000101347	Up-at-prePB	prePB	1	5.46	-0.05			SAMHD1	SAM domain and HD domain 1 [Source:HGNC Symbol;Acc:15925]	20	protein_coding
ENSG00000143603	Up-at-prePB	prePB	1	5.43	0.05			KCNN3	potassium intermediate/small conductance calcium-activated channel, subfamily N, member 3 [Source:HGNC Symbol;Acc:6292]	1	protein_coding
ENSG00000132763	Up-at-prePB	prePB	1	5.42	-0.31			MMACHC	methylmalonic aciduria (cobalamin deficiency) cblC type, with homocystinuria [Source:HGNC Symbol;Acc:24525]	1	protein_coding
ENSG00000214050	Up-at-prePB	prePB	1	5.32	0.26			FBXO16	F-box protein 16 [Source:HGNC Symbol;Acc:13618]	8	protein_coding
ENSG00000196934	Up-at-prePB	prePB	1	5.32	0.29			RIMBP3B	RIMS binding protein 3B [Source:HGNC Symbol;Acc:33891]	22	protein_coding
ENSG00000131080	Up-at-prePB	prePB	1	5.26	0.24			EDA2R	ectodysplasin A2 receptor [Source:HGNC Symbol;Acc:17756]	X	protein_coding
ENSG00000135898	Up-at-prePB	prePB	1	5.2	-0.04			GPR55	G protein-coupled receptor 55 [Source:HGNC Symbol;Acc:4511]	2	protein_coding
ENSG00000181458	Up-at-prePB	prePB	1	5.17	-0.34			TMEM45A	transmembrane protein 45A [Source:HGNC Symbol;Acc:25480]	3	protein_coding
ENSG00000249096	Up-at-prePB	prePB	1	5.16	0.47					4	lincRNA
ENSG00000258056	Up-at-prePB	prePB	1	5.16	0.49					12	antisense
ENSG00000173727	Up-at-prePB	prePB	1	5.12	-0.17				Uncharacterized protein [Source:UniProtKB/TrEMBL;Acc:I3L084]	11	protein_coding
ENSG00000180535	Up-at-prePB	prePB	1	5.07	-0.41	YES		BHLHA15	basic helix-loop-helix family, member a15 [Source:HGNC Symbol;Acc:22265]	7	protein_coding
ENSG00000198722	Up-at-prePB	prePB	1	5.07	0.55			UNC13B	unc-13 homolog B (C. elegans) [Source:HGNC Symbol;Acc:12566]	9	protein_coding
ENSG00000196622	Up-at-prePB	prePB	1	5.07	0.16			RIMBP3	RIMS binding protein 3 [Source:HGNC Symbol;Acc:29344]	22	protein_coding
ENSG00000185339	Up-at-prePB	prePB	1	5.05	1.69			TCN2	transcobalamin II [Source:HGNC Symbol;Acc:11653]	22	protein_coding
ENSG00000163536	Up-at-prePB	prePB	1	5.03	0.3			SERPINI1	serpin peptidase inhibitor, clade I (neuroserpin), member 1 [Source:HGNC Symbol;Acc:8943]	3	protein_coding
ENSG00000088986	Up-at-prePB	prePB	1	5.01	-0.35			DYNLL1	dynein, light chain, LC8-type 1 [Source:HGNC Symbol;Acc:15476]	12	protein_coding
ENSG00000164484	Up-at-prePB	prePB	1	5.01	-0.18			TMEM200A	transmembrane protein 200A [Source:HGNC Symbol;Acc:21075]	6	protein_coding
ENSG00000120756	Up-at-prePB	prePB	1	5	-0.41			PLS1	plastin 1 [Source:HGNC Symbol;Acc:9090]	3	protein_coding
ENSG00000154611	Up-at-prePB	prePB	1	4.97	-0.3			PSMA8	proteasome (prosome, macropain) subunit, alpha type, 8 [Source:HGNC Symbol;Acc:22985]	18	protein_coding
ENSG00000147592	Up-at-prePB	prePB	1	4.96	-0.43			LACTB2	lactamase, beta 2 [Source:HGNC Symbol;Acc:18512]	8	protein_coding
ENSG00000179029	Up-at-prePB	prePB	1	4.96	-0.41			TMEM107	transmembrane protein 107 [Source:HGNC Symbol;Acc:28128]	17	protein_coding
ENSG00000145723	Up-at-prePB	prePB	1	4.94	0.11			GIN1	gypsy retrotransposon integrase 1 [Source:HGNC Symbol;Acc:25959]	5	protein_coding
ENSG00000262454	Up-at-prePB	prePB	1	4.93	0.5					16	lincRNA
ENSG00000173221	Up-at-prePB	prePB	1	4.88	-0.02			GLRX	glutaredoxin (thioltransferase) [Source:HGNC Symbol;Acc:4330]	5	protein_coding
ENSG00000172965	Up-at-prePB	prePB	1	4.87	-0.47			MIR4435-1HG	MIR4435-1 host gene (non-protein coding) [Source:HGNC Symbol;Acc:35163]	2	lincRNA
ENSG00000111186	Up-at-prePB	prePB	1	4.86	0.5			WNT5B	wingless-type MMTV integration site family, member 5B [Source:HGNC Symbol;Acc:16265]	12	protein_coding
ENSG00000168310	Up-at-prePB	prePB	1	4.86	-0.36	YES		IRF2	interferon regulatory factor 2 [Source:HGNC Symbol;Acc:6117]	4	protein_coding
ENSG00000171502	Up-at-prePB	prePB	1	4.84	0.78			COL24A1	collagen, type XXIV, alpha 1 [Source:HGNC Symbol;Acc:20821]	1	protein_coding
ENSG00000107789	Up-at-prePB	prePB	1	4.83	-0.22			MINPP1	multiple inositol-polyphosphate phosphatase 1 [Source:HGNC Symbol;Acc:7102]	10	protein_coding
ENSG00000099337	Up-at-prePB	prePB	1	4.82	-0.46			KCNK6	potassium channel, subfamily K, member 6 [Source:HGNC Symbol;Acc:6281]	19	protein_coding
ENSG00000211642	Up-at-prePB	prePB	1	4.81	0.55			IGLV10-54	immunoglobulin lambda variable 10-54 [Source:HGNC Symbol;Acc:5884]	22	IG_V_gene
ENSG00000184232	Up-at-prePB	prePB	1	4.77	-0.48			OAF	OAF homolog (Drosophila) [Source:HGNC Symbol;Acc:28752]	11	protein_coding
ENSG00000175262	Up-at-prePB	prePB	1	4.77	0.73			C1orf127	chromosome 1 open reading frame 127 [Source:HGNC Symbol;Acc:26730]	1	protein_coding
ENSG00000270346	Up-at-prePB	prePB	1	4.77	0.12					6	lincRNA
ENSG00000117461	Up-at-prePB	prePB	1	4.77	-0.39			PIK3R3	phosphoinositide-3-kinase, regulatory subunit 3 (gamma) [Source:HGNC Symbol;Acc:8981]	1	protein_coding
ENSG00000103485	Up-at-prePB	prePB	1	4.76	1.47			QPRT	quinolinate phosphoribosyltransferase [Source:HGNC Symbol;Acc:9755]	16	protein_coding
ENSG00000270933	Up-at-prePB	prePB	1	4.76	0.96					7	lincRNA
ENSG00000206535	Up-at-prePB	prePB	1	4.76	0.06			LNP1	leukemia NUP98 fusion partner 1 [Source:HGNC Symbol;Acc:28014]	3	protein_coding
ENSG00000225485	Up-at-prePB	prePB	1	4.75	0.05			ARHGAP23	Rho GTPase activating protein 23 [Source:HGNC Symbol;Acc:29293]	17	protein_coding
ENSG00000088305	Up-at-prePB	prePB	1	4.75	0.09		De novo methylation	DNMT3B	DNA (cytosine-5-)-methyltransferase 3 beta [Source:HGNC Symbol;Acc:2979]	20	protein_coding
ENSG00000235173	Up-at-prePB	prePB	1	4.74	-0.47			FAM203A	family with sequence similarity 203, member A [Source:HGNC Symbol;Acc:24161]	8	protein_coding
ENSG00000162396	Up-at-prePB	prePB	1	4.7	-0.16			PARS2	prolyl-tRNA synthetase 2, mitochondrial (putative) [Source:HGNC Symbol;Acc:30563]	1	protein_coding
ENSG00000172269	Up-at-prePB	prePB	1	4.7	-0.47			DPAGT1	dolichyl-phosphate (UDP-N-acetylglucosamine) N-acetylglucosaminephosphotransferase 1 (GlcNAc-1-P transferase) [Source:HGNC Symbol;Acc:2995]	11	protein_coding
ENSG00000230567	Up-at-prePB	prePB	1	4.7	-0.46			FAM203B	family with sequence similarity 203, member B [Source:HGNC Symbol;Acc:32323]	8	protein_coding
ENSG00000247400	Up-at-prePB	prePB	1	4.69	0.56			DNAJC3-AS1	DNAJC3 antisense RNA 1 (head to head) [Source:HGNC Symbol;Acc:39808]	13	lincRNA
ENSG00000121903	Up-at-prePB	prePB	1	4.69	-0.3	YES		ZSCAN20	zinc finger and SCAN domain containing 20 [Source:HGNC Symbol;Acc:13093]	1	protein_coding
ENSG00000083444	Up-at-prePB	prePB	1	4.67	-0.33			PLOD1	procollagen-lysine, 2-oxoglutarate 5-dioxygenase 1 [Source:HGNC Symbol;Acc:9081]	1	protein_coding
ENSG00000170819	Up-at-prePB	prePB	1	4.65	-0.2			BFSP2	beaded filament structural protein 2, phakinin [Source:HGNC Symbol;Acc:1041]	3	protein_coding
ENSG00000204776	Up-at-prePB	prePB	1	4.64	0.98			IGKV1OR-3	immunoglobulin kappa variable 1/OR-3 (pseudogene) [Source:HGNC Symbol;Acc:5762]	9	IG_V_pseudogene
ENSG00000123989	Up-at-prePB	prePB	1	4.61	-0.36			CHPF	chondroitin polymerizing factor [Source:HGNC Symbol;Acc:24291]	2	protein_coding
ENSG00000251039	Up-at-prePB	prePB	1	4.59	1.59			IGKV2D-40	immunoglobulin kappa variable 2D-40 [Source:HGNC Symbol;Acc:5804]	2	IG_V_gene
ENSG00000225380	Up-at-prePB	prePB	1	4.58	1.08			IGKV1OR9-2	immunoglobulin kappa variable 1/OR9-2 (pseudogene) [Source:HGNC Symbol;Acc:49466]	9	IG_V_pseudogene
ENSG00000146376	Up-at-prePB	prePB	1	4.58	0.13			ARHGAP18	Rho GTPase activating protein 18 [Source:HGNC Symbol;Acc:21035]	6	protein_coding
ENSG00000138621	Up-at-prePB	prePB	1	4.52	-0.03			PPCDC	phosphopantothenoylcysteine decarboxylase [Source:HGNC Symbol;Acc:28107]	15	protein_coding
ENSG00000057657	Up-at-prePB	prePB	1	4.51	-0.17	YES	Histone methyltransferases	PRDM1	PR domain containing 1, with ZNF domain [Source:HGNC Symbol;Acc:9346]	6	protein_coding
ENSG00000178718	Up-at-prePB	prePB	1	4.5	0.14			RPP25	ribonuclease P/MRP 25kDa subunit [Source:HGNC Symbol;Acc:30361]	15	protein_coding
ENSG00000103852	Up-at-prePB	prePB	1	4.5	-0.3			TTC23	tetratricopeptide repeat domain 23 [Source:HGNC Symbol;Acc:25730]	15	protein_coding
ENSG00000259772	Up-at-prePB	prePB	1	4.47	-0.04					15	lincRNA
ENSG00000211619	Up-at-prePB	prePB	1	4.45	1.52			IGKV2-40	immunoglobulin kappa variable 2-40 [Source:HGNC Symbol;Acc:5789]	2	IG_V_gene
ENSG00000225489	Up-at-prePB	prePB	1	4.45	-0.01					9	lincRNA
ENSG00000233834	Up-at-prePB	prePB	1	4.44	-0.31					7	processed_transcript
ENSG00000178078	Up-at-prePB	prePB	1	4.44	-0.09			STAP2	signal transducing adaptor family member 2 [Source:HGNC Symbol;Acc:30430]	19	protein_coding
ENSG00000159200	Up-at-prePB	prePB	1	4.44	-0.27			RCAN1	regulator of calcineurin 1 [Source:HGNC Symbol;Acc:3040]	21	protein_coding
ENSG00000196715	Up-at-prePB	prePB	1	4.44	-0.44			VKORC1L1	vitamin K epoxide reductase complex, subunit 1-like 1 [Source:HGNC Symbol;Acc:21492]	7	protein_coding
ENSG00000138073	Up-at-prePB	prePB	1	4.42	-0.47	YES		PREB	prolactin regulatory element binding [Source:HGNC Symbol;Acc:9356]	2	protein_coding
ENSG00000251546	Up-at-prePB	prePB	1	4.41	1.21			IGKV1D-39	immunoglobulin kappa variable 1D-39 [Source:HGNC Symbol;Acc:5756]	2	IG_V_gene
ENSG00000242371	Up-at-prePB	prePB	1	4.41	1.19			IGKV1-39	immunoglobulin kappa variable 1-39 (gene/pseudogene) [Source:HGNC Symbol;Acc:5740]	2	IG_V_gene
ENSG00000204780	Up-at-prePB	prePB	1	4.41	0.93			IGKV1OR9-1	immunoglobulin kappa variable 1/OR9-1 (pseudogene) [Source:HGNC Symbol;Acc:49473]	9	IG_V_pseudogene
ENSG00000143457	Up-at-prePB	prePB	1	4.41	-0.1			GOLPH3L	golgi phosphoprotein 3-like [Source:HGNC Symbol;Acc:24882]	1	protein_coding
ENSG00000138030	Up-at-prePB	prePB	1	4.39	0.03			KHK	ketohexokinase (fructokinase) [Source:HGNC Symbol;Acc:6315]	2	protein_coding
ENSG00000215271	Up-at-prePB	prePB	1	4.38	0.25	YES		HOMEZ	homeobox and leucine zipper encoding [Source:HGNC Symbol;Acc:20164]	14	protein_coding
ENSG00000148450	Up-at-prePB	prePB	1	4.38	0.07			MSRB2	methionine sulfoxide reductase B2 [Source:HGNC Symbol;Acc:17061]	10	protein_coding
ENSG00000253920	Up-at-prePB	prePB	1	4.35	1.1			IGLV3-31	immunoglobulin lambda variable 3-31 (pseudogene) [Source:HGNC Symbol;Acc:5913]	22	IG_V_pseudogene
ENSG00000267046	Up-at-prePB	prePB	1	4.35	-0.02					17	pseudogene
ENSG00000070785	Up-at-prePB	prePB	1	4.35	-0.4			EIF2B3	eukaryotic translation initiation factor 2B, subunit 3 gamma, 58kDa [Source:HGNC Symbol;Acc:3259]	1	protein_coding
ENSG00000181903	Up-at-prePB	prePB	1	4.34	0.72			OR4C6	olfactory receptor, family 4, subfamily C, member 6 [Source:HGNC Symbol;Acc:14743]	11	protein_coding
ENSG00000253691	Up-at-prePB	prePB	1	4.32	1.38			IGKV2OR22-4	immunoglobulin kappa variable 2/OR22-4 (pseudogene) [Source:HGNC Symbol;Acc:5813]	22	IG_V_pseudogene
ENSG00000159618	Up-at-prePB	prePB	1	4.32	-0.12			GPR114	G protein-coupled receptor 114 [Source:HGNC Symbol;Acc:19010]	16	protein_coding
ENSG00000183137	Up-at-prePB	prePB	1	4.32	-0.1			CEP57L1	centrosomal protein 57kDa-like 1 [Source:HGNC Symbol;Acc:21561]	6	protein_coding
ENSG00000187068	Up-at-prePB	prePB	1	4.31	1.32			C3orf70	chromosome 3 open reading frame 70 [Source:HGNC Symbol;Acc:33731]	3	protein_coding
ENSG00000169213	Up-at-prePB	prePB	1	4.3	1.75			RAB3B	RAB3B, member RAS oncogene family [Source:HGNC Symbol;Acc:9778]	1	protein_coding
ENSG00000239213	Up-at-prePB	prePB	1	4.3	0.18					3	antisense
ENSG00000145088	Up-at-prePB	prePB	1	4.29	0.16			EAF2	ELL associated factor 2 [Source:HGNC Symbol;Acc:23115]	3	protein_coding
ENSG00000184489	Up-at-prePB	prePB	1	4.29	0.22			PTP4A3	protein tyrosine phosphatase type IVA, member 3 [Source:HGNC Symbol;Acc:9636]	8	protein_coding
ENSG00000205045	Up-at-prePB	prePB	1	4.28	0			SLFN12L	schlafen family member 12-like [Source:HGNC Symbol;Acc:33920]	17	protein_coding
ENSG00000241755	Up-at-prePB	prePB	1	4.27	1.34			IGKV1-9	immunoglobulin kappa variable 1-9 [Source:HGNC Symbol;Acc:5744]	2	IG_V_gene
ENSG00000125869	Up-at-prePB	prePB	1	4.27	-0.26			LAMP5	lysosomal-associated membrane protein family, member 5 [Source:HGNC Symbol;Acc:16097]	20	protein_coding
ENSG00000108439	Up-at-prePB	prePB	1	4.27	-0.33			PNPO	pyridoxamine 5'-phosphate oxidase [Source:HGNC Symbol;Acc:30260]	17	protein_coding
ENSG00000132465	Up-at-prePB	prePB	1	4.24	-0.09			IGJ	immunoglobulin J polypeptide, linker protein for immunoglobulin alpha and mu polypeptides [Source:HGNC Symbol;Acc:5713]	4	protein_coding
ENSG00000197568	Up-at-prePB	prePB	1	4.24	-0.03			HHLA3	HERV-H LTR-associating 3 [Source:HGNC Symbol;Acc:4906]	1	protein_coding
ENSG00000211896	Up-at-prePB	prePB	1	4.23	1.18			IGHG1	immunoglobulin heavy constant gamma 1 (G1m marker) [Source:HGNC Symbol;Acc:5525]	14	IG_C_gene
ENSG00000144893	Up-at-prePB	prePB	1	4.23	-0.06			MED12L	mediator complex subunit 12-like [Source:HGNC Symbol;Acc:16050]	3	protein_coding
ENSG00000142892	Up-at-prePB	prePB	1	4.22	0.04			PIGK	phosphatidylinositol glycan anchor biosynthesis, class K [Source:HGNC Symbol;Acc:8965]	1	protein_coding
ENSG00000211653	Up-at-prePB	prePB	1	4.21	0.7			IGLV1-40	immunoglobulin lambda variable 1-40 [Source:HGNC Symbol;Acc:5877]	22	IG_V_gene
ENSG00000159228	Up-at-prePB	prePB	1	4.19	0.03			CBR1	carbonyl reductase 1 [Source:HGNC Symbol;Acc:1548]	21	protein_coding
ENSG00000214654	Up-at-prePB	prePB	1	4.19	-0.05					9	pseudogene
ENSG00000224597	Up-at-prePB	prePB	1	4.19	-0.41			PTCHD3P1	patched domain containing 3 pseudogene 1 [Source:HGNC Symbol;Acc:44945]	10	antisense
ENSG00000182628	Up-at-prePB	prePB	1	4.19	-0.34			SKA2	spindle and kinetochore associated complex subunit 2 [Source:HGNC Symbol;Acc:28006]	17	protein_coding
ENSG00000129422	Up-at-prePB	prePB	1	4.18	-0.05			MTUS1	microtubule associated tumor suppressor 1 [Source:HGNC Symbol;Acc:29789]	8	protein_coding
ENSG00000272463	Up-at-prePB	prePB	1	4.17	0.48					6	lincRNA
ENSG00000132801	Up-at-prePB	prePB	1	4.17	0.13			ZSWIM3	zinc finger, SWIM-type containing 3 [Source:HGNC Symbol;Acc:16157]	20	protein_coding
ENSG00000138413	Up-at-prePB	prePB	1	4.17	-0.35		DNA methylation editor/eraser	IDH1	isocitrate dehydrogenase 1 (NADP+), soluble [Source:HGNC Symbol;Acc:5382]	2	protein_coding
ENSG00000182985	Up-at-prePB	prePB	1	4.16	0.55			CADM1	cell adhesion molecule 1 [Source:HGNC Symbol;Acc:5951]	11	protein_coding
ENSG00000081026	Up-at-prePB	prePB	1	4.16	0.39			MAGI3	membrane associated guanylate kinase, WW and PDZ domain containing 3 [Source:HGNC Symbol;Acc:29647]	1	protein_coding
ENSG00000116574	Up-at-prePB	prePB	1	4.15	0.09			RHOU	ras homolog family member U [Source:HGNC Symbol;Acc:17794]	1	protein_coding
ENSG00000171155	Up-at-prePB	prePB	1	4.14	0.26			C1GALT1C1	C1GALT1-specific chaperone 1 [Source:HGNC Symbol;Acc:24338]	X	protein_coding
ENSG00000110841	Up-at-prePB	prePB	1	4.14	0.44			PPFIBP1	PTPRF interacting protein, binding protein 1 (liprin beta 1) [Source:HGNC Symbol;Acc:9249]	12	protein_coding
ENSG00000132357	Up-at-prePB	prePB	1	4.13	0.46			CARD6	caspase recruitment domain family, member 6 [Source:HGNC Symbol;Acc:16394]	5	protein_coding
ENSG00000171631	Up-at-prePB	prePB	1	4.12	0.39			P2RY6	pyrimidinergic receptor P2Y, G-protein coupled, 6 [Source:HGNC Symbol;Acc:8543]	11	protein_coding
ENSG00000078081	Up-at-prePB	prePB	1	4.11	1.58			LAMP3	lysosomal-associated membrane protein 3 [Source:HGNC Symbol;Acc:14582]	3	protein_coding
ENSG00000225886	Up-at-prePB	prePB	1	4.11	1.78					1	antisense
ENSG00000231475	Up-at-prePB	prePB	1	4.11	0.59			IGHV4-31	immunoglobulin heavy variable 4-31 [Source:HGNC Symbol;Acc:5649]	14	IG_V_gene
ENSG00000130021	Up-at-prePB	prePB	1	4.11	-0.48			HDHD1	haloacid dehalogenase-like hydrolase domain containing 1 [Source:HGNC Symbol;Acc:16818]	X	protein_coding
ENSG00000163823	Up-at-prePB	prePB	1	4.1	-0.23			CCR1	chemokine (C-C motif) receptor 1 [Source:HGNC Symbol;Acc:1602]	3	protein_coding
ENSG00000148468	Up-at-prePB	prePB	1	4.09	1.06			FAM171A1	family with sequence similarity 171, member A1 [Source:HGNC Symbol;Acc:23522]	10	protein_coding
ENSG00000109501	Up-at-prePB	prePB	1	4.09	-0.12			WFS1	Wolfram syndrome 1 (wolframin) [Source:HGNC Symbol;Acc:12762]	4	protein_coding
ENSG00000128973	Up-at-prePB	prePB	1	4.09	-0.32			CLN6	ceroid-lipofuscinosis, neuronal 6, late infantile, variant [Source:HGNC Symbol;Acc:2077]	15	protein_coding
ENSG00000243290	Up-at-prePB	prePB	1	4.08	1.06			IGKV1-12	immunoglobulin kappa variable 1-12 [Source:HGNC Symbol;Acc:5730]	2	IG_V_gene
ENSG00000135709	Up-at-prePB	prePB	1	4.08	-0.1			KIAA0513	KIAA0513 [Source:HGNC Symbol;Acc:29058]	16	protein_coding
ENSG00000135931	Up-at-prePB	prePB	1	4.05	-0.16			ARMC9	armadillo repeat containing 9 [Source:HGNC Symbol;Acc:20730]	2	protein_coding
ENSG00000104812	Up-at-prePB	prePB	1	4.05	-0.37			GYS1	glycogen synthase 1 (muscle) [Source:HGNC Symbol;Acc:4706]	19	protein_coding
ENSG00000166130	Up-at-prePB	prePB	1	4.05	-0.37			IKBIP	IKBKB interacting protein [Source:HGNC Symbol;Acc:26430]	12	protein_coding
ENSG00000211897	Up-at-prePB	prePB	1	4.04	1.1			IGHG3	immunoglobulin heavy constant gamma 3 (G3m marker) [Source:HGNC Symbol;Acc:5527]	14	IG_C_gene
ENSG00000244116	Up-at-prePB	prePB	1	4.04	1.17			IGKV2-28	immunoglobulin kappa variable 2-28 [Source:HGNC Symbol;Acc:5783]	2	IG_V_gene
ENSG00000242534	Up-at-prePB	prePB	1	4.04	1.2			IGKV2D-28	immunoglobulin kappa variable 2D-28 [Source:HGNC Symbol;Acc:5799]	2	IG_V_gene
ENSG00000142494	Up-at-prePB	prePB	1	4.04	0.33			SLC47A1	solute carrier family 47 (multidrug and toxin extrusion), member 1 [Source:HGNC Symbol;Acc:25588]	17	protein_coding
ENSG00000248008	Up-at-prePB	prePB	1	4.04	-0.09			DYNLL1-AS1	DYNLL1 antisense RNA 1 [Source:HGNC Symbol;Acc:48588]	12	antisense
ENSG00000179152	Up-at-prePB	prePB	1	4.04	-0.1			TCAIM	T cell activation inhibitor, mitochondrial [Source:HGNC Symbol;Acc:25241]	3	protein_coding
ENSG00000119421	Up-at-prePB	prePB	1	4.03	-0.18			NDUFA8	NADH dehydrogenase (ubiquinone) 1 alpha subcomplex, 8, 19kDa [Source:HGNC Symbol;Acc:7692]	9	protein_coding
ENSG00000211645	Up-at-prePB	prePB	1	4.02	0.74			IGLV1-50	immunoglobulin lambda variable 1-50 (non-functional) [Source:HGNC Symbol;Acc:5881]	22	IG_V_gene
ENSG00000161277	Up-at-prePB	prePB	1	4.02	0.06			THAP8	THAP domain containing 8 [Source:HGNC Symbol;Acc:23191]	19	protein_coding
ENSG00000247572	Up-at-prePB	prePB	1	4.02	-0.02			CKMT2-AS1	CKMT2 antisense RNA 1 [Source:HGNC Symbol;Acc:48997]	5	antisense
ENSG00000162998	Up-at-prePB	prePB	1	4.01	1.56			FRZB	frizzled-related protein [Source:HGNC Symbol;Acc:3959]	2	protein_coding
ENSG00000119711	Up-at-prePB	prePB	1	4.01	-0.33			ALDH6A1	aldehyde dehydrogenase 6 family, member A1 [Source:HGNC Symbol;Acc:7179]	14	protein_coding
ENSG00000242076	Up-at-prePB	prePB	1	4	1.3			IGKV1-33	immunoglobulin kappa variable 1-33 [Source:HGNC Symbol;Acc:5737]	2	IG_V_gene
ENSG00000184508	Up-at-prePB	prePB	1	4	-0.41			HDDC3	HD domain containing 3 [Source:HGNC Symbol;Acc:30522]	15	protein_coding
ENSG00000230481	Up-at-prePB	prePB	1	3.99	1.42			IGKV1OR22-5	immunoglobulin kappa variable 1/OR22-5 (pseudogene) [Source:HGNC Symbol;Acc:5773]	22	IG_V_pseudogene
ENSG00000177301	Up-at-prePB	prePB	1	3.99	0.63			KCNA2	potassium voltage-gated channel, shaker-related subfamily, member 2 [Source:HGNC Symbol;Acc:6220]	1	protein_coding
ENSG00000253329	Up-at-prePB	prePB	1	3.98	0.86			IGLV3-30	immunoglobulin lambda variable 3-30 (pseudogene) [Source:HGNC Symbol;Acc:5912]	22	IG_V_pseudogene
ENSG00000239975	Up-at-prePB	prePB	1	3.98	1.32			IGKV1D-33	immunoglobulin kappa variable 1D-33 [Source:HGNC Symbol;Acc:5753]	2	IG_V_gene
ENSG00000240671	Up-at-prePB	prePB	1	3.98	1.21			IGKV1-8	immunoglobulin kappa variable 1-8 [Source:HGNC Symbol;Acc:5743]	2	IG_V_gene
ENSG00000216775	Up-at-prePB	prePB	1	3.98	1.12					6	pseudogene
ENSG00000137806	Up-at-prePB	prePB	1	3.97	-0.15			NDUFAF1	NADH dehydrogenase (ubiquinone) complex I, assembly factor 1 [Source:HGNC Symbol;Acc:18828]	15	protein_coding
ENSG00000188596	Up-at-prePB	prePB	1	3.96	0.19			C12orf55	chromosome 12 open reading frame 55 [Source:HGNC Symbol;Acc:26456]	12	protein_coding
ENSG00000025434	Up-at-prePB	prePB	1	3.96	-0.39	YES		NR1H3	nuclear receptor subfamily 1, group H, member 3 [Source:HGNC Symbol;Acc:7966]	11	protein_coding
ENSG00000253448	Up-at-prePB	prePB	1	3.95	0.76			IGLV3-6	immunoglobulin lambda variable 3-6 (pseudogene) [Source:HGNC Symbol;Acc:5916]	22	IG_V_pseudogene
ENSG00000241351	Up-at-prePB	prePB	1	3.95	1.07			IGKV3-11	immunoglobulin kappa variable 3-11 [Source:HGNC Symbol;Acc:5815]	2	IG_V_gene
ENSG00000240040	Up-at-prePB	prePB	1	3.95	0.55					2	processed_transcript
ENSG00000237592	Up-at-prePB	prePB	1	3.93	1.43			IGKV1OR10-1	immunoglobulin kappa variable 1/OR10-1 (pseudogene) [Source:HGNC Symbol;Acc:44978]	10	IG_V_pseudogene
ENSG00000224041	Up-at-prePB	prePB	1	3.93	1.17			IGKV3D-15	immunoglobulin kappa variable 3D-15 (gene/pseudogene) [Source:HGNC Symbol;Acc:5824]	2	IG_V_gene
ENSG00000244437	Up-at-prePB	prePB	1	3.93	1.13			IGKV3-15	immunoglobulin kappa variable 3-15 [Source:HGNC Symbol;Acc:5816]	2	IG_V_gene
ENSG00000219041	Up-at-prePB	prePB	1	3.92	1.41			IGKV1OR2-118	immunoglobulin kappa variable 1/OR2-118 (pseudogene) [Source:HGNC Symbol;Acc:37488]	2	IG_V_pseudogene
ENSG00000224607	Up-at-prePB	prePB	1	3.92	1.17			IGKV1D-27	immunoglobulin kappa variable 1D-27 (pseudogene) [Source:HGNC Symbol;Acc:5751]	2	IG_V_pseudogene
ENSG00000253755	Up-at-prePB	prePB	1	3.91	1.16			IGHGP	immunoglobulin heavy constant gamma P (non-functional) [Source:HGNC Symbol;Acc:5529]	14	IG_C_pseudogene
ENSG00000244575	Up-at-prePB	prePB	1	3.91	1.14			IGKV1-27	immunoglobulin kappa variable 1-27 [Source:HGNC Symbol;Acc:5735]	2	IG_V_gene
ENSG00000129480	Up-at-prePB	prePB	1	3.91	-0.04			DTD2	D-tyrosyl-tRNA deacylase 2 (putative) [Source:HGNC Symbol;Acc:20277]	14	protein_coding
ENSG00000108479	Up-at-prePB	prePB	1	3.91	-0.07			GALK1	galactokinase 1 [Source:HGNC Symbol;Acc:4118]	17	protein_coding
ENSG00000198157	Up-at-prePB	prePB	1	3.91	-0.07			HMGN5	high mobility group nucleosome binding domain 5 [Source:HGNC Symbol;Acc:8013]	X	protein_coding
ENSG00000254289	Up-at-prePB	prePB	1	3.9	0.45			IGHV3-32	immunoglobulin heavy variable 3-32 (pseudogene) [Source:HGNC Symbol;Acc:5595]	14	IG_V_pseudogene
ENSG00000137288	Up-at-prePB	prePB	1	3.9	-0.16			UQCC2	ubiquinol-cytochrome c reductase complex assembly factor 2 [Source:HGNC Symbol;Acc:21237]	6	protein_coding
ENSG00000211950	Up-at-prePB	prePB	1	3.89	1.16			IGHV1-24	immunoglobulin heavy variable 1-24 [Source:HGNC Symbol;Acc:5551]	14	IG_V_gene
ENSG00000271375	Up-at-prePB	prePB	1	3.89	1.44					Y	pseudogene
ENSG00000240834	Up-at-prePB	prePB	1	3.88	1.02			IGKV1D-12	immunoglobulin kappa variable 1D-12 [Source:HGNC Symbol;Acc:5746]	2	IG_V_gene
ENSG00000127952	Up-at-prePB	prePB	1	3.88	-0.41			STYXL1	serine/threonine/tyrosine interacting-like 1 [Source:HGNC Symbol;Acc:18165]	7	protein_coding
ENSG00000130768	Up-at-prePB	prePB	1	3.87	1.09			SMPDL3B	sphingomyelin phosphodiesterase, acid-like 3B [Source:HGNC Symbol;Acc:21416]	1	protein_coding
ENSG00000270999	Up-at-prePB	prePB	1	3.87	1.44				Uncharacterized protein [Source:UniProtKB/TrEMBL;Acc:S4R394]	2	protein_coding
ENSG00000156755	Up-at-prePB	prePB	1	3.87	1.17			IGKV1OR-2	immunoglobulin kappa variable 1/OR-2 (pseudogene) [Source:HGNC Symbol;Acc:5761]	9	IG_V_pseudogene
ENSG00000239951	Up-at-prePB	prePB	1	3.87	1.12			IGKV3-20	immunoglobulin kappa variable 3-20 [Source:HGNC Symbol;Acc:5817]	2	IG_V_gene
ENSG00000211892	Up-at-prePB	prePB	1	3.86	1.26			IGHG4	immunoglobulin heavy constant gamma 4 (G4m marker) [Source:HGNC Symbol;Acc:5528]	14	IG_C_gene
ENSG00000253497	Up-at-prePB	prePB	1	3.86	1.2			IGKV1-13	immunoglobulin kappa variable 1-13 (gene/pseudogene) [Source:HGNC Symbol;Acc:5731]	2	IG_V_pseudogene
ENSG00000239855	Up-at-prePB	prePB	1	3.86	1.26			IGKV1-6	immunoglobulin kappa variable 1-6 [Source:HGNC Symbol;Acc:5742]	2	IG_V_gene
ENSG00000211633	Up-at-prePB	prePB	1	3.86	1.33			IGKV1D-42	immunoglobulin kappa variable 1D-42 (non-functional) [Source:HGNC Symbol;Acc:5757]	2	IG_V_gene
ENSG00000207832	Up-at-prePB	prePB	1	3.86	-0.1					22	miRNA
ENSG00000211648	Up-at-prePB	prePB	1	3.85	0.89			IGLV1-47	immunoglobulin lambda variable 1-47 [Source:HGNC Symbol;Acc:5880]	22	IG_V_gene
ENSG00000211640	Up-at-prePB	prePB	1	3.85	0.83			IGLV6-57	immunoglobulin lambda variable 6-57 [Source:HGNC Symbol;Acc:5927]	22	IG_V_gene
ENSG00000185155	Up-at-prePB	prePB	1	3.85	0.4	YES		MIXL1	Mix paired-like homeobox [Source:HGNC Symbol;Acc:13363]	1	protein_coding
ENSG00000164111	Up-at-prePB	prePB	1	3.85	-0.47			ANXA5	annexin A5 [Source:HGNC Symbol;Acc:543]	4	protein_coding
ENSG00000253461	Up-at-prePB	prePB	1	3.84	1.31			IGKV1-35	immunoglobulin kappa variable 1-35 (pseudogene) [Source:HGNC Symbol;Acc:5738]	2	IG_V_pseudogene
ENSG00000240382	Up-at-prePB	prePB	1	3.84	1.1			IGKV1-17	immunoglobulin kappa variable 1-17 [Source:HGNC Symbol;Acc:5733]	2	IG_V_gene
ENSG00000211973	Up-at-prePB	prePB	1	3.84	1.06			IGHV1-69	immunoglobulin heavy variable 1-69 [Source:HGNC Symbol;Acc:5558]	14	IG_V_gene
ENSG00000140939	Up-at-prePB	prePB	1	3.84	1.06			NOL3	nucleolar protein 3 (apoptosis repressor with CARD domain) [Source:HGNC Symbol;Acc:7869]	16	protein_coding
ENSG00000143315	Up-at-prePB	prePB	1	3.84	0.45			PIGM	phosphatidylinositol glycan anchor biosynthesis, class M [Source:HGNC Symbol;Acc:18858]	1	protein_coding
ENSG00000254284	Up-at-prePB	prePB	1	3.83	0.52			IGHV3-79	immunoglobulin heavy variable 3-79 (pseudogene) [Source:HGNC Symbol;Acc:5627]	14	IG_V_pseudogene
ENSG00000211595	Up-at-prePB	prePB	1	3.83	1.04			IGKJ3	immunoglobulin kappa joining 3 [Source:HGNC Symbol;Acc:5721]	2	IG_J_gene
ENSG00000149054	Up-at-prePB	prePB	1	3.83	0.24	YES		ZNF215	zinc finger protein 215 [Source:HGNC Symbol;Acc:13007]	11	protein_coding
ENSG00000188760	Up-at-prePB	prePB	1	3.83	-0.11			TMEM198	transmembrane protein 198 [Source:HGNC Symbol;Acc:33704]	2	protein_coding
ENSG00000127022	Up-at-prePB	prePB	1	3.83	-0.32			CANX	calnexin [Source:HGNC Symbol;Acc:1473]	5	protein_coding
ENSG00000160233	Up-at-prePB	prePB	1	3.82	-0.4			LRRC3	leucine rich repeat containing 3 [Source:HGNC Symbol;Acc:14965]	21	protein_coding
ENSG00000211632	Up-at-prePB	prePB	1	3.81	1.14			IGKV3D-11	immunoglobulin kappa variable 3D-11 [Source:HGNC Symbol;Acc:5823]	2	IG_V_gene
ENSG00000159556	Up-at-prePB	prePB	1	3.81	-0.31	YES		ISL2	ISL LIM homeobox 2 [Source:HGNC Symbol;Acc:18524]	15	protein_coding
ENSG00000211651	Up-at-prePB	prePB	1	3.8	0.89			IGLV1-44	immunoglobulin lambda variable 1-44 [Source:HGNC Symbol;Acc:5879]	22	IG_V_gene
ENSG00000211673	Up-at-prePB	prePB	1	3.8	0.89			IGLV3-1	immunoglobulin lambda variable 3-1 [Source:HGNC Symbol;Acc:5896]	22	IG_V_gene
ENSG00000211611	Up-at-prePB	prePB	1	3.8	0.89			IGKV6-21	immunoglobulin kappa variable 6-21 (non-functional) [Source:HGNC Symbol;Acc:5836]	2	IG_V_gene
ENSG00000271270	Up-at-prePB	prePB	1	3.79	0.85			TMCC1-AS1	TMCC1 antisense RNA 1 (head to head) [Source:HGNC Symbol;Acc:49060]	3	antisense
ENSG00000211594	Up-at-prePB	prePB	1	3.78	1.16			IGKJ4	immunoglobulin kappa joining 4 [Source:HGNC Symbol;Acc:5722]	2	IG_J_gene
ENSG00000211638	Up-at-prePB	prePB	1	3.77	0.59			IGLV8-61	immunoglobulin lambda variable 8-61 [Source:HGNC Symbol;Acc:5931]	22	IG_V_gene
ENSG00000141179	Up-at-prePB	prePB	1	3.77	-0.06			PCTP	phosphatidylcholine transfer protein [Source:HGNC Symbol;Acc:8752]	17	protein_coding
ENSG00000253240	Up-at-prePB	prePB	1	3.76	0.55			IGHV3-36	immunoglobulin heavy variable 3-36 (pseudogene) [Source:HGNC Symbol;Acc:5599]	14	IG_V_pseudogene
ENSG00000231292	Up-at-prePB	prePB	1	3.76	1.38			IGKV1OR2-108	immunoglobulin kappa variable 1/OR2-108 (non-functional) [Source:HGNC Symbol;Acc:5767]	2	IG_V_gene
ENSG00000211667	Up-at-prePB	prePB	1	3.76	0.57			IGLV3-12	immunoglobulin lambda variable 3-12 [Source:HGNC Symbol;Acc:5898]	22	IG_V_gene
ENSG00000239819	Up-at-prePB	prePB	1	3.76	1.36			IGKV1D-8	immunoglobulin kappa variable 1D-8 [Source:HGNC Symbol;Acc:5759]	2	IG_V_gene
ENSG00000179933	Up-at-prePB	prePB	1	3.76	-0.19			C14orf119	chromosome 14 open reading frame 119 [Source:HGNC Symbol;Acc:20270]	14	protein_coding
ENSG00000211655	Up-at-prePB	prePB	1	3.75	0.91			IGLV1-36	immunoglobulin lambda variable 1-36 [Source:HGNC Symbol;Acc:5876]	22	IG_V_gene
ENSG00000211662	Up-at-prePB	prePB	1	3.75	0.83			IGLV3-21	immunoglobulin lambda variable 3-21 [Source:HGNC Symbol;Acc:5905]	22	IG_V_gene
ENSG00000211625	Up-at-prePB	prePB	1	3.75	1.22			IGKV3D-20	immunoglobulin kappa variable 3D-20 [Source:HGNC Symbol;Acc:5825]	2	IG_V_gene
ENSG00000211598	Up-at-prePB	prePB	1	3.75	0.91			IGKV4-1	immunoglobulin kappa variable 4-1 [Source:HGNC Symbol;Acc:5834]	2	IG_V_gene
ENSG00000211670	Up-at-prePB	prePB	1	3.74	0.94			IGLV3-9	immunoglobulin lambda variable 3-9 (gene/pseudogene) [Source:HGNC Symbol;Acc:5918]	22	IG_V_gene
ENSG00000233999	Up-at-prePB	prePB	1	3.74	1.16			IGKV3OR2-268	immunoglobulin kappa variable 3/OR2-268 (non-functional) [Source:HGNC Symbol;Acc:5830]	2	IG_V_gene
ENSG00000117054	Up-at-prePB	prePB	1	3.74	-0.17			ACADM	acyl-CoA dehydrogenase, C-4 to C-12 straight chain [Source:HGNC Symbol;Acc:89]	1	protein_coding
ENSG00000149428	Up-at-prePB	prePB	1	3.74	-0.44			HYOU1	hypoxia up-regulated 1 [Source:HGNC Symbol;Acc:16931]	11	protein_coding
ENSG00000081803	Up-at-prePB	prePB	1	3.73	0.48			CADPS2	Ca++-dependent secretion activator 2 [Source:HGNC Symbol;Acc:16018]	7	protein_coding
ENSG00000167130	Up-at-prePB	prePB	1	3.73	-0.19			DOLPP1	dolichyldiphosphatase 1 [Source:HGNC Symbol;Acc:29565]	9	protein_coding
ENSG00000188352	Up-at-prePB	prePB	1	3.73	-0.41			FOCAD	focadhesin [Source:HGNC Symbol;Acc:23377]	9	protein_coding
ENSG00000253131	Up-at-prePB	prePB	1	3.72	1.06			IGHV7-56	immunoglobulin heavy variable 7-56 (pseudogene) [Source:HGNC Symbol;Acc:5667]	14	IG_V_pseudogene
ENSG00000243466	Up-at-prePB	prePB	1	3.72	1.1			IGKV1-5	immunoglobulin kappa variable 1-5 [Source:HGNC Symbol;Acc:5741]	2	IG_V_gene
ENSG00000123080	Up-at-prePB	prePB	1	3.72	-0.26			CDKN2C	cyclin-dependent kinase inhibitor 2C (p18, inhibits CDK4) [Source:HGNC Symbol;Acc:1789]	1	protein_coding
ENSG00000064655	Up-at-prePB	prePB	1	3.72	-0.01		Phosphorylation editor	EYA2	eyes absent homolog 2 (Drosophila) [Source:HGNC Symbol;Acc:3520]	20	protein_coding
ENSG00000159063	Up-at-prePB	prePB	1	3.72	-0.19			ALG8	ALG8, alpha-1,3-glucosyltransferase [Source:HGNC Symbol;Acc:23161]	11	protein_coding
ENSG00000211663	Up-at-prePB	prePB	1	3.71	0.88			IGLV3-19	immunoglobulin lambda variable 3-19 [Source:HGNC Symbol;Acc:5903]	22	IG_V_gene
ENSG00000162065	Up-at-prePB	prePB	1	3.71	-0.48			TBC1D24	TBC1 domain family, member 24 [Source:HGNC Symbol;Acc:29203]	16	protein_coding
ENSG00000211657	Up-at-prePB	prePB	1	3.7	0.77			IGLV3-32	immunoglobulin lambda variable 3-32 (non-functional) [Source:HGNC Symbol;Acc:5914]	22	IG_V_gene
ENSG00000253578	Up-at-prePB	prePB	1	3.7	1.32			IGKV1-22	immunoglobulin kappa variable 1-22 (pseudogene) [Source:HGNC Symbol;Acc:5734]	2	IG_V_pseudogene
ENSG00000211644	Up-at-prePB	prePB	1	3.7	0.77			IGLV1-51	immunoglobulin lambda variable 1-51 [Source:HGNC Symbol;Acc:5882]	22	IG_V_gene
ENSG00000211659	Up-at-prePB	prePB	1	3.7	0.76			IGLV3-25	immunoglobulin lambda variable 3-25 [Source:HGNC Symbol;Acc:5908]	22	IG_V_gene
ENSG00000256482	Up-at-prePB	prePB	1	3.7	-0.05					12	antisense
ENSG00000232747	Up-at-prePB	prePB	1	3.68	1.29			IGKV1D-35	immunoglobulin kappa variable 1D-35 (pseudogene) [Source:HGNC Symbol;Acc:5754]	2	IG_V_pseudogene
ENSG00000211951	Up-at-prePB	prePB	1	3.68	0.68			IGHV2-26	immunoglobulin heavy variable 2-26 [Source:HGNC Symbol;Acc:5575]	14	IG_V_gene
ENSG00000164011	Up-at-prePB	prePB	1	3.68	-0.09	YES		ZNF691	zinc finger protein 691 [Source:HGNC Symbol;Acc:28028]	1	protein_coding
ENSG00000246089	Up-at-prePB	prePB	1	3.68	-0.17					8	antisense
ENSG00000179115	Up-at-prePB	prePB	1	3.68	-0.38			FARSA	phenylalanyl-tRNA synthetase, alpha subunit [Source:HGNC Symbol;Acc:3592]	19	protein_coding
ENSG00000256269	Up-at-prePB	prePB	1	3.68	-0.47			HMBS	hydroxymethylbilane synthase [Source:HGNC Symbol;Acc:4982]	11	protein_coding
ENSG00000241244	Up-at-prePB	prePB	1	3.67	1			IGKV1D-16	immunoglobulin kappa variable 1D-16 [Source:HGNC Symbol;Acc:5748]	2	IG_V_gene
ENSG00000253325	Up-at-prePB	prePB	1	3.67	0.87			IGHV7-34-1	immunoglobulin heavy variable 7-34-1 (pseudogene) [Source:HGNC Symbol;Acc:5664]	14	IG_V_pseudogene
ENSG00000164465	Up-at-prePB	prePB	1	3.67	0.33			DCBLD1	discoidin, CUB and LCCL domain containing 1 [Source:HGNC Symbol;Acc:21479]	6	protein_coding
ENSG00000178660	Up-at-prePB	prePB	1	3.67	-0.26			ARMC10P1	armadillo repeat containing 10 pseudogene 1 [Source:HGNC Symbol;Acc:43646]	3	pseudogene
ENSG00000261971	Up-at-prePB	prePB	1	3.67	-0.46					16	antisense
ENSG00000253128	Up-at-prePB	prePB	1	3.66	0.68			IGHV4-80	immunoglobulin heavy variable 4-80 (pseudogene) [Source:HGNC Symbol;Acc:5656]	14	IG_V_pseudogene
ENSG00000093072	Up-at-prePB	prePB	1	3.66	0.98			CECR1	cat eye syndrome chromosome region, candidate 1 [Source:HGNC Symbol;Acc:1839]	22	protein_coding
ENSG00000156958	Up-at-prePB	prePB	1	3.66	-0.18			GALK2	galactokinase 2 [Source:HGNC Symbol;Acc:4119]	15	protein_coding
ENSG00000211955	Up-at-prePB	prePB	1	3.65	0.6			IGHV3-33	immunoglobulin heavy variable 3-33 [Source:HGNC Symbol;Acc:5596]	14	IG_V_gene
ENSG00000265451	Up-at-prePB	prePB	1	3.65	0.1					2	antisense
ENSG00000178537	Up-at-prePB	prePB	1	3.65	0.12			SLC25A20	solute carrier family 25 (carnitine/acylcarnitine translocase), member 20 [Source:HGNC Symbol;Acc:1421]	3	protein_coding
ENSG00000243063	Up-at-prePB	prePB	1	3.64	1.12			IGKV3-7	immunoglobulin kappa variable 3-7 (non-functional) [Source:HGNC Symbol;Acc:5821]	2	IG_V_gene
ENSG00000253545	Up-at-prePB	prePB	1	3.64	0.67			IGHV3-52	immunoglobulin heavy variable 3-52 (pseudogene) [Source:HGNC Symbol;Acc:5609]	14	IG_V_pseudogene
ENSG00000253435	Up-at-prePB	prePB	1	3.64	1.03			IGKV2-4	immunoglobulin kappa variable 2-4 (pseudogene) [Source:HGNC Symbol;Acc:5788]	2	IG_V_pseudogene
ENSG00000089127	Up-at-prePB	prePB	1	3.64	0.25			OAS1	2'-5'-oligoadenylate synthetase 1, 40/46kDa [Source:HGNC Symbol;Acc:8086]	12	protein_coding
ENSG00000134910	Up-at-prePB	prePB	1	3.64	-0.32			STT3A	STT3A, subunit of the oligosaccharyltransferase complex (catalytic) [Source:HGNC Symbol;Acc:6172]	11	protein_coding
ENSG00000242766	Up-at-prePB	prePB	1	3.63	1.13			IGKV1D-17	immunoglobulin kappa variable 1D-17 [Source:HGNC Symbol;Acc:5749]	2	IG_V_gene
ENSG00000259337	Up-at-prePB	prePB	1	3.62	1.14			IGHV1OR15-2	immunoglobulin heavy variable 1/OR15-2 (pseudogene) [Source:HGNC Symbol;Acc:5564]	15	IG_V_pseudogene
ENSG00000223797	Up-at-prePB	prePB	1	3.62	-0.29			ENTPD3-AS1	ENTPD3 antisense RNA 1 [Source:HGNC Symbol;Acc:26710]	3	antisense
ENSG00000240864	Up-at-prePB	prePB	1	3.61	1			IGKV1-16	immunoglobulin kappa variable 1-16 [Source:HGNC Symbol;Acc:5732]	2	IG_V_gene
ENSG00000223931	Up-at-prePB	prePB	1	3.61	0.85					16	protein_coding
ENSG00000156239	Up-at-prePB	prePB	1	3.61	-0.37			N6AMT1	N-6 adenine-specific DNA methyltransferase 1 (putative) [Source:HGNC Symbol;Acc:16021]	21	protein_coding
ENSG00000100364	Up-at-prePB	prePB	1	3.61	-0.27			KIAA0930	KIAA0930 [Source:HGNC Symbol;Acc:1314]	22	protein_coding
ENSG00000150433	Up-at-prePB	prePB	1	3.61	-0.2			TMEM218	transmembrane protein 218 [Source:HGNC Symbol;Acc:27344]	11	protein_coding
ENSG00000211682	Up-at-prePB	prePB	1	3.59	0.77			IGLJ6	immunoglobulin lambda joining 6 [Source:HGNC Symbol;Acc:5868]	22	IG_J_gene
ENSG00000211953	Up-at-prePB	prePB	1	3.58	0.57			IGHV3-30	immunoglobulin heavy variable 3-30 [Source:HGNC Symbol;Acc:5591]	14	IG_V_gene
ENSG00000183087	Up-at-prePB	prePB	1	3.58	-0.08			GAS6	growth arrest-specific 6 [Source:HGNC Symbol;Acc:4168]	13	protein_coding
ENSG00000211677	Up-at-prePB	prePB	1	3.57	0.83			IGLC2	immunoglobulin lambda constant 2 (Kern-Oz- marker) [Source:HGNC Symbol;Acc:5856]	22	IG_C_gene
ENSG00000164077	Up-at-prePB	prePB	1	3.57	0.04			MON1A	MON1 secretory trafficking family member A [Source:HGNC Symbol;Acc:28207]	3	protein_coding
ENSG00000156253	Up-at-prePB	prePB	1	3.57	-0.19			RWDD2B	RWD domain containing 2B [Source:HGNC Symbol;Acc:1302]	21	protein_coding
ENSG00000225523	Up-at-prePB	prePB	1	3.56	0.88			IGKV6D-21	immunoglobulin kappa variable 6D-21 (non-functional) [Source:HGNC Symbol;Acc:5837]	2	IG_V_gene
ENSG00000211676	Up-at-prePB	prePB	1	3.56	0.82			IGLJ2	immunoglobulin lambda joining 2 [Source:HGNC Symbol;Acc:5864]	22	IG_J_gene
ENSG00000211679	Up-at-prePB	prePB	1	3.56	0.81			IGLC3	immunoglobulin lambda constant 3 (Kern-Oz+ marker) [Source:HGNC Symbol;Acc:5857]	22	IG_C_gene
ENSG00000185669	Up-at-prePB	prePB	1	3.56	-0.45	YES		SNAI3	snail family zinc finger 3 [Source:HGNC Symbol;Acc:18411]	16	protein_coding
ENSG00000168447	Up-at-prePB	prePB	1	3.55	2.05			SCNN1B	sodium channel, non-voltage-gated 1, beta subunit [Source:HGNC Symbol;Acc:10600]	16	protein_coding
ENSG00000211678	Up-at-prePB	prePB	1	3.55	0.8			IGLJ3	immunoglobulin lambda joining 3 [Source:HGNC Symbol;Acc:5865]	22	IG_J_gene
ENSG00000211900	Up-at-prePB	prePB	1	3.55	0.48			IGHJ6	immunoglobulin heavy joining 6 [Source:HGNC Symbol;Acc:5540]	14	IG_J_gene
ENSG00000248092	Up-at-prePB	prePB	1	3.55	-0.04			NNT-AS1	NNT antisense RNA 1 [Source:HGNC Symbol;Acc:49005]	5	antisense
ENSG00000173614	Up-at-prePB	prePB	1	3.55	-0.3			NMNAT1	nicotinamide nucleotide adenylyltransferase 1 [Source:HGNC Symbol;Acc:17877]	1	protein_coding
ENSG00000211656	Up-at-prePB	prePB	1	3.54	0.49			IGLV2-33	immunoglobulin lambda variable 2-33 (non-functional) [Source:HGNC Symbol;Acc:5892]	22	IG_V_gene
ENSG00000162757	Up-at-prePB	prePB	1	3.54	-0.16			C1orf74	chromosome 1 open reading frame 74 [Source:HGNC Symbol;Acc:26319]	1	protein_coding
ENSG00000211668	Up-at-prePB	prePB	1	3.53	0.73			IGLV2-11	immunoglobulin lambda variable 2-11 [Source:HGNC Symbol;Acc:5887]	22	IG_V_gene
ENSG00000242887	Up-at-prePB	prePB	1	3.52	0.71			IGHJ3	immunoglobulin heavy joining 3 [Source:HGNC Symbol;Acc:5536]	14	IG_J_gene
ENSG00000253440	Up-at-prePB	prePB	1	3.52	0.63			IGHV3-33-2	immunoglobulin heavy variable 3-33-2 (pseudogene) [Source:HGNC Symbol;Acc:5597]	14	IG_V_pseudogene
ENSG00000268913	Up-at-prePB	prePB	1	3.52	-0.31					19	lincRNA
ENSG00000228589	Up-at-prePB	prePB	1	3.52	-0.28			SPCS2P4	signal peptidase complex subunit 2 homolog (S. cerevisiae) pseudogene 4 [Source:HGNC Symbol;Acc:45237]	1	pseudogene
ENSG00000079150	Up-at-prePB	prePB	1	3.52	-0.15			FKBP7	FK506 binding protein 7 [Source:HGNC Symbol;Acc:3723]	2	protein_coding
ENSG00000211904	Up-at-prePB	prePB	1	3.51	0.72			IGHJ2	immunoglobulin heavy joining 2 [Source:HGNC Symbol;Acc:5534]	14	IG_J_gene
ENSG00000211965	Up-at-prePB	prePB	1	3.51	0.83			IGHV3-49	immunoglobulin heavy variable 3-49 [Source:HGNC Symbol;Acc:5607]	14	IG_V_gene
ENSG00000142675	Up-at-prePB	prePB	1	3.51	-0.36			CNKSR1	connector enhancer of kinase suppressor of Ras 1 [Source:HGNC Symbol;Acc:19700]	1	protein_coding
ENSG00000163067	Up-at-prePB	prePB	1	3.51	-0.3	YES		ZNF2	zinc finger protein 2 [Source:HGNC Symbol;Acc:12991]	2	protein_coding
ENSG00000211660	Up-at-prePB	prePB	1	3.5	0.69			IGLV2-23	immunoglobulin lambda variable 2-23 [Source:HGNC Symbol;Acc:5890]	22	IG_V_gene
ENSG00000253936	Up-at-prePB	prePB	1	3.5	0.82			IGHV3-63	immunoglobulin heavy variable 3-63 (pseudogene) [Source:HGNC Symbol;Acc:5616]	14	IG_V_pseudogene
ENSG00000211945	Up-at-prePB	prePB	1	3.5	0.89			IGHV1-18	immunoglobulin heavy variable 1-18 [Source:HGNC Symbol;Acc:5549]	14	IG_V_gene
ENSG00000254176	Up-at-prePB	prePB	1	3.5	0.82			IGHV3-75	immunoglobulin heavy variable 3-75 (pseudogene) [Source:HGNC Symbol;Acc:5625]	14	IG_V_pseudogene
ENSG00000152422	Up-at-prePB	prePB	1	3.5	-0.31			XRCC4	X-ray repair complementing defective repair in Chinese hamster cells 4 [Source:HGNC Symbol;Acc:12831]	5	protein_coding
ENSG00000211684	Up-at-prePB	prePB	1	3.49	0.9			IGLJ7	immunoglobulin lambda joining 7 [Source:HGNC Symbol;Acc:5869]	22	IG_J_gene
ENSG00000111785	Up-at-prePB	prePB	1	3.49	0.17			RIC8B	RIC8 guanine nucleotide exchange factor B [Source:HGNC Symbol;Acc:25555]	12	protein_coding
ENSG00000164885	Up-at-prePB	prePB	1	3.49	-0.25			CDK5	cyclin-dependent kinase 5 [Source:HGNC Symbol;Acc:1774]	7	protein_coding
ENSG00000229092	Up-at-prePB	prePB	1	3.48	0.74			IGHV3-47	immunoglobulin heavy variable 3-47 (pseudogene) [Source:HGNC Symbol;Acc:5605]	14	IG_V_pseudogene
ENSG00000211946	Up-at-prePB	prePB	1	3.47	0.7			IGHV3-20	immunoglobulin heavy variable 3-20 [Source:HGNC Symbol;Acc:5585]	14	IG_V_gene
ENSG00000224373	Up-at-prePB	prePB	1	3.47	0.76			IGHV4-59	immunoglobulin heavy variable 4-59 [Source:HGNC Symbol;Acc:5654]	14	IG_V_gene
ENSG00000254117	Up-at-prePB	prePB	1	3.47	0.87			IGHV2-10	immunoglobulin heavy variable 2-10 (pseudogene) [Source:HGNC Symbol;Acc:5574]	14	IG_V_pseudogene
ENSG00000211593	Up-at-prePB	prePB	1	3.47	1.14			IGKJ5	immunoglobulin kappa joining 5 [Source:HGNC Symbol;Acc:5723]	2	IG_J_gene
ENSG00000164086	Up-at-prePB	prePB	1	3.47	-0.31			DUSP7	dual specificity phosphatase 7 [Source:HGNC Symbol;Acc:3073]	3	protein_coding
ENSG00000042286	Up-at-prePB	prePB	1	3.47	-0.32			AIFM2	apoptosis-inducing factor, mitochondrion-associated, 2 [Source:HGNC Symbol;Acc:21411]	10	protein_coding
ENSG00000184831	Up-at-prePB	prePB	1	3.47	-0.43			APOO	apolipoprotein O [Source:HGNC Symbol;Acc:28727]	X	protein_coding
ENSG00000253703	Up-at-prePB	prePB	1	3.46	1.12			IGHV1-68	immunoglobulin heavy variable 1-68 (pseudogene) [Source:HGNC Symbol;Acc:5557]	14	IG_V_pseudogene
ENSG00000230006	Up-at-prePB	prePB	1	3.46	0.92			ANKRD36BP2	ankyrin repeat domain 36B pseudogene 2 [Source:HGNC Symbol;Acc:33607]	2	pseudogene
ENSG00000070214	Up-at-prePB	prePB	1	3.46	-0.13			SLC44A1	solute carrier family 44 (choline transporter), member 1 [Source:HGNC Symbol;Acc:18798]	9	protein_coding
ENSG00000143479	Up-at-prePB	prePB	1	3.46	0.03			DYRK3	dual-specificity tyrosine-(Y)-phosphorylation regulated kinase 3 [Source:HGNC Symbol;Acc:3094]	1	protein_coding
ENSG00000173208	Up-at-prePB	prePB	1	3.45	-0.13			ABCD2	ATP-binding cassette, sub-family D (ALD), member 2 [Source:HGNC Symbol;Acc:66]	12	protein_coding
ENSG00000124588	Up-at-prePB	prePB	1	3.44	0.16			NQO2	NAD(P)H dehydrogenase, quinone 2 [Source:HGNC Symbol;Acc:7856]	6	protein_coding
ENSG00000164967	Up-at-prePB	prePB	1	3.44	-0.15			RPP25L	ribonuclease P/MRP 25kDa subunit-like [Source:HGNC Symbol;Acc:19909]	9	protein_coding
ENSG00000211666	Up-at-prePB	prePB	1	3.43	0.67			IGLV2-14	immunoglobulin lambda variable 2-14 [Source:HGNC Symbol;Acc:5888]	22	IG_V_gene
ENSG00000157978	Up-at-prePB	prePB	1	3.43	-0.19			LDLRAP1	low density lipoprotein receptor adaptor protein 1 [Source:HGNC Symbol;Acc:18640]	1	protein_coding
ENSG00000211661	Up-at-prePB	prePB	1	3.42	0.61			IGLV3-22	immunoglobulin lambda variable 3-22 (gene/pseudogene) [Source:HGNC Symbol;Acc:5906]	22	IG_V_gene
ENSG00000211940	Up-at-prePB	prePB	1	3.42	0.52			IGHV3-9	immunoglobulin heavy variable 3-9 [Source:HGNC Symbol;Acc:5628]	14	IG_V_gene
ENSG00000187583	Up-at-prePB	prePB	1	3.42	0.39			PLEKHN1	pleckstrin homology domain containing, family N member 1 [Source:HGNC Symbol;Acc:25284]	1	protein_coding
ENSG00000243667	Up-at-prePB	prePB	1	3.42	-0.21			WDR92	WD repeat domain 92 [Source:HGNC Symbol;Acc:25176]	2	protein_coding
ENSG00000222041	Up-at-prePB	prePB	1	3.42	-0.27			LINC00152	long intergenic non-protein coding RNA 152 [Source:HGNC Symbol;Acc:28717]	2	lincRNA
ENSG00000242472	Up-at-prePB	prePB	1	3.41	0.64			IGHJ5	immunoglobulin heavy joining 5 [Source:HGNC Symbol;Acc:5539]	14	IG_J_gene
ENSG00000152749	Up-at-prePB	prePB	1	3.41	0.16			GPR180	G protein-coupled receptor 180 [Source:HGNC Symbol;Acc:28899]	13	protein_coding
ENSG00000168785	Up-at-prePB	prePB	1	3.41	-0.09			TSPAN5	tetraspanin 5 [Source:HGNC Symbol;Acc:17753]	4	protein_coding
ENSG00000125863	Up-at-prePB	prePB	1	3.41	-0.15			MKKS	McKusick-Kaufman syndrome [Source:HGNC Symbol;Acc:7108]	20	protein_coding
ENSG00000133318	Up-at-prePB	prePB	1	3.41	-0.29			RTN3	reticulon 3 [Source:HGNC Symbol;Acc:10469]	11	protein_coding
ENSG00000253274	Up-at-prePB	prePB	1	3.4	0.81			IGHV1-67	immunoglobulin heavy variable 1-67 (pseudogene) [Source:HGNC Symbol;Acc:5556]	14	IG_V_pseudogene
ENSG00000211962	Up-at-prePB	prePB	1	3.4	0.85			IGHV1-46	immunoglobulin heavy variable 1-46 [Source:HGNC Symbol;Acc:5554]	14	IG_V_gene
ENSG00000211970	Up-at-prePB	prePB	1	3.4	0.67			IGHV4-61	immunoglobulin heavy variable 4-61 [Source:HGNC Symbol;Acc:5655]	14	IG_V_gene
ENSG00000101294	Up-at-prePB	prePB	1	3.4	-0.38			HM13	histocompatibility (minor) 13 [Source:HGNC Symbol;Acc:16435]	20	protein_coding
ENSG00000235043	Up-at-prePB	prePB	1	3.4	-0.13			TECRP1	trans-2,3-enoyl-CoA reductase pseudogene 1 [Source:HGNC Symbol;Acc:44050]	4	pseudogene
ENSG00000211966	Up-at-prePB	prePB	1	3.39	0.68			IGHV5-51	immunoglobulin heavy variable 5-51 [Source:HGNC Symbol;Acc:5659]	14	IG_V_gene
ENSG00000133138	Up-at-prePB	prePB	1	3.39	-0.25			TBC1D8B	TBC1 domain family, member 8B (with GRAM domain) [Source:HGNC Symbol;Acc:24715]	X	protein_coding
ENSG00000100321	Up-at-prePB	prePB	1	3.39	-0.24			SYNGR1	synaptogyrin 1 [Source:HGNC Symbol;Acc:11498]	22	protein_coding
ENSG00000139116	Up-at-prePB	prePB	1	3.39	-0.34			KIF21A	kinesin family member 21A [Source:HGNC Symbol;Acc:19349]	12	protein_coding
ENSG00000137133	Up-at-prePB	prePB	1	3.39	-0.29			HINT2	histidine triad nucleotide binding protein 2 [Source:HGNC Symbol;Acc:18344]	9	protein_coding
ENSG00000211685	Up-at-prePB	prePB	1	3.38	0.91			IGLC7	immunoglobulin lambda constant 7 [Source:HGNC Symbol;Acc:5861]	22	IG_C_gene
ENSG00000235896	Up-at-prePB	prePB	1	3.38	1.15			IGKV3D-7	immunoglobulin kappa variable 3D-7 [Source:HGNC Symbol;Acc:5829]	2	IG_V_gene
ENSG00000240041	Up-at-prePB	prePB	1	3.38	0.63			IGHJ4	immunoglobulin heavy joining 4 [Source:HGNC Symbol;Acc:5538]	14	IG_J_gene
ENSG00000270318	Up-at-prePB	prePB	1	3.38	0.91			IGHV3OR16-11	immunoglobulin heavy variable 3/OR16-11 (pseudogene) [Source:HGNC Symbol;Acc:5635]	16	IG_V_pseudogene
ENSG00000253709	Up-at-prePB	prePB	1	3.38	0.91			IGHV1-14	immunoglobulin heavy variable 1-14 (pseudogene) [Source:HGNC Symbol;Acc:5547]	14	IG_V_pseudogene
ENSG00000178573	Up-at-prePB	prePB	1	3.38	0.42	YES		MAF	v-maf avian musculoaponeurotic fibrosarcoma oncogene homolog [Source:HGNC Symbol;Acc:6776]	16	protein_coding
ENSG00000204310	Up-at-prePB	prePB	1	3.38	0.01			AGPAT1	1-acylglycerol-3-phosphate O-acyltransferase 1 [Source:HGNC Symbol;Acc:324]	6	protein_coding
ENSG00000118961	Up-at-prePB	prePB	1	3.38	-0.28			C2orf43	chromosome 2 open reading frame 43 [Source:HGNC Symbol;Acc:26145]	2	protein_coding
ENSG00000079999	Up-at-prePB	prePB	1	3.38	-0.29			KEAP1	kelch-like ECH-associated protein 1 [Source:HGNC Symbol;Acc:23177]	19	protein_coding
ENSG00000214114	Up-at-prePB	prePB	1	3.38	-0.43			MYCBP	MYC binding protein [Source:HGNC Symbol;Acc:7554]	1	protein_coding
ENSG00000211941	Up-at-prePB	prePB	1	3.37	0.62			IGHV3-11	immunoglobulin heavy variable 3-11 (gene/pseudogene) [Source:HGNC Symbol;Acc:5580]	14	IG_V_gene
ENSG00000211652	Up-at-prePB	prePB	1	3.37	0.82			IGLV7-43	immunoglobulin lambda variable 7-43 [Source:HGNC Symbol;Acc:5929]	22	IG_V_gene
ENSG00000253359	Up-at-prePB	prePB	1	3.37	0.23			IGHV3-37	immunoglobulin heavy variable 3-37 (pseudogene) [Source:HGNC Symbol;Acc:5600]	14	IG_V_pseudogene
ENSG00000211934	Up-at-prePB	prePB	1	3.37	0.87			IGHV1-2	immunoglobulin heavy variable 1-2 [Source:HGNC Symbol;Acc:5550]	14	IG_V_gene
ENSG00000163113	Up-at-prePB	prePB	1	3.37	-0.25			OTUD7B	OTU domain containing 7B [Source:HGNC Symbol;Acc:16683]	1	protein_coding
ENSG00000254228	Up-at-prePB	prePB	1	3.36	0.92			IGHV3-42	immunoglobulin heavy variable 3-42 (pseudogene) [Source:HGNC Symbol;Acc:5603]	14	IG_V_pseudogene
ENSG00000121940	Up-at-prePB	prePB	1	3.36	0.27			CLCC1	chloride channel CLIC-like 1 [Source:HGNC Symbol;Acc:29675]	1	protein_coding
ENSG00000159199	Up-at-prePB	prePB	1	3.36	-0.39			ATP5G1	ATP synthase, H+ transporting, mitochondrial Fo complex, subunit C1 (subunit 9) [Source:HGNC Symbol;Acc:841]	17	protein_coding
ENSG00000211959	Up-at-prePB	prePB	1	3.35	0.73			IGHV4-39	immunoglobulin heavy variable 4-39 [Source:HGNC Symbol;Acc:5651]	14	IG_V_gene
ENSG00000253120	Up-at-prePB	prePB	1	3.35	0.7			IGLV2-34	immunoglobulin lambda variable 2-34 (pseudogene) [Source:HGNC Symbol;Acc:5893]	22	IG_V_pseudogene
ENSG00000211936	Up-at-prePB	prePB	1	3.35	0.61			IGHV4-4	immunoglobulin heavy variable 4-4 [Source:HGNC Symbol;Acc:5652]	14	IG_V_gene
ENSG00000109794	Up-at-prePB	prePB	1	3.35	0.75			FAM149A	family with sequence similarity 149, member A [Source:HGNC Symbol;Acc:24527]	4	protein_coding
ENSG00000168405	Up-at-prePB	prePB	1	3.35	0.23			CMAHP	cytidine monophospho-N-acetylneuraminic acid hydroxylase, pseudogene [Source:HGNC Symbol;Acc:2098]	6	pseudogene
ENSG00000254174	Up-at-prePB	prePB	1	3.34	0.81			IGHV1-12	immunoglobulin heavy variable 1-12 (pseudogene) [Source:HGNC Symbol;Acc:5546]	14	IG_V_pseudogene
ENSG00000237127	Up-at-prePB	prePB	1	3.34	0.37					22	pseudogene
ENSG00000070540	Up-at-prePB	prePB	1	3.34	-0.41			WIPI1	WD repeat domain, phosphoinositide interacting 1 [Source:HGNC Symbol;Acc:25471]	17	protein_coding
ENSG00000059573	Up-at-prePB	prePB	1	3.34	-0.25			ALDH18A1	aldehyde dehydrogenase 18 family, member A1 [Source:HGNC Symbol;Acc:9722]	10	protein_coding
ENSG00000171307	Up-at-prePB	prePB	1	3.34	-0.45			ZDHHC16	zinc finger, DHHC-type containing 16 [Source:HGNC Symbol;Acc:20714]	10	protein_coding
ENSG00000211979	Up-at-prePB	prePB	1	3.33	1			IGHV7-81	immunoglobulin heavy variable 7-81 (non-functional) [Source:HGNC Symbol;Acc:5669]	14	IG_V_gene
ENSG00000243264	Up-at-prePB	prePB	1	3.33	0.97			IGKV2D-29	immunoglobulin kappa variable 2D-29 [Source:HGNC Symbol;Acc:5800]	2	IG_V_gene
ENSG00000211947	Up-at-prePB	prePB	1	3.33	0.57			IGHV3-21	immunoglobulin heavy variable 3-21 [Source:HGNC Symbol;Acc:5586]	14	IG_V_gene
ENSG00000020256	Up-at-prePB	prePB	1	3.33	-0.43	YES		ZFP64	ZFP64 zinc finger protein [Source:HGNC Symbol;Acc:15940]	20	protein_coding
ENSG00000253451	Up-at-prePB	prePB	1	3.32	0.74			IGLV2-28	immunoglobulin lambda variable 2-28 (pseudogene) [Source:HGNC Symbol;Acc:5891]	22	IG_V_pseudogene
ENSG00000233732	Up-at-prePB	prePB	1	3.32	0.84			IGHV3OR16-10	immunoglobulin heavy variable 3/OR16-10 (non-functional) [Source:HGNC Symbol;Acc:5634]	16	IG_V_gene
ENSG00000259490	Up-at-prePB	prePB	1	3.32	0.92			IGHV3OR15-7	immunoglobulin heavy variable 3/OR15-7 (pseudogene) [Source:HGNC Symbol;Acc:5633]	15	IG_V_gene
ENSG00000123415	Up-at-prePB	prePB	1	3.32	-0.01			SMUG1	single-strand-selective monofunctional uracil-DNA glycosylase 1 [Source:HGNC Symbol;Acc:17148]	12	protein_coding
ENSG00000115170	Up-at-prePB	prePB	1	3.32	0.08			ACVR1	activin A receptor, type I [Source:HGNC Symbol;Acc:171]	2	protein_coding
ENSG00000225131	Up-at-prePB	prePB	1	3.32	-0.32			PSME2P2	proteasome activator subunit 2 pseudogene 2 [Source:HGNC Symbol;Acc:30160]	13	pseudogene
ENSG00000223350	Up-at-prePB	prePB	1	3.31	0.72			IGLV9-49	immunoglobulin lambda variable 9-49 [Source:HGNC Symbol;Acc:5933]	22	IG_V_gene
ENSG00000211937	Up-at-prePB	prePB	1	3.31	0.94			IGHV2-5	immunoglobulin heavy variable 2-5 [Source:HGNC Symbol;Acc:5576]	14	IG_V_gene
ENSG00000254395	Up-at-prePB	prePB	1	3.31	0.63			IGHV4-55	immunoglobulin heavy variable 4-55 (pseudogene) [Source:HGNC Symbol;Acc:5653]	14	IG_V_pseudogene
ENSG00000189298	Up-at-prePB	prePB	1	3.31	0.35	YES		ZKSCAN3	zinc finger with KRAB and SCAN domains 3 [Source:HGNC Symbol;Acc:13853]	6	protein_coding
ENSG00000090013	Up-at-prePB	prePB	1	3.31	-0.07			BLVRB	biliverdin reductase B (flavin reductase (NADPH)) [Source:HGNC Symbol;Acc:1063]	19	protein_coding
ENSG00000211599	Up-at-prePB	prePB	1	3.3	0.7			IGKV5-2	immunoglobulin kappa variable 5-2 [Source:HGNC Symbol;Acc:5835]	2	IG_V_gene
ENSG00000254056	Up-at-prePB	prePB	1	3.3	0.6			IGHV3-71	immunoglobulin heavy variable 3-71 (pseudogene) [Source:HGNC Symbol;Acc:5621]	14	IG_V_pseudogene
ENSG00000211672	Up-at-prePB	prePB	1	3.3	0.52			IGLV4-3	immunoglobulin lambda variable 4-3 [Source:HGNC Symbol;Acc:5919]	22	IG_V_gene
ENSG00000136161	Up-at-prePB	prePB	1	3.29	-0.4			RCBTB2	regulator of chromosome condensation (RCC1) and BTB (POZ) domain containing protein 2 [Source:HGNC Symbol;Acc:1914]	13	protein_coding
ENSG00000144591	Up-at-prePB	prePB	1	3.29	-0.25			GMPPA	GDP-mannose pyrophosphorylase A [Source:HGNC Symbol;Acc:22923]	2	protein_coding
ENSG00000099797	Up-at-prePB	prePB	1	3.29	-0.21			TECR	trans-2,3-enoyl-CoA reductase [Source:HGNC Symbol;Acc:4551]	19	protein_coding
ENSG00000143248	Up-at-prePB	prePB	1	3.29	0.12			RGS5	regulator of G-protein signaling 5 [Source:HGNC Symbol;Acc:10001]	1	protein_coding
ENSG00000109066	Up-at-prePB	prePB	1	3.29	-0.27			TMEM104	transmembrane protein 104 [Source:HGNC Symbol;Acc:25984]	17	protein_coding
ENSG00000211664	Up-at-prePB	prePB	1	3.28	0.64			IGLV2-18	immunoglobulin lambda variable 2-18 [Source:HGNC Symbol;Acc:5889]	22	IG_V_gene
ENSG00000119559	Up-at-prePB	prePB	1	3.28	-0.29			C19orf25	chromosome 19 open reading frame 25 [Source:HGNC Symbol;Acc:26711]	19	protein_coding
ENSG00000223648	Up-at-prePB	prePB	1	3.27	0.67			IGHV3-64	immunoglobulin heavy variable 3-64 [Source:HGNC Symbol;Acc:5617]	14	IG_V_gene
ENSG00000125703	Up-at-prePB	prePB	1	3.27	-0.01			ATG4C	autophagy related 4C, cysteine peptidase [Source:HGNC Symbol;Acc:16040]	1	protein_coding
ENSG00000228325	Up-at-prePB	prePB	1	3.26	1.17				Uncharacterized protein [Source:UniProtKB/TrEMBL;Acc:H7C1X1]	2	protein_coding
ENSG00000211943	Up-at-prePB	prePB	1	3.26	0.69			IGHV3-15	immunoglobulin heavy variable 3-15 [Source:HGNC Symbol;Acc:5582]	14	IG_V_gene
ENSG00000253132	Up-at-prePB	prePB	1	3.26	0.65			IGHV3-62	immunoglobulin heavy variable 3-62 (pseudogene) [Source:HGNC Symbol;Acc:5615]	14	IG_V_pseudogene
ENSG00000170476	Up-at-prePB	prePB	1	3.26	-0.47			MZB1	marginal zone B and B1 cell-specific protein [Source:HGNC Symbol;Acc:30125]	5	protein_coding
ENSG00000103507	Up-at-prePB	prePB	1	3.26	-0.23			BCKDK	branched chain ketoacid dehydrogenase kinase [Source:HGNC Symbol;Acc:16902]	16	protein_coding
ENSG00000270472	Up-at-prePB	prePB	1	3.25	0.82			IGHV3OR16-9	immunoglobulin heavy variable 3/OR16-9 (non-functional) [Source:HGNC Symbol;Acc:5644]	16	IG_V_gene
ENSG00000253742	Up-at-prePB	prePB	1	3.25	0.66			IGHV3-60	immunoglobulin heavy variable 3-60 (pseudogene) [Source:HGNC Symbol;Acc:5614]	14	IG_V_pseudogene
ENSG00000267554	Up-at-prePB	prePB	1	3.25	-0.25					17	pseudogene
ENSG00000260630	Up-at-prePB	prePB	1	3.25	0.01			SNAI3-AS1	SNAI3 antisense RNA 1 [Source:HGNC Symbol;Acc:28327]	16	antisense
ENSG00000114988	Up-at-prePB	prePB	1	3.25	-0.17			LMAN2L	lectin, mannose-binding 2-like [Source:HGNC Symbol;Acc:19263]	2	protein_coding
ENSG00000178802	Up-at-prePB	prePB	1	3.25	-0.44			MPI	mannose phosphate isomerase [Source:HGNC Symbol;Acc:7216]	15	protein_coding
ENSG00000211671	Up-at-prePB	prePB	1	3.24	0.64			IGLV2-8	immunoglobulin lambda variable 2-8 [Source:HGNC Symbol;Acc:5895]	22	IG_V_gene
ENSG00000211961	Up-at-prePB	prePB	1	3.24	0.39			IGHV1-45	immunoglobulin heavy variable 1-45 [Source:HGNC Symbol;Acc:5553]	14	IG_V_gene
ENSG00000253234	Up-at-prePB	prePB	1	3.24	0.51			IGLV2-5	immunoglobulin lambda variable 2-5 (pseudogene) [Source:HGNC Symbol;Acc:5894]	22	IG_V_pseudogene
ENSG00000237945	Up-at-prePB	prePB	1	3.24	0.11			LINC00649	long intergenic non-protein coding RNA 649 [Source:HGNC Symbol;Acc:44305]	21	antisense
ENSG00000254838	Up-at-prePB	prePB	1	3.24	-0.09			GVINP1	GTPase, very large interferon inducible pseudogene 1 [Source:HGNC Symbol;Acc:25813]	11	pseudogene
ENSG00000105559	Up-at-prePB	prePB	1	3.24	-0.27			PLEKHA4	pleckstrin homology domain containing, family A (phosphoinositide binding specific) member 4 [Source:HGNC Symbol;Acc:14339]	19	protein_coding
ENSG00000110871	Up-at-prePB	prePB	1	3.24	-0.43			COQ5	coenzyme Q5 homolog, methyltransferase (S. cerevisiae) [Source:HGNC Symbol;Acc:28722]	12	protein_coding
ENSG00000143553	Up-at-prePB	prePB	1	3.23	-0.3			SNAPIN	SNAP-associated protein [Source:HGNC Symbol;Acc:17145]	1	protein_coding
ENSG00000211972	Up-at-prePB	prePB	1	3.22	0.59			IGHV3-66	immunoglobulin heavy variable 3-66 [Source:HGNC Symbol;Acc:5619]	14	IG_V_gene
ENSG00000253998	Up-at-prePB	prePB	1	3.22	0.87			IGKV2-29	immunoglobulin kappa variable 2-29 (gene/pseudogene) [Source:HGNC Symbol;Acc:5784]	2	IG_V_pseudogene
ENSG00000211949	Up-at-prePB	prePB	1	3.22	0.58			IGHV3-23	immunoglobulin heavy variable 3-23 [Source:HGNC Symbol;Acc:5588]	14	IG_V_gene
ENSG00000120925	Up-at-prePB	prePB	1	3.22	0.35			RNF170	ring finger protein 170 [Source:HGNC Symbol;Acc:25358]	8	protein_coding
ENSG00000177628	Up-at-prePB	prePB	1	3.22	-0.21			GBA	glucosidase, beta, acid [Source:HGNC Symbol;Acc:4177]	1	protein_coding
ENSG00000100211	Up-at-prePB	prePB	1	3.22	0.16			CBY1	chibby homolog 1 (Drosophila) [Source:HGNC Symbol;Acc:1307]	22	protein_coding
ENSG00000160766	Up-at-prePB	prePB	1	3.21	-0.07			GBAP1	glucosidase, beta, acid pseudogene 1 [Source:HGNC Symbol;Acc:4178]	1	pseudogene
ENSG00000017797	Up-at-prePB	prePB	1	3.21	-0.3			RALBP1	ralA binding protein 1 [Source:HGNC Symbol;Acc:9841]	18	protein_coding
ENSG00000253763	Up-at-prePB	prePB	1	3.2	0.71			IGHV3-6	immunoglobulin heavy variable 3-6 (pseudogene) [Source:HGNC Symbol;Acc:5613]	14	IG_V_pseudogene
ENSG00000100219	Up-at-prePB	prePB	1	3.2	0.59	YES		XBP1	X-box binding protein 1 [Source:HGNC Symbol;Acc:12801]	22	protein_coding
ENSG00000272068	Up-at-prePB	prePB	1	3.2	0.95					1	lincRNA
ENSG00000196839	Up-at-prePB	prePB	1	3.2	0.23			ADA	adenosine deaminase [Source:HGNC Symbol;Acc:186]	20	protein_coding
ENSG00000174307	Up-at-prePB	prePB	1	3.2	-0.4			PHLDA3	pleckstrin homology-like domain, family A, member 3 [Source:HGNC Symbol;Acc:8934]	1	protein_coding
ENSG00000229852	Up-at-prePB	prePB	1	3.2	-0.4					6	antisense
ENSG00000270356	Up-at-prePB	prePB	1	3.19	1.22			IGHV1OR15-4	immunoglobulin heavy variable 1/OR15-4 (pseudogene) [Source:HGNC Symbol;Acc:5566]	15	IG_V_pseudogene
ENSG00000211964	Up-at-prePB	prePB	1	3.19	0.55			IGHV3-48	immunoglobulin heavy variable 3-48 [Source:HGNC Symbol;Acc:5606]	14	IG_V_gene
ENSG00000115415	Up-at-prePB	prePB	1	3.19	1.02	YES		STAT1	signal transducer and activator of transcription 1, 91kDa [Source:HGNC Symbol;Acc:11362]	2	protein_coding
ENSG00000114026	Up-at-prePB	prePB	1	3.19	-0.13			OGG1	8-oxoguanine DNA glycosylase [Source:HGNC Symbol;Acc:8125]	3	protein_coding
ENSG00000137767	Up-at-prePB	prePB	1	3.19	-0.04			SQRDL	sulfide quinone reductase-like (yeast) [Source:HGNC Symbol;Acc:20390]	15	protein_coding
ENSG00000108528	Up-at-prePB	prePB	1	3.19	-0.28			SLC25A11	solute carrier family 25 (mitochondrial carrier; oxoglutarate carrier), member 11 [Source:HGNC Symbol;Acc:10981]	17	protein_coding
ENSG00000144199	Up-at-prePB	prePB	1	3.19	-0.33			FAHD2B	fumarylacetoacetate hydrolase domain containing 2B [Source:HGNC Symbol;Acc:25318]	2	protein_coding
ENSG00000196730	Up-at-prePB	prePB	1	3.18	0.39			DAPK1	death-associated protein kinase 1 [Source:HGNC Symbol;Acc:2674]	9	protein_coding
ENSG00000115902	Up-at-prePB	prePB	1	3.18	-0.31			SLC1A4	solute carrier family 1 (glutamate/neutral amino acid transporter), member 4 [Source:HGNC Symbol;Acc:10942]	2	protein_coding
ENSG00000253441	Up-at-prePB	prePB	1	3.17	0.66			IGHV3-25	immunoglobulin heavy variable 3-25 (pseudogene) [Source:HGNC Symbol;Acc:5589]	14	IG_V_pseudogene
ENSG00000253209	Up-at-prePB	prePB	1	3.17	0.72			IGHV3-65	immunoglobulin heavy variable 3-65 (pseudogene) [Source:HGNC Symbol;Acc:5618]	14	IG_V_pseudogene
ENSG00000176658	Up-at-prePB	prePB	1	3.17	-0.04			MYO1D	myosin ID [Source:HGNC Symbol;Acc:7598]	17	protein_coding
ENSG00000134504	Up-at-prePB	prePB	1	3.17	-0.34			KCTD1	potassium channel tetramerization domain containing 1 [Source:HGNC Symbol;Acc:18249]	18	protein_coding
ENSG00000170417	Up-at-prePB	prePB	1	3.17	-0.35			TMEM182	transmembrane protein 182 [Source:HGNC Symbol;Acc:26391]	2	protein_coding
ENSG00000170632	Up-at-prePB	prePB	1	3.17	-0.17			ARMC10	armadillo repeat containing 10 [Source:HGNC Symbol;Acc:21706]	7	protein_coding
ENSG00000105974	Up-at-prePB	prePB	1	3.16	0.69			CAV1	caveolin 1, caveolae protein, 22kDa [Source:HGNC Symbol;Acc:1527]	7	protein_coding
ENSG00000254157	Up-at-prePB	prePB	1	3.16	1.03			IGKV2-18	immunoglobulin kappa variable 2-18 (pseudogene) [Source:HGNC Symbol;Acc:5778]	2	IG_V_pseudogene
ENSG00000189233	Up-at-prePB	prePB	1	3.16	-0.21			NUGGC	nuclear GTPase, germinal center associated [Source:HGNC Symbol;Acc:33550]	8	protein_coding
ENSG00000188997	Up-at-prePB	prePB	1	3.16	0.23			KCTD21	potassium channel tetramerization domain containing 21 [Source:HGNC Symbol;Acc:27452]	11	protein_coding
ENSG00000158483	Up-at-prePB	prePB	1	3.16	-0.28			FAM86C1	family with sequence similarity 86, member C1 [Source:HGNC Symbol;Acc:25561]	11	protein_coding
ENSG00000014919	Up-at-prePB	prePB	1	3.16	-0.32			COX15	cytochrome c oxidase assembly homolog 15 (yeast) [Source:HGNC Symbol;Acc:2263]	10	protein_coding
ENSG00000211968	Up-at-prePB	prePB	1	3.15	0.74			IGHV1-58	immunoglobulin heavy variable 1-58 [Source:HGNC Symbol;Acc:5555]	14	IG_V_gene
ENSG00000211637	Up-at-prePB	prePB	1	3.15	0.74			IGLV4-69	immunoglobulin lambda variable 4-69 [Source:HGNC Symbol;Acc:5921]	22	IG_V_gene
ENSG00000231770	Up-at-prePB	prePB	1	3.15	-0.02			TMEM44-AS1	TMEM44 antisense RNA 1 [Source:HGNC Symbol;Acc:44272]	3	antisense
ENSG00000261834	Up-at-prePB	prePB	1	3.14	0.76			IGHV3OR16-15	immunoglobulin heavy variable 3/OR16-15 (pseudogene) [Source:HGNC Symbol;Acc:5639]	16	IG_V_pseudogene
ENSG00000204923	Up-at-prePB	prePB	1	3.14	0.28			FBXO48	F-box protein 48 [Source:HGNC Symbol;Acc:33857]	2	protein_coding
ENSG00000020129	Up-at-prePB	prePB	1	3.14	-0.18			NCDN	neurochondrin [Source:HGNC Symbol;Acc:17597]	1	protein_coding
ENSG00000211942	Up-at-prePB	prePB	1	3.13	0.58			IGHV3-13	immunoglobulin heavy variable 3-13 [Source:HGNC Symbol;Acc:5581]	14	IG_V_gene
ENSG00000179151	Up-at-prePB	prePB	1	3.13	-0.37			EDC3	enhancer of mRNA decapping 3 [Source:HGNC Symbol;Acc:26114]	15	protein_coding
ENSG00000181991	Up-at-prePB	prePB	1	3.13	-0.38			MRPS11	mitochondrial ribosomal protein S11 [Source:HGNC Symbol;Acc:14050]	15	protein_coding
ENSG00000226751	Up-at-prePB	prePB	1	3.12	1.35					21	lincRNA
ENSG00000173334	Up-at-prePB	prePB	1	3.12	0.22			TRIB1	tribbles pseudokinase 1 [Source:HGNC Symbol;Acc:16891]	8	protein_coding
ENSG00000121486	Up-at-prePB	prePB	1	3.12	0.02			TRMT1L	tRNA methyltransferase 1 homolog (S. cerevisiae)-like [Source:HGNC Symbol;Acc:16782]	1	protein_coding
ENSG00000185624	Up-at-prePB	prePB	1	3.12	-0.41			P4HB	prolyl 4-hydroxylase, beta polypeptide [Source:HGNC Symbol;Acc:8548]	17	protein_coding
ENSG00000176473	Up-at-prePB	prePB	1	3.12	-0.24			WDR25	WD repeat domain 25 [Source:HGNC Symbol;Acc:21064]	14	protein_coding
ENSG00000127884	Up-at-prePB	prePB	1	3.12	-0.36			ECHS1	enoyl CoA hydratase, short chain, 1, mitochondrial [Source:HGNC Symbol;Acc:3151]	10	protein_coding
ENSG00000177700	Up-at-prePB	prePB	1	3.12	-0.37			POLR2L	polymerase (RNA) II (DNA directed) polypeptide L, 7.6kDa [Source:HGNC Symbol;Acc:9199]	11	protein_coding
ENSG00000211665	Up-at-prePB	prePB	1	3.11	0.73			IGLV3-16	immunoglobulin lambda variable 3-16 [Source:HGNC Symbol;Acc:5901]	22	IG_V_gene
ENSG00000222037	Up-at-prePB	prePB	1	3.11	0.75			IGLC6	immunoglobulin lambda constant 6 (Kern+Oz- marker, gene/pseudogene) [Source:HGNC Symbol;Acc:5860]	22	IG_C_pseudogene
ENSG00000211958	Up-at-prePB	prePB	1	3.11	0.64			IGHV3-38	immunoglobulin heavy variable 3-38 (non-functional) [Source:HGNC Symbol;Acc:5601]	14	IG_V_gene
ENSG00000211944	Up-at-prePB	prePB	1	3.11	0.66			IGHV3-16	immunoglobulin heavy variable 3-16 (non-functional) [Source:HGNC Symbol;Acc:5583]	14	IG_V_gene
ENSG00000183765	Up-at-prePB	prePB	1	3.11	-0.12			CHEK2	checkpoint kinase 2 [Source:HGNC Symbol;Acc:16627]	22	protein_coding
ENSG00000167815	Up-at-prePB	prePB	1	3.11	-0.32			PRDX2	peroxiredoxin 2 [Source:HGNC Symbol;Acc:9353]	19	protein_coding
ENSG00000122970	Up-at-prePB	prePB	1	3.11	-0.4			IFT81	intraflagellar transport 81 homolog (Chlamydomonas) [Source:HGNC Symbol;Acc:14313]	12	protein_coding
ENSG00000204220	Up-at-prePB	prePB	1	3.11	-0.46			PFDN6	prefoldin subunit 6 [Source:HGNC Symbol;Acc:4926]	6	protein_coding
ENSG00000197476	Up-at-prePB	prePB	1	3.1	0.84					16	pseudogene
ENSG00000259842	Up-at-prePB	prePB	1	3.1	1.03			IGHV3OR16-16	immunoglobulin heavy variable 3/OR16-16 (pseudogene) [Source:HGNC Symbol;Acc:5640]	16	pseudogene
ENSG00000211976	Up-at-prePB	prePB	1	3.1	0.47			IGHV3-73	immunoglobulin heavy variable 3-73 [Source:HGNC Symbol;Acc:5623]	14	IG_V_gene
ENSG00000253278	Up-at-prePB	prePB	1	3.1	0.78			IGKV2-10	immunoglobulin kappa variable 2-10 (pseudogene) [Source:HGNC Symbol;Acc:5776]	2	IG_V_pseudogene
ENSG00000211641	Up-at-prePB	prePB	1	3.09	0.97			IGLV11-55	immunoglobulin lambda variable 11-55 (non-functional) [Source:HGNC Symbol;Acc:5886]	22	IG_V_gene
ENSG00000271620	Up-at-prePB	prePB	1	3.09	0.9			IGHV3OR16-7	immunoglobulin heavy variable 3/OR16-7 (pseudogene) [Source:HGNC Symbol;Acc:5642]	16	IG_V_pseudogene
ENSG00000211967	Up-at-prePB	prePB	1	3.09	0.51			IGHV3-53	immunoglobulin heavy variable 3-53 [Source:HGNC Symbol;Acc:5610]	14	IG_V_gene
ENSG00000100342	Up-at-prePB	prePB	1	3.09	0.3			APOL1	apolipoprotein L, 1 [Source:HGNC Symbol;Acc:618]	22	protein_coding
ENSG00000128512	Up-at-prePB	prePB	1	3.09	-0.2			DOCK4	dedicator of cytokinesis 4 [Source:HGNC Symbol;Acc:19192]	7	protein_coding
ENSG00000102309	Up-at-prePB	prePB	1	3.09	-0.16			PIN4	protein (peptidylprolyl cis/trans isomerase) NIMA-interacting, 4 (parvulin) [Source:HGNC Symbol;Acc:8992]	X	protein_coding
ENSG00000088682	Up-at-prePB	prePB	1	3.09	-0.12			COQ9	coenzyme Q9 [Source:HGNC Symbol;Acc:25302]	16	protein_coding
ENSG00000164062	Up-at-prePB	prePB	1	3.09	-0.32			APEH	acylaminoacyl-peptide hydrolase [Source:HGNC Symbol;Acc:586]	3	protein_coding
ENSG00000211649	Up-at-prePB	prePB	1	3.08	0.59			IGLV7-46	immunoglobulin lambda variable 7-46 (gene/pseudogene) [Source:HGNC Symbol;Acc:5930]	22	IG_V_gene
ENSG00000182742	Up-at-prePB	prePB	1	3.07	0.41	YES		HOXB4	homeobox B4 [Source:HGNC Symbol;Acc:5115]	17	protein_coding
ENSG00000156973	Up-at-prePB	prePB	1	3.07	-0.36			PDE6D	phosphodiesterase 6D, cGMP-specific, rod, delta [Source:HGNC Symbol;Acc:8788]	2	protein_coding
ENSG00000104524	Up-at-prePB	prePB	1	3.07	-0.39			PYCRL	pyrroline-5-carboxylate reductase-like [Source:HGNC Symbol;Acc:25846]	8	protein_coding
ENSG00000149084	Up-at-prePB	prePB	1	3.07	-0.38			HSD17B12	hydroxysteroid (17-beta) dehydrogenase 12 [Source:HGNC Symbol;Acc:18646]	11	protein_coding
ENSG00000010310	Up-at-prePB	prePB	1	3.06	0.86			GIPR	gastric inhibitory polypeptide receptor [Source:HGNC Symbol;Acc:4271]	19	protein_coding
ENSG00000105514	Up-at-prePB	prePB	1	3.06	0.22			RAB3D	RAB3D, member RAS oncogene family [Source:HGNC Symbol;Acc:9779]	19	protein_coding
ENSG00000183340	Up-at-prePB	prePB	1	3.06	-0.47			JRKL	jerky homolog-like (mouse) [Source:HGNC Symbol;Acc:6200]	11	protein_coding
ENSG00000183605	Up-at-prePB	prePB	1	3.06	-0.4			SFXN4	sideroflexin 4 [Source:HGNC Symbol;Acc:16088]	10	protein_coding
ENSG00000117899	Up-at-prePB	prePB	1	3.05	-0.42			MESDC2	mesoderm development candidate 2 [Source:HGNC Symbol;Acc:13520]	15	protein_coding
ENSG00000206562	Up-at-prePB	prePB	1	3.05	-0.24			METTL6	methyltransferase like 6 [Source:HGNC Symbol;Acc:28343]	3	protein_coding
ENSG00000211957	Up-at-prePB	prePB	1	3.04	0.72			IGHV3-35	immunoglobulin heavy variable 3-35 (non-functional) [Source:HGNC Symbol;Acc:5598]	14	IG_V_gene
ENSG00000111335	Up-at-prePB	prePB	1	3.04	0.4			OAS2	2'-5'-oligoadenylate synthetase 2, 69/71kDa [Source:HGNC Symbol;Acc:8087]	12	protein_coding
ENSG00000040933	Up-at-prePB	prePB	1	3.04	0.12			INPP4A	inositol polyphosphate-4-phosphatase, type I, 107kDa [Source:HGNC Symbol;Acc:6074]	2	protein_coding
ENSG00000039068	Up-at-prePB	prePB	1	3.04	-0.26			CDH1	cadherin 1, type 1, E-cadherin (epithelial) [Source:HGNC Symbol;Acc:1748]	16	protein_coding
ENSG00000271361	Up-at-prePB	prePB	1	3.04	0.2			HTATSF1P2	HIV-1 Tat specific factor 1 pseudogene 2 [Source:HGNC Symbol;Acc:38586]	6	pseudogene
ENSG00000197798	Up-at-prePB	prePB	1	3.04	0.01			FAM118B	family with sequence similarity 118, member B [Source:HGNC Symbol;Acc:26110]	11	protein_coding
ENSG00000135617	Up-at-prePB	prePB	1	3.04	0.04			PRADC1	protease-associated domain containing 1 [Source:HGNC Symbol;Acc:16047]	2	protein_coding
ENSG00000170734	Up-at-prePB	prePB	1	3.04	-0.4			POLH	polymerase (DNA directed), eta [Source:HGNC Symbol;Acc:9181]	6	protein_coding
ENSG00000253705	Up-at-prePB	prePB	1	3.03	0.7			IGHV3-41	immunoglobulin heavy variable 3-41 (pseudogene) [Source:HGNC Symbol;Acc:5602]	14	IG_V_pseudogene
ENSG00000253464	Up-at-prePB	prePB	1	3.03	0.73			IGHV3-29	immunoglobulin heavy variable 3-29 (pseudogene) [Source:HGNC Symbol;Acc:5590]	14	IG_V_pseudogene
ENSG00000118363	Up-at-prePB	prePB	1	3.03	-0.28			SPCS2	signal peptidase complex subunit 2 homolog (S. cerevisiae) [Source:HGNC Symbol;Acc:28962]	11	protein_coding
ENSG00000074416	Up-at-prePB	prePB	1	3.03	0.31			MGLL	monoglyceride lipase [Source:HGNC Symbol;Acc:17038]	3	protein_coding
ENSG00000141219	Up-at-prePB	prePB	1	3.03	0.01			C17orf80	chromosome 17 open reading frame 80 [Source:HGNC Symbol;Acc:29601]	17	protein_coding
ENSG00000211626	Up-at-prePB	prePB	1	3.02	1.25			IGKV6D-41	immunoglobulin kappa variable 6D-41 (non-functional) [Source:HGNC Symbol;Acc:5838]	2	IG_V_gene
ENSG00000211935	Up-at-prePB	prePB	1	3.02	0.65			IGHV1-3	immunoglobulin heavy variable 1-3 [Source:HGNC Symbol;Acc:5552]	14	IG_V_gene
ENSG00000253883	Up-at-prePB	prePB	1	3.02	0.69			IGHV3-19	immunoglobulin heavy variable 3-19 (pseudogene) [Source:HGNC Symbol;Acc:5584]	14	IG_V_pseudogene
ENSG00000101417	Up-at-prePB	prePB	1	3.02	-0.39			PXMP4	peroxisomal membrane protein 4, 24kDa [Source:HGNC Symbol;Acc:15920]	20	protein_coding
ENSG00000197794	Up-at-prePB	prePB	1	3.01	0.78			IGKV7-3	immunoglobulin kappa variable 7-3 (pseudogene) [Source:HGNC Symbol;Acc:5839]	2	IG_V_pseudogene
ENSG00000211895	Up-at-prePB	prePB	1	3.01	-0.34			IGHA1	immunoglobulin heavy constant alpha 1 [Source:HGNC Symbol;Acc:5478]	14	IG_C_gene
ENSG00000054148	Up-at-prePB	prePB	1	3.01	0.13			PHPT1	phosphohistidine phosphatase 1 [Source:HGNC Symbol;Acc:30033]	9	protein_coding
ENSG00000121957	Up-at-prePB	prePB	1	3.01	-0.29			GPSM2	G-protein signaling modulator 2 [Source:HGNC Symbol;Acc:29501]	1	protein_coding
ENSG00000151702	Up-at-prePB	prePB	1	3.01	-0.27	YES		FLI1	Fli-1 proto-oncogene, ETS transcription factor [Source:HGNC Symbol;Acc:3749]	11	protein_coding
ENSG00000132256	Up-at-prePB	prePB	1	3	0.27			TRIM5	tripartite motif containing 5 [Source:HGNC Symbol;Acc:16276]	11	protein_coding
ENSG00000230812	Up-at-prePB	prePB	1	3	-0.38					1	lincRNA
ENSG00000165476	Up-at-prePB	prePB	1	3	0.08			REEP3	receptor accessory protein 3 [Source:HGNC Symbol;Acc:23711]	10	protein_coding
ENSG00000143545	Up-at-prePB	prePB	1	3	-0.48			RAB13	RAB13, member RAS oncogene family [Source:HGNC Symbol;Acc:9762]	1	protein_coding
ENSG00000241566	Up-at-prePB	prePB	1	2.99	0.91			IGKV2D-24	immunoglobulin kappa variable 2D-24 (non-functional) [Source:HGNC Symbol;Acc:5797]	2	IG_V_gene
ENSG00000177409	Up-at-prePB	prePB	1	2.99	0.71			SAMD9L	sterile alpha motif domain containing 9-like [Source:HGNC Symbol;Acc:1349]	7	protein_coding
ENSG00000271130	Up-at-prePB	prePB	1	2.99	0.92			IGHV3OR16-8	immunoglobulin heavy variable 3/OR16-8 (non-functional) [Source:HGNC Symbol;Acc:5643]	16	IG_V_gene
ENSG00000254240	Up-at-prePB	prePB	1	2.99	0.49			IGLVI-20	immunoglobulin lambda variable (I)-20 (pseudogene) [Source:HGNC Symbol;Acc:5934]	22	IG_V_pseudogene
ENSG00000258572	Up-at-prePB	prePB	1	2.99	-0.14				Uncharacterized protein [Source:UniProtKB/TrEMBL;Acc:G3V3U0]	14	protein_coding
ENSG00000138821	Up-at-prePB	prePB	1	2.99	-0.39			SLC39A8	solute carrier family 39 (zinc transporter), member 8 [Source:HGNC Symbol;Acc:20862]	4	protein_coding
ENSG00000147471	Up-at-prePB	prePB	1	2.99	-0.34			PROSC	proline synthetase co-transcribed homolog (bacterial) [Source:HGNC Symbol;Acc:9457]	8	protein_coding
ENSG00000173566	Up-at-prePB	prePB	1	2.98	-0.19			NUDT18	nudix (nucleoside diphosphate linked moiety X)-type motif 18 [Source:HGNC Symbol;Acc:26194]	8	protein_coding
ENSG00000198113	Up-at-prePB	prePB	1	2.98	-0.21			TOR4A	torsin family 4, member A [Source:HGNC Symbol;Acc:25981]	9	protein_coding
ENSG00000116205	Up-at-prePB	prePB	1	2.98	-0.16			TCEANC2	transcription elongation factor A (SII) N-terminal and central domain containing 2 [Source:HGNC Symbol;Acc:26494]	1	protein_coding
ENSG00000241294	Up-at-prePB	prePB	1	2.97	0.75			IGKV2-24	immunoglobulin kappa variable 2-24 [Source:HGNC Symbol;Acc:5781]	2	IG_V_gene
ENSG00000128294	Up-at-prePB	prePB	1	2.97	0.17			TPST2	tyrosylprotein sulfotransferase 2 [Source:HGNC Symbol;Acc:12021]	22	protein_coding
ENSG00000269919	Up-at-prePB	prePB	1	2.97	0.22					6	sense_intronic
ENSG00000072210	Up-at-prePB	prePB	1	2.97	0.14			ALDH3A2	aldehyde dehydrogenase 3 family, member A2 [Source:HGNC Symbol;Acc:403]	17	protein_coding
ENSG00000110917	Up-at-prePB	prePB	1	2.97	-0.23			MLEC	malectin [Source:HGNC Symbol;Acc:28973]	12	protein_coding
ENSG00000162222	Up-at-prePB	prePB	1	2.97	-0.14			TTC9C	tetratricopeptide repeat domain 9C [Source:HGNC Symbol;Acc:28432]	11	protein_coding
ENSG00000253590	Up-at-prePB	prePB	1	2.96	0.95			IGLV3-13	immunoglobulin lambda variable 3-13 (pseudogene) [Source:HGNC Symbol;Acc:5899]	22	IG_V_pseudogene
ENSG00000211938	Up-at-prePB	prePB	1	2.96	0.49			IGHV3-7	immunoglobulin heavy variable 3-7 [Source:HGNC Symbol;Acc:5620]	14	IG_V_gene
ENSG00000105829	Up-at-prePB	prePB	1	2.96	-0.23			BET1	Bet1 golgi vesicular membrane trafficking protein [Source:HGNC Symbol;Acc:14562]	7	protein_coding
ENSG00000164695	Up-at-prePB	prePB	1	2.96	-0.4			CHMP4C	charged multivesicular body protein 4C [Source:HGNC Symbol;Acc:30599]	8	protein_coding
ENSG00000064115	Up-at-prePB	prePB	1	2.96	-0.37			TM7SF3	transmembrane 7 superfamily member 3 [Source:HGNC Symbol;Acc:23049]	12	protein_coding
ENSG00000119013	Up-at-prePB	prePB	1	2.96	-0.44			NDUFB3	NADH dehydrogenase (ubiquinone) 1 beta subcomplex, 3, 12kDa [Source:HGNC Symbol;Acc:7698]	2	protein_coding
ENSG00000116678	Up-at-prePB	prePB	1	2.96	-0.27			LEPR	leptin receptor [Source:HGNC Symbol;Acc:6554]	1	protein_coding
ENSG00000163053	Up-at-prePB	prePB	1	2.95	0.81			SLC16A14	solute carrier family 16, member 14 [Source:HGNC Symbol;Acc:26417]	2	protein_coding
ENSG00000211647	Up-at-prePB	prePB	1	2.95	0.5			IGLV5-48	immunoglobulin lambda variable 5-48 (non-functional) [Source:HGNC Symbol;Acc:5925]	22	IG_V_gene
ENSG00000111664	Up-at-prePB	prePB	1	2.95	0.25			GNB3	guanine nucleotide binding protein (G protein), beta polypeptide 3 [Source:HGNC Symbol;Acc:4400]	12	protein_coding
ENSG00000070081	Up-at-prePB	prePB	1	2.95	-0.06			NUCB2	nucleobindin 2 [Source:HGNC Symbol;Acc:8044]	11	protein_coding
ENSG00000224650	Up-at-prePB	prePB	1	2.95	0.51			IGHV3-74	immunoglobulin heavy variable 3-74 [Source:HGNC Symbol;Acc:5624]	14	IG_V_gene
ENSG00000104904	Up-at-prePB	prePB	1	2.95	-0.42			OAZ1	ornithine decarboxylase antizyme 1 [Source:HGNC Symbol;Acc:8095]	19	protein_coding
ENSG00000211893	Up-at-prePB	prePB	1	2.94	1.29			IGHG2	immunoglobulin heavy constant gamma 2 (G2m marker) [Source:HGNC Symbol;Acc:5526]	14	IG_C_gene
ENSG00000169413	Up-at-prePB	prePB	1	2.94	-0.37			RNASE6	ribonuclease, RNase A family, k6 [Source:HGNC Symbol;Acc:10048]	14	protein_coding
ENSG00000010704	Up-at-prePB	prePB	1	2.94	-0.43			HFE	hemochromatosis [Source:HGNC Symbol;Acc:4886]	6	protein_coding
ENSG00000182518	Up-at-prePB	prePB	1	2.94	-0.14			FAM104B	family with sequence similarity 104, member B [Source:HGNC Symbol;Acc:25085]	X	protein_coding
ENSG00000130772	Up-at-prePB	prePB	1	2.94	-0.45			MED18	mediator complex subunit 18 [Source:HGNC Symbol;Acc:25944]	1	protein_coding
ENSG00000259680	Up-at-prePB	prePB	1	2.93	1.02				Uncharacterized protein [Source:UniProtKB/TrEMBL;Acc:S4R3C0]	16	protein_coding
ENSG00000250036	Up-at-prePB	prePB	1	2.93	0.95			IGKV1D-37	immunoglobulin kappa variable 1D-37 (non-functional) [Source:HGNC Symbol;Acc:5755]	2	IG_V_gene
ENSG00000211890	Up-at-prePB	prePB	1	2.93	-0.16			IGHA2	immunoglobulin heavy constant alpha 2 (A2m marker) [Source:HGNC Symbol;Acc:5479]	14	IG_C_gene
ENSG00000178700	Up-at-prePB	prePB	1	2.93	0.28			DHFRL1	dihydrofolate reductase-like 1 [Source:HGNC Symbol;Acc:27309]	3	protein_coding
ENSG00000033011	Up-at-prePB	prePB	1	2.93	-0.41			ALG1	ALG1, chitobiosyldiphosphodolichol beta-mannosyltransferase [Source:HGNC Symbol;Acc:18294]	16	protein_coding
ENSG00000172469	Up-at-prePB	prePB	1	2.92	0.54			MANEA	mannosidase, endo-alpha [Source:HGNC Symbol;Acc:21072]	6	protein_coding
ENSG00000136213	Up-at-prePB	prePB	1	2.92	-0.26			CHST12	carbohydrate (chondroitin 4) sulfotransferase 12 [Source:HGNC Symbol;Acc:17423]	7	protein_coding
ENSG00000236624	Up-at-prePB	prePB	1	2.92	-0.48			CCDC163P	coiled-coil domain containing 163, pseudogene [Source:HGNC Symbol;Acc:27003]	1	protein_coding
ENSG00000082212	Up-at-prePB	prePB	1	2.92	-0.25			ME2	malic enzyme 2, NAD(+)-dependent, mitochondrial [Source:HGNC Symbol;Acc:6984]	18	protein_coding
ENSG00000146476	Up-at-prePB	prePB	1	2.92	-0.27			C6orf211	chromosome 6 open reading frame 211 [Source:HGNC Symbol;Acc:17872]	6	protein_coding
ENSG00000129235	Up-at-prePB	prePB	1	2.92	-0.44			TXNDC17	thioredoxin domain containing 17 [Source:HGNC Symbol;Acc:28218]	17	protein_coding
ENSG00000253957	Up-at-prePB	prePB	1	2.91	0.68			IGHV3-22	immunoglobulin heavy variable 3-22 (pseudogene) [Source:HGNC Symbol;Acc:5587]	14	IG_V_pseudogene
ENSG00000198794	Up-at-prePB	prePB	1	2.91	0.26			SCAMP5	secretory carrier membrane protein 5 [Source:HGNC Symbol;Acc:30386]	15	protein_coding
ENSG00000101342	Up-at-prePB	prePB	1	2.91	0.6			TLDC2	TBC/LysM-associated domain containing 2 [Source:HGNC Symbol;Acc:16112]	20	protein_coding
ENSG00000130303	Up-at-prePB	prePB	1	2.91	-0.1			BST2	bone marrow stromal cell antigen 2 [Source:HGNC Symbol;Acc:1119]	19	protein_coding
ENSG00000068137	Up-at-prePB	prePB	1	2.91	-0.42			PLEKHH3	pleckstrin homology domain containing, family H (with MyTH4 domain) member 3 [Source:HGNC Symbol;Acc:26105]	17	protein_coding
ENSG00000109911	Up-at-prePB	prePB	1	2.91	-0.29			ELP4	elongator acetyltransferase complex subunit 4 [Source:HGNC Symbol;Acc:1171]	11	protein_coding
ENSG00000128654	Up-at-prePB	prePB	1	2.91	-0.46			MTX2	metaxin 2 [Source:HGNC Symbol;Acc:7506]	2	protein_coding
ENSG00000121858	Up-at-prePB	prePB	1	2.9	0.73			TNFSF10	tumor necrosis factor (ligand) superfamily, member 10 [Source:HGNC Symbol;Acc:11925]	3	protein_coding
ENSG00000240024	Up-at-prePB	prePB	1	2.9	0.06			LINC00888	long intergenic non-protein coding RNA 888 [Source:HGNC Symbol;Acc:48575]	3	pseudogene
ENSG00000138604	Up-at-prePB	prePB	1	2.9	0.19			GLCE	glucuronic acid epimerase [Source:HGNC Symbol;Acc:17855]	15	protein_coding
ENSG00000111331	Up-at-prePB	prePB	1	2.89	0.38			OAS3	2'-5'-oligoadenylate synthetase 3, 100kDa [Source:HGNC Symbol;Acc:8088]	12	protein_coding
ENSG00000065308	Up-at-prePB	prePB	1	2.89	0.31			TRAM2	translocation associated membrane protein 2 [Source:HGNC Symbol;Acc:16855]	6	protein_coding
ENSG00000151914	Up-at-prePB	prePB	1	2.89	0.38			DST	dystonin [Source:HGNC Symbol;Acc:1090]	6	protein_coding
ENSG00000111843	Up-at-prePB	prePB	1	2.89	-0.2			TMEM14C	transmembrane protein 14C [Source:HGNC Symbol;Acc:20952]	6	protein_coding
ENSG00000164305	Up-at-prePB	prePB	1	2.89	-0.35			CASP3	caspase 3, apoptosis-related cysteine peptidase [Source:HGNC Symbol;Acc:1504]	4	protein_coding
ENSG00000254098	Up-at-prePB	prePB	1	2.88	0.9			IGKV2-26	immunoglobulin kappa variable 2-26 (pseudogene) [Source:HGNC Symbol;Acc:5782]	2	IG_V_pseudogene
ENSG00000187837	Up-at-prePB	prePB	1	2.88	0.73			HIST1H1C	histone cluster 1, H1c [Source:HGNC Symbol;Acc:4716]	6	protein_coding
ENSG00000185838	Up-at-prePB	prePB	1	2.88	-0.46			GNB1L	guanine nucleotide binding protein (G protein), beta polypeptide 1-like [Source:HGNC Symbol;Acc:4397]	22	protein_coding
ENSG00000270864	Up-at-prePB	prePB	1	2.87	0.86			IGHV3OR16-6	immunoglobulin heavy variable 3/OR16-6 (pseudogene) [Source:HGNC Symbol;Acc:5641]	16	IG_V_pseudogene
ENSG00000197782	Up-at-prePB	prePB	1	2.87	0.55			ZNF780A	zinc finger protein 780A [Source:HGNC Symbol;Acc:27603]	19	protein_coding
ENSG00000138768	Up-at-prePB	prePB	1	2.87	-0.12			USO1	USO1 vesicle transport factor [Source:HGNC Symbol;Acc:30904]	4	protein_coding
ENSG00000238000	Up-at-prePB	prePB	1	2.87	-0.18					5	pseudogene
ENSG00000136628	Up-at-prePB	prePB	1	2.87	-0.31			EPRS	glutamyl-prolyl-tRNA synthetase [Source:HGNC Symbol;Acc:3418]	1	protein_coding
ENSG00000253732	Up-at-prePB	prePB	1	2.86	1.41			IGKV2-19	immunoglobulin kappa variable 2-19 (pseudogene) [Source:HGNC Symbol;Acc:5779]	2	IG_V_pseudogene
ENSG00000241525	Up-at-prePB	prePB	1	2.86	-0.2					17	antisense
ENSG00000184432	Up-at-prePB	prePB	1	2.86	-0.25			COPB2	coatomer protein complex, subunit beta 2 (beta prime) [Source:HGNC Symbol;Acc:2232]	3	protein_coding
ENSG00000271646	Up-at-prePB	prePB	1	2.86	-0.07					4	lincRNA
ENSG00000067221	Up-at-prePB	prePB	1	2.86	-0.33			STOML1	stomatin (EPB72)-like 1 [Source:HGNC Symbol;Acc:14560]	15	protein_coding
ENSG00000160214	Up-at-prePB	prePB	1	2.86	-0.37			RRP1	ribosomal RNA processing 1 [Source:HGNC Symbol;Acc:18785]	21	protein_coding
ENSG00000123131	Up-at-prePB	prePB	1	2.85	0.3			PRDX4	peroxiredoxin 4 [Source:HGNC Symbol;Acc:17169]	X	protein_coding
ENSG00000154511	Up-at-prePB	prePB	1	2.85	0.08			FAM69A	family with sequence similarity 69, member A [Source:HGNC Symbol;Acc:32213]	1	protein_coding
ENSG00000085063	Up-at-prePB	prePB	1	2.85	0.02			CD59	CD59 molecule, complement regulatory protein [Source:HGNC Symbol;Acc:1689]	11	protein_coding
ENSG00000102738	Up-at-prePB	prePB	1	2.85	0.08			MRPS31	mitochondrial ribosomal protein S31 [Source:HGNC Symbol;Acc:16632]	13	protein_coding
ENSG00000172270	Up-at-prePB	prePB	1	2.85	-0.06			BSG	basigin (Ok blood group) [Source:HGNC Symbol;Acc:1116]	19	protein_coding
ENSG00000023697	Up-at-prePB	prePB	1	2.85	-0.1			DERA	deoxyribose-phosphate aldolase (putative) [Source:HGNC Symbol;Acc:24269]	12	protein_coding
ENSG00000111816	Up-at-prePB	prePB	1	2.84	-0.08			FRK	fyn-related kinase [Source:HGNC Symbol;Acc:3955]	6	protein_coding
ENSG00000172840	Up-at-prePB	prePB	1	2.84	-0.27			PDP2	pyruvate dehyrogenase phosphatase catalytic subunit 2 [Source:HGNC Symbol;Acc:30263]	16	protein_coding
ENSG00000105612	Up-at-prePB	prePB	1	2.84	-0.28			DNASE2	deoxyribonuclease II, lysosomal [Source:HGNC Symbol;Acc:2960]	19	protein_coding
ENSG00000068079	Up-at-prePB	prePB	1	2.83	0.05			IFI35	interferon-induced protein 35 [Source:HGNC Symbol;Acc:5399]	17	protein_coding
ENSG00000128268	Up-at-prePB	prePB	1	2.83	-0.03			MGAT3	mannosyl (beta-1,4-)-glycoprotein beta-1,4-N-acetylglucosaminyltransferase [Source:HGNC Symbol;Acc:7046]	22	protein_coding
ENSG00000182118	Up-at-prePB	prePB	1	2.83	-0.23			FAM89A	family with sequence similarity 89, member A [Source:HGNC Symbol;Acc:25057]	1	protein_coding
ENSG00000240065	Up-at-prePB	prePB	1	2.83	-0.36			PSMB9	proteasome (prosome, macropain) subunit, beta type, 9 [Source:HGNC Symbol;Acc:9546]	6	protein_coding
ENSG00000225698	Up-at-prePB	prePB	1	2.82	0.51			IGHV3-72	immunoglobulin heavy variable 3-72 [Source:HGNC Symbol;Acc:5622]	14	IG_V_gene
ENSG00000239862	Up-at-prePB	prePB	1	2.82	0.97			IGKV1-37	immunoglobulin kappa variable 1-37 (non-functional) [Source:HGNC Symbol;Acc:5739]	2	IG_V_gene
ENSG00000185880	Up-at-prePB	prePB	1	2.82	0.5			TRIM69	tripartite motif containing 69 [Source:HGNC Symbol;Acc:17857]	15	protein_coding
ENSG00000124641	Up-at-prePB	prePB	1	2.82	-0.27			MED20	mediator complex subunit 20 [Source:HGNC Symbol;Acc:16840]	6	protein_coding
ENSG00000166598	Up-at-prePB	prePB	1	2.81	-0.44			HSP90B1	heat shock protein 90kDa beta (Grp94), member 1 [Source:HGNC Symbol;Acc:12028]	12	protein_coding
ENSG00000087077	Up-at-prePB	prePB	1	2.81	-0.44			TRIP6	thyroid hormone receptor interactor 6 [Source:HGNC Symbol;Acc:12311]	7	protein_coding
ENSG00000253631	Up-at-prePB	prePB	1	2.8	0.07			IGLV7-35	immunoglobulin lambda variable 7-35 (pseudogene) [Source:HGNC Symbol;Acc:5928]	22	IG_V_pseudogene
ENSG00000112812	Up-at-prePB	prePB	1	2.8	0.27			PRSS16	protease, serine, 16 (thymus) [Source:HGNC Symbol;Acc:9480]	6	protein_coding
ENSG00000151689	Up-at-prePB	prePB	1	2.8	-0.05			INPP1	inositol polyphosphate-1-phosphatase [Source:HGNC Symbol;Acc:6071]	2	protein_coding
ENSG00000215256	Up-at-prePB	prePB	1	2.8	-0.32			DHRS4-AS1	DHRS4 antisense RNA 1 [Source:HGNC Symbol;Acc:23175]	14	processed_transcript
ENSG00000171488	Up-at-prePB	prePB	1	2.8	-0.41			LRRC8C	leucine rich repeat containing 8 family, member C [Source:HGNC Symbol;Acc:25075]	1	protein_coding
ENSG00000171840	Up-at-prePB	prePB	1	2.8	-0.47			NINJ2	ninjurin 2 [Source:HGNC Symbol;Acc:7825]	12	protein_coding
ENSG00000150961	Up-at-prePB	prePB	1	2.79	-0.33			SEC24D	SEC24 family member D [Source:HGNC Symbol;Acc:10706]	4	protein_coding
ENSG00000162877	Up-at-prePB	prePB	1	2.78	0.06			PM20D1	peptidase M20 domain containing 1 [Source:HGNC Symbol;Acc:26518]	1	protein_coding
ENSG00000138459	Up-at-prePB	prePB	1	2.78	-0.08			SLC35A5	solute carrier family 35, member A5 [Source:HGNC Symbol;Acc:20792]	3	protein_coding
ENSG00000106049	Up-at-prePB	prePB	1	2.78	-0.01			HIBADH	3-hydroxyisobutyrate dehydrogenase [Source:HGNC Symbol;Acc:4907]	7	protein_coding
ENSG00000164975	Up-at-prePB	prePB	1	2.78	-0.12			SNAPC3	small nuclear RNA activating complex, polypeptide 3, 50kDa [Source:HGNC Symbol;Acc:11136]	9	protein_coding
ENSG00000204315	Up-at-prePB	prePB	1	2.78	-0.27			FKBPL	FK506 binding protein like [Source:HGNC Symbol;Acc:13949]	6	protein_coding
ENSG00000163293	Up-at-prePB	prePB	1	2.77	0.31			NIPAL1	NIPA-like domain containing 1 [Source:HGNC Symbol;Acc:27194]	4	protein_coding
ENSG00000140545	Up-at-prePB	prePB	1	2.77	-0.45			MFGE8	milk fat globule-EGF factor 8 protein [Source:HGNC Symbol;Acc:7036]	15	protein_coding
ENSG00000026751	Up-at-prePB	prePB	1	2.76	0.38			SLAMF7	SLAM family member 7 [Source:HGNC Symbol;Acc:21394]	1	protein_coding
ENSG00000134297	Up-at-prePB	prePB	1	2.76	0.17			PLEKHA8P1	pleckstrin homology domain containing, family A member 8 pseudogene 1 [Source:HGNC Symbol;Acc:30222]	12	pseudogene
ENSG00000253818	Up-at-prePB	prePB	1	2.75	0.67			IGLV1-41	immunoglobulin lambda variable 1-41 (pseudogene) [Source:HGNC Symbol;Acc:5878]	22	IG_V_pseudogene
ENSG00000260065	Up-at-prePB	prePB	1	2.75	0.56					22	lincRNA
ENSG00000134285	Up-at-prePB	prePB	1	2.75	-0.04			FKBP11	FK506 binding protein 11, 19 kDa [Source:HGNC Symbol;Acc:18624]	12	protein_coding
ENSG00000111885	Up-at-prePB	prePB	1	2.75	-0.15			MAN1A1	mannosidase, alpha, class 1A, member 1 [Source:HGNC Symbol;Acc:6821]	6	protein_coding
ENSG00000123739	Up-at-prePB	prePB	1	2.75	-0.19			PLA2G12A	phospholipase A2, group XIIA [Source:HGNC Symbol;Acc:18554]	4	protein_coding
ENSG00000143575	Up-at-prePB	prePB	1	2.75	-0.41			HAX1	HCLS1 associated protein X-1 [Source:HGNC Symbol;Acc:16915]	1	protein_coding
ENSG00000167700	Up-at-prePB	prePB	1	2.74	0.01			MFSD3	major facilitator superfamily domain containing 3 [Source:HGNC Symbol;Acc:25157]	8	protein_coding
ENSG00000153485	Up-at-prePB	prePB	1	2.74	-0.05			TMEM251	transmembrane protein 251 [Source:HGNC Symbol;Acc:20218]	14	protein_coding
ENSG00000093144	Up-at-prePB	prePB	1	2.74	-0.13			ECHDC1	enoyl CoA hydratase domain containing 1 [Source:HGNC Symbol;Acc:21489]	6	protein_coding
ENSG00000136240	Up-at-prePB	prePB	1	2.73	-0.39			KDELR2	KDEL (Lys-Asp-Glu-Leu) endoplasmic reticulum protein retention receptor 2 [Source:HGNC Symbol;Acc:6305]	7	protein_coding
ENSG00000005243	Up-at-prePB	prePB	1	2.73	-0.33			COPZ2	coatomer protein complex, subunit zeta 2 [Source:HGNC Symbol;Acc:19356]	17	protein_coding
ENSG00000131849	Up-at-prePB	prePB	1	2.73	-0.07	YES		ZNF132	zinc finger protein 132 [Source:HGNC Symbol;Acc:12916]	19	protein_coding
ENSG00000162836	Up-at-prePB	prePB	1	2.73	-0.14			ACP6	acid phosphatase 6, lysophosphatidic [Source:HGNC Symbol;Acc:29609]	1	protein_coding
ENSG00000188493	Up-at-prePB	prePB	1	2.73	-0.17			C19orf54	chromosome 19 open reading frame 54 [Source:HGNC Symbol;Acc:24758]	19	protein_coding
ENSG00000143252	Up-at-prePB	prePB	1	2.73	-0.44			SDHC	succinate dehydrogenase complex, subunit C, integral membrane protein, 15kDa [Source:HGNC Symbol;Acc:10682]	1	protein_coding
ENSG00000163159	Up-at-prePB	prePB	1	2.73	-0.3			VPS72	vacuolar protein sorting 72 homolog (S. cerevisiae) [Source:HGNC Symbol;Acc:11644]	1	protein_coding
ENSG00000124772	Up-at-prePB	prePB	1	2.72	-0.06			CPNE5	copine V [Source:HGNC Symbol;Acc:2318]	6	protein_coding
ENSG00000175873	Up-at-prePB	prePB	1	2.72	0.24					7	lincRNA
ENSG00000167077	Up-at-prePB	prePB	1	2.72	-0.47			MEI1	meiosis inhibitor 1 [Source:HGNC Symbol;Acc:28613]	22	protein_coding
ENSG00000177674	Up-at-prePB	prePB	1	2.72	0.03			AGTRAP	angiotensin II receptor-associated protein [Source:HGNC Symbol;Acc:13539]	1	protein_coding
ENSG00000109775	Up-at-prePB	prePB	1	2.72	0			UFSP2	UFM1-specific peptidase 2 [Source:HGNC Symbol;Acc:25640]	4	protein_coding
ENSG00000154723	Up-at-prePB	prePB	1	2.72	-0.46			ATP5J	ATP synthase, H+ transporting, mitochondrial Fo complex, subunit F6 [Source:HGNC Symbol;Acc:847]	21	protein_coding
ENSG00000151552	Up-at-prePB	prePB	1	2.71	0			QDPR	quinoid dihydropteridine reductase [Source:HGNC Symbol;Acc:9752]	4	protein_coding
ENSG00000110002	Up-at-prePB	prePB	1	2.7	0.03			VWA5A	von Willebrand factor A domain containing 5A [Source:HGNC Symbol;Acc:6658]	11	protein_coding
ENSG00000010165	Up-at-prePB	prePB	1	2.7	-0.16			METTL13	methyltransferase like 13 [Source:HGNC Symbol;Acc:24248]	1	protein_coding
ENSG00000167674	Up-at-prePB	prePB	1	2.7	-0.36				Hepatoma-derived growth factor-related protein 2 [Source:UniProtKB/Swiss-Prot;Acc:Q7Z4V5]	19	protein_coding
ENSG00000164187	Up-at-prePB	prePB	1	2.69	0.01			LMBRD2	LMBR1 domain containing 2 [Source:HGNC Symbol;Acc:25287]	5	protein_coding
ENSG00000100368	Up-at-prePB	prePB	1	2.69	-0.34			CSF2RB	colony stimulating factor 2 receptor, beta, low-affinity (granulocyte-macrophage) [Source:HGNC Symbol;Acc:2436]	22	protein_coding
ENSG00000094914	Up-at-prePB	prePB	1	2.69	0.07			AAAS	achalasia, adrenocortical insufficiency, alacrimia [Source:HGNC Symbol;Acc:13666]	12	protein_coding
ENSG00000170917	Up-at-prePB	prePB	1	2.69	-0.43			NUDT6	nudix (nucleoside diphosphate linked moiety X)-type motif 6 [Source:HGNC Symbol;Acc:8053]	4	protein_coding
ENSG00000159176	Up-at-prePB	prePB	1	2.69	-0.14			CSRP1	cysteine and glycine-rich protein 1 [Source:HGNC Symbol;Acc:2469]	1	protein_coding
ENSG00000169683	Up-at-prePB	prePB	1	2.69	-0.28			LRRC45	leucine rich repeat containing 45 [Source:HGNC Symbol;Acc:28302]	17	protein_coding
ENSG00000161542	Up-at-prePB	prePB	1	2.69	-0.27			PRPSAP1	phosphoribosyl pyrophosphate synthetase-associated protein 1 [Source:HGNC Symbol;Acc:9466]	17	protein_coding
ENSG00000197965	Up-at-prePB	prePB	1	2.68	0.21			MPZL1	myelin protein zero-like 1 [Source:HGNC Symbol;Acc:7226]	1	protein_coding
ENSG00000225411	Up-at-prePB	prePB	1	2.67	0.27					9	lincRNA
ENSG00000197157	Up-at-prePB	prePB	1	2.67	-0.3			SND1	staphylococcal nuclease and tudor domain containing 1 [Source:HGNC Symbol;Acc:30646]	7	protein_coding
ENSG00000100911	Up-at-prePB	prePB	1	2.66	-0.06			PSME2	proteasome (prosome, macropain) activator subunit 2 (PA28 beta) [Source:HGNC Symbol;Acc:9569]	14	protein_coding
ENSG00000138175	Up-at-prePB	prePB	1	2.66	-0.36			ARL3	ADP-ribosylation factor-like 3 [Source:HGNC Symbol;Acc:694]	10	protein_coding
ENSG00000180573	Up-at-prePB	prePB	1	2.65	-0.25			HIST1H2AC	histone cluster 1, H2ac [Source:HGNC Symbol;Acc:4733]	6	protein_coding
ENSG00000167272	Up-at-prePB	prePB	1	2.65	-0.09			POP5	processing of precursor 5, ribonuclease P/MRP subunit (S. cerevisiae) [Source:HGNC Symbol;Acc:17689]	12	protein_coding
ENSG00000231584	Up-at-prePB	prePB	1	2.65	-0.19			FAHD2CP	fumarylacetoacetate hydrolase domain containing 2C, pseudogene [Source:HGNC Symbol;Acc:44135]	2	pseudogene
ENSG00000172171	Up-at-prePB	prePB	1	2.65	-0.37			TEFM	transcription elongation factor, mitochondrial [Source:HGNC Symbol;Acc:26223]	17	protein_coding
ENSG00000083123	Up-at-prePB	prePB	1	2.65	-0.27			BCKDHB	branched chain keto acid dehydrogenase E1, beta polypeptide [Source:HGNC Symbol;Acc:987]	6	protein_coding
ENSG00000171421	Up-at-prePB	prePB	1	2.65	-0.48			MRPL36	mitochondrial ribosomal protein L36 [Source:HGNC Symbol;Acc:14490]	5	protein_coding
ENSG00000136514	Up-at-prePB	prePB	1	2.64	0.91			RTP4	receptor (chemosensory) transporter protein 4 [Source:HGNC Symbol;Acc:23992]	3	protein_coding
ENSG00000122188	Up-at-prePB	prePB	1	2.64	0.37			LAX1	lymphocyte transmembrane adaptor 1 [Source:HGNC Symbol;Acc:26005]	1	protein_coding
ENSG00000128000	Up-at-prePB	prePB	1	2.64	0.57			ZNF780B	zinc finger protein 780B [Source:HGNC Symbol;Acc:33109]	19	protein_coding
ENSG00000113552	Up-at-prePB	prePB	1	2.64	-0.06			GNPDA1	glucosamine-6-phosphate deaminase 1 [Source:HGNC Symbol;Acc:4417]	5	protein_coding
ENSG00000089063	Up-at-prePB	prePB	1	2.64	-0.18			TMEM230	transmembrane protein 230 [Source:HGNC Symbol;Acc:15876]	20	protein_coding
ENSG00000151116	Up-at-prePB	prePB	1	2.64	-0.05			UEVLD	UEV and lactate/malate dehyrogenase domains [Source:HGNC Symbol;Acc:30866]	11	protein_coding
ENSG00000037757	Up-at-prePB	prePB	1	2.64	-0.27			MRI1	methylthioribose-1-phosphate isomerase 1 [Source:HGNC Symbol;Acc:28469]	19	protein_coding
ENSG00000157637	Up-at-prePB	prePB	1	2.63	-0.08			SLC38A10	solute carrier family 38, member 10 [Source:HGNC Symbol;Acc:28237]	17	protein_coding
ENSG00000105497	Up-at-prePB	prePB	1	2.63	0.08	YES		ZNF175	zinc finger protein 175 [Source:HGNC Symbol;Acc:12964]	19	protein_coding
ENSG00000223891	Up-at-prePB	prePB	1	2.63	-0.29			OSER1-AS1	OSER1 antisense RNA 1 (head to head) [Source:HGNC Symbol;Acc:48585]	20	lincRNA
ENSG00000238113	Up-at-prePB	prePB	1	2.63	0.23					9	lincRNA
ENSG00000214455	Up-at-prePB	prePB	1	2.63	-0.12			RCN1P2	reticulocalbin 1, EF-hand calcium binding domain pseudogene 2 [Source:HGNC Symbol;Acc:39204]	13	pseudogene
ENSG00000122729	Up-at-prePB	prePB	1	2.63	-0.17			ACO1	aconitase 1, soluble [Source:HGNC Symbol;Acc:117]	9	protein_coding
ENSG00000169764	Up-at-prePB	prePB	1	2.63	-0.3			UGP2	UDP-glucose pyrophosphorylase 2 [Source:HGNC Symbol;Acc:12527]	2	protein_coding
ENSG00000120265	Up-at-prePB	prePB	1	2.63	-0.46			PCMT1	protein-L-isoaspartate (D-aspartate) O-methyltransferase [Source:HGNC Symbol;Acc:8728]	6	protein_coding
ENSG00000099958	Up-at-prePB	prePB	1	2.62	-0.1			DERL3	derlin 3 [Source:HGNC Symbol;Acc:14236]	22	protein_coding
ENSG00000171105	Up-at-prePB	prePB	1	2.62	0.04			INSR	insulin receptor [Source:HGNC Symbol;Acc:6091]	19	protein_coding
ENSG00000174851	Up-at-prePB	prePB	1	2.62	-0.41			YIF1A	Yip1 interacting factor homolog A (S. cerevisiae) [Source:HGNC Symbol;Acc:16688]	11	protein_coding
ENSG00000234289	Up-at-prePB	prePB	1	2.61	-0.03			H2BFS	H2B histone family, member S (pseudogene) [Source:HGNC Symbol;Acc:4762]	21	pseudogene
ENSG00000259205	Up-at-prePB	prePB	1	2.61	-0.07			PRKXP1	protein kinase, X-linked, pseudogene 1 [Source:HGNC Symbol;Acc:9442]	15	pseudogene
ENSG00000057019	Up-at-prePB	prePB	1	2.61	-0.13			DCBLD2	discoidin, CUB and LCCL domain containing 2 [Source:HGNC Symbol;Acc:24627]	3	protein_coding
ENSG00000167397	Up-at-prePB	prePB	1	2.61	-0.01			VKORC1	vitamin K epoxide reductase complex, subunit 1 [Source:HGNC Symbol;Acc:23663]	16	protein_coding
ENSG00000163870	Up-at-prePB	prePB	1	2.61	-0.16			TPRA1	transmembrane protein, adipocyte asscociated 1 [Source:HGNC Symbol;Acc:30413]	3	protein_coding
ENSG00000117305	Up-at-prePB	prePB	1	2.61	-0.29			HMGCL	3-hydroxymethyl-3-methylglutaryl-CoA lyase [Source:HGNC Symbol;Acc:5005]	1	protein_coding
ENSG00000106415	Up-at-prePB	prePB	1	2.6	0.09			GLCCI1	glucocorticoid induced transcript 1 [Source:HGNC Symbol;Acc:18713]	7	protein_coding
ENSG00000123095	Up-at-prePB	prePB	1	2.6	0.19	YES		BHLHE41	basic helix-loop-helix family, member e41 [Source:HGNC Symbol;Acc:16617]	12	protein_coding
ENSG00000128335	Up-at-prePB	prePB	1	2.6	0.29			APOL2	apolipoprotein L, 2 [Source:HGNC Symbol;Acc:619]	22	protein_coding
ENSG00000068784	Up-at-prePB	prePB	1	2.6	-0.17			SRBD1	S1 RNA binding domain 1 [Source:HGNC Symbol;Acc:25521]	2	protein_coding
ENSG00000106397	Up-at-prePB	prePB	1	2.6	-0.42			PLOD3	procollagen-lysine, 2-oxoglutarate 5-dioxygenase 3 [Source:HGNC Symbol;Acc:9083]	7	protein_coding
ENSG00000187118	Up-at-prePB	prePB	1	2.6	-0.17			CMC1	C-x(9)-C motif containing 1 [Source:HGNC Symbol;Acc:28783]	3	protein_coding
ENSG00000138382	Up-at-prePB	prePB	1	2.6	-0.33			METTL5	methyltransferase like 5 [Source:HGNC Symbol;Acc:25006]	2	protein_coding
ENSG00000198018	Up-at-prePB	prePB	1	2.59	-0.32			ENTPD7	ectonucleoside triphosphate diphosphohydrolase 7 [Source:HGNC Symbol;Acc:19745]	10	protein_coding
ENSG00000161920	Up-at-prePB	prePB	1	2.59	-0.23			MED11	mediator complex subunit 11 [Source:HGNC Symbol;Acc:32687]	17	protein_coding
ENSG00000143409	Up-at-prePB	prePB	1	2.58	0.37			FAM63A	family with sequence similarity 63, member A [Source:HGNC Symbol;Acc:25648]	1	protein_coding
ENSG00000132623	Up-at-prePB	prePB	1	2.58	-0.35			ANKEF1	ankyrin repeat and EF-hand domain containing 1 [Source:HGNC Symbol;Acc:15803]	20	protein_coding
ENSG00000100804	Up-at-prePB	prePB	1	2.58	-0.2			PSMB5	proteasome (prosome, macropain) subunit, beta type, 5 [Source:HGNC Symbol;Acc:9542]	14	protein_coding
ENSG00000137364	Up-at-prePB	prePB	1	2.58	-0.25			TPMT	thiopurine S-methyltransferase [Source:HGNC Symbol;Acc:12014]	6	protein_coding
ENSG00000184208	Up-at-prePB	prePB	1	2.57	-0.21			C22orf46	chromosome 22 open reading frame 46 [Source:HGNC Symbol;Acc:26294]	22	protein_coding
ENSG00000174021	Up-at-prePB	prePB	1	2.57	-0.45			GNG5	guanine nucleotide binding protein (G protein), gamma 5 [Source:HGNC Symbol;Acc:4408]	1	protein_coding
ENSG00000118894	Up-at-prePB	prePB	1	2.57	-0.37			FAM86A	family with sequence similarity 86, member A [Source:HGNC Symbol;Acc:32221]	16	protein_coding
ENSG00000231312	Up-at-prePB	prePB	1	2.56	0.41					2	antisense
ENSG00000111269	Up-at-prePB	prePB	1	2.56	0.28	YES		CREBL2	cAMP responsive element binding protein-like 2 [Source:HGNC Symbol;Acc:2350]	12	protein_coding
ENSG00000225210	Up-at-prePB	prePB	1	2.56	0.2					14	lincRNA
ENSG00000244509	Up-at-prePB	prePB	1	2.56	-0.15			APOBEC3C	apolipoprotein B mRNA editing enzyme, catalytic polypeptide-like 3C [Source:HGNC Symbol;Acc:17353]	22	protein_coding
ENSG00000159596	Up-at-prePB	prePB	1	2.56	-0.24			TMEM69	transmembrane protein 69 [Source:HGNC Symbol;Acc:28035]	1	protein_coding
ENSG00000088451	Up-at-prePB	prePB	1	2.56	-0.34			TGDS	TDP-glucose 4,6-dehydratase [Source:HGNC Symbol;Acc:20324]	13	protein_coding
ENSG00000185088	Up-at-prePB	prePB	1	2.55	0.04			RPS27L	ribosomal protein S27-like [Source:HGNC Symbol;Acc:18476]	15	protein_coding
ENSG00000113638	Up-at-prePB	prePB	1	2.55	-0.47			TTC33	tetratricopeptide repeat domain 33 [Source:HGNC Symbol;Acc:29959]	5	protein_coding
ENSG00000254326	Up-at-prePB	prePB	1	2.54	0.45			IGHV7-27	immunoglobulin heavy variable 7-27 (pseudogene) [Source:HGNC Symbol;Acc:5663]	14	IG_V_pseudogene
ENSG00000119777	Up-at-prePB	prePB	1	2.54	-0.1			TMEM214	transmembrane protein 214 [Source:HGNC Symbol;Acc:25983]	2	protein_coding
ENSG00000130997	Up-at-prePB	prePB	1	2.54	-0.08			POLN	polymerase (DNA directed) nu [Source:HGNC Symbol;Acc:18870]	4	protein_coding
ENSG00000103051	Up-at-prePB	prePB	1	2.54	0.01			COG4	component of oligomeric golgi complex 4 [Source:HGNC Symbol;Acc:18620]	16	protein_coding
ENSG00000176087	Up-at-prePB	prePB	1	2.54	0			SLC35A4	solute carrier family 35, member A4 [Source:HGNC Symbol;Acc:20753]	5	protein_coding
ENSG00000230487	Up-at-prePB	prePB	1	2.54	0.02			PSMG3-AS1	PSMG3 antisense RNA 1 (head to head) [Source:HGNC Symbol;Acc:22230]	7	lincRNA
ENSG00000140395	Up-at-prePB	prePB	1	2.54	-0.41			WDR61	WD repeat domain 61 [Source:HGNC Symbol;Acc:30300]	15	protein_coding
ENSG00000171204	Up-at-prePB	prePB	1	2.54	-0.36			TMEM126B	transmembrane protein 126B [Source:HGNC Symbol;Acc:30883]	11	protein_coding
ENSG00000240875	Up-at-prePB	prePB	1	2.53	0.18			LINC00886	long intergenic non-protein coding RNA 886 [Source:HGNC Symbol;Acc:48572]	3	lincRNA
ENSG00000085644	Up-at-prePB	prePB	1	2.52	-0.15	YES		ZNF213	zinc finger protein 213 [Source:HGNC Symbol;Acc:13005]	16	protein_coding
ENSG00000247271	Up-at-prePB	prePB	1	2.51	0.63			ZBED5-AS1	ZBED5 antisense RNA 1 [Source:HGNC Symbol;Acc:48646]	11	antisense
ENSG00000206417	Up-at-prePB	prePB	1	2.51	-0.34			H1FX-AS1	H1FX antisense RNA 1 [Source:HGNC Symbol;Acc:27953]	3	antisense
ENSG00000112473	Up-at-prePB	prePB	1	2.51	-0.37			SLC39A7	solute carrier family 39 (zinc transporter), member 7 [Source:HGNC Symbol;Acc:4927]	6	protein_coding
ENSG00000110931	Up-at-prePB	prePB	1	2.51	-0.2			CAMKK2	calcium/calmodulin-dependent protein kinase kinase 2, beta [Source:HGNC Symbol;Acc:1470]	12	protein_coding
ENSG00000110074	Up-at-prePB	prePB	1	2.51	-0.28			FOXRED1	FAD-dependent oxidoreductase domain containing 1 [Source:HGNC Symbol;Acc:26927]	11	protein_coding
ENSG00000130052	Up-at-prePB	prePB	1	2.5	-0.48			STARD8	StAR-related lipid transfer (START) domain containing 8 [Source:HGNC Symbol;Acc:19161]	X	protein_coding
ENSG00000136636	Up-at-prePB	prePB	1	2.5	0.01			KCTD3	potassium channel tetramerization domain containing 3 [Source:HGNC Symbol;Acc:21305]	1	protein_coding
ENSG00000104983	Up-at-prePB	prePB	1	2.5	-0.06			CCDC61	coiled-coil domain containing 61 [Source:HGNC Symbol;Acc:33629]	19	protein_coding
ENSG00000158411	Up-at-prePB	prePB	1	2.5	-0.46			MITD1	MIT, microtubule interacting and transport, domain containing 1 [Source:HGNC Symbol;Acc:25207]	2	protein_coding
ENSG00000136485	Up-at-prePB	prePB	1	2.5	-0.26			DCAF7	DDB1 and CUL4 associated factor 7 [Source:HGNC Symbol;Acc:30915]	17	protein_coding
ENSG00000053371	Up-at-prePB	prePB	1	2.5	-0.35			AKR7A2	aldo-keto reductase family 7, member A2 (aflatoxin aldehyde reductase) [Source:HGNC Symbol;Acc:389]	1	protein_coding
ENSG00000197142	Up-at-prePB	prePB	1	2.5	-0.47			ACSL5	acyl-CoA synthetase long-chain family member 5 [Source:HGNC Symbol;Acc:16526]	10	protein_coding
ENSG00000197903	Up-at-prePB	prePB	1	2.49	0.16			HIST1H2BK	histone cluster 1, H2bk [Source:HGNC Symbol;Acc:13954]	6	protein_coding
ENSG00000169359	Up-at-prePB	prePB	1	2.49	-0.03			SLC33A1	solute carrier family 33 (acetyl-CoA transporter), member 1 [Source:HGNC Symbol;Acc:95]	3	protein_coding
ENSG00000214160	Up-at-prePB	prePB	1	2.49	-0.38			ALG3	ALG3, alpha-1,3- mannosyltransferase [Source:HGNC Symbol;Acc:23056]	3	protein_coding
ENSG00000205643	Up-at-prePB	prePB	1	2.49	-0.19			CDPF1	cysteine-rich, DPF motif domain containing 1 [Source:HGNC Symbol;Acc:33710]	22	protein_coding
ENSG00000138375	Up-at-prePB	prePB	1	2.49	-0.27			SMARCAL1	SWI/SNF related, matrix associated, actin dependent regulator of chromatin, subfamily a-like 1 [Source:HGNC Symbol;Acc:11102]	2	protein_coding
ENSG00000237172	Up-at-prePB	prePB	1	2.48	0.77			B3GNT9	UDP-GlcNAc:betaGal beta-1,3-N-acetylglucosaminyltransferase 9 [Source:HGNC Symbol;Acc:28714]	16	protein_coding
ENSG00000211917	Up-at-prePB	prePB	1	2.48	0.07			IGHD3-16	immunoglobulin heavy diversity 3-16 [Source:HGNC Symbol;Acc:5496]	14	IG_D_gene
ENSG00000113621	Up-at-prePB	prePB	1	2.48	-0.31			TXNDC15	thioredoxin domain containing 15 [Source:HGNC Symbol;Acc:20652]	5	protein_coding
ENSG00000225697	Up-at-prePB	prePB	1	2.48	0.04			SLC26A6	solute carrier family 26 (anion exchanger), member 6 [Source:HGNC Symbol;Acc:14472]	3	protein_coding
ENSG00000123472	Up-at-prePB	prePB	1	2.48	-0.14			ATPAF1	ATP synthase mitochondrial F1 complex assembly factor 1 [Source:HGNC Symbol;Acc:18803]	1	protein_coding
ENSG00000178202	Up-at-prePB	prePB	1	2.48	0.07			KDELC2	KDEL (Lys-Asp-Glu-Leu) containing 2 [Source:HGNC Symbol;Acc:28496]	11	protein_coding
ENSG00000103356	Up-at-prePB	prePB	1	2.48	0.04			EARS2	glutamyl-tRNA synthetase 2, mitochondrial [Source:HGNC Symbol;Acc:29419]	16	protein_coding
ENSG00000105953	Up-at-prePB	prePB	1	2.48	-0.39			OGDH	oxoglutarate (alpha-ketoglutarate) dehydrogenase (lipoamide) [Source:HGNC Symbol;Acc:8124]	7	protein_coding
ENSG00000120333	Up-at-prePB	prePB	1	2.47	-0.45			MRPS14	mitochondrial ribosomal protein S14 [Source:HGNC Symbol;Acc:14049]	1	protein_coding
ENSG00000165934	Up-at-prePB	prePB	1	2.47	-0.13			CPSF2	cleavage and polyadenylation specific factor 2, 100kDa [Source:HGNC Symbol;Acc:2325]	14	protein_coding
ENSG00000127585	Up-at-prePB	prePB	1	2.47	-0.19			FBXL16	F-box and leucine-rich repeat protein 16 [Source:HGNC Symbol;Acc:14150]	16	protein_coding
ENSG00000129255	Up-at-prePB	prePB	1	2.47	-0.24			MPDU1	mannose-P-dolichol utilization defect 1 [Source:HGNC Symbol;Acc:7207]	17	protein_coding
ENSG00000003056	Up-at-prePB	prePB	1	2.47	-0.38			M6PR	mannose-6-phosphate receptor (cation dependent) [Source:HGNC Symbol;Acc:6752]	12	protein_coding
ENSG00000134996	Up-at-prePB	prePB	1	2.47	-0.46			OSTF1	osteoclast stimulating factor 1 [Source:HGNC Symbol;Acc:8510]	9	protein_coding
ENSG00000162961	Up-at-prePB	prePB	1	2.47	-0.42			DPY30	dpy-30 homolog (C. elegans) [Source:HGNC Symbol;Acc:24590]	2	protein_coding
ENSG00000175854	Up-at-prePB	prePB	1	2.47	-0.48			SWI5	SWI5 recombination repair homolog (yeast) [Source:HGNC Symbol;Acc:31412]	9	protein_coding
ENSG00000254709	Up-at-prePB	prePB	1	2.46	0.33			IGLL5	immunoglobulin lambda-like polypeptide 5 [Source:HGNC Symbol;Acc:38476]	22	protein_coding
ENSG00000139531	Up-at-prePB	prePB	1	2.46	0.14			SUOX	sulfite oxidase [Source:HGNC Symbol;Acc:11460]	12	protein_coding
ENSG00000115042	Up-at-prePB	prePB	1	2.46	-0.35			FAHD2A	fumarylacetoacetate hydrolase domain containing 2A [Source:HGNC Symbol;Acc:24252]	2	protein_coding
ENSG00000172586	Up-at-prePB	prePB	1	2.46	-0.24			CHCHD1	coiled-coil-helix-coiled-coil-helix domain containing 1 [Source:HGNC Symbol;Acc:23518]	10	protein_coding
ENSG00000100442	Up-at-prePB	prePB	1	2.46	-0.48			FKBP3	FK506 binding protein 3, 25kDa [Source:HGNC Symbol;Acc:3719]	14	protein_coding
ENSG00000118705	Up-at-prePB	prePB	1	2.45	-0.26			RPN2	ribophorin II [Source:HGNC Symbol;Acc:10382]	20	protein_coding
ENSG00000172728	Up-at-prePB	prePB	1	2.45	0.32			FUT10	fucosyltransferase 10 (alpha (1,3) fucosyltransferase) [Source:HGNC Symbol;Acc:19234]	8	protein_coding
ENSG00000162694	Up-at-prePB	prePB	1	2.45	-0.02			EXTL2	exostosin-like glycosyltransferase 2 [Source:HGNC Symbol;Acc:3516]	1	protein_coding
ENSG00000152683	Up-at-prePB	prePB	1	2.45	-0.15			SLC30A6	solute carrier family 30 (zinc transporter), member 6 [Source:HGNC Symbol;Acc:19305]	2	protein_coding
ENSG00000254901	Up-at-prePB	prePB	1	2.45	0.03			MEF2BNB	MEF2B neighbor [Source:HGNC Symbol;Acc:37247]	19	protein_coding
ENSG00000151729	Up-at-prePB	prePB	1	2.45	-0.27			SLC25A4	solute carrier family 25 (mitochondrial carrier; adenine nucleotide translocator), member 4 [Source:HGNC Symbol;Acc:10990]	4	protein_coding
ENSG00000037897	Up-at-prePB	prePB	1	2.45	-0.12			METTL1	methyltransferase like 1 [Source:HGNC Symbol;Acc:7030]	12	protein_coding
ENSG00000129484	Up-at-prePB	prePB	1	2.45	-0.04			PARP2	poly (ADP-ribose) polymerase 2 [Source:HGNC Symbol;Acc:272]	14	protein_coding
ENSG00000130150	Up-at-prePB	prePB	1	2.45	-0.12			MOSPD2	motile sperm domain containing 2 [Source:HGNC Symbol;Acc:28381]	X	protein_coding
ENSG00000159352	Up-at-prePB	prePB	1	2.45	-0.36			PSMD4	proteasome (prosome, macropain) 26S subunit, non-ATPase, 4 [Source:HGNC Symbol;Acc:9561]	1	protein_coding
ENSG00000165417	Up-at-prePB	prePB	1	2.44	0.02			GTF2A1	general transcription factor IIA, 1, 19/37kDa [Source:HGNC Symbol;Acc:4646]	14	protein_coding
ENSG00000186470	Up-at-prePB	prePB	1	2.44	0			BTN3A2	butyrophilin, subfamily 3, member A2 [Source:HGNC Symbol;Acc:1139]	6	protein_coding
ENSG00000074695	Up-at-prePB	prePB	1	2.44	-0.41			LMAN1	lectin, mannose-binding, 1 [Source:HGNC Symbol;Acc:6631]	18	protein_coding
ENSG00000111254	Up-at-prePB	prePB	1	2.44	-0.02			AKAP3	A kinase (PRKA) anchor protein 3 [Source:HGNC Symbol;Acc:373]	12	protein_coding
ENSG00000084207	Up-at-prePB	prePB	1	2.44	-0.08			GSTP1	glutathione S-transferase pi 1 [Source:HGNC Symbol;Acc:4638]	11	protein_coding
ENSG00000110435	Up-at-prePB	prePB	1	2.44	-0.11			PDHX	pyruvate dehydrogenase complex, component X [Source:HGNC Symbol;Acc:21350]	11	protein_coding
ENSG00000005175	Up-at-prePB	prePB	1	2.44	-0.3			RPAP3	RNA polymerase II associated protein 3 [Source:HGNC Symbol;Acc:26151]	12	protein_coding
ENSG00000116663	Up-at-prePB	prePB	1	2.43	-0.04			FBXO6	F-box protein 6 [Source:HGNC Symbol;Acc:13585]	1	protein_coding
ENSG00000081177	Up-at-prePB	prePB	1	2.43	0.02			EXD2	exonuclease 3'-5' domain containing 2 [Source:HGNC Symbol;Acc:20217]	14	protein_coding
ENSG00000171067	Up-at-prePB	prePB	1	2.43	0.07			C11orf24	chromosome 11 open reading frame 24 [Source:HGNC Symbol;Acc:1174]	11	protein_coding
ENSG00000217555	Up-at-prePB	prePB	1	2.43	-0.46			CKLF	chemokine-like factor [Source:HGNC Symbol;Acc:13253]	16	protein_coding
ENSG00000100983	Up-at-prePB	prePB	1	2.43	-0.34			GSS	glutathione synthetase [Source:HGNC Symbol;Acc:4624]	20	protein_coding
ENSG00000272047	Up-at-prePB	prePB	1	2.43	-0.48			GTF2H5	general transcription factor IIH, polypeptide 5 [Source:HGNC Symbol;Acc:21157]	6	protein_coding
ENSG00000037042	Up-at-prePB	prePB	1	2.42	-0.17			TUBG2	tubulin, gamma 2 [Source:HGNC Symbol;Acc:12419]	17	protein_coding
ENSG00000178096	Up-at-prePB	prePB	1	2.42	-0.06			BOLA1	bolA family member 1 [Source:HGNC Symbol;Acc:24263]	1	protein_coding
ENSG00000167196	Up-at-prePB	prePB	1	2.42	-0.37			FBXO22	F-box protein 22 [Source:HGNC Symbol;Acc:13593]	15	protein_coding
ENSG00000168803	Up-at-prePB	prePB	1	2.42	-0.29			ADAL	adenosine deaminase-like [Source:HGNC Symbol;Acc:31853]	15	protein_coding
ENSG00000063176	Up-at-prePB	prePB	1	2.42	-0.37			SPHK2	sphingosine kinase 2 [Source:HGNC Symbol;Acc:18859]	19	protein_coding
ENSG00000197712	Up-at-prePB	prePB	1	2.41	0.73			FAM114A1	family with sequence similarity 114, member A1 [Source:HGNC Symbol;Acc:25087]	4	protein_coding
ENSG00000232698	Up-at-prePB	prePB	1	2.41	-0.14					21	lincRNA
ENSG00000143515	Up-at-prePB	prePB	1	2.41	-0.48			ATP8B2	ATPase, aminophospholipid transporter, class I, type 8B, member 2 [Source:HGNC Symbol;Acc:13534]	1	protein_coding
ENSG00000156990	Up-at-prePB	prePB	1	2.41	-0.25			RPUSD3	RNA pseudouridylate synthase domain containing 3 [Source:HGNC Symbol;Acc:28437]	3	protein_coding
ENSG00000136231	Up-at-prePB	prePB	1	2.41	-0.39			IGF2BP3	insulin-like growth factor 2 mRNA binding protein 3 [Source:HGNC Symbol;Acc:28868]	7	protein_coding
ENSG00000096996	Up-at-prePB	prePB	1	2.41	-0.4			IL12RB1	interleukin 12 receptor, beta 1 [Source:HGNC Symbol;Acc:5971]	19	protein_coding
ENSG00000123427	Up-at-prePB	prePB	1	2.4	0.58			METTL21B	methyltransferase like 21B [Source:HGNC Symbol;Acc:24936]	12	protein_coding
ENSG00000188313	Up-at-prePB	prePB	1	2.4	0.43			PLSCR1	phospholipid scramblase 1 [Source:HGNC Symbol;Acc:9092]	3	protein_coding
ENSG00000181789	Up-at-prePB	prePB	1	2.4	0			COPG1	coatomer protein complex, subunit gamma 1 [Source:HGNC Symbol;Acc:2236]	3	protein_coding
ENSG00000100554	Up-at-prePB	prePB	1	2.4	-0.19			ATP6V1D	ATPase, H+ transporting, lysosomal 34kDa, V1 subunit D [Source:HGNC Symbol;Acc:13527]	14	protein_coding
ENSG00000005844	Up-at-prePB	prePB	1	2.4	-0.23			ITGAL	integrin, alpha L (antigen CD11A (p180), lymphocyte function-associated antigen 1; alpha polypeptide) [Source:HGNC Symbol;Acc:6148]	16	protein_coding
ENSG00000113845	Up-at-prePB	prePB	1	2.4	-0.16			TIMMDC1	translocase of inner mitochondrial membrane domain containing 1 [Source:HGNC Symbol;Acc:1321]	3	protein_coding
ENSG00000170633	Up-at-prePB	prePB	1	2.4	-0.43			RNF34	ring finger protein 34, E3 ubiquitin protein ligase [Source:HGNC Symbol;Acc:17297]	12	protein_coding
ENSG00000162676	Up-at-prePB	prePB	1	2.39	0.05	YES		GFI1	growth factor independent 1 transcription repressor [Source:HGNC Symbol;Acc:4237]	1	protein_coding
ENSG00000115677	Up-at-prePB	prePB	1	2.39	-0.17			HDLBP	high density lipoprotein binding protein [Source:HGNC Symbol;Acc:4857]	2	protein_coding
ENSG00000182909	Up-at-prePB	prePB	1	2.39	-0.29			LENG9	leukocyte receptor cluster (LRC) member 9 [Source:HGNC Symbol;Acc:16306]	19	protein_coding
ENSG00000163606	Up-at-prePB	prePB	1	2.39	-0.4			CD200R1	CD200 receptor 1 [Source:HGNC Symbol;Acc:24235]	3	protein_coding
ENSG00000140950	Up-at-prePB	prePB	1	2.39	-0.17			TLDC1	TBC/LysM-associated domain containing 1 [Source:HGNC Symbol;Acc:29325]	16	protein_coding
ENSG00000172086	Up-at-prePB	prePB	1	2.38	-0.05			KRCC1	lysine-rich coiled-coil 1 [Source:HGNC Symbol;Acc:28039]	2	protein_coding
ENSG00000178397	Up-at-prePB	prePB	1	2.38	-0.17			FAM220A	family with sequence similarity 220, member A [Source:HGNC Symbol;Acc:22422]	7	protein_coding
ENSG00000165983	Up-at-prePB	prePB	1	2.38	-0.34			PTER	phosphotriesterase related [Source:HGNC Symbol;Acc:9590]	10	protein_coding
ENSG00000141552	Up-at-prePB	prePB	1	2.38	-0.21			ANAPC11	anaphase promoting complex subunit 11 [Source:HGNC Symbol;Acc:14452]	17	protein_coding
ENSG00000127838	Up-at-prePB	prePB	1	2.38	-0.26			PNKD	paroxysmal nonkinesigenic dyskinesia [Source:HGNC Symbol;Acc:9153]	2	protein_coding
ENSG00000140553	Up-at-prePB	prePB	1	2.38	-0.36			UNC45A	unc-45 homolog A (C. elegans) [Source:HGNC Symbol;Acc:30594]	15	protein_coding
ENSG00000254046	Up-at-prePB	prePB	1	2.37	0.49			IGHV1-17	immunoglobulin heavy variable 1-17 (pseudogene) [Source:HGNC Symbol;Acc:5548]	14	IG_V_pseudogene
ENSG00000095380	Up-at-prePB	prePB	1	2.37	-0.32			NANS	N-acetylneuraminic acid synthase [Source:HGNC Symbol;Acc:19237]	9	protein_coding
ENSG00000242580	Up-at-prePB	prePB	1	2.36	0.87			IGKV1D-43	immunoglobulin kappa variable 1D-43 [Source:HGNC Symbol;Acc:5758]	2	IG_V_gene
ENSG00000047621	Up-at-prePB	prePB	1	2.36	0.26			C12orf4	chromosome 12 open reading frame 4 [Source:HGNC Symbol;Acc:1184]	12	protein_coding
ENSG00000172716	Up-at-prePB	prePB	1	2.36	0.25			SLFN11	schlafen family member 11 [Source:HGNC Symbol;Acc:26633]	17	protein_coding
ENSG00000055147	Up-at-prePB	prePB	1	2.36	-0.24			FAM114A2	family with sequence similarity 114, member A2 [Source:HGNC Symbol;Acc:1333]	5	protein_coding
ENSG00000006757	Up-at-prePB	prePB	1	2.36	-0.12			PNPLA4	patatin-like phospholipase domain containing 4 [Source:HGNC Symbol;Acc:24887]	X	protein_coding
ENSG00000254685	Up-at-prePB	prePB	1	2.36	-0.4			FPGT	fucose-1-phosphate guanylyltransferase [Source:HGNC Symbol;Acc:3825]	1	protein_coding
ENSG00000136933	Up-at-prePB	prePB	1	2.36	-0.27			RABEPK	Rab9 effector protein with kelch motifs [Source:HGNC Symbol;Acc:16896]	9	protein_coding
ENSG00000198805	Up-at-prePB	prePB	1	2.36	-0.41			PNP	purine nucleoside phosphorylase [Source:HGNC Symbol;Acc:7892]	14	protein_coding
ENSG00000100122	Up-at-prePB	prePB	1	2.35	-0.24			CRYBB1	crystallin, beta B1 [Source:HGNC Symbol;Acc:2397]	22	protein_coding
ENSG00000145246	Up-at-prePB	prePB	1	2.35	0.24			ATP10D	ATPase, class V, type 10D [Source:HGNC Symbol;Acc:13549]	4	protein_coding
ENSG00000179941	Up-at-prePB	prePB	1	2.35	0.45			BBS10	Bardet-Biedl syndrome 10 [Source:HGNC Symbol;Acc:26291]	12	protein_coding
ENSG00000243811	Up-at-prePB	prePB	1	2.35	0.17			APOBEC3D	apolipoprotein B mRNA editing enzyme, catalytic polypeptide-like 3D [Source:HGNC Symbol;Acc:17354]	22	protein_coding
ENSG00000271122	Up-at-prePB	prePB	1	2.35	-0.34					7	antisense
ENSG00000049449	Up-at-prePB	prePB	1	2.35	-0.05			RCN1	reticulocalbin 1, EF-hand calcium binding domain [Source:HGNC Symbol;Acc:9934]	11	protein_coding
ENSG00000164291	Up-at-prePB	prePB	1	2.35	-0.24			ARSK	arylsulfatase family, member K [Source:HGNC Symbol;Acc:25239]	5	protein_coding
ENSG00000116406	Up-at-prePB	prePB	1	2.34	-0.33			EDEM3	ER degradation enhancer, mannosidase alpha-like 3 [Source:HGNC Symbol;Acc:16787]	1	protein_coding
ENSG00000260121	Up-at-prePB	prePB	1	2.34	0.33					16	antisense
ENSG00000270127	Up-at-prePB	prePB	1	2.34	0.42					15	lincRNA
ENSG00000138078	Up-at-prePB	prePB	1	2.34	0.23			PREPL	prolyl endopeptidase-like [Source:HGNC Symbol;Acc:30228]	2	protein_coding
ENSG00000084652	Up-at-prePB	prePB	1	2.34	-0.11			TXLNA	taxilin alpha [Source:HGNC Symbol;Acc:30685]	1	protein_coding
ENSG00000245937	Up-at-prePB	prePB	1	2.34	-0.07					5	lincRNA
ENSG00000234327	Up-at-prePB	prePB	1	2.34	-0.35					17	processed_transcript
ENSG00000246067	Up-at-prePB	prePB	1	2.33	0.26			RAB30-AS1	RAB30 antisense RNA 1 (head to head) [Source:HGNC Symbol;Acc:48672]	11	lincRNA
ENSG00000136280	Up-at-prePB	prePB	1	2.33	0.09			CCM2	cerebral cavernous malformation 2 [Source:HGNC Symbol;Acc:21708]	7	protein_coding
ENSG00000197563	Up-at-prePB	prePB	1	2.33	-0.18			PIGN	phosphatidylinositol glycan anchor biosynthesis, class N [Source:HGNC Symbol;Acc:8967]	18	protein_coding
ENSG00000128309	Up-at-prePB	prePB	1	2.33	-0.42			MPST	mercaptopyruvate sulfurtransferase [Source:HGNC Symbol;Acc:7223]	22	protein_coding
ENSG00000135916	Up-at-prePB	prePB	1	2.32	0.31			ITM2C	integral membrane protein 2C [Source:HGNC Symbol;Acc:6175]	2	protein_coding
ENSG00000117448	Up-at-prePB	prePB	1	2.32	-0.01			AKR1A1	aldo-keto reductase family 1, member A1 (aldehyde reductase) [Source:HGNC Symbol;Acc:380]	1	protein_coding
ENSG00000135315	Up-at-prePB	prePB	1	2.32	-0.13			KIAA1009	KIAA1009 [Source:HGNC Symbol;Acc:21107]	6	protein_coding
ENSG00000136908	Up-at-prePB	prePB	1	2.32	-0.19			DPM2	dolichyl-phosphate mannosyltransferase polypeptide 2, regulatory subunit [Source:HGNC Symbol;Acc:3006]	9	protein_coding
ENSG00000136521	Up-at-prePB	prePB	1	2.32	-0.41			NDUFB5	NADH dehydrogenase (ubiquinone) 1 beta subcomplex, 5, 16kDa [Source:HGNC Symbol;Acc:7700]	3	protein_coding
ENSG00000204568	Up-at-prePB	prePB	1	2.32	-0.35			MRPS18B	mitochondrial ribosomal protein S18B [Source:HGNC Symbol;Acc:14516]	6	protein_coding
ENSG00000120725	Up-at-prePB	prePB	1	2.31	-0.2			SIL1	SIL1 nucleotide exchange factor [Source:HGNC Symbol;Acc:24624]	5	protein_coding
ENSG00000106785	Up-at-prePB	prePB	1	2.31	0.01			TRIM14	tripartite motif containing 14 [Source:HGNC Symbol;Acc:16283]	9	protein_coding
ENSG00000170175	Up-at-prePB	prePB	1	2.31	-0.27			CHRNB1	cholinergic receptor, nicotinic, beta 1 (muscle) [Source:HGNC Symbol;Acc:1961]	17	protein_coding
ENSG00000129317	Up-at-prePB	prePB	1	2.31	-0.04			PUS7L	pseudouridylate synthase 7 homolog (S. cerevisiae)-like [Source:HGNC Symbol;Acc:25276]	12	protein_coding
ENSG00000135439	Up-at-prePB	prePB	1	2.31	-0.31			AGAP2	ArfGAP with GTPase domain, ankyrin repeat and PH domain 2 [Source:HGNC Symbol;Acc:16921]	12	protein_coding
ENSG00000124532	Up-at-prePB	prePB	1	2.31	-0.14			MRS2	MRS2 magnesium transporter [Source:HGNC Symbol;Acc:13785]	6	protein_coding
ENSG00000197930	Up-at-prePB	prePB	1	2.31	-0.47			ERO1L	ERO1-like (S. cerevisiae) [Source:HGNC Symbol;Acc:13280]	14	protein_coding
ENSG00000253822	Up-at-prePB	prePB	1	2.3	0.4			IGLV3-24	immunoglobulin lambda variable 3-24 (pseudogene) [Source:HGNC Symbol;Acc:5907]	22	IG_V_pseudogene
ENSG00000104881	Up-at-prePB	prePB	1	2.3	-0.1			PPP1R13L	protein phosphatase 1, regulatory subunit 13 like [Source:HGNC Symbol;Acc:18838]	19	protein_coding
ENSG00000146085	Up-at-prePB	prePB	1	2.3	-0.15			MUT	methylmalonyl CoA mutase [Source:HGNC Symbol;Acc:7526]	6	protein_coding
ENSG00000117984	Up-at-prePB	prePB	1	2.29	-0.29			CTSD	cathepsin D [Source:HGNC Symbol;Acc:2529]	11	protein_coding
ENSG00000117475	Up-at-prePB	prePB	1	2.29	0.06			BLZF1	basic leucine zipper nuclear factor 1 [Source:HGNC Symbol;Acc:1065]	1	protein_coding
ENSG00000012211	Up-at-prePB	prePB	1	2.29	0.03			PRICKLE3	prickle homolog 3 (Drosophila) [Source:HGNC Symbol;Acc:6645]	X	protein_coding
ENSG00000164144	Up-at-prePB	prePB	1	2.29	-0.14			ARFIP1	ADP-ribosylation factor interacting protein 1 [Source:HGNC Symbol;Acc:21496]	4	protein_coding
ENSG00000173141	Up-at-prePB	prePB	1	2.29	-0.27			MRP63	mitochondrial ribosomal protein 63 [Source:HGNC Symbol;Acc:14514]	13	protein_coding
ENSG00000135336	Up-at-prePB	prePB	1	2.29	-0.29			ORC3	origin recognition complex, subunit 3 [Source:HGNC Symbol;Acc:8489]	6	protein_coding
ENSG00000165678	Up-at-prePB	prePB	1	2.29	-0.36			GHITM	growth hormone inducible transmembrane protein [Source:HGNC Symbol;Acc:17281]	10	protein_coding
ENSG00000148175	Up-at-prePB	prePB	1	2.29	-0.48			STOM	stomatin [Source:HGNC Symbol;Acc:3383]	9	protein_coding
ENSG00000177830	Up-at-prePB	prePB	1	2.28	0.3			CHID1	chitinase domain containing 1 [Source:HGNC Symbol;Acc:28474]	11	protein_coding
ENSG00000169372	Up-at-prePB	prePB	1	2.28	-0.19			CRADD	CASP2 and RIPK1 domain containing adaptor with death domain [Source:HGNC Symbol;Acc:2340]	12	protein_coding
ENSG00000121060	Up-at-prePB	prePB	1	2.28	0.05			TRIM25	tripartite motif containing 25 [Source:HGNC Symbol;Acc:12932]	17	protein_coding
ENSG00000166272	Up-at-prePB	prePB	1	2.28	-0.24			WBP1L	WW domain binding protein 1-like [Source:HGNC Symbol;Acc:23510]	10	protein_coding
ENSG00000178741	Up-at-prePB	prePB	1	2.28	-0.17			COX5A	cytochrome c oxidase subunit Va [Source:HGNC Symbol;Acc:2267]	15	protein_coding
ENSG00000044574	Up-at-prePB	prePB	1	2.28	-0.37			HSPA5	heat shock 70kDa protein 5 (glucose-regulated protein, 78kDa) [Source:HGNC Symbol;Acc:5238]	9	protein_coding
ENSG00000118515	Up-at-prePB	prePB	1	2.27	0.4			SGK1	serum/glucocorticoid regulated kinase 1 [Source:HGNC Symbol;Acc:10810]	6	protein_coding
ENSG00000163694	Up-at-prePB	prePB	1	2.27	-0.2			RBM47	RNA binding motif protein 47 [Source:HGNC Symbol;Acc:30358]	4	protein_coding
ENSG00000139437	Up-at-prePB	prePB	1	2.27	-0.4			TCHP	trichoplein, keratin filament binding [Source:HGNC Symbol;Acc:28135]	12	protein_coding
ENSG00000153363	Up-at-prePB	prePB	1	2.27	-0.26			LINC00467	long intergenic non-protein coding RNA 467 [Source:HGNC Symbol;Acc:28227]	1	processed_transcript
ENSG00000163637	Up-at-prePB	prePB	1	2.26	0.01			PRICKLE2	prickle homolog 2 (Drosophila) [Source:HGNC Symbol;Acc:20340]	3	protein_coding
ENSG00000038210	Up-at-prePB	prePB	1	2.26	-0.05			PI4K2B	phosphatidylinositol 4-kinase type 2 beta [Source:HGNC Symbol;Acc:18215]	4	protein_coding
ENSG00000154832	Up-at-prePB	prePB	1	2.26	0.01	YES		CXXC1	CXXC finger protein 1 [Source:HGNC Symbol;Acc:24343]	18	protein_coding
ENSG00000163558	Up-at-prePB	prePB	1	2.26	0.14			PRKCI	protein kinase C, iota [Source:HGNC Symbol;Acc:9404]	3	protein_coding
ENSG00000064545	Up-at-prePB	prePB	1	2.26	-0.12			TMEM161A	transmembrane protein 161A [Source:HGNC Symbol;Acc:26020]	19	protein_coding
ENSG00000151470	Up-at-prePB	prePB	1	2.26	-0.26			C4orf33	chromosome 4 open reading frame 33 [Source:HGNC Symbol;Acc:27025]	4	protein_coding
ENSG00000088766	Up-at-prePB	prePB	1	2.26	-0.25			CRLS1	cardiolipin synthase 1 [Source:HGNC Symbol;Acc:16148]	20	protein_coding
ENSG00000113312	Up-at-prePB	prePB	1	2.26	-0.46			TTC1	tetratricopeptide repeat domain 1 [Source:HGNC Symbol;Acc:12391]	5	protein_coding
ENSG00000198440	Up-at-prePB	prePB	1	2.25	0.5	YES		ZNF583	zinc finger protein 583 [Source:HGNC Symbol;Acc:26427]	19	protein_coding
ENSG00000106086	Up-at-prePB	prePB	1	2.25	0.26			PLEKHA8	pleckstrin homology domain containing, family A (phosphoinositide binding specific) member 8 [Source:HGNC Symbol;Acc:30037]	7	protein_coding
ENSG00000263002	Up-at-prePB	prePB	1	2.24	0.27			ZNF234	zinc finger protein 234 [Source:HGNC Symbol;Acc:13027]	19	protein_coding
ENSG00000122033	Up-at-prePB	prePB	1	2.24	0.14			MTIF3	mitochondrial translational initiation factor 3 [Source:HGNC Symbol;Acc:29788]	13	protein_coding
ENSG00000228265	Up-at-prePB	prePB	1	2.24	0.29					20	lincRNA
ENSG00000171847	Up-at-prePB	prePB	1	2.24	-0.36			FAM90A1	family with sequence similarity 90, member A1 [Source:HGNC Symbol;Acc:25526]	12	protein_coding
ENSG00000248835	Up-at-prePB	prePB	1	2.24	-0.27				CDNA: FLJ21031 fis, clone CAE07336; HCG1780521; Uncharacterized protein [Source:UniProtKB/TrEMBL;Acc:Q9H7D2]	1	protein_coding
ENSG00000196976	Up-at-prePB	prePB	1	2.24	-0.18			LAGE3	L antigen family, member 3 [Source:HGNC Symbol;Acc:26058]	X	protein_coding
ENSG00000158006	Up-at-prePB	prePB	1	2.24	0.03			PAFAH2	platelet-activating factor acetylhydrolase 2, 40kDa [Source:HGNC Symbol;Acc:8579]	1	protein_coding
ENSG00000187994	Up-at-prePB	prePB	1	2.24	-0.4			RINL	Ras and Rab interactor-like [Source:HGNC Symbol;Acc:24795]	19	protein_coding
ENSG00000204308	Up-at-prePB	prePB	1	2.24	-0.3			RNF5	ring finger protein 5, E3 ubiquitin protein ligase [Source:HGNC Symbol;Acc:10068]	6	protein_coding
ENSG00000105607	Up-at-prePB	prePB	1	2.24	-0.2			GCDH	glutaryl-CoA dehydrogenase [Source:HGNC Symbol;Acc:4189]	19	protein_coding
ENSG00000152684	Up-at-prePB	prePB	1	2.24	-0.3			PELO	pelota homolog (Drosophila) [Source:HGNC Symbol;Acc:8829]	5	protein_coding
ENSG00000178927	Up-at-prePB	prePB	1	2.23	0.27			C17orf62	chromosome 17 open reading frame 62 [Source:HGNC Symbol;Acc:28672]	17	protein_coding
ENSG00000177683	Up-at-prePB	prePB	1	2.23	0.06			THAP5	THAP domain containing 5 [Source:HGNC Symbol;Acc:23188]	7	protein_coding
ENSG00000102595	Up-at-prePB	prePB	1	2.23	0.24			UGGT2	UDP-glucose glycoprotein glucosyltransferase 2 [Source:HGNC Symbol;Acc:15664]	13	protein_coding
ENSG00000058262	Up-at-prePB	prePB	1	2.23	-0.32			SEC61A1	Sec61 alpha 1 subunit (S. cerevisiae) [Source:HGNC Symbol;Acc:18276]	3	protein_coding
ENSG00000118762	Up-at-prePB	prePB	1	2.23	0.22			PKD2	polycystic kidney disease 2 (autosomal dominant) [Source:HGNC Symbol;Acc:9009]	4	protein_coding
ENSG00000163155	Up-at-prePB	prePB	1	2.23	0.01			LYSMD1	LysM, putative peptidoglycan-binding, domain containing 1 [Source:HGNC Symbol;Acc:32070]	1	protein_coding
ENSG00000113522	Up-at-prePB	prePB	1	2.23	-0.26			RAD50	RAD50 homolog (S. cerevisiae) [Source:HGNC Symbol;Acc:9816]	5	protein_coding
ENSG00000100577	Up-at-prePB	prePB	1	2.23	-0.31			GSTZ1	glutathione S-transferase zeta 1 [Source:HGNC Symbol;Acc:4643]	14	protein_coding
ENSG00000171621	Up-at-prePB	prePB	1	2.22	0.56			SPSB1	splA/ryanodine receptor domain and SOCS box containing 1 [Source:HGNC Symbol;Acc:30628]	1	protein_coding
ENSG00000216895	Up-at-prePB	prePB	1	2.22	0.28				Protein LOC100506302 [Source:UniProtKB/TrEMBL;Acc:B5MCR4]	7	protein_coding
ENSG00000182253	Up-at-prePB	prePB	1	2.22	-0.1			SYNM	synemin, intermediate filament protein [Source:HGNC Symbol;Acc:24466]	15	protein_coding
ENSG00000140365	Up-at-prePB	prePB	1	2.22	-0.28			COMMD4	COMM domain containing 4 [Source:HGNC Symbol;Acc:26027]	15	protein_coding
ENSG00000100711	Up-at-prePB	prePB	1	2.21	0.27			ZFYVE21	zinc finger, FYVE domain containing 21 [Source:HGNC Symbol;Acc:20760]	14	protein_coding
ENSG00000164494	Up-at-prePB	prePB	1	2.21	0.01			PDSS2	prenyl (decaprenyl) diphosphate synthase, subunit 2 [Source:HGNC Symbol;Acc:23041]	6	protein_coding
ENSG00000160392	Up-at-prePB	prePB	1	2.21	-0.06			C19orf47	chromosome 19 open reading frame 47 [Source:HGNC Symbol;Acc:26723]	19	protein_coding
ENSG00000161558	Up-at-prePB	prePB	1	2.21	-0.36			TMEM143	transmembrane protein 143 [Source:HGNC Symbol;Acc:25603]	19	protein_coding
ENSG00000237036	Up-at-prePB	prePB	1	2.21	-0.29			ZEB1-AS1	ZEB1 antisense RNA 1 [Source:HGNC Symbol;Acc:42354]	10	processed_transcript
ENSG00000119321	Up-at-prePB	prePB	1	2.21	-0.13			FKBP15	FK506 binding protein 15, 133kDa [Source:HGNC Symbol;Acc:23397]	9	protein_coding
ENSG00000086475	Up-at-prePB	prePB	1	2.21	-0.12			SEPHS1	selenophosphate synthetase 1 [Source:HGNC Symbol;Acc:19685]	10	protein_coding
ENSG00000184857	Up-at-prePB	prePB	1	2.21	-0.24			TMEM186	transmembrane protein 186 [Source:HGNC Symbol;Acc:24530]	16	protein_coding
ENSG00000081870	Up-at-prePB	prePB	1	2.21	-0.39			HSPB11	heat shock protein family B (small), member 11 [Source:HGNC Symbol;Acc:25019]	1	protein_coding
ENSG00000090263	Up-at-prePB	prePB	1	2.21	-0.42			MRPS33	mitochondrial ribosomal protein S33 [Source:HGNC Symbol;Acc:16634]	7	protein_coding
ENSG00000204560	Up-at-prePB	prePB	1	2.21	-0.3			DHX16	DEAH (Asp-Glu-Ala-His) box polypeptide 16 [Source:HGNC Symbol;Acc:2739]	6	protein_coding
ENSG00000261088	Up-at-prePB	prePB	1	2.2	0					16	lincRNA
ENSG00000136478	Up-at-prePB	prePB	1	2.2	0.02			TEX2	testis expressed 2 [Source:HGNC Symbol;Acc:30884]	17	protein_coding
ENSG00000185090	Up-at-prePB	prePB	1	2.2	-0.26			MANEAL	mannosidase, endo-alpha-like [Source:HGNC Symbol;Acc:26452]	1	protein_coding
ENSG00000157184	Up-at-prePB	prePB	1	2.2	-0.2			CPT2	carnitine palmitoyltransferase 2 [Source:HGNC Symbol;Acc:2330]	1	protein_coding
ENSG00000231789	Up-at-prePB	prePB	1	2.2	-0.46					1	antisense
ENSG00000158373	Up-at-prePB	prePB	1	2.19	1.09			HIST1H2BD	histone cluster 1, H2bd [Source:HGNC Symbol;Acc:4747]	6	protein_coding
ENSG00000162739	Up-at-prePB	prePB	1	2.19	-0.09			SLAMF6	SLAM family member 6 [Source:HGNC Symbol;Acc:21392]	1	protein_coding
ENSG00000125846	Up-at-prePB	prePB	1	2.19	0.49	YES		ZNF133	zinc finger protein 133 [Source:HGNC Symbol;Acc:12917]	20	protein_coding
ENSG00000133835	Up-at-prePB	prePB	1	2.19	-0.12			HSD17B4	hydroxysteroid (17-beta) dehydrogenase 4 [Source:HGNC Symbol;Acc:5213]	5	protein_coding
ENSG00000084733	Up-at-prePB	prePB	1	2.19	-0.03			RAB10	RAB10, member RAS oncogene family [Source:HGNC Symbol;Acc:9759]	2	protein_coding
ENSG00000141971	Up-at-prePB	prePB	1	2.19	-0.07			MVB12A	multivesicular body subunit 12A [Source:HGNC Symbol;Acc:25153]	19	protein_coding
ENSG00000268412	Up-at-prePB	prePB	1	2.19	-0.39				Uncharacterized protein [Source:UniProtKB/TrEMBL;Acc:M0R242]	2	protein_coding
ENSG00000005020	Up-at-prePB	prePB	1	2.19	-0.35			SKAP2	src kinase associated phosphoprotein 2 [Source:HGNC Symbol;Acc:15687]	7	protein_coding
ENSG00000157916	Up-at-prePB	prePB	1	2.18	-0.11			RER1	retention in endoplasmic reticulum sorting receptor 1 [Source:HGNC Symbol;Acc:30309]	1	protein_coding
ENSG00000042445	Up-at-prePB	prePB	1	2.18	-0.25			RETSAT	retinol saturase (all-trans-retinol 13,14-reductase) [Source:HGNC Symbol;Acc:25991]	2	protein_coding
ENSG00000166228	Up-at-prePB	prePB	1	2.18	-0.43			PCBD1	pterin-4 alpha-carbinolamine dehydratase/dimerization cofactor of hepatocyte nuclear factor 1 alpha [Source:HGNC Symbol;Acc:8646]	10	protein_coding
ENSG00000123096	Up-at-prePB	prePB	1	2.17	-0.22			SSPN	sarcospan [Source:HGNC Symbol;Acc:11322]	12	protein_coding
ENSG00000182054	Up-at-prePB	prePB	1	2.17	-0.32		DNA methylation editor/eraser	IDH2	isocitrate dehydrogenase 2 (NADP+), mitochondrial [Source:HGNC Symbol;Acc:5383]	15	protein_coding
ENSG00000108788	Up-at-prePB	prePB	1	2.17	-0.41	YES		MLX	MLX, MAX dimerization protein [Source:HGNC Symbol;Acc:11645]	17	protein_coding
ENSG00000172113	Up-at-prePB	prePB	1	2.17	-0.46			NME6	NME/NM23 nucleoside diphosphate kinase 6 [Source:HGNC Symbol;Acc:20567]	3	protein_coding
ENSG00000177542	Up-at-prePB	prePB	1	2.17	-0.3			SLC25A22	solute carrier family 25 (mitochondrial carrier: glutamate), member 22 [Source:HGNC Symbol;Acc:19954]	11	protein_coding
ENSG00000188419	Up-at-prePB	prePB	1	2.16	-0.04			CHM	choroideremia (Rab escort protein 1) [Source:HGNC Symbol;Acc:1940]	X	protein_coding
ENSG00000185608	Up-at-prePB	prePB	1	2.16	-0.45			MRPL40	mitochondrial ribosomal protein L40 [Source:HGNC Symbol;Acc:14491]	22	protein_coding
ENSG00000087502	Up-at-prePB	prePB	1	2.15	-0.12			ERGIC2	ERGIC and golgi 2 [Source:HGNC Symbol;Acc:30208]	12	protein_coding
ENSG00000248508	Up-at-prePB	prePB	1	2.15	0.48			SRP14-AS1	SRP14 antisense RNA1 (head to head) [Source:HGNC Symbol;Acc:48619]	15	lincRNA
ENSG00000196422	Up-at-prePB	prePB	1	2.15	0.39			PPP1R26	protein phosphatase 1, regulatory subunit 26 [Source:HGNC Symbol;Acc:29089]	9	protein_coding
ENSG00000169857	Up-at-prePB	prePB	1	2.15	0.22			AVEN	apoptosis, caspase activation inhibitor [Source:HGNC Symbol;Acc:13509]	15	protein_coding
ENSG00000038002	Up-at-prePB	prePB	1	2.15	-0.07			AGA	aspartylglucosaminidase [Source:HGNC Symbol;Acc:318]	4	protein_coding
ENSG00000204611	Up-at-prePB	prePB	1	2.15	-0.03	YES		ZNF616	zinc finger protein 616 [Source:HGNC Symbol;Acc:28062]	19	protein_coding
ENSG00000050393	Up-at-prePB	prePB	1	2.15	-0.29			MCUR1	mitochondrial calcium uniporter regulator 1 [Source:HGNC Symbol;Acc:21097]	6	protein_coding
ENSG00000105438	Up-at-prePB	prePB	1	2.14	-0.15			KDELR1	KDEL (Lys-Asp-Glu-Leu) endoplasmic reticulum protein retention receptor 1 [Source:HGNC Symbol;Acc:6304]	19	protein_coding
ENSG00000205155	Up-at-prePB	prePB	1	2.14	-0.31			PSENEN	presenilin enhancer gamma secretase subunit [Source:HGNC Symbol;Acc:30100]	19	protein_coding
ENSG00000117408	Up-at-prePB	prePB	1	2.14	0.2			IPO13	importin 13 [Source:HGNC Symbol;Acc:16853]	1	protein_coding
ENSG00000155850	Up-at-prePB	prePB	1	2.14	0.01			SLC26A2	solute carrier family 26 (anion exchanger), member 2 [Source:HGNC Symbol;Acc:10994]	5	protein_coding
ENSG00000175029	Up-at-prePB	prePB	1	2.14	-0.22			CTBP2	C-terminal binding protein 2 [Source:HGNC Symbol;Acc:2495]	10	protein_coding
ENSG00000167778	Up-at-prePB	prePB	1	2.14	-0.06			SPRYD3	SPRY domain containing 3 [Source:HGNC Symbol;Acc:25920]	12	protein_coding
ENSG00000112242	Up-at-prePB	prePB	1	2.14	-0.38	YES		E2F3	E2F transcription factor 3 [Source:HGNC Symbol;Acc:3115]	6	protein_coding
ENSG00000110768	Up-at-prePB	prePB	1	2.14	-0.11			GTF2H1	general transcription factor IIH, polypeptide 1, 62kDa [Source:HGNC Symbol;Acc:4655]	11	protein_coding
ENSG00000023572	Up-at-prePB	prePB	1	2.14	-0.39			GLRX2	glutaredoxin 2 [Source:HGNC Symbol;Acc:16065]	1	protein_coding
ENSG00000254030	Up-at-prePB	prePB	1	2.13	0.68			IGLC5	immunoglobulin lambda constant 5 (pseudogene) [Source:HGNC Symbol;Acc:5859]	22	IG_C_pseudogene
ENSG00000259343	Up-at-prePB	prePB	1	2.13	0.18					15	antisense
ENSG00000196787	Up-at-prePB	prePB	1	2.13	0.15			HIST1H2AG	histone cluster 1, H2ag [Source:HGNC Symbol;Acc:4737]	6	protein_coding
ENSG00000076258	Up-at-prePB	prePB	1	2.13	0.11			FMO4	flavin containing monooxygenase 4 [Source:HGNC Symbol;Acc:3772]	1	protein_coding
ENSG00000110031	Up-at-prePB	prePB	1	2.13	-0.46			LPXN	leupaxin [Source:HGNC Symbol;Acc:14061]	11	protein_coding
ENSG00000144306	Up-at-prePB	prePB	1	2.13	-0.05			SCRN3	secernin 3 [Source:HGNC Symbol;Acc:30382]	2	protein_coding
ENSG00000101181	Up-at-prePB	prePB	1	2.13	-0.05			MTG2	mitochondrial ribosome-associated GTPase 2 [Source:HGNC Symbol;Acc:16239]	20	protein_coding
ENSG00000100031	Up-at-prePB	prePB	1	2.13	-0.18			GGT1	gamma-glutamyltransferase 1 [Source:HGNC Symbol;Acc:4250]	22	protein_coding
ENSG00000116017	Up-at-prePB	prePB	1	2.13	-0.4	YES		ARID3A	AT rich interactive domain 3A (BRIGHT-like) [Source:HGNC Symbol;Acc:3031]	19	protein_coding
ENSG00000222011	Up-at-prePB	prePB	1	2.13	-0.4			FAM185A	family with sequence similarity 185, member A [Source:HGNC Symbol;Acc:22412]	7	protein_coding
ENSG00000250155	Up-at-prePB	prePB	1	2.13	-0.47					5	antisense
ENSG00000211930	Up-at-prePB	prePB	1	2.12	0.03			IGHD3-3	immunoglobulin heavy diversity 3-3 [Source:HGNC Symbol;Acc:5498]	14	IG_D_gene
ENSG00000161048	Up-at-prePB	prePB	1	2.12	0.41			NAPEPLD	N-acyl phosphatidylethanolamine phospholipase D [Source:HGNC Symbol;Acc:21683]	7	protein_coding
ENSG00000103512	Up-at-prePB	prePB	1	2.12	-0.2			NOMO1	NODAL modulator 1 [Source:HGNC Symbol;Acc:30060]	16	protein_coding
ENSG00000106638	Up-at-prePB	prePB	1	2.12	-0.24			TBL2	transducin (beta)-like 2 [Source:HGNC Symbol;Acc:11586]	7	protein_coding
ENSG00000244187	Up-at-prePB	prePB	1	2.12	-0.12			TMEM141	transmembrane protein 141 [Source:HGNC Symbol;Acc:28211]	9	protein_coding
ENSG00000176102	Up-at-prePB	prePB	1	2.12	-0.22			CSTF3	cleavage stimulation factor, 3' pre-RNA, subunit 3, 77kDa [Source:HGNC Symbol;Acc:2485]	11	protein_coding
ENSG00000162129	Up-at-prePB	prePB	1	2.12	-0.38			CLPB	ClpB caseinolytic peptidase B homolog (E. coli) [Source:HGNC Symbol;Acc:30664]	11	protein_coding
ENSG00000167705	Up-at-prePB	prePB	1	2.11	0.79			RILP	Rab interacting lysosomal protein [Source:HGNC Symbol;Acc:30266]	17	protein_coding
ENSG00000163633	Up-at-prePB	prePB	1	2.11	0.41			C4orf36	chromosome 4 open reading frame 36 [Source:HGNC Symbol;Acc:28386]	4	protein_coding
ENSG00000068912	Up-at-prePB	prePB	1	2.11	-0.16			ERLEC1	endoplasmic reticulum lectin 1 [Source:HGNC Symbol;Acc:25222]	2	protein_coding
ENSG00000221909	Up-at-prePB	prePB	1	2.11	0.05			FAM200A	family with sequence similarity 200, member A [Source:HGNC Symbol;Acc:25401]	7	protein_coding
ENSG00000214293	Up-at-prePB	prePB	1	2.11	-0.18			RSBN1L-AS1	RSBN1L antisense RNA 1 [Source:HGNC Symbol;Acc:44173]	7	lincRNA
ENSG00000151665	Up-at-prePB	prePB	1	2.11	-0.19			PIGF	phosphatidylinositol glycan anchor biosynthesis, class F [Source:HGNC Symbol;Acc:8962]	2	protein_coding
ENSG00000143578	Up-at-prePB	prePB	1	2.11	-0.46	YES		CREB3L4	cAMP responsive element binding protein 3-like 4 [Source:HGNC Symbol;Acc:18854]	1	protein_coding
ENSG00000115514	Up-at-prePB	prePB	1	2.11	-0.45			TXNDC9	thioredoxin domain containing 9 [Source:HGNC Symbol;Acc:24110]	2	protein_coding
ENSG00000215039	Up-at-prePB	prePB	1	2.1	0.88			CD27-AS1	CD27 antisense RNA 1 [Source:HGNC Symbol;Acc:43896]	12	antisense
ENSG00000196743	Up-at-prePB	prePB	1	2.1	-0.13			GM2A	GM2 ganglioside activator [Source:HGNC Symbol;Acc:4367]	5	protein_coding
ENSG00000120093	Up-at-prePB	prePB	1	2.1	0.14	YES		HOXB3	homeobox B3 [Source:HGNC Symbol;Acc:5114]	17	protein_coding
ENSG00000121931	Up-at-prePB	prePB	1	2.1	0.11			LRIF1	ligand dependent nuclear receptor interacting factor 1 [Source:HGNC Symbol;Acc:30299]	1	protein_coding
ENSG00000151093	Up-at-prePB	prePB	1	2.1	-0.3			OXSM	3-oxoacyl-ACP synthase, mitochondrial [Source:HGNC Symbol;Acc:26063]	3	protein_coding
ENSG00000205670	Up-at-prePB	prePB	1	2.1	-0.24			SMIM11	small integral membrane protein 11 [Source:HGNC Symbol;Acc:1293]	21	protein_coding
ENSG00000134001	Up-at-prePB	prePB	1	2.1	-0.31			EIF2S1	eukaryotic translation initiation factor 2, subunit 1 alpha, 35kDa [Source:HGNC Symbol;Acc:3265]	14	protein_coding
ENSG00000075234	Up-at-prePB	prePB	1	2.09	-0.06			TTC38	tetratricopeptide repeat domain 38 [Source:HGNC Symbol;Acc:26082]	22	protein_coding
ENSG00000100883	Up-at-prePB	prePB	1	2.09	-0.29			SRP54	signal recognition particle 54kDa [Source:HGNC Symbol;Acc:11301]	14	protein_coding
ENSG00000241627	Up-at-prePB	prePB	1	2.09	0.03			UBQLN4P1	ubiquilin 4 pseudogene 1 [Source:HGNC Symbol;Acc:31133]	3	pseudogene
ENSG00000175764	Up-at-prePB	prePB	1	2.09	-0.16			TTLL11	tubulin tyrosine ligase-like family, member 11 [Source:HGNC Symbol;Acc:18113]	9	protein_coding
ENSG00000101474	Up-at-prePB	prePB	1	2.09	-0.25			APMAP	adipocyte plasma membrane associated protein [Source:HGNC Symbol;Acc:13238]	20	protein_coding
ENSG00000255857	Up-at-prePB	prePB	1	2.09	-0.42			PXN-AS1	PXN antisense RNA 1 [Source:HGNC Symbol;Acc:44123]	12	antisense
ENSG00000148110	Up-at-prePB	prePB	1	2.09	-0.48			HIATL1	hippocampus abundant transcript-like 1 [Source:HGNC Symbol;Acc:23376]	9	protein_coding
ENSG00000125648	Up-at-prePB	prePB	1	2.09	-0.44			SLC25A23	solute carrier family 25 (mitochondrial carrier; phosphate carrier), member 23 [Source:HGNC Symbol;Acc:19375]	19	protein_coding
ENSG00000107798	Up-at-prePB	prePB	1	2.09	-0.47			LIPA	lipase A, lysosomal acid, cholesterol esterase [Source:HGNC Symbol;Acc:6617]	10	protein_coding
ENSG00000119411	Up-at-prePB	prePB	1	2.08	0.06			BSPRY	B-box and SPRY domain containing [Source:HGNC Symbol;Acc:18232]	9	protein_coding
ENSG00000112983	Up-at-prePB	prePB	1	2.08	0.07		K27 reader	BRD8	bromodomain containing 8 [Source:HGNC Symbol;Acc:19874]	5	protein_coding
ENSG00000169570	Up-at-prePB	prePB	1	2.08	-0.02			DTWD2	DTW domain containing 2 [Source:HGNC Symbol;Acc:19334]	5	protein_coding
ENSG00000148950	Up-at-prePB	prePB	1	2.08	-0.15			IMMP1L	IMP1 inner mitochondrial membrane peptidase-like (S. cerevisiae) [Source:HGNC Symbol;Acc:26317]	11	protein_coding
ENSG00000243323	Up-at-prePB	prePB	1	2.07	1.32			PTPRVP	protein tyrosine phosphatase, receptor type, V, pseudogene [Source:HGNC Symbol;Acc:13421]	1	pseudogene
ENSG00000182093	Up-at-prePB	prePB	1	2.07	-0.04			WRB	tryptophan rich basic protein [Source:HGNC Symbol;Acc:12790]	21	protein_coding
ENSG00000114739	Up-at-prePB	prePB	1	2.07	-0.18			ACVR2B	activin A receptor, type IIB [Source:HGNC Symbol;Acc:174]	3	protein_coding
ENSG00000143119	Up-at-prePB	prePB	1	2.07	-0.17			CD53	CD53 molecule [Source:HGNC Symbol;Acc:1686]	1	protein_coding
ENSG00000135637	Up-at-prePB	prePB	1	2.06	0.14			CCDC142	coiled-coil domain containing 142 [Source:HGNC Symbol;Acc:25889]	2	protein_coding
ENSG00000099341	Up-at-prePB	prePB	1	2.06	-0.39			PSMD8	proteasome (prosome, macropain) 26S subunit, non-ATPase, 8 [Source:HGNC Symbol;Acc:9566]	19	protein_coding
ENSG00000149781	Up-at-prePB	prePB	1	2.06	-0.46			FERMT3	fermitin family member 3 [Source:HGNC Symbol;Acc:23151]	11	protein_coding
ENSG00000105483	Up-at-prePB	prePB	1	2.05	0.54			CARD8	caspase recruitment domain family, member 8 [Source:HGNC Symbol;Acc:17057]	19	protein_coding
ENSG00000185164	Up-at-prePB	prePB	1	2.05	-0.16			NOMO2	NODAL modulator 2 [Source:HGNC Symbol;Acc:22652]	16	protein_coding
ENSG00000133103	Up-at-prePB	prePB	1	2.05	0.05			COG6	component of oligomeric golgi complex 6 [Source:HGNC Symbol;Acc:18621]	13	protein_coding
ENSG00000174684	Up-at-prePB	prePB	1	2.05	0.22			B3GNT1	UDP-GlcNAc:betaGal beta-1,3-N-acetylglucosaminyltransferase 1 [Source:HGNC Symbol;Acc:15685]	11	protein_coding
ENSG00000215883	Up-at-prePB	prePB	1	2.05	0.15			CYB5RL	cytochrome b5 reductase-like [Source:HGNC Symbol;Acc:32220]	1	protein_coding
ENSG00000012174	Up-at-prePB	prePB	1	2.05	0.22			MBTPS2	membrane-bound transcription factor peptidase, site 2 [Source:HGNC Symbol;Acc:15455]	X	protein_coding
ENSG00000040531	Up-at-prePB	prePB	1	2.05	-0.18			CTNS	cystinosin, lysosomal cystine transporter [Source:HGNC Symbol;Acc:2518]	17	protein_coding
ENSG00000088888	Up-at-prePB	prePB	1	2.05	-0.13			MAVS	mitochondrial antiviral signaling protein [Source:HGNC Symbol;Acc:29233]	20	protein_coding
ENSG00000166260	Up-at-prePB	prePB	1	2.05	-0.29			COX11	cytochrome c oxidase assembly homolog 11 (yeast) [Source:HGNC Symbol;Acc:2261]	17	protein_coding
ENSG00000115685	Up-at-prePB	prePB	1	2.05	-0.38			PPP1R7	protein phosphatase 1, regulatory subunit 7 [Source:HGNC Symbol;Acc:9295]	2	protein_coding
ENSG00000181004	Up-at-prePB	prePB	1	2.04	0.45			BBS12	Bardet-Biedl syndrome 12 [Source:HGNC Symbol;Acc:26648]	4	protein_coding
ENSG00000157326	Up-at-prePB	prePB	1	2.04	-0.2			DHRS4	dehydrogenase/reductase (SDR family) member 4 [Source:HGNC Symbol;Acc:16985]	14	protein_coding
ENSG00000136631	Up-at-prePB	prePB	1	2.04	-0.36			VPS45	vacuolar protein sorting 45 homolog (S. cerevisiae) [Source:HGNC Symbol;Acc:14579]	1	protein_coding
ENSG00000119392	Up-at-prePB	prePB	1	2.04	-0.23			GLE1	GLE1 RNA export mediator [Source:HGNC Symbol;Acc:4315]	9	protein_coding
ENSG00000085760	Up-at-prePB	prePB	1	2.04	-0.4			MTIF2	mitochondrial translational initiation factor 2 [Source:HGNC Symbol;Acc:7441]	2	protein_coding
ENSG00000049167	Up-at-prePB	prePB	1	2.04	-0.41			ERCC8	excision repair cross-complementing rodent repair deficiency, complementation group 8 [Source:HGNC Symbol;Acc:3439]	5	protein_coding
ENSG00000197409	Up-at-prePB	prePB	1	2.03	0.59			HIST1H3D	histone cluster 1, H3d [Source:HGNC Symbol;Acc:4767]	6	protein_coding
ENSG00000253797	Up-at-prePB	prePB	1	2.03	0.13			UTP14C	UTP14, U3 small nucleolar ribonucleoprotein, homolog C (yeast) [Source:HGNC Symbol;Acc:20321]	13	protein_coding
ENSG00000196922	Up-at-prePB	prePB	1	2.03	0.23	YES		ZNF252P	zinc finger protein 252, pseudogene [Source:HGNC Symbol;Acc:13046]	8	pseudogene
ENSG00000115232	Up-at-prePB	prePB	1	2.03	-0.35			ITGA4	integrin, alpha 4 (antigen CD49D, alpha 4 subunit of VLA-4 receptor) [Source:HGNC Symbol;Acc:6140]	2	protein_coding
ENSG00000143127	Up-at-prePB	prePB	1	2.03	-0.41			ITGA10	integrin, alpha 10 [Source:HGNC Symbol;Acc:6135]	1	protein_coding
ENSG00000161203	Up-at-prePB	prePB	1	2.03	-0.29			AP2M1	adaptor-related protein complex 2, mu 1 subunit [Source:HGNC Symbol;Acc:564]	3	protein_coding
ENSG00000081377	Up-at-prePB	prePB	1	2.03	-0.39			CDC14B	cell division cycle 14B [Source:HGNC Symbol;Acc:1719]	9	protein_coding
ENSG00000166797	Up-at-prePB	prePB	1	2.03	-0.28			FAM96A	family with sequence similarity 96, member A [Source:HGNC Symbol;Acc:26235]	15	protein_coding
ENSG00000229692	Up-at-prePB	prePB	1	2.02	0.29			SOS1-IT1	SOS1 intronic transcript 1 (non-protein coding) [Source:HGNC Symbol;Acc:41385]	2	sense_intronic
ENSG00000145476	Up-at-prePB	prePB	1	2.02	-0.19			CYP4V2	cytochrome P450, family 4, subfamily V, polypeptide 2 [Source:HGNC Symbol;Acc:23198]	4	protein_coding
ENSG00000130770	Up-at-prePB	prePB	1	2.02	-0.31			ATPIF1	ATPase inhibitory factor 1 [Source:HGNC Symbol;Acc:871]	1	protein_coding
ENSG00000172301	Up-at-prePB	prePB	1	2.02	-0.43			COPRS	coordinator of PRMT5, differentiation stimulator [Source:HGNC Symbol;Acc:28848]	17	protein_coding
ENSG00000211623	Up-at-prePB	prePB	1	2.01	0.38			IGKV2D-26	immunoglobulin kappa variable 2D-26 [Source:HGNC Symbol;Acc:5798]	2	IG_V_gene
ENSG00000003400	Up-at-prePB	prePB	1	2.01	0.05			CASP10	caspase 10, apoptosis-related cysteine peptidase [Source:HGNC Symbol;Acc:1500]	2	protein_coding
ENSG00000141570	Up-at-prePB	prePB	1	2.01	0.06			CBX8	chromobox homolog 8 [Source:HGNC Symbol;Acc:15962]	17	protein_coding
ENSG00000177854	Up-at-prePB	prePB	1	2.01	-0.13			TMEM187	transmembrane protein 187 [Source:HGNC Symbol;Acc:13705]	X	protein_coding
ENSG00000158161	Up-at-prePB	prePB	1	2.01	0.13		Phosphorylation editor	EYA3	eyes absent homolog 3 (Drosophila) [Source:HGNC Symbol;Acc:3521]	1	protein_coding
ENSG00000155393	Up-at-prePB	prePB	1	2.01	-0.28			HEATR3	HEAT repeat containing 3 [Source:HGNC Symbol;Acc:26087]	16	protein_coding
ENSG00000171428	Up-at-prePB	prePB	1	2.01	-0.21			NAT1	N-acetyltransferase 1 (arylamine N-acetyltransferase) [Source:HGNC Symbol;Acc:7645]	8	protein_coding
ENSG00000232457	Up-at-prePB	prePB	1	2.01	-0.43			SLC16A6P1	SLC16A6 pseudogene 1 [Source:HGNC Symbol;Acc:48932]	17	pseudogene
ENSG00000213999	Up-at-prePB	prePB	1	2	1.32			MEF2B	myocyte enhancer factor 2B [Source:HGNC Symbol;Acc:6995]	19	protein_coding
ENSG00000169330	Up-at-prePB	prePB	1	2	0.59			KIAA1024	KIAA1024 [Source:HGNC Symbol;Acc:29172]	15	protein_coding
ENSG00000134575	Up-at-prePB	prePB	1	2	0.2			ACP2	acid phosphatase 2, lysosomal [Source:HGNC Symbol;Acc:123]	11	protein_coding
ENSG00000086065	Up-at-prePB	prePB	1	2	0.14			CHMP5	charged multivesicular body protein 5 [Source:HGNC Symbol;Acc:26942]	9	protein_coding
ENSG00000166548	Up-at-prePB	prePB	1	2	0.11			TK2	thymidine kinase 2, mitochondrial [Source:HGNC Symbol;Acc:11831]	16	protein_coding
ENSG00000103226	Up-at-prePB	prePB	1	2	-0.18			NOMO3	NODAL modulator 3 [Source:HGNC Symbol;Acc:25242]	16	protein_coding
ENSG00000066583	Up-at-prePB	prePB	1	2	0.18			ISOC1	isochorismatase domain containing 1 [Source:HGNC Symbol;Acc:24254]	5	protein_coding
ENSG00000141642	Up-at-prePB	prePB	1	2	-0.09			ELAC1	elaC ribonuclease Z 1 [Source:HGNC Symbol;Acc:14197]	18	protein_coding
ENSG00000221995	Up-at-prePB	prePB	1	2	-0.48			TIAF1	TGFB1-induced anti-apoptotic factor 1 [Source:HGNC Symbol;Acc:11803]	17	protein_coding
ENSG00000248049	Up-at-prePB	prePB	1	2	-0.35			UBA6-AS1	UBA6 antisense RNA 1 (head to head) [Source:HGNC Symbol;Acc:49083]	4	antisense
ENSG00000149346	Up-at-prePB	prePB	1	2	-0.44			SLX4IP	SLX4 interacting protein [Source:HGNC Symbol;Acc:16225]	20	protein_coding
ENSG00000107960	Up-at-prePB	prePB	1	2	-0.48			OBFC1	oligonucleotide/oligosaccharide-binding fold containing 1 [Source:HGNC Symbol;Acc:26200]	10	protein_coding
ENSG00000141127	Up-at-prePB	prePB	1	2	-0.32			PRPSAP2	phosphoribosyl pyrophosphate synthetase-associated protein 2 [Source:HGNC Symbol;Acc:9467]	17	protein_coding
ENSG00000253239	Up-at-prePB	prePB	1	1.99	0.38			IGLVI-70	immunoglobulin lambda variable (I)-70 (pseudogene) [Source:HGNC Symbol;Acc:5940]	22	IG_V_pseudogene
ENSG00000198855	Up-at-prePB	prePB	1	1.99	0.58			FICD	FIC domain containing [Source:HGNC Symbol;Acc:18416]	12	protein_coding
ENSG00000108622	Up-at-prePB	prePB	1	1.99	0.03			ICAM2	intercellular adhesion molecule 2 [Source:HGNC Symbol;Acc:5345]	17	protein_coding
ENSG00000226608	Up-at-prePB	prePB	1	1.99	-0.01			FTLP3	ferritin, light polypeptide pseudogene 3 [Source:HGNC Symbol;Acc:4000]	20	pseudogene
ENSG00000185220	Up-at-prePB	prePB	1	1.99	0.28			PGBD2	piggyBac transposable element derived 2 [Source:HGNC Symbol;Acc:19399]	1	protein_coding
ENSG00000101310	Up-at-prePB	prePB	1	1.99	-0.26			SEC23B	Sec23 homolog B (S. cerevisiae) [Source:HGNC Symbol;Acc:10702]	20	protein_coding
ENSG00000184164	Up-at-prePB	prePB	1	1.99	-0.4			CRELD2	cysteine-rich with EGF-like domains 2 [Source:HGNC Symbol;Acc:28150]	22	protein_coding
ENSG00000250746	Up-at-prePB	prePB	1	1.99	-0.18					4	pseudogene
ENSG00000134152	Up-at-prePB	prePB	1	1.99	-0.33			KATNBL1	katanin p80 subunit B-like 1 [Source:HGNC Symbol;Acc:26199]	15	protein_coding
ENSG00000197582	Up-at-prePB	prePB	1	1.99	-0.28			GPX1P1	glutathione peroxidase pseudogene 1 [Source:HGNC Symbol;Acc:4560]	X	pseudogene
ENSG00000241468	Up-at-prePB	prePB	1	1.99	-0.43			ATP5J2	ATP synthase, H+ transporting, mitochondrial Fo complex, subunit F2 [Source:HGNC Symbol;Acc:848]	7	protein_coding
ENSG00000139291	Up-at-prePB	prePB	1	1.98	-0.06			TMEM19	transmembrane protein 19 [Source:HGNC Symbol;Acc:25605]	12	protein_coding
ENSG00000134955	Up-at-prePB	prePB	1	1.98	0.16			SLC37A2	solute carrier family 37 (glucose-6-phosphate transporter), member 2 [Source:HGNC Symbol;Acc:20644]	11	protein_coding
ENSG00000101928	Up-at-prePB	prePB	1	1.98	-0.26			MOSPD1	motile sperm domain containing 1 [Source:HGNC Symbol;Acc:25235]	X	protein_coding
ENSG00000134049	Up-at-prePB	prePB	1	1.98	0			IER3IP1	immediate early response 3 interacting protein 1 [Source:HGNC Symbol;Acc:18550]	18	protein_coding
ENSG00000141349	Up-at-prePB	prePB	1	1.98	-0.37			G6PC3	glucose 6 phosphatase, catalytic, 3 [Source:HGNC Symbol;Acc:24861]	17	protein_coding
ENSG00000163933	Up-at-prePB	prePB	1	1.98	-0.39			RFT1	RFT1 homolog (S. cerevisiae) [Source:HGNC Symbol;Acc:30220]	3	protein_coding
ENSG00000213214	Up-at-prePB	prePB	1	1.97	-0.01			ARHGEF35	Rho guanine nucleotide exchange factor (GEF) 35 [Source:HGNC Symbol;Acc:33846]	7	protein_coding
ENSG00000138336	Up-at-prePB	prePB	1	1.97	0.1		DNA methylation editor/eraser	TET1	tet methylcytosine dioxygenase 1 [Source:HGNC Symbol;Acc:29484]	10	protein_coding
ENSG00000176261	Up-at-prePB	prePB	1	1.97	-0.32			ZBTB8OS	zinc finger and BTB domain containing 8 opposite strand [Source:HGNC Symbol;Acc:24094]	1	protein_coding
ENSG00000205593	Up-at-prePB	prePB	1	1.97	-0.13			DENND6B	DENN/MADD domain containing 6B [Source:HGNC Symbol;Acc:32690]	22	protein_coding
ENSG00000168404	Up-at-prePB	prePB	1	1.96	0.5			MLKL	mixed lineage kinase domain-like [Source:HGNC Symbol;Acc:26617]	16	protein_coding
ENSG00000136770	Up-at-prePB	prePB	1	1.96	-0.02			DNAJC1	DnaJ (Hsp40) homolog, subfamily C, member 1 [Source:HGNC Symbol;Acc:20090]	10	protein_coding
ENSG00000101194	Up-at-prePB	prePB	1	1.96	-0.28			SLC17A9	solute carrier family 17 (vesicular nucleotide transporter), member 9 [Source:HGNC Symbol;Acc:16192]	20	protein_coding
ENSG00000099968	Up-at-prePB	prePB	1	1.96	-0.1			BCL2L13	BCL2-like 13 (apoptosis facilitator) [Source:HGNC Symbol;Acc:17164]	22	protein_coding
ENSG00000134851	Up-at-prePB	prePB	1	1.96	-0.44			TMEM165	transmembrane protein 165 [Source:HGNC Symbol;Acc:30760]	4	protein_coding
ENSG00000149269	Up-at-prePB	prePB	1	1.96	-0.3			PAK1	p21 protein (Cdc42/Rac)-activated kinase 1 [Source:HGNC Symbol;Acc:8590]	11	protein_coding
ENSG00000089597	Up-at-prePB	prePB	1	1.95	-0.14			GANAB	glucosidase, alpha; neutral AB [Source:HGNC Symbol;Acc:4138]	11	protein_coding
ENSG00000145703	Up-at-prePB	prePB	1	1.95	-0.24			IQGAP2	IQ motif containing GTPase activating protein 2 [Source:HGNC Symbol;Acc:6111]	5	protein_coding
ENSG00000164209	Up-at-prePB	prePB	1	1.95	-0.12			SLC25A46	solute carrier family 25, member 46 [Source:HGNC Symbol;Acc:25198]	5	protein_coding
ENSG00000149089	Up-at-prePB	prePB	1	1.95	-0.16			APIP	APAF1 interacting protein [Source:HGNC Symbol;Acc:17581]	11	protein_coding
ENSG00000122705	Up-at-prePB	prePB	1	1.95	-0.46			CLTA	clathrin, light chain A [Source:HGNC Symbol;Acc:2090]	9	protein_coding
ENSG00000221963	Up-at-prePB	prePB	1	1.94	0.63			APOL6	apolipoprotein L, 6 [Source:HGNC Symbol;Acc:14870]	22	protein_coding
ENSG00000257221	Up-at-prePB	prePB	1	1.94	-0.24					12	antisense
ENSG00000137752	Up-at-prePB	prePB	1	1.94	-0.16			CASP1	caspase 1, apoptosis-related cysteine peptidase [Source:HGNC Symbol;Acc:1499]	11	protein_coding
ENSG00000168374	Up-at-prePB	prePB	1	1.94	-0.34			ARF4	ADP-ribosylation factor 4 [Source:HGNC Symbol;Acc:655]	3	protein_coding
ENSG00000228857	Up-at-prePB	prePB	1	1.94	-0.2					2	lincRNA
ENSG00000223960	Up-at-prePB	prePB	1	1.94	-0.27					2	antisense
ENSG00000196290	Up-at-prePB	prePB	1	1.94	-0.28			NIF3L1	NIF3 NGG1 interacting factor 3-like 1 (S. cerevisiae) [Source:HGNC Symbol;Acc:13390]	2	protein_coding
ENSG00000162441	Up-at-prePB	prePB	1	1.94	-0.24			LZIC	leucine zipper and CTNNBIP1 domain containing [Source:HGNC Symbol;Acc:17497]	1	protein_coding
ENSG00000172732	Up-at-prePB	prePB	1	1.94	-0.45			MUS81	MUS81 structure-specific endonuclease subunit [Source:HGNC Symbol;Acc:29814]	11	protein_coding
ENSG00000088205	Up-at-prePB	prePB	1	1.94	-0.32			DDX18	DEAD (Asp-Glu-Ala-Asp) box polypeptide 18 [Source:HGNC Symbol;Acc:2741]	2	protein_coding
ENSG00000165055	Up-at-prePB	prePB	1	1.94	-0.39			METTL2B	methyltransferase like 2B [Source:HGNC Symbol;Acc:18272]	7	protein_coding
ENSG00000002549	Up-at-prePB	prePB	1	1.93	0.16			LAP3	leucine aminopeptidase 3 [Source:HGNC Symbol;Acc:18449]	4	protein_coding
ENSG00000025039	Up-at-prePB	prePB	1	1.93	0.45			RRAGD	Ras-related GTP binding D [Source:HGNC Symbol;Acc:19903]	6	protein_coding
ENSG00000198088	Up-at-prePB	prePB	1	1.93	0.44			NUP62CL	nucleoporin 62kDa C-terminal like [Source:HGNC Symbol;Acc:25960]	X	protein_coding
ENSG00000113615	Up-at-prePB	prePB	1	1.93	-0.05			SEC24A	SEC24 family member A [Source:HGNC Symbol;Acc:10703]	5	protein_coding
ENSG00000169871	Up-at-prePB	prePB	1	1.93	0.49			TRIM56	tripartite motif containing 56 [Source:HGNC Symbol;Acc:19028]	7	protein_coding
ENSG00000103150	Up-at-prePB	prePB	1	1.93	-0.35			MLYCD	malonyl-CoA decarboxylase [Source:HGNC Symbol;Acc:7150]	16	protein_coding
ENSG00000155961	Up-at-prePB	prePB	1	1.93	-0.37			RAB39B	RAB39B, member RAS oncogene family [Source:HGNC Symbol;Acc:16499]	X	protein_coding
ENSG00000136143	Up-at-prePB	prePB	1	1.93	-0.47			SUCLA2	succinate-CoA ligase, ADP-forming, beta subunit [Source:HGNC Symbol;Acc:11448]	13	protein_coding
ENSG00000178685	Up-at-prePB	prePB	1	1.92	0.69			PARP10	poly (ADP-ribose) polymerase family, member 10 [Source:HGNC Symbol;Acc:25895]	8	protein_coding
ENSG00000162600	Up-at-prePB	prePB	1	1.92	0.03			OMA1	OMA1 zinc metallopeptidase [Source:HGNC Symbol;Acc:29661]	1	protein_coding
ENSG00000115204	Up-at-prePB	prePB	1	1.92	-0.42			MPV17	MpV17 mitochondrial inner membrane protein [Source:HGNC Symbol;Acc:7224]	2	protein_coding
ENSG00000168802	Up-at-prePB	prePB	1	1.92	-0.26			CHTF8	CTF8, chromosome transmission fidelity factor 8 homolog (S. cerevisiae) [Source:HGNC Symbol;Acc:24353]	16	protein_coding
ENSG00000100060	Up-at-prePB	prePB	1	1.92	-0.41			MFNG	MFNG O-fucosylpeptide 3-beta-N-acetylglucosaminyltransferase [Source:HGNC Symbol;Acc:7038]	22	protein_coding
ENSG00000110013	Up-at-prePB	prePB	1	1.91	0.46			SIAE	sialic acid acetylesterase [Source:HGNC Symbol;Acc:18187]	11	protein_coding
ENSG00000133678	Up-at-prePB	prePB	1	1.91	0.16			TMEM254	transmembrane protein 254 [Source:HGNC Symbol;Acc:25804]	10	protein_coding
ENSG00000173852	Up-at-prePB	prePB	1	1.91	0.08			DPY19L1	dpy-19-like 1 (C. elegans) [Source:HGNC Symbol;Acc:22205]	7	protein_coding
ENSG00000185129	Up-at-prePB	prePB	1	1.91	-0.07			PURA	purine-rich element binding protein A [Source:HGNC Symbol;Acc:9701]	5	protein_coding
ENSG00000111652	Up-at-prePB	prePB	1	1.91	-0.1			COPS7A	COP9 signalosome subunit 7A [Source:HGNC Symbol;Acc:16758]	12	protein_coding
ENSG00000178425	Up-at-prePB	prePB	1	1.91	-0.17			NT5DC1	5'-nucleotidase domain containing 1 [Source:HGNC Symbol;Acc:21556]	6	protein_coding
ENSG00000100567	Up-at-prePB	prePB	1	1.91	-0.26			PSMA3	proteasome (prosome, macropain) subunit, alpha type, 3 [Source:HGNC Symbol;Acc:9532]	14	protein_coding
ENSG00000218350	Up-at-prePB	prePB	1	1.91	-0.45			LYPLA1P3	lysophospholipase I pseudogene 3 [Source:HGNC Symbol;Acc:44007]	6	pseudogene
ENSG00000164983	Up-at-prePB	prePB	1	1.91	-0.4			TMEM65	transmembrane protein 65 [Source:HGNC Symbol;Acc:25203]	8	protein_coding
ENSG00000261087	Up-at-prePB	prePB	1	1.9	1.06					8	lincRNA
ENSG00000156587	Up-at-prePB	prePB	1	1.9	0.15			UBE2L6	ubiquitin-conjugating enzyme E2L 6 [Source:HGNC Symbol;Acc:12490]	11	protein_coding
ENSG00000262468	Up-at-prePB	prePB	1	1.9	0.43					16	lincRNA
ENSG00000124783	Up-at-prePB	prePB	1	1.9	-0.4			SSR1	signal sequence receptor, alpha [Source:HGNC Symbol;Acc:11323]	6	protein_coding
ENSG00000075945	Up-at-prePB	prePB	1	1.9	-0.12			KIFAP3	kinesin-associated protein 3 [Source:HGNC Symbol;Acc:17060]	1	protein_coding
ENSG00000170854	Up-at-prePB	prePB	1	1.9	-0.01			MINA	MYC induced nuclear antigen [Source:HGNC Symbol;Acc:19441]	3	protein_coding
ENSG00000166199	Up-at-prePB	prePB	1	1.9	-0.33		DNA methylation editor/eraser	ALKBH3	alkB, alkylation repair homolog 3 (E. coli) [Source:HGNC Symbol;Acc:30141]	11	protein_coding
ENSG00000118418	Up-at-prePB	prePB	1	1.9	-0.24			HMGN3	high mobility group nucleosomal binding domain 3 [Source:HGNC Symbol;Acc:12312]	6	protein_coding
ENSG00000163319	Up-at-prePB	prePB	1	1.9	-0.24			MRPS18C	mitochondrial ribosomal protein S18C [Source:HGNC Symbol;Acc:16633]	4	protein_coding
ENSG00000115840	Up-at-prePB	prePB	1	1.9	-0.49			SLC25A12	solute carrier family 25 (aspartate/glutamate carrier), member 12 [Source:HGNC Symbol;Acc:10982]	2	protein_coding
ENSG00000251417	Up-at-prePB	prePB	1	1.89	-0.14					16	lincRNA
ENSG00000110777	Up-at-prePB	prePB	1	1.89	-0.41			POU2AF1	POU class 2 associating factor 1 [Source:HGNC Symbol;Acc:9211]	11	protein_coding
ENSG00000128595	Up-at-prePB	prePB	1	1.89	-0.18			CALU	calumenin [Source:HGNC Symbol;Acc:1458]	7	protein_coding
ENSG00000197128	Up-at-prePB	prePB	1	1.89	0.46			ZNF772	zinc finger protein 772 [Source:HGNC Symbol;Acc:33106]	19	protein_coding
ENSG00000127220	Up-at-prePB	prePB	1	1.89	-0.46			ABHD8	abhydrolase domain containing 8 [Source:HGNC Symbol;Acc:23759]	19	protein_coding
ENSG00000164406	Up-at-prePB	prePB	1	1.89	-0.02			LEAP2	liver expressed antimicrobial peptide 2 [Source:HGNC Symbol;Acc:29571]	5	protein_coding
ENSG00000223380	Up-at-prePB	prePB	1	1.89	-0.1			SEC22B	SEC22 vesicle trafficking protein homolog B (S. cerevisiae) (gene/pseudogene) [Source:HGNC Symbol;Acc:10700]	1	processed_transcript
ENSG00000165675	Up-at-prePB	prePB	1	1.89	0.23			ENOX2	ecto-NOX disulfide-thiol exchanger 2 [Source:HGNC Symbol;Acc:2259]	X	protein_coding
ENSG00000163512	Up-at-prePB	prePB	1	1.89	0.17			AZI2	5-azacytidine induced 2 [Source:HGNC Symbol;Acc:24002]	3	protein_coding
ENSG00000107758	Up-at-prePB	prePB	1	1.89	-0.3			PPP3CB	protein phosphatase 3, catalytic subunit, beta isozyme [Source:HGNC Symbol;Acc:9315]	10	protein_coding
ENSG00000165060	Up-at-prePB	prePB	1	1.89	-0.36			FXN	frataxin [Source:HGNC Symbol;Acc:3951]	9	protein_coding
ENSG00000137038	Up-at-prePB	prePB	1	1.89	-0.4			TMEM261	transmembrane protein 261 [Source:HGNC Symbol;Acc:30536]	9	protein_coding
ENSG00000167637	Up-at-prePB	prePB	1	1.88	0.11	YES		ZNF283	zinc finger protein 283 [Source:HGNC Symbol;Acc:13077]	19	protein_coding
ENSG00000177311	Up-at-prePB	prePB	1	1.88	-0.19	YES	DNA methylation reader	ZBTB38	zinc finger and BTB domain containing 38 [Source:HGNC Symbol;Acc:26636]	3	protein_coding
ENSG00000183624	Up-at-prePB	prePB	1	1.88	-0.24			HMCES	5-hydroxymethylcytosine (hmC) binding, ES cell-specific [Source:HGNC Symbol;Acc:24446]	3	protein_coding
ENSG00000073464	Up-at-prePB	prePB	1	1.88	0.16			CLCN4	chloride channel, voltage-sensitive 4 [Source:HGNC Symbol;Acc:2022]	X	protein_coding
ENSG00000170903	Up-at-prePB	prePB	1	1.88	-0.17			MSANTD4	Myb/SANT-like DNA-binding domain containing 4 with coiled-coils [Source:HGNC Symbol;Acc:29383]	11	protein_coding
ENSG00000204370	Up-at-prePB	prePB	1	1.88	-0.32			SDHD	succinate dehydrogenase complex, subunit D, integral membrane protein [Source:HGNC Symbol;Acc:10683]	11	protein_coding
ENSG00000107020	Up-at-prePB	prePB	1	1.88	-0.47			PLGRKT	plasminogen receptor, C-terminal lysine transmembrane protein [Source:HGNC Symbol;Acc:23633]	9	protein_coding
ENSG00000135677	Up-at-prePB	prePB	1	1.87	0.43			GNS	glucosamine (N-acetyl)-6-sulfatase [Source:HGNC Symbol;Acc:4422]	12	protein_coding
ENSG00000105223	Up-at-prePB	prePB	1	1.87	0.06			PLD3	phospholipase D family, member 3 [Source:HGNC Symbol;Acc:17158]	19	protein_coding
ENSG00000104695	Up-at-prePB	prePB	1	1.87	0.1			PPP2CB	protein phosphatase 2, catalytic subunit, beta isozyme [Source:HGNC Symbol;Acc:9300]	8	protein_coding
ENSG00000141425	Up-at-prePB	prePB	1	1.87	-0.15			RPRD1A	regulation of nuclear pre-mRNA domain containing 1A [Source:HGNC Symbol;Acc:25560]	18	protein_coding
ENSG00000121851	Up-at-prePB	prePB	1	1.87	-0.11			POLR3GL	polymerase (RNA) III (DNA directed) polypeptide G (32kD)-like [Source:HGNC Symbol;Acc:28466]	1	protein_coding
ENSG00000134864	Up-at-prePB	prePB	1	1.87	-0.36			GGACT	gamma-glutamylamine cyclotransferase [Source:HGNC Symbol;Acc:25100]	13	protein_coding
ENSG00000105379	Up-at-prePB	prePB	1	1.87	-0.15			ETFB	electron-transfer-flavoprotein, beta polypeptide [Source:HGNC Symbol;Acc:3482]	19	protein_coding
ENSG00000072062	Up-at-prePB	prePB	1	1.87	-0.17			PRKACA	protein kinase, cAMP-dependent, catalytic, alpha [Source:HGNC Symbol;Acc:9380]	19	protein_coding
ENSG00000184178	Up-at-prePB	prePB	1	1.87	-0.44			SCFD2	sec1 family domain containing 2 [Source:HGNC Symbol;Acc:30676]	4	protein_coding
ENSG00000130733	Up-at-prePB	prePB	1	1.86	-0.16			YIPF2	Yip1 domain family, member 2 [Source:HGNC Symbol;Acc:28476]	19	protein_coding
ENSG00000087095	Up-at-prePB	prePB	1	1.86	-0.14			NLK	nemo-like kinase [Source:HGNC Symbol;Acc:29858]	17	protein_coding
ENSG00000111481	Up-at-prePB	prePB	1	1.86	-0.37			COPZ1	coatomer protein complex, subunit zeta 1 [Source:HGNC Symbol;Acc:2243]	12	protein_coding
ENSG00000137265	Up-at-prePB	prePB	1	1.86	0	YES		IRF4	interferon regulatory factor 4 [Source:HGNC Symbol;Acc:6119]	6	protein_coding
ENSG00000184719	Up-at-prePB	prePB	1	1.86	-0.41			RNLS	renalase, FAD-dependent amine oxidase [Source:HGNC Symbol;Acc:25641]	10	protein_coding
ENSG00000005700	Up-at-prePB	prePB	1	1.86	-0.44			IBTK	inhibitor of Bruton agammaglobulinemia tyrosine kinase [Source:HGNC Symbol;Acc:17853]	6	protein_coding
ENSG00000013503	Up-at-prePB	prePB	1	1.86	-0.16			POLR3B	polymerase (RNA) III (DNA directed) polypeptide B [Source:HGNC Symbol;Acc:30348]	12	protein_coding
ENSG00000168291	Up-at-prePB	prePB	1	1.86	-0.21			PDHB	pyruvate dehydrogenase (lipoamide) beta [Source:HGNC Symbol;Acc:8808]	3	protein_coding
ENSG00000143889	Up-at-prePB	prePB	1	1.86	-0.3			HNRNPLL	heterogeneous nuclear ribonucleoprotein L-like [Source:HGNC Symbol;Acc:25127]	2	protein_coding
ENSG00000121064	Up-at-prePB	prePB	1	1.85	-0.1			SCPEP1	serine carboxypeptidase 1 [Source:HGNC Symbol;Acc:29507]	17	protein_coding
ENSG00000108469	Up-at-prePB	prePB	1	1.85	0.4			RECQL5	RecQ protein-like 5 [Source:HGNC Symbol;Acc:9950]	17	protein_coding
ENSG00000197296	Up-at-prePB	prePB	1	1.85	0.35			FITM2	fat storage-inducing transmembrane protein 2 [Source:HGNC Symbol;Acc:16135]	20	protein_coding
ENSG00000112699	Up-at-prePB	prePB	1	1.85	-0.34			GMDS	GDP-mannose 4,6-dehydratase [Source:HGNC Symbol;Acc:4369]	6	protein_coding
ENSG00000129493	Up-at-prePB	prePB	1	1.85	0.34			HEATR5A	HEAT repeat containing 5A [Source:HGNC Symbol;Acc:20276]	14	protein_coding
ENSG00000185730	Up-at-prePB	prePB	1	1.85	0.25	YES		ZNF696	zinc finger protein 696 [Source:HGNC Symbol;Acc:25872]	8	protein_coding
ENSG00000204713	Up-at-prePB	prePB	1	1.85	-0.01			TRIM27	tripartite motif containing 27 [Source:HGNC Symbol;Acc:9975]	6	protein_coding
ENSG00000144791	Up-at-prePB	prePB	1	1.85	-0.25			LIMD1	LIM domains containing 1 [Source:HGNC Symbol;Acc:6612]	3	protein_coding
ENSG00000158864	Up-at-prePB	prePB	1	1.85	-0.29			NDUFS2	NADH dehydrogenase (ubiquinone) Fe-S protein 2, 49kDa (NADH-coenzyme Q reductase) [Source:HGNC Symbol;Acc:7708]	1	protein_coding
ENSG00000124702	Up-at-prePB	prePB	1	1.85	-0.36			KLHDC3	kelch domain containing 3 [Source:HGNC Symbol;Acc:20704]	6	protein_coding
ENSG00000115295	Up-at-prePB	prePB	1	1.84	0.38			CLIP4	CAP-GLY domain containing linker protein family, member 4 [Source:HGNC Symbol;Acc:26108]	2	protein_coding
ENSG00000132692	Up-at-prePB	prePB	1	1.84	0.78			BCAN	brevican [Source:HGNC Symbol;Acc:23059]	1	protein_coding
ENSG00000196664	Up-at-prePB	prePB	1	1.84	0.03			TLR7	toll-like receptor 7 [Source:HGNC Symbol;Acc:15631]	X	protein_coding
ENSG00000196533	Up-at-prePB	prePB	1	1.84	0			C1orf186	chromosome 1 open reading frame 186 [Source:HGNC Symbol;Acc:25341]	1	protein_coding
ENSG00000134470	Up-at-prePB	prePB	1	1.84	0.15			IL15RA	interleukin 15 receptor, alpha [Source:HGNC Symbol;Acc:5978]	10	protein_coding
ENSG00000060642	Up-at-prePB	prePB	1	1.84	0.15			PIGV	phosphatidylinositol glycan anchor biosynthesis, class V [Source:HGNC Symbol;Acc:26031]	1	protein_coding
ENSG00000081760	Up-at-prePB	prePB	1	1.84	-0.16			AACS	acetoacetyl-CoA synthetase [Source:HGNC Symbol;Acc:21298]	12	protein_coding
ENSG00000149782	Up-at-prePB	prePB	1	1.84	-0.18			PLCB3	phospholipase C, beta 3 (phosphatidylinositol-specific) [Source:HGNC Symbol;Acc:9056]	11	protein_coding
ENSG00000158042	Up-at-prePB	prePB	1	1.84	-0.23			MRPL17	mitochondrial ribosomal protein L17 [Source:HGNC Symbol;Acc:14053]	11	protein_coding
ENSG00000133393	Up-at-prePB	prePB	1	1.84	-0.23			FOPNL	FGFR1OP N-terminal like [Source:HGNC Symbol;Acc:26435]	16	protein_coding
ENSG00000137312	Up-at-prePB	prePB	1	1.84	-0.31			FLOT1	flotillin 1 [Source:HGNC Symbol;Acc:3757]	6	protein_coding
ENSG00000106733	Up-at-prePB	prePB	1	1.83	0.11			NMRK1	nicotinamide riboside kinase 1 [Source:HGNC Symbol;Acc:26057]	9	protein_coding
ENSG00000149257	Up-at-prePB	prePB	1	1.83	-0.28			SERPINH1	serpin peptidase inhibitor, clade H (heat shock protein 47), member 1, (collagen binding protein 1) [Source:HGNC Symbol;Acc:1546]	11	protein_coding
ENSG00000167863	Up-at-prePB	prePB	1	1.83	-0.36			ATP5H	ATP synthase, H+ transporting, mitochondrial Fo complex, subunit d [Source:HGNC Symbol;Acc:845]	17	protein_coding
ENSG00000121380	Up-at-prePB	prePB	1	1.82	0.92			BCL2L14	BCL2-like 14 (apoptosis facilitator) [Source:HGNC Symbol;Acc:16657]	12	protein_coding
ENSG00000157216	Up-at-prePB	prePB	1	1.82	0.18			SSBP3	single stranded DNA binding protein 3 [Source:HGNC Symbol;Acc:15674]	1	protein_coding
ENSG00000179240	Up-at-prePB	prePB	1	1.82	0.09				Homo sapiens putative uncharacterized protein FLJ37770-like (LOC100506127), mRNA. [Source:RefSeq mRNA;Acc:NM_001282456]	11	protein_coding
ENSG00000115657	Up-at-prePB	prePB	1	1.82	-0.42			ABCB6	ATP-binding cassette, sub-family B (MDR/TAP), member 6 [Source:HGNC Symbol;Acc:47]	2	protein_coding
ENSG00000102871	Up-at-prePB	prePB	1	1.82	-0.25			TRADD	TNFRSF1A-associated via death domain [Source:HGNC Symbol;Acc:12030]	16	protein_coding
ENSG00000151065	Up-at-prePB	prePB	1	1.82	0.1			DCP1B	decapping mRNA 1B [Source:HGNC Symbol;Acc:24451]	12	protein_coding
ENSG00000264920	Up-at-prePB	prePB	1	1.82	-0.27					17	processed_transcript
ENSG00000131732	Up-at-prePB	prePB	1	1.82	-0.34			ZCCHC9	zinc finger, CCHC domain containing 9 [Source:HGNC Symbol;Acc:25424]	5	protein_coding
ENSG00000204264	Up-at-prePB	prePB	1	1.82	-0.41			PSMB8	proteasome (prosome, macropain) subunit, beta type, 8 [Source:HGNC Symbol;Acc:9545]	6	protein_coding
ENSG00000124279	Up-at-prePB	prePB	1	1.82	-0.46			FASTKD3	FAST kinase domains 3 [Source:HGNC Symbol;Acc:28758]	5	protein_coding
ENSG00000153162	Up-at-prePB	prePB	1	1.81	1.46			BMP6	bone morphogenetic protein 6 [Source:HGNC Symbol;Acc:1073]	6	protein_coding
ENSG00000139192	Up-at-prePB	prePB	1	1.81	0.12			TAPBPL	TAP binding protein-like [Source:HGNC Symbol;Acc:30683]	12	protein_coding
ENSG00000171552	Up-at-prePB	prePB	1	1.81	0.37			BCL2L1	BCL2-like 1 [Source:HGNC Symbol;Acc:992]	20	protein_coding
ENSG00000131871	Up-at-prePB	prePB	1	1.81	-0.12			VIMP	VCP-interacting membrane protein [Source:HGNC Symbol;Acc:30396]	15	protein_coding
ENSG00000113732	Up-at-prePB	prePB	1	1.81	0			ATP6V0E1	ATPase, H+ transporting, lysosomal 9kDa, V0 subunit e1 [Source:HGNC Symbol;Acc:863]	5	protein_coding
ENSG00000225973	Up-at-prePB	prePB	1	1.81	-0.05					15	antisense
ENSG00000148288	Up-at-prePB	prePB	1	1.81	0.22			GBGT1	globoside alpha-1,3-N-acetylgalactosaminyltransferase 1 [Source:HGNC Symbol;Acc:20460]	9	protein_coding
ENSG00000118960	Up-at-prePB	prePB	1	1.81	-0.37			HS1BP3	HCLS1 binding protein 3 [Source:HGNC Symbol;Acc:24979]	2	protein_coding
ENSG00000164414	Up-at-prePB	prePB	1	1.81	-0.23			SLC35A1	solute carrier family 35 (CMP-sialic acid transporter), member A1 [Source:HGNC Symbol;Acc:11021]	6	protein_coding
ENSG00000176393	Up-at-prePB	prePB	1	1.81	-0.34			RNPEP	arginyl aminopeptidase (aminopeptidase B) [Source:HGNC Symbol;Acc:10078]	1	protein_coding
ENSG00000106348	Up-at-prePB	prePB	1	1.81	-0.45			IMPDH1	IMP (inosine 5'-monophosphate) dehydrogenase 1 [Source:HGNC Symbol;Acc:6052]	7	protein_coding
ENSG00000253823	Up-at-prePB	prePB	1	1.8	0.51			IGLV1-62	immunoglobulin lambda variable 1-62 (pseudogene) [Source:HGNC Symbol;Acc:5883]	22	IG_V_pseudogene
ENSG00000076554	Up-at-prePB	prePB	1	1.8	0			TPD52	tumor protein D52 [Source:HGNC Symbol;Acc:12005]	8	protein_coding
ENSG00000197362	Up-at-prePB	prePB	1	1.8	0.24			ZNF786	zinc finger protein 786 [Source:HGNC Symbol;Acc:21806]	7	protein_coding
ENSG00000182400	Up-at-prePB	prePB	1	1.8	0.07			TRAPPC6B	trafficking protein particle complex 6B [Source:HGNC Symbol;Acc:23066]	14	protein_coding
ENSG00000119523	Up-at-prePB	prePB	1	1.8	0.04			ALG2	ALG2, alpha-1,3/1,6-mannosyltransferase [Source:HGNC Symbol;Acc:23159]	9	protein_coding
ENSG00000161813	Up-at-prePB	prePB	1	1.8	0.02			LARP4	La ribonucleoprotein domain family, member 4 [Source:HGNC Symbol;Acc:24320]	12	protein_coding
ENSG00000119878	Up-at-prePB	prePB	1	1.8	-0.39			CRIPT	cysteine-rich PDZ-binding protein [Source:HGNC Symbol;Acc:14312]	2	protein_coding
ENSG00000156831	Up-at-prePB	prePB	1	1.8	-0.42			NSMCE2	non-SMC element 2, MMS21 homolog (S. cerevisiae) [Source:HGNC Symbol;Acc:26513]	8	protein_coding
ENSG00000261326	Up-at-prePB	prePB	1	1.79	0.22					1	lincRNA
ENSG00000120915	Up-at-prePB	prePB	1	1.79	0.52			EPHX2	epoxide hydrolase 2, cytoplasmic [Source:HGNC Symbol;Acc:3402]	8	protein_coding
ENSG00000119820	Up-at-prePB	prePB	1	1.79	0.03			YIPF4	Yip1 domain family, member 4 [Source:HGNC Symbol;Acc:28145]	2	protein_coding
ENSG00000119401	Up-at-prePB	prePB	1	1.79	0.13			TRIM32	tripartite motif containing 32 [Source:HGNC Symbol;Acc:16380]	9	protein_coding
ENSG00000119912	Up-at-prePB	prePB	1	1.79	0.04			IDE	insulin-degrading enzyme [Source:HGNC Symbol;Acc:5381]	10	protein_coding
ENSG00000040341	Up-at-prePB	prePB	1	1.79	0.11			STAU2	staufen double-stranded RNA binding protein 2 [Source:HGNC Symbol;Acc:11371]	8	protein_coding
ENSG00000226160	Up-at-prePB	prePB	1	1.79	-0.48					22	pseudogene
ENSG00000167740	Up-at-prePB	prePB	1	1.79	-0.35			CYB5D2	cytochrome b5 domain containing 2 [Source:HGNC Symbol;Acc:28471]	17	protein_coding
ENSG00000175575	Up-at-prePB	prePB	1	1.79	-0.22			PAAF1	proteasomal ATPase-associated factor 1 [Source:HGNC Symbol;Acc:25687]	11	protein_coding
ENSG00000130638	Up-at-prePB	prePB	1	1.79	-0.28			ATXN10	ataxin 10 [Source:HGNC Symbol;Acc:10549]	22	protein_coding
ENSG00000023330	Up-at-prePB	prePB	1	1.79	-0.37			ALAS1	aminolevulinate, delta-, synthase 1 [Source:HGNC Symbol;Acc:396]	3	protein_coding
ENSG00000138709	Up-at-prePB	prePB	1	1.78	-0.2			LARP1B	La ribonucleoprotein domain family, member 1B [Source:HGNC Symbol;Acc:24704]	4	protein_coding
ENSG00000172123	Up-at-prePB	prePB	1	1.78	0.2			SLFN12	schlafen family member 12 [Source:HGNC Symbol;Acc:25500]	17	protein_coding
ENSG00000129625	Up-at-prePB	prePB	1	1.78	-0.19			REEP5	receptor accessory protein 5 [Source:HGNC Symbol;Acc:30077]	5	protein_coding
ENSG00000103248	Up-at-prePB	prePB	1	1.78	0			MTHFSD	methenyltetrahydrofolate synthetase domain containing [Source:HGNC Symbol;Acc:25778]	16	protein_coding
ENSG00000125843	Up-at-prePB	prePB	1	1.78	-0.2			AP5S1	adaptor-related protein complex 5, sigma 1 subunit [Source:HGNC Symbol;Acc:15875]	20	protein_coding
ENSG00000185825	Up-at-prePB	prePB	1	1.78	-0.48			BCAP31	B-cell receptor-associated protein 31 [Source:HGNC Symbol;Acc:16695]	X	protein_coding
ENSG00000007520	Up-at-prePB	prePB	1	1.78	-0.38			TSR3	TSR3, 20S rRNA accumulation, homolog (S. cerevisiae) [Source:HGNC Symbol;Acc:14175]	16	protein_coding
ENSG00000078618	Up-at-prePB	prePB	1	1.77	0.09			NRD1	nardilysin (N-arginine dibasic convertase) [Source:HGNC Symbol;Acc:7995]	1	protein_coding
ENSG00000100422	Up-at-prePB	prePB	1	1.77	0.09			CERK	ceramide kinase [Source:HGNC Symbol;Acc:19256]	22	protein_coding
ENSG00000087008	Up-at-prePB	prePB	1	1.77	-0.03			ACOX3	acyl-CoA oxidase 3, pristanoyl [Source:HGNC Symbol;Acc:121]	4	protein_coding
ENSG00000125741	Up-at-prePB	prePB	1	1.77	-0.03			OPA3	optic atrophy 3 (autosomal recessive, with chorea and spastic paraplegia) [Source:HGNC Symbol;Acc:8142]	19	protein_coding
ENSG00000198131	Up-at-prePB	prePB	1	1.77	-0.47	YES		ZNF544	zinc finger protein 544 [Source:HGNC Symbol;Acc:16759]	19	protein_coding
ENSG00000168569	Up-at-prePB	prePB	1	1.77	-0.09			TMEM223	transmembrane protein 223 [Source:HGNC Symbol;Acc:28464]	11	protein_coding
ENSG00000169371	Up-at-prePB	prePB	1	1.77	-0.33			SNUPN	snurportin 1 [Source:HGNC Symbol;Acc:14245]	15	protein_coding
ENSG00000259032	Up-at-prePB	prePB	1	1.77	-0.47			ENSAP2	endosulfine alpha pseudogene 2 [Source:HGNC Symbol;Acc:20011]	14	pseudogene
ENSG00000253878	Up-at-prePB	prePB	1	1.76	0.54					8	sense_intronic
ENSG00000124370	Up-at-prePB	prePB	1	1.76	0.28			MCEE	methylmalonyl CoA epimerase [Source:HGNC Symbol;Acc:16732]	2	protein_coding
ENSG00000187601	Up-at-prePB	prePB	1	1.76	-0.12			MAGEH1	melanoma antigen family H, 1 [Source:HGNC Symbol;Acc:24092]	X	protein_coding
ENSG00000204261	Up-at-prePB	prePB	1	1.76	0.16			TAPSAR1	TAP1 and PSMB8 antisense RNA 1 [Source:HGNC Symbol;Acc:39758]	6	lincRNA
ENSG00000174886	Up-at-prePB	prePB	1	1.76	0.03			NDUFA11	NADH dehydrogenase (ubiquinone) 1 alpha subcomplex, 11, 14.7kDa [Source:HGNC Symbol;Acc:20371]	19	protein_coding
ENSG00000166801	Up-at-prePB	prePB	1	1.76	-0.41			FAM111A	family with sequence similarity 111, member A [Source:HGNC Symbol;Acc:24725]	11	protein_coding
ENSG00000143641	Up-at-prePB	prePB	1	1.75	0.12			GALNT2	UDP-N-acetyl-alpha-D-galactosamine:polypeptide N-acetylgalactosaminyltransferase 2 (GalNAc-T2) [Source:HGNC Symbol;Acc:4124]	1	protein_coding
ENSG00000170502	Up-at-prePB	prePB	1	1.75	0.25			NUDT9	nudix (nucleoside diphosphate linked moiety X)-type motif 9 [Source:HGNC Symbol;Acc:8056]	4	protein_coding
ENSG00000241127	Up-at-prePB	prePB	1	1.75	0.1			YAE1D1	Yae1 domain containing 1 [Source:HGNC Symbol;Acc:24857]	7	protein_coding
ENSG00000001461	Up-at-prePB	prePB	1	1.75	-0.22			NIPAL3	NIPA-like domain containing 3 [Source:HGNC Symbol;Acc:25233]	1	protein_coding
ENSG00000157020	Up-at-prePB	prePB	1	1.75	-0.41			SEC13	SEC13 homolog (S. cerevisiae) [Source:HGNC Symbol;Acc:10697]	3	protein_coding
ENSG00000267809	Up-at-prePB	prePB	1	1.75	-0.48			NDUFV2P1	NADH dehydrogenase (ubiquinone) flavoprotein 2 pseudogene 1 [Source:HGNC Symbol;Acc:7718]	19	pseudogene
ENSG00000101473	Up-at-prePB	prePB	1	1.75	-0.32			ACOT8	acyl-CoA thioesterase 8 [Source:HGNC Symbol;Acc:15919]	20	protein_coding
ENSG00000144579	Up-at-prePB	prePB	1	1.75	-0.48			CTDSP1	CTD (carboxy-terminal domain, RNA polymerase II, polypeptide A) small phosphatase 1 [Source:HGNC Symbol;Acc:21614]	2	protein_coding
ENSG00000204386	Up-at-prePB	prePB	1	1.74	-0.1			NEU1	sialidase 1 (lysosomal sialidase) [Source:HGNC Symbol;Acc:7758]	6	protein_coding
ENSG00000135828	Up-at-prePB	prePB	1	1.74	-0.1			RNASEL	ribonuclease L (2',5'-oligoisoadenylate synthetase-dependent) [Source:HGNC Symbol;Acc:10050]	1	protein_coding
ENSG00000007038	Up-at-prePB	prePB	1	1.74	-0.26			PRSS21	protease, serine, 21 (testisin) [Source:HGNC Symbol;Acc:9485]	16	protein_coding
ENSG00000137500	Up-at-prePB	prePB	1	1.74	-0.22			CCDC90B	coiled-coil domain containing 90B [Source:HGNC Symbol;Acc:28108]	11	protein_coding
ENSG00000168303	Up-at-prePB	prePB	1	1.74	-0.42			MPLKIP	M-phase specific PLK1 interacting protein [Source:HGNC Symbol;Acc:16002]	7	protein_coding
ENSG00000124541	Up-at-prePB	prePB	1	1.74	-0.39			RRP36	ribosomal RNA processing 36 homolog (S. cerevisiae) [Source:HGNC Symbol;Acc:21374]	6	protein_coding
ENSG00000233822	Up-at-prePB	prePB	1	1.73	1.02			HIST1H2BN	histone cluster 1, H2bn [Source:HGNC Symbol;Acc:4749]	6	protein_coding
ENSG00000198105	Up-at-prePB	prePB	1	1.73	0.77	YES		ZNF248	zinc finger protein 248 [Source:HGNC Symbol;Acc:13041]	10	protein_coding
ENSG00000123352	Up-at-prePB	prePB	1	1.73	0.07			SPATS2	spermatogenesis associated, serine-rich 2 [Source:HGNC Symbol;Acc:18650]	12	protein_coding
ENSG00000188971	Up-at-prePB	prePB	1	1.73	0.3					2	lincRNA
ENSG00000136052	Up-at-prePB	prePB	1	1.73	0.25			SLC41A2	solute carrier family 41 (magnesium transporter), member 2 [Source:HGNC Symbol;Acc:31045]	12	protein_coding
ENSG00000124786	Up-at-prePB	prePB	1	1.73	0.25			SLC35B3	solute carrier family 35 (adenosine 3'-phospho 5'-phosphosulfate transporter), member B3 [Source:HGNC Symbol;Acc:21601]	6	protein_coding
ENSG00000118162	Up-at-prePB	prePB	1	1.73	0.1			KPTN	kaptin (actin binding protein) [Source:HGNC Symbol;Acc:6404]	19	protein_coding
ENSG00000197429	Up-at-prePB	prePB	1	1.73	-0.07			IPP	intracisternal A particle-promoted polypeptide [Source:HGNC Symbol;Acc:6108]	1	protein_coding
ENSG00000112992	Up-at-prePB	prePB	1	1.73	-0.24			NNT	nicotinamide nucleotide transhydrogenase [Source:HGNC Symbol;Acc:7863]	5	protein_coding
ENSG00000135457	Up-at-prePB	prePB	1	1.73	-0.2	YES		TFCP2	transcription factor CP2 [Source:HGNC Symbol;Acc:11748]	12	protein_coding
ENSG00000107745	Up-at-prePB	prePB	1	1.73	-0.22			MICU1	mitochondrial calcium uptake 1 [Source:HGNC Symbol;Acc:1530]	10	protein_coding
ENSG00000112651	Up-at-prePB	prePB	1	1.73	-0.39			MRPL2	mitochondrial ribosomal protein L2 [Source:HGNC Symbol;Acc:14056]	6	protein_coding
ENSG00000023228	Up-at-prePB	prePB	1	1.73	-0.26			NDUFS1	NADH dehydrogenase (ubiquinone) Fe-S protein 1, 75kDa (NADH-coenzyme Q reductase) [Source:HGNC Symbol;Acc:7707]	2	protein_coding
ENSG00000177045	Up-at-prePB	prePB	1	1.72	0.79	YES		SIX5	SIX homeobox 5 [Source:HGNC Symbol;Acc:10891]	19	protein_coding
ENSG00000066926	Up-at-prePB	prePB	1	1.72	-0.19			FECH	ferrochelatase [Source:HGNC Symbol;Acc:3647]	18	protein_coding
ENSG00000166169	Up-at-prePB	prePB	1	1.72	-0.01			POLL	polymerase (DNA directed), lambda [Source:HGNC Symbol;Acc:9184]	10	protein_coding
ENSG00000105793	Up-at-prePB	prePB	1	1.72	-0.38			GTPBP10	GTP-binding protein 10 (putative) [Source:HGNC Symbol;Acc:25106]	7	protein_coding
ENSG00000163900	Up-at-prePB	prePB	1	1.72	-0.29			TMEM41A	transmembrane protein 41A [Source:HGNC Symbol;Acc:30544]	3	protein_coding
ENSG00000130985	Up-at-prePB	prePB	1	1.72	-0.46			UBA1	ubiquitin-like modifier activating enzyme 1 [Source:HGNC Symbol;Acc:12469]	X	protein_coding
ENSG00000100347	Up-at-prePB	prePB	1	1.72	-0.47			SAMM50	SAMM50 sorting and assembly machinery component [Source:HGNC Symbol;Acc:24276]	22	protein_coding
ENSG00000099330	Up-at-prePB	prePB	1	1.71	0.26			OCEL1	occludin/ELL domain containing 1 [Source:HGNC Symbol;Acc:26221]	19	protein_coding
ENSG00000183941	Up-at-prePB	prePB	1	1.71	0.41			HIST2H4A	histone cluster 2, H4a [Source:HGNC Symbol;Acc:4794]	1	protein_coding
ENSG00000182217	Up-at-prePB	prePB	1	1.71	0.41			HIST2H4B	histone cluster 2, H4b [Source:HGNC Symbol;Acc:29607]	1	protein_coding
ENSG00000008382	Up-at-prePB	prePB	1	1.71	-0.17			MPND	MPN domain containing [Source:HGNC Symbol;Acc:25934]	19	protein_coding
ENSG00000268001	Up-at-prePB	prePB	1	1.71	-0.07					19	antisense
ENSG00000159479	Up-at-prePB	prePB	1	1.71	-0.08			MED8	mediator complex subunit 8 [Source:HGNC Symbol;Acc:19971]	1	protein_coding
ENSG00000160216	Up-at-prePB	prePB	1	1.71	-0.14			AGPAT3	1-acylglycerol-3-phosphate O-acyltransferase 3 [Source:HGNC Symbol;Acc:326]	21	protein_coding
ENSG00000173113	Up-at-prePB	prePB	1	1.71	-0.43			TRMT112	tRNA methyltransferase 11-2 homolog (S. cerevisiae) [Source:HGNC Symbol;Acc:26940]	11	protein_coding
ENSG00000163754	Up-at-prePB	prePB	1	1.71	-0.48			GYG1	glycogenin 1 [Source:HGNC Symbol;Acc:4699]	3	protein_coding
ENSG00000116005	Up-at-prePB	prePB	1	1.7	0.67			PCYOX1	prenylcysteine oxidase 1 [Source:HGNC Symbol;Acc:20588]	2	protein_coding
ENSG00000235750	Up-at-prePB	prePB	1	1.7	0.41			KIAA0040	KIAA0040 [Source:HGNC Symbol;Acc:28950]	1	protein_coding
ENSG00000100263	Up-at-prePB	prePB	1	1.7	0.02			RHBDD3	rhomboid domain containing 3 [Source:HGNC Symbol;Acc:1308]	22	protein_coding
ENSG00000133315	Up-at-prePB	prePB	1	1.7	0			MACROD1	MACRO domain containing 1 [Source:HGNC Symbol;Acc:29598]	11	protein_coding
ENSG00000148219	Up-at-prePB	prePB	1	1.7	-0.16			ASTN2	astrotactin 2 [Source:HGNC Symbol;Acc:17021]	9	protein_coding
ENSG00000185252	Up-at-prePB	prePB	1	1.7	-0.38	YES		ZNF74	zinc finger protein 74 [Source:HGNC Symbol;Acc:13144]	22	protein_coding
ENSG00000167625	Up-at-prePB	prePB	1	1.7	-0.13	YES		ZNF526	zinc finger protein 526 [Source:HGNC Symbol;Acc:29415]	19	protein_coding
ENSG00000188986	Up-at-prePB	prePB	1	1.7	-0.35			NELFB	negative elongation factor complex member B [Source:HGNC Symbol;Acc:24324]	9	protein_coding
ENSG00000173198	Up-at-prePB	prePB	1	1.69	0.07			CYSLTR1	cysteinyl leukotriene receptor 1 [Source:HGNC Symbol;Acc:17451]	X	protein_coding
ENSG00000162885	Up-at-prePB	prePB	1	1.69	0.16			B3GALNT2	beta-1,3-N-acetylgalactosaminyltransferase 2 [Source:HGNC Symbol;Acc:28596]	1	protein_coding
ENSG00000147124	Up-at-prePB	prePB	1	1.69	-0.13	YES		ZNF41	zinc finger protein 41 [Source:HGNC Symbol;Acc:13107]	X	protein_coding
ENSG00000151575	Up-at-prePB	prePB	1	1.69	-0.41			TEX9	testis expressed 9 [Source:HGNC Symbol;Acc:29585]	15	protein_coding
ENSG00000119812	Up-at-prePB	prePB	1	1.69	-0.11			FAM98A	family with sequence similarity 98, member A [Source:HGNC Symbol;Acc:24520]	2	protein_coding
ENSG00000073050	Up-at-prePB	prePB	1	1.69	-0.04			XRCC1	X-ray repair complementing defective repair in Chinese hamster cells 1 [Source:HGNC Symbol;Acc:12828]	19	protein_coding
ENSG00000183520	Up-at-prePB	prePB	1	1.69	-0.31			UTP11L	UTP11-like, U3 small nucleolar ribonucleoprotein, (yeast) [Source:HGNC Symbol;Acc:24329]	1	protein_coding
ENSG00000087301	Up-at-prePB	prePB	1	1.68	-0.11			TXNDC16	thioredoxin domain containing 16 [Source:HGNC Symbol;Acc:19965]	14	protein_coding
ENSG00000136108	Up-at-prePB	prePB	1	1.68	-0.07			CKAP2	cytoskeleton associated protein 2 [Source:HGNC Symbol;Acc:1990]	13	protein_coding
ENSG00000166986	Up-at-prePB	prePB	1	1.68	-0.15			MARS	methionyl-tRNA synthetase [Source:HGNC Symbol;Acc:6898]	12	protein_coding
ENSG00000180346	Up-at-prePB	prePB	1	1.68	-0.44			TIGD2	tigger transposable element derived 2 [Source:HGNC Symbol;Acc:18333]	4	protein_coding
ENSG00000158417	Up-at-prePB	prePB	1	1.68	-0.23			EIF5B	eukaryotic translation initiation factor 5B [Source:HGNC Symbol;Acc:30793]	2	protein_coding
ENSG00000104228	Up-at-prePB	prePB	1	1.68	-0.4			TRIM35	tripartite motif containing 35 [Source:HGNC Symbol;Acc:16285]	8	protein_coding
ENSG00000142528	Up-at-prePB	prePB	1	1.67	0.15	YES		ZNF473	zinc finger protein 473 [Source:HGNC Symbol;Acc:23239]	19	protein_coding
ENSG00000175928	Up-at-prePB	prePB	1	1.67	-0.44			LRRN1	leucine rich repeat neuronal 1 [Source:HGNC Symbol;Acc:20980]	3	protein_coding
ENSG00000197081	Up-at-prePB	prePB	1	1.67	-0.2			IGF2R	insulin-like growth factor 2 receptor [Source:HGNC Symbol;Acc:5467]	6	protein_coding
ENSG00000126088	Up-at-prePB	prePB	1	1.67	-0.15			UROD	uroporphyrinogen decarboxylase [Source:HGNC Symbol;Acc:12591]	1	protein_coding
ENSG00000138036	Up-at-prePB	prePB	1	1.67	-0.3			DYNC2LI1	dynein, cytoplasmic 2, light intermediate chain 1 [Source:HGNC Symbol;Acc:24595]	2	protein_coding
ENSG00000105771	Up-at-prePB	prePB	1	1.67	-0.2			SMG9	SMG9 nonsense mediated mRNA decay factor [Source:HGNC Symbol;Acc:25763]	19	protein_coding
ENSG00000153774	Up-at-prePB	prePB	1	1.67	-0.32			CFDP1	craniofacial development protein 1 [Source:HGNC Symbol;Acc:1873]	16	protein_coding
ENSG00000084072	Up-at-prePB	prePB	1	1.67	-0.45			PPIE	peptidylprolyl isomerase E (cyclophilin E) [Source:HGNC Symbol;Acc:9258]	1	protein_coding
ENSG00000186106	Up-at-prePB	prePB	1	1.66	0.48			ANKRD46	ankyrin repeat domain 46 [Source:HGNC Symbol;Acc:27229]	8	protein_coding
ENSG00000160194	Up-at-prePB	prePB	1	1.66	0.05			NDUFV3	NADH dehydrogenase (ubiquinone) flavoprotein 3, 10kDa [Source:HGNC Symbol;Acc:7719]	21	protein_coding
ENSG00000164307	Up-at-prePB	prePB	1	1.66	0.23			ERAP1	endoplasmic reticulum aminopeptidase 1 [Source:HGNC Symbol;Acc:18173]	5	protein_coding
ENSG00000139163	Up-at-prePB	prePB	1	1.66	0.06			ETNK1	ethanolamine kinase 1 [Source:HGNC Symbol;Acc:24649]	12	protein_coding
ENSG00000172613	Up-at-prePB	prePB	1	1.66	0.21			RAD9A	RAD9 homolog A (S. pombe) [Source:HGNC Symbol;Acc:9827]	11	protein_coding
ENSG00000154930	Up-at-prePB	prePB	1	1.66	-0.45			ACSS1	acyl-CoA synthetase short-chain family member 1 [Source:HGNC Symbol;Acc:16091]	20	protein_coding
ENSG00000048991	Up-at-prePB	prePB	1	1.66	-0.15			R3HDM1	R3H domain containing 1 [Source:HGNC Symbol;Acc:9757]	2	protein_coding
ENSG00000096080	Up-at-prePB	prePB	1	1.66	-0.14			MRPS18A	mitochondrial ribosomal protein S18A [Source:HGNC Symbol;Acc:14515]	6	protein_coding
ENSG00000126067	Up-at-prePB	prePB	1	1.66	-0.28			PSMB2	proteasome (prosome, macropain) subunit, beta type, 2 [Source:HGNC Symbol;Acc:9539]	1	protein_coding
ENSG00000167986	Up-at-prePB	prePB	1	1.66	-0.41			DDB1	damage-specific DNA binding protein 1, 127kDa [Source:HGNC Symbol;Acc:2717]	11	protein_coding
ENSG00000120306	Up-at-prePB	prePB	1	1.66	-0.39			CYSTM1	cysteine-rich transmembrane module containing 1 [Source:HGNC Symbol;Acc:30239]	5	protein_coding
ENSG00000185909	Up-at-prePB	prePB	1	1.65	1.13			KLHDC8B	kelch domain containing 8B [Source:HGNC Symbol;Acc:28557]	3	protein_coding
ENSG00000181830	Up-at-prePB	prePB	1	1.65	0.1			SLC35C1	solute carrier family 35 (GDP-fucose transporter), member C1 [Source:HGNC Symbol;Acc:20197]	11	protein_coding
ENSG00000181704	Up-at-prePB	prePB	1	1.65	0.09			YIPF6	Yip1 domain family, member 6 [Source:HGNC Symbol;Acc:28304]	X	protein_coding
ENSG00000087086	Up-at-prePB	prePB	1	1.65	0.07			FTL	ferritin, light polypeptide [Source:HGNC Symbol;Acc:3999]	19	protein_coding
ENSG00000187990	Up-at-prePB	prePB	1	1.65	0.25			HIST1H2BG	histone cluster 1, H2bg [Source:HGNC Symbol;Acc:4746]	6	protein_coding
ENSG00000133195	Up-at-prePB	prePB	1	1.65	-0.03			SLC39A11	solute carrier family 39, member 11 [Source:HGNC Symbol;Acc:14463]	17	protein_coding
ENSG00000135736	Up-at-prePB	prePB	1	1.65	0.24			CCDC102A	coiled-coil domain containing 102A [Source:HGNC Symbol;Acc:28097]	16	protein_coding
ENSG00000107651	Up-at-prePB	prePB	1	1.65	-0.2			SEC23IP	SEC23 interacting protein [Source:HGNC Symbol;Acc:17018]	10	protein_coding
ENSG00000139921	Up-at-prePB	prePB	1	1.65	-0.15			TMX1	thioredoxin-related transmembrane protein 1 [Source:HGNC Symbol;Acc:15487]	14	protein_coding
ENSG00000130382	Up-at-prePB	prePB	1	1.65	-0.17	YES		MLLT1	myeloid/lymphoid or mixed-lineage leukemia (trithorax homolog, Drosophila); translocated to, 1 [Source:HGNC Symbol;Acc:7134]	19	protein_coding
ENSG00000172922	Up-at-prePB	prePB	1	1.65	-0.43			RNASEH2C	ribonuclease H2, subunit C [Source:HGNC Symbol;Acc:24116]	11	protein_coding
ENSG00000151876	Up-at-prePB	prePB	1	1.65	-0.45			FBXO4	F-box protein 4 [Source:HGNC Symbol;Acc:13583]	5	protein_coding
ENSG00000102524	Up-at-prePB	prePB	1	1.64	0.75			TNFSF13B	tumor necrosis factor (ligand) superfamily, member 13b [Source:HGNC Symbol;Acc:11929]	13	protein_coding
ENSG00000248487	Up-at-prePB	prePB	1	1.64	0.17			ABHD14A	abhydrolase domain containing 14A [Source:HGNC Symbol;Acc:24538]	3	protein_coding
ENSG00000179222	Up-at-prePB	prePB	1	1.64	0.12			MAGED1	melanoma antigen family D, 1 [Source:HGNC Symbol;Acc:6813]	X	protein_coding
ENSG00000074855	Up-at-prePB	prePB	1	1.64	0.6			ANO8	anoctamin 8 [Source:HGNC Symbol;Acc:29329]	19	protein_coding
ENSG00000095585	Up-at-prePB	prePB	1	1.64	-0.08			BLNK	B-cell linker [Source:HGNC Symbol;Acc:14211]	10	protein_coding
ENSG00000104412	Up-at-prePB	prePB	1	1.64	0			EMC2	ER membrane protein complex subunit 2 [Source:HGNC Symbol;Acc:28963]	8	protein_coding
ENSG00000175595	Up-at-prePB	prePB	1	1.64	0.2			ERCC4	excision repair cross-complementing rodent repair deficiency, complementation group 4 [Source:HGNC Symbol;Acc:3436]	16	protein_coding
ENSG00000186318	Up-at-prePB	prePB	1	1.64	0.22			BACE1	beta-site APP-cleaving enzyme 1 [Source:HGNC Symbol;Acc:933]	11	protein_coding
ENSG00000172992	Up-at-prePB	prePB	1	1.64	-0.12			DCAKD	dephospho-CoA kinase domain containing [Source:HGNC Symbol;Acc:26238]	17	protein_coding
ENSG00000146416	Up-at-prePB	prePB	1	1.64	-0.41			AIG1	androgen-induced 1 [Source:HGNC Symbol;Acc:21607]	6	protein_coding
ENSG00000182180	Up-at-prePB	prePB	1	1.64	-0.34			MRPS16	mitochondrial ribosomal protein S16 [Source:HGNC Symbol;Acc:14048]	10	protein_coding
ENSG00000158201	Up-at-prePB	prePB	1	1.63	-0.14			ABHD3	abhydrolase domain containing 3 [Source:HGNC Symbol;Acc:18718]	18	protein_coding
ENSG00000140043	Up-at-prePB	prePB	1	1.63	0.29			PTGR2	prostaglandin reductase 2 [Source:HGNC Symbol;Acc:20149]	14	protein_coding
ENSG00000118600	Up-at-prePB	prePB	1	1.63	0.09			TMEM5	transmembrane protein 5 [Source:HGNC Symbol;Acc:13530]	12	protein_coding
ENSG00000104823	Up-at-prePB	prePB	1	1.63	-0.41			ECH1	enoyl CoA hydratase 1, peroxisomal [Source:HGNC Symbol;Acc:3149]	19	protein_coding
ENSG00000213593	Up-at-prePB	prePB	1	1.63	-0.16			TMX2	thioredoxin-related transmembrane protein 2 [Source:HGNC Symbol;Acc:30739]	11	protein_coding
ENSG00000167186	Up-at-prePB	prePB	1	1.63	-0.36			COQ7	coenzyme Q7 homolog, ubiquinone (yeast) [Source:HGNC Symbol;Acc:2244]	16	protein_coding
ENSG00000169189	Up-at-prePB	prePB	1	1.63	-0.36			NSMCE1	non-SMC element 1 homolog (S. cerevisiae) [Source:HGNC Symbol;Acc:29897]	16	protein_coding
ENSG00000185808	Up-at-prePB	prePB	1	1.62	0.16			PIGP	phosphatidylinositol glycan anchor biosynthesis, class P [Source:HGNC Symbol;Acc:3046]	21	protein_coding
ENSG00000151445	Up-at-prePB	prePB	1	1.62	-0.24			VIPAS39	VPS33B interacting protein, apical-basolateral polarity regulator, spe-39 homolog [Source:HGNC Symbol;Acc:20347]	14	protein_coding
ENSG00000115286	Up-at-prePB	prePB	1	1.62	-0.3			NDUFS7	NADH dehydrogenase (ubiquinone) Fe-S protein 7, 20kDa (NADH-coenzyme Q reductase) [Source:HGNC Symbol;Acc:7714]	19	protein_coding
ENSG00000205060	Up-at-prePB	prePB	1	1.62	-0.42			SLC35B4	solute carrier family 35 (UDP-xylose/UDP-N-acetylglucosamine transporter), member B4 [Source:HGNC Symbol;Acc:20584]	7	protein_coding
ENSG00000240754	Up-at-prePB	prePB	1	1.61	-0.2					1	lincRNA
ENSG00000242247	Up-at-prePB	prePB	1	1.61	-0.16			ARFGAP3	ADP-ribosylation factor GTPase activating protein 3 [Source:HGNC Symbol;Acc:661]	22	protein_coding
ENSG00000183963	Up-at-prePB	prePB	1	1.61	0.43			SMTN	smoothelin [Source:HGNC Symbol;Acc:11126]	22	protein_coding
ENSG00000111325	Up-at-prePB	prePB	1	1.61	0.23			OGFOD2	2-oxoglutarate and iron-dependent oxygenase domain containing 2 [Source:HGNC Symbol;Acc:25823]	12	protein_coding
ENSG00000196693	Up-at-prePB	prePB	1	1.61	0.36	YES		ZNF33B	zinc finger protein 33B [Source:HGNC Symbol;Acc:13097]	10	protein_coding
ENSG00000232815	Up-at-prePB	prePB	1	1.61	-0.12			LINC00537	long intergenic non-protein coding RNA 537 [Source:HGNC Symbol;Acc:43654]	9	pseudogene
ENSG00000100578	Up-at-prePB	prePB	1	1.61	0.05			KIAA0586	KIAA0586 [Source:HGNC Symbol;Acc:19960]	14	protein_coding
ENSG00000233087	Up-at-prePB	prePB	1	1.61	-0.32					2	pseudogene
ENSG00000156017	Up-at-prePB	prePB	1	1.61	-0.16			C9orf41	chromosome 9 open reading frame 41 [Source:HGNC Symbol;Acc:23435]	9	protein_coding
ENSG00000118420	Up-at-prePB	prePB	1	1.61	-0.28			UBE3D	ubiquitin protein ligase E3D [Source:HGNC Symbol;Acc:21381]	6	protein_coding
ENSG00000122140	Up-at-prePB	prePB	1	1.61	-0.45			MRPS2	mitochondrial ribosomal protein S2 [Source:HGNC Symbol;Acc:14495]	9	protein_coding
ENSG00000013392	Up-at-prePB	prePB	1	1.6	0.03			RWDD2A	RWD domain containing 2A [Source:HGNC Symbol;Acc:21385]	6	protein_coding
ENSG00000175573	Up-at-prePB	prePB	1	1.6	0.26			C11orf68	chromosome 11 open reading frame 68 [Source:HGNC Symbol;Acc:28801]	11	protein_coding
ENSG00000066455	Up-at-prePB	prePB	1	1.6	0.03			GOLGA5	golgin A5 [Source:HGNC Symbol;Acc:4428]	14	protein_coding
ENSG00000184402	Up-at-prePB	prePB	1	1.6	0.23			SS18L1	synovial sarcoma translocation gene on chromosome 18-like 1 [Source:HGNC Symbol;Acc:15592]	20	protein_coding
ENSG00000185015	Up-at-prePB	prePB	1	1.6	0.03			CA13	carbonic anhydrase XIII [Source:HGNC Symbol;Acc:14914]	8	protein_coding
ENSG00000080822	Up-at-prePB	prePB	1	1.6	-0.16			CLDND1	claudin domain containing 1 [Source:HGNC Symbol;Acc:1322]	3	protein_coding
ENSG00000221930	Up-at-prePB	prePB	1	1.6	-0.48			FAM45B	family with sequence similarity 45, member B (pseudogene) [Source:HGNC Symbol;Acc:30886]	X	pseudogene
ENSG00000169756	Up-at-prePB	prePB	1	1.6	-0.46			LIMS1	LIM and senescent cell antigen-like domains 1 [Source:HGNC Symbol;Acc:6616]	2	protein_coding
ENSG00000135722	Up-at-prePB	prePB	1	1.59	0.64			FBXL8	F-box and leucine-rich repeat protein 8 [Source:HGNC Symbol;Acc:17875]	16	protein_coding
ENSG00000186654	Up-at-prePB	prePB	1	1.59	-0.28			PRR5	proline rich 5 (renal) [Source:HGNC Symbol;Acc:31682]	22	protein_coding
ENSG00000256771	Up-at-prePB	prePB	1	1.59	0.22			ZNF253	zinc finger protein 253 [Source:HGNC Symbol;Acc:13497]	19	protein_coding
ENSG00000164168	Up-at-prePB	prePB	1	1.59	-0.08			TMEM184C	transmembrane protein 184C [Source:HGNC Symbol;Acc:25587]	4	protein_coding
ENSG00000158467	Up-at-prePB	prePB	1	1.59	-0.24			AHCYL2	adenosylhomocysteinase-like 2 [Source:HGNC Symbol;Acc:22204]	7	protein_coding
ENSG00000204352	Up-at-prePB	prePB	1	1.59	-0.11			C9orf129	chromosome 9 open reading frame 129 [Source:HGNC Symbol;Acc:31116]	9	protein_coding
ENSG00000117411	Up-at-prePB	prePB	1	1.59	-0.48			B4GALT2	UDP-Gal:betaGlcNAc beta 1,4- galactosyltransferase, polypeptide 2 [Source:HGNC Symbol;Acc:925]	1	protein_coding
ENSG00000236859	Up-at-prePB	prePB	1	1.59	-0.36			NIFK-AS1	NIFK antisense RNA 1 [Source:HGNC Symbol;Acc:27385]	2	antisense
ENSG00000176623	Up-at-prePB	prePB	1	1.59	-0.47			RMDN1	regulator of microtubule dynamics 1 [Source:HGNC Symbol;Acc:24285]	8	protein_coding
ENSG00000158850	Up-at-prePB	prePB	1	1.58	-0.34			B4GALT3	UDP-Gal:betaGlcNAc beta 1,4- galactosyltransferase, polypeptide 3 [Source:HGNC Symbol;Acc:926]	1	protein_coding
ENSG00000130830	Up-at-prePB	prePB	1	1.58	-0.28			MPP1	membrane protein, palmitoylated 1, 55kDa [Source:HGNC Symbol;Acc:7219]	X	protein_coding
ENSG00000033627	Up-at-prePB	prePB	1	1.58	-0.3			ATP6V0A1	ATPase, H+ transporting, lysosomal V0 subunit a1 [Source:HGNC Symbol;Acc:865]	17	protein_coding
ENSG00000122335	Up-at-prePB	prePB	1	1.58	0.15			SERAC1	serine active site containing 1 [Source:HGNC Symbol;Acc:21061]	6	protein_coding
ENSG00000173821	Up-at-prePB	prePB	1	1.58	-0.31			RNF213	ring finger protein 213 [Source:HGNC Symbol;Acc:14539]	17	protein_coding
ENSG00000173905	Up-at-prePB	prePB	1	1.58	-0.17			GOLIM4	golgi integral membrane protein 4 [Source:HGNC Symbol;Acc:15448]	3	protein_coding
ENSG00000137411	Up-at-prePB	prePB	1	1.58	-0.07			VARS2	valyl-tRNA synthetase 2, mitochondrial [Source:HGNC Symbol;Acc:21642]	6	protein_coding
ENSG00000205659	Up-at-prePB	prePB	1	1.58	-0.33			LIN52	lin-52 homolog (C. elegans) [Source:HGNC Symbol;Acc:19856]	14	protein_coding
ENSG00000121039	Up-at-prePB	prePB	1	1.58	-0.17			RDH10	retinol dehydrogenase 10 (all-trans) [Source:HGNC Symbol;Acc:19975]	8	protein_coding
ENSG00000082996	Up-at-prePB	prePB	1	1.58	-0.38			RNF13	ring finger protein 13 [Source:HGNC Symbol;Acc:10057]	3	protein_coding
ENSG00000068001	Up-at-prePB	prePB	1	1.58	-0.35			HYAL2	hyaluronoglucosaminidase 2 [Source:HGNC Symbol;Acc:5321]	3	protein_coding
ENSG00000144043	Up-at-prePB	prePB	1	1.58	-0.4			TEX261	testis expressed 261 [Source:HGNC Symbol;Acc:30712]	2	protein_coding
ENSG00000162302	Up-at-prePB	prePB	1	1.58	-0.3			RPS6KA4	ribosomal protein S6 kinase, 90kDa, polypeptide 4 [Source:HGNC Symbol;Acc:10433]	11	protein_coding
ENSG00000153130	Up-at-prePB	prePB	1	1.58	-0.48			SCOC	short coiled-coil protein [Source:HGNC Symbol;Acc:20335]	4	protein_coding
ENSG00000196663	Up-at-prePB	prePB	1	1.57	0.08			TECPR2	tectonin beta-propeller repeat containing 2 [Source:HGNC Symbol;Acc:19957]	14	protein_coding
ENSG00000125746	Up-at-prePB	prePB	1	1.57	0.08			EML2	echinoderm microtubule associated protein like 2 [Source:HGNC Symbol;Acc:18035]	19	protein_coding
ENSG00000177058	Up-at-prePB	prePB	1	1.57	-0.1			SLC38A9	solute carrier family 38, member 9 [Source:HGNC Symbol;Acc:26907]	5	protein_coding
ENSG00000203896	Up-at-prePB	prePB	1	1.57	-0.02			LIME1	Lck interacting transmembrane adaptor 1 [Source:HGNC Symbol;Acc:26016]	20	protein_coding
ENSG00000111671	Up-at-prePB	prePB	1	1.57	-0.04			SPSB2	splA/ryanodine receptor domain and SOCS box containing 2 [Source:HGNC Symbol;Acc:29522]	12	protein_coding
ENSG00000010671	Up-at-prePB	prePB	1	1.57	-0.21			BTK	Bruton agammaglobulinemia tyrosine kinase [Source:HGNC Symbol;Acc:1133]	X	protein_coding
ENSG00000158793	Up-at-prePB	prePB	1	1.57	-0.2			NIT1	nitrilase 1 [Source:HGNC Symbol;Acc:7828]	1	protein_coding
ENSG00000160221	Up-at-prePB	prePB	1	1.57	-0.37			C21orf33	chromosome 21 open reading frame 33 [Source:HGNC Symbol;Acc:1273]	21	protein_coding
ENSG00000137074	Up-at-prePB	prePB	1	1.57	-0.42			APTX	aprataxin [Source:HGNC Symbol;Acc:15984]	9	protein_coding
ENSG00000025708	Up-at-prePB	prePB	1	1.56	0.14			TYMP	thymidine phosphorylase [Source:HGNC Symbol;Acc:3148]	22	protein_coding
ENSG00000131446	Up-at-prePB	prePB	1	1.56	-0.21			MGAT1	mannosyl (alpha-1,3-)-glycoprotein beta-1,2-N-acetylglucosaminyltransferase [Source:HGNC Symbol;Acc:7044]	5	protein_coding
ENSG00000184840	Up-at-prePB	prePB	1	1.56	-0.48			TMED9	transmembrane emp24 protein transport domain containing 9 [Source:HGNC Symbol;Acc:24878]	5	protein_coding
ENSG00000049860	Up-at-prePB	prePB	1	1.56	-0.26			HEXB	hexosaminidase B (beta polypeptide) [Source:HGNC Symbol;Acc:4879]	5	protein_coding
ENSG00000168765	Up-at-prePB	prePB	1	1.56	-0.09			GSTM4	glutathione S-transferase mu 4 [Source:HGNC Symbol;Acc:4636]	1	protein_coding
ENSG00000178057	Up-at-prePB	prePB	1	1.56	-0.41			NDUFAF3	NADH dehydrogenase (ubiquinone) complex I, assembly factor 3 [Source:HGNC Symbol;Acc:29918]	3	protein_coding
ENSG00000183751	Up-at-prePB	prePB	1	1.56	-0.33			TBL3	transducin (beta)-like 3 [Source:HGNC Symbol;Acc:11587]	16	protein_coding
ENSG00000101407	Up-at-prePB	prePB	1	1.56	-0.42			TTI1	TELO2 interacting protein 1 [Source:HGNC Symbol;Acc:29029]	20	protein_coding
ENSG00000125249	Up-at-prePB	prePB	1	1.56	-0.35			RAP2A	RAP2A, member of RAS oncogene family [Source:HGNC Symbol;Acc:9861]	13	protein_coding
ENSG00000176101	Up-at-prePB	prePB	1	1.56	-0.46			SSNA1	Sjogren syndrome nuclear autoantigen 1 [Source:HGNC Symbol;Acc:11321]	9	protein_coding
ENSG00000163412	Up-at-prePB	prePB	1	1.55	0.28			EIF4E3	eukaryotic translation initiation factor 4E family member 3 [Source:HGNC Symbol;Acc:31837]	3	protein_coding
ENSG00000100994	Up-at-prePB	prePB	1	1.55	0.03			PYGB	phosphorylase, glycogen; brain [Source:HGNC Symbol;Acc:9723]	20	protein_coding
ENSG00000271147	Up-at-prePB	prePB	1	1.55	-0.1					X	processed_transcript
ENSG00000110717	Up-at-prePB	prePB	1	1.55	-0.07			NDUFS8	NADH dehydrogenase (ubiquinone) Fe-S protein 8, 23kDa (NADH-coenzyme Q reductase) [Source:HGNC Symbol;Acc:7715]	11	protein_coding
ENSG00000117859	Up-at-prePB	prePB	1	1.55	-0.07			OSBPL9	oxysterol binding protein-like 9 [Source:HGNC Symbol;Acc:16386]	1	protein_coding
ENSG00000131844	Up-at-prePB	prePB	1	1.55	-0.25			MCCC2	methylcrotonoyl-CoA carboxylase 2 (beta) [Source:HGNC Symbol;Acc:6937]	5	protein_coding
ENSG00000066827	Up-at-prePB	prePB	1	1.55	-0.18	YES		ZFAT	zinc finger and AT hook domain containing [Source:HGNC Symbol;Acc:19899]	8	protein_coding
ENSG00000145439	Up-at-prePB	prePB	1	1.55	-0.26			CBR4	carbonyl reductase 4 [Source:HGNC Symbol;Acc:25891]	4	protein_coding
ENSG00000167792	Up-at-prePB	prePB	1	1.55	-0.46			NDUFV1	NADH dehydrogenase (ubiquinone) flavoprotein 1, 51kDa [Source:HGNC Symbol;Acc:7716]	11	protein_coding
ENSG00000140307	Up-at-prePB	prePB	1	1.55	-0.47			GTF2A2	general transcription factor IIA, 2, 12kDa [Source:HGNC Symbol;Acc:4647]	15	protein_coding
ENSG00000071537	Up-at-prePB	prePB	1	1.54	0.72			SEL1L	sel-1 suppressor of lin-12-like (C. elegans) [Source:HGNC Symbol;Acc:10717]	14	protein_coding
ENSG00000033170	Up-at-prePB	prePB	1	1.54	0.15			FUT8	fucosyltransferase 8 (alpha (1,6) fucosyltransferase) [Source:HGNC Symbol;Acc:4019]	14	protein_coding
ENSG00000102096	Up-at-prePB	prePB	1	1.54	-0.09			PIM2	pim-2 oncogene [Source:HGNC Symbol;Acc:8987]	X	protein_coding
ENSG00000164970	Up-at-prePB	prePB	1	1.54	0.41			FAM219A	family with sequence similarity 219, member A [Source:HGNC Symbol;Acc:19920]	9	protein_coding
ENSG00000134324	Up-at-prePB	prePB	1	1.54	0.18			LPIN1	lipin 1 [Source:HGNC Symbol;Acc:13345]	2	protein_coding
ENSG00000170647	Up-at-prePB	prePB	1	1.54	-0.48			TMEM133	transmembrane protein 133 [Source:HGNC Symbol;Acc:24033]	11	protein_coding
ENSG00000124356	Up-at-prePB	prePB	1	1.54	-0.16			STAMBP	STAM binding protein [Source:HGNC Symbol;Acc:16950]	2	protein_coding
ENSG00000137992	Up-at-prePB	prePB	1	1.54	-0.26			DBT	dihydrolipoamide branched chain transacylase E2 [Source:HGNC Symbol;Acc:2698]	1	protein_coding
ENSG00000084073	Up-at-prePB	prePB	1	1.54	-0.48			ZMPSTE24	zinc metallopeptidase STE24 [Source:HGNC Symbol;Acc:12877]	1	protein_coding
ENSG00000007376	Up-at-prePB	prePB	1	1.54	-0.4			RPUSD1	RNA pseudouridylate synthase domain containing 1 [Source:HGNC Symbol;Acc:14173]	16	protein_coding
ENSG00000177096	Up-at-prePB	prePB	1	1.53	0.55			FAM109B	family with sequence similarity 109, member B [Source:HGNC Symbol;Acc:27161]	22	protein_coding
ENSG00000000457	Up-at-prePB	prePB	1	1.53	0.12			SCYL3	SCY1-like 3 (S. cerevisiae) [Source:HGNC Symbol;Acc:19285]	1	protein_coding
ENSG00000163565	Up-at-prePB	prePB	1	1.53	-0.23	YES		IFI16	interferon, gamma-inducible protein 16 [Source:HGNC Symbol;Acc:5395]	1	protein_coding
ENSG00000002016	Up-at-prePB	prePB	1	1.53	-0.38			RAD52	RAD52 homolog (S. cerevisiae) [Source:HGNC Symbol;Acc:9824]	12	protein_coding
ENSG00000235314	Up-at-prePB	prePB	1	1.53	-0.29			LINC00957	long intergenic non-protein coding RNA 957 [Source:HGNC Symbol;Acc:22332]	7	lincRNA
ENSG00000167536	Up-at-prePB	prePB	1	1.53	-0.36			DHRS13	dehydrogenase/reductase (SDR family) member 13 [Source:HGNC Symbol;Acc:28326]	17	protein_coding
ENSG00000168710	Up-at-prePB	prePB	1	1.53	-0.25			AHCYL1	adenosylhomocysteinase-like 1 [Source:HGNC Symbol;Acc:344]	1	protein_coding
ENSG00000014216	Up-at-prePB	prePB	1	1.53	-0.32			CAPN1	calpain 1, (mu/I) large subunit [Source:HGNC Symbol;Acc:1476]	11	protein_coding
ENSG00000144029	Up-at-prePB	prePB	1	1.53	-0.36			MRPS5	mitochondrial ribosomal protein S5 [Source:HGNC Symbol;Acc:14498]	2	protein_coding
ENSG00000107874	Up-at-prePB	prePB	1	1.53	-0.4			CUEDC2	CUE domain containing 2 [Source:HGNC Symbol;Acc:28352]	10	protein_coding
ENSG00000236675	Up-at-prePB	prePB	1	1.53	-0.48			MTX1P1	metaxin 1 pseudogene 1 [Source:HGNC Symbol;Acc:7505]	1	pseudogene
ENSG00000254999	Up-at-prePB	prePB	1	1.53	-0.47			BRK1	BRICK1, SCAR/WAVE actin-nucleating complex subunit [Source:HGNC Symbol;Acc:23057]	3	protein_coding
ENSG00000233912	Up-at-prePB	prePB	1	1.52	0.43					3	antisense
ENSG00000211924	Up-at-prePB	prePB	1	1.52	0.55			IGHD3-9	immunoglobulin heavy diversity 3-9 [Source:HGNC Symbol;Acc:5499]	14	IG_D_gene
ENSG00000185475	Up-at-prePB	prePB	1	1.52	-0.17			TMEM179B	transmembrane protein 179B [Source:HGNC Symbol;Acc:33744]	11	protein_coding
ENSG00000081087	Up-at-prePB	prePB	1	1.52	-0.07			OSTM1	osteopetrosis associated transmembrane protein 1 [Source:HGNC Symbol;Acc:21652]	6	protein_coding
ENSG00000105677	Up-at-prePB	prePB	1	1.52	-0.11			TMEM147	transmembrane protein 147 [Source:HGNC Symbol;Acc:30414]	19	protein_coding
ENSG00000118855	Up-at-prePB	prePB	1	1.52	-0.12			MFSD1	major facilitator superfamily domain containing 1 [Source:HGNC Symbol;Acc:25874]	3	protein_coding
ENSG00000142166	Up-at-prePB	prePB	1	1.52	-0.04			IFNAR1	interferon (alpha, beta and omega) receptor 1 [Source:HGNC Symbol;Acc:5432]	21	protein_coding
ENSG00000100997	Up-at-prePB	prePB	1	1.52	-0.08			ABHD12	abhydrolase domain containing 12 [Source:HGNC Symbol;Acc:15868]	20	protein_coding
ENSG00000183808	Up-at-prePB	prePB	1	1.52	-0.37			RBM12B	RNA binding motif protein 12B [Source:HGNC Symbol;Acc:32310]	8	protein_coding
ENSG00000145817	Up-at-prePB	prePB	1	1.52	-0.22			YIPF5	Yip1 domain family, member 5 [Source:HGNC Symbol;Acc:24877]	5	protein_coding
ENSG00000155097	Up-at-prePB	prePB	1	1.52	-0.11			ATP6V1C1	ATPase, H+ transporting, lysosomal 42kDa, V1 subunit C1 [Source:HGNC Symbol;Acc:856]	8	protein_coding
ENSG00000167969	Up-at-prePB	prePB	1	1.52	-0.07			ECI1	enoyl-CoA delta isomerase 1 [Source:HGNC Symbol;Acc:2703]	16	protein_coding
ENSG00000169621	Up-at-prePB	prePB	1	1.52	-0.48			APLF	aprataxin and PNKP like factor [Source:HGNC Symbol;Acc:28724]	2	protein_coding
ENSG00000143624	Up-at-prePB	prePB	1	1.52	-0.23			INTS3	integrator complex subunit 3 [Source:HGNC Symbol;Acc:26153]	1	protein_coding
ENSG00000187630	Up-at-prePB	prePB	1	1.52	-0.18			DHRS4L2	dehydrogenase/reductase (SDR family) member 4 like 2 [Source:HGNC Symbol;Acc:19731]	14	protein_coding
ENSG00000171135	Up-at-prePB	prePB	1	1.52	-0.41			JAGN1	jagunal homolog 1 (Drosophila) [Source:HGNC Symbol;Acc:26926]	3	protein_coding
ENSG00000147804	Up-at-prePB	prePB	1	1.51	0.1			SLC39A4	solute carrier family 39 (zinc transporter), member 4 [Source:HGNC Symbol;Acc:17129]	8	protein_coding
ENSG00000167220	Up-at-prePB	prePB	1	1.51	0.25			HDHD2	haloacid dehalogenase-like hydrolase domain containing 2 [Source:HGNC Symbol;Acc:25364]	18	protein_coding
ENSG00000196227	Up-at-prePB	prePB	1	1.51	0.11			FAM217B	family with sequence similarity 217, member B [Source:HGNC Symbol;Acc:16170]	20	protein_coding
ENSG00000011478	Up-at-prePB	prePB	1	1.51	-0.18			QPCTL	glutaminyl-peptide cyclotransferase-like [Source:HGNC Symbol;Acc:25952]	19	protein_coding
ENSG00000254531	Up-at-prePB	prePB	1	1.51	-0.48				Uncharacterized protein [Source:UniProtKB/TrEMBL;Acc:E9PRG9]	4	protein_coding
ENSG00000151366	Up-at-prePB	prePB	1	1.51	0.04			NDUFC2	NADH dehydrogenase (ubiquinone) 1, subcomplex unknown, 2, 14.5kDa [Source:HGNC Symbol;Acc:7706]	11	protein_coding
ENSG00000116857	Up-at-prePB	prePB	1	1.51	-0.48			TMEM9	transmembrane protein 9 [Source:HGNC Symbol;Acc:18823]	1	protein_coding
ENSG00000233276	Up-at-prePB	prePB	1	1.51	-0.3			GPX1	glutathione peroxidase 1 [Source:HGNC Symbol;Acc:4553]	3	protein_coding
ENSG00000175782	Up-at-prePB	prePB	1	1.51	-0.43			SLC35E3	solute carrier family 35, member E3 [Source:HGNC Symbol;Acc:20864]	12	protein_coding
ENSG00000136367	Up-at-prePB	prePB	1	1.5	0.61	YES		ZFHX2	zinc finger homeobox 2 [Source:HGNC Symbol;Acc:20152]	14	protein_coding
ENSG00000137509	Up-at-prePB	prePB	1	1.5	0.15			PRCP	prolylcarboxypeptidase (angiotensinase C) [Source:HGNC Symbol;Acc:9344]	11	protein_coding
ENSG00000120280	Up-at-prePB	prePB	1	1.5	0.54			CXorf21	chromosome X open reading frame 21 [Source:HGNC Symbol;Acc:25667]	X	protein_coding
ENSG00000114902	Up-at-prePB	prePB	1	1.5	0.06			SPCS1	signal peptidase complex subunit 1 homolog (S. cerevisiae) [Source:HGNC Symbol;Acc:23401]	3	protein_coding
ENSG00000204623	Up-at-prePB	prePB	1	1.5	-0.06			ZNRD1-AS1	ZNRD1 antisense RNA 1 [Source:HGNC Symbol;Acc:13924]	6	antisense
ENSG00000182325	Up-at-prePB	prePB	1	1.5	0.05			FBXL6	F-box and leucine-rich repeat protein 6 [Source:HGNC Symbol;Acc:13603]	8	protein_coding
ENSG00000103544	Up-at-prePB	prePB	1	1.5	-0.18			C16orf62	chromosome 16 open reading frame 62 [Source:HGNC Symbol;Acc:24641]	16	protein_coding
ENSG00000121691	Up-at-prePB	prePB	1	1.5	-0.16			CAT	catalase [Source:HGNC Symbol;Acc:1516]	11	protein_coding
ENSG00000130270	Up-at-prePB	prePB	1	1.5	-0.44			ATP8B3	ATPase, aminophospholipid transporter, class I, type 8B, member 3 [Source:HGNC Symbol;Acc:13535]	19	protein_coding
ENSG00000213300	Up-at-prePB	prePB	1	1.5	-0.3			HNRNPA3P6	heterogeneous nuclear ribonucleoprotein A3 pseudogene 6 [Source:HGNC Symbol;Acc:48495]	3	pseudogene
ENSG00000188554	Up-at-prePB	prePB	1	1.49	0.11			NBR1	neighbor of BRCA1 gene 1 [Source:HGNC Symbol;Acc:6746]	17	protein_coding
ENSG00000181638	Up-at-prePB	prePB	1	1.49	0.28	YES		ZFP41	ZFP41 zinc finger protein [Source:HGNC Symbol;Acc:26786]	8	protein_coding
ENSG00000049656	Up-at-prePB	prePB	1	1.49	-0.15			CLPTM1L	CLPTM1-like [Source:HGNC Symbol;Acc:24308]	5	protein_coding
ENSG00000085719	Up-at-prePB	prePB	1	1.49	-0.16			CPNE3	copine III [Source:HGNC Symbol;Acc:2316]	8	protein_coding
ENSG00000234072	Up-at-prePB	prePB	1	1.49	-0.29					2	antisense
ENSG00000122435	Up-at-prePB	prePB	1	1.49	0.02			TRMT13	tRNA methyltransferase 13 homolog (S. cerevisiae) [Source:HGNC Symbol;Acc:25502]	1	protein_coding
ENSG00000105229	Up-at-prePB	prePB	1	1.49	-0.2			PIAS4	protein inhibitor of activated STAT, 4 [Source:HGNC Symbol;Acc:17002]	19	protein_coding
ENSG00000125449	Up-at-prePB	prePB	1	1.49	-0.36			ARMC7	armadillo repeat containing 7 [Source:HGNC Symbol;Acc:26168]	17	protein_coding
ENSG00000147533	Up-at-prePB	prePB	1	1.49	-0.12			GOLGA7	golgin A7 [Source:HGNC Symbol;Acc:24876]	8	protein_coding
ENSG00000141098	Up-at-prePB	prePB	1	1.49	-0.41			GFOD2	glucose-fructose oxidoreductase domain containing 2 [Source:HGNC Symbol;Acc:28159]	16	protein_coding
ENSG00000123268	Up-at-prePB	prePB	1	1.49	-0.29	YES		ATF1	activating transcription factor 1 [Source:HGNC Symbol;Acc:783]	12	protein_coding
ENSG00000078070	Up-at-prePB	prePB	1	1.49	-0.35			MCCC1	methylcrotonoyl-CoA carboxylase 1 (alpha) [Source:HGNC Symbol;Acc:6936]	3	protein_coding
ENSG00000059377	Up-at-prePB	prePB	1	1.48	0.07			TBXAS1	thromboxane A synthase 1 (platelet) [Source:HGNC Symbol;Acc:11609]	7	protein_coding
ENSG00000090674	Up-at-prePB	prePB	1	1.48	0.24			MCOLN1	mucolipin 1 [Source:HGNC Symbol;Acc:13356]	19	protein_coding
ENSG00000160953	Up-at-prePB	prePB	1	1.48	-0.37			MUM1	melanoma associated antigen (mutated) 1 [Source:HGNC Symbol;Acc:29641]	19	protein_coding
ENSG00000153406	Up-at-prePB	prePB	1	1.48	-0.26			NMRAL1	NmrA-like family domain containing 1 [Source:HGNC Symbol;Acc:24987]	16	protein_coding
ENSG00000142507	Up-at-prePB	prePB	1	1.48	-0.41			PSMB6	proteasome (prosome, macropain) subunit, beta type, 6 [Source:HGNC Symbol;Acc:9543]	17	protein_coding
ENSG00000170906	Up-at-prePB	prePB	1	1.47	-0.24			NDUFA3	NADH dehydrogenase (ubiquinone) 1 alpha subcomplex, 3, 9kDa [Source:HGNC Symbol;Acc:7686]	19	protein_coding
ENSG00000124523	Up-at-prePB	prePB	1	1.47	0.18		acetylation editor	SIRT5	sirtuin 5 [Source:HGNC Symbol;Acc:14933]	6	protein_coding
ENSG00000111859	Up-at-prePB	prePB	1	1.47	-0.12			NEDD9	neural precursor cell expressed, developmentally down-regulated 9 [Source:HGNC Symbol;Acc:7733]	6	protein_coding
ENSG00000104375	Up-at-prePB	prePB	1	1.47	-0.22			STK3	serine/threonine kinase 3 [Source:HGNC Symbol;Acc:11406]	8	protein_coding
ENSG00000155636	Up-at-prePB	prePB	1	1.47	0.08			RBM45	RNA binding motif protein 45 [Source:HGNC Symbol;Acc:24468]	2	protein_coding
ENSG00000103502	Up-at-prePB	prePB	1	1.47	-0.21			CDIPT	CDP-diacylglycerol--inositol 3-phosphatidyltransferase [Source:HGNC Symbol;Acc:1769]	16	protein_coding
ENSG00000145332	Up-at-prePB	prePB	1	1.47	-0.21			KLHL8	kelch-like family member 8 [Source:HGNC Symbol;Acc:18644]	4	protein_coding
ENSG00000224183	Up-at-prePB	prePB	1	1.47	-0.39			SDHDP6	succinate dehydrogenase complex, subunit D, integral membrane protein pseudogene 6 [Source:HGNC Symbol;Acc:10689]	1	pseudogene
ENSG00000152359	Up-at-prePB	prePB	1	1.47	-0.39			POC5	POC5 centriolar protein [Source:HGNC Symbol;Acc:26658]	5	protein_coding
ENSG00000167333	Up-at-prePB	prePB	1	1.46	0.09			TRIM68	tripartite motif containing 68 [Source:HGNC Symbol;Acc:21161]	11	protein_coding
ENSG00000184743	Up-at-prePB	prePB	1	1.46	0.1			ATL3	atlastin GTPase 3 [Source:HGNC Symbol;Acc:24526]	11	protein_coding
ENSG00000198331	Up-at-prePB	prePB	1	1.46	0.03			HYLS1	hydrolethalus syndrome 1 [Source:HGNC Symbol;Acc:26558]	11	protein_coding
ENSG00000183155	Up-at-prePB	prePB	1	1.46	-0.19			RABIF	RAB interacting factor [Source:HGNC Symbol;Acc:9797]	1	protein_coding
ENSG00000070614	Up-at-prePB	prePB	1	1.45	0.74			NDST1	N-deacetylase/N-sulfotransferase (heparan glucosaminyl) 1 [Source:HGNC Symbol;Acc:7680]	5	protein_coding
ENSG00000170348	Up-at-prePB	prePB	1	1.45	-0.2			TMED10	transmembrane emp24-like trafficking protein 10 (yeast) [Source:HGNC Symbol;Acc:16998]	14	protein_coding
ENSG00000160803	Up-at-prePB	prePB	1	1.45	0.09			UBQLN4	ubiquilin 4 [Source:HGNC Symbol;Acc:1237]	1	protein_coding
ENSG00000130312	Up-at-prePB	prePB	1	1.45	-0.08			MRPL34	mitochondrial ribosomal protein L34 [Source:HGNC Symbol;Acc:14488]	19	protein_coding
ENSG00000152213	Up-at-prePB	prePB	1	1.45	-0.31			ARL11	ADP-ribosylation factor-like 11 [Source:HGNC Symbol;Acc:24046]	13	protein_coding
ENSG00000099899	Up-at-prePB	prePB	1	1.45	-0.07			TRMT2A	tRNA methyltransferase 2 homolog A (S. cerevisiae) [Source:HGNC Symbol;Acc:24974]	22	protein_coding
ENSG00000147099	Up-at-prePB	prePB	1	1.45	-0.32		K27 eraser	HDAC8	histone deacetylase 8 [Source:HGNC Symbol;Acc:13315]	X	protein_coding
ENSG00000142632	Up-at-prePB	prePB	1	1.44	0.3			ARHGEF19	Rho guanine nucleotide exchange factor (GEF) 19 [Source:HGNC Symbol;Acc:26604]	1	protein_coding
ENSG00000130517	Up-at-prePB	prePB	1	1.44	0.17			PGPEP1	pyroglutamyl-peptidase I [Source:HGNC Symbol;Acc:13568]	19	protein_coding
ENSG00000155099	Up-at-prePB	prePB	1	1.44	0.15			TMEM55A	transmembrane protein 55A [Source:HGNC Symbol;Acc:25452]	8	protein_coding
ENSG00000136731	Up-at-prePB	prePB	1	1.44	0.01			UGGT1	UDP-glucose glycoprotein glucosyltransferase 1 [Source:HGNC Symbol;Acc:15663]	2	protein_coding
ENSG00000106537	Up-at-prePB	prePB	1	1.44	-0.19			TSPAN13	tetraspanin 13 [Source:HGNC Symbol;Acc:21643]	7	protein_coding
ENSG00000183742	Up-at-prePB	prePB	1	1.44	0.03			MACC1	metastasis associated in colon cancer 1 [Source:HGNC Symbol;Acc:30215]	7	protein_coding
ENSG00000226328	Up-at-prePB	prePB	1	1.44	0.17					22	lincRNA
ENSG00000117682	Up-at-prePB	prePB	1	1.44	-0.33			DHDDS	dehydrodolichyl diphosphate synthase [Source:HGNC Symbol;Acc:20603]	1	protein_coding
ENSG00000235109	Up-at-prePB	prePB	1	1.44	-0.17			ZSCAN31	zinc finger and SCAN domain containing 31 [Source:HGNC Symbol;Acc:14097]	6	protein_coding
ENSG00000115282	Up-at-prePB	prePB	1	1.44	-0.08			TTC31	tetratricopeptide repeat domain 31 [Source:HGNC Symbol;Acc:25759]	2	protein_coding
ENSG00000170310	Up-at-prePB	prePB	1	1.44	-0.44			STX8	syntaxin 8 [Source:HGNC Symbol;Acc:11443]	17	protein_coding
ENSG00000254858	Up-at-prePB	prePB	1	1.44	-0.3			MPV17L2	MPV17 mitochondrial membrane protein-like 2 [Source:HGNC Symbol;Acc:28177]	19	protein_coding
ENSG00000068366	Up-at-prePB	prePB	1	1.44	-0.31			ACSL4	acyl-CoA synthetase long-chain family member 4 [Source:HGNC Symbol;Acc:3571]	X	protein_coding
ENSG00000147687	Up-at-prePB	prePB	1	1.44	-0.38			TATDN1	TatD DNase domain containing 1 [Source:HGNC Symbol;Acc:24220]	8	protein_coding
ENSG00000184117	Up-at-prePB	prePB	1	1.44	-0.47			NIPSNAP1	nipsnap homolog 1 (C. elegans) [Source:HGNC Symbol;Acc:7827]	22	protein_coding
ENSG00000005893	Up-at-prePB	prePB	1	1.43	0.41			LAMP2	lysosomal-associated membrane protein 2 [Source:HGNC Symbol;Acc:6501]	X	protein_coding
ENSG00000140650	Up-at-prePB	prePB	1	1.43	0.02			PMM2	phosphomannomutase 2 [Source:HGNC Symbol;Acc:9115]	16	protein_coding
ENSG00000182504	Up-at-prePB	prePB	1	1.43	0			CEP97	centrosomal protein 97kDa [Source:HGNC Symbol;Acc:26244]	3	protein_coding
ENSG00000105518	Up-at-prePB	prePB	1	1.43	-0.22			TMEM205	transmembrane protein 205 [Source:HGNC Symbol;Acc:29631]	19	protein_coding
ENSG00000155506	Up-at-prePB	prePB	1	1.43	-0.01			LARP1	La ribonucleoprotein domain family, member 1 [Source:HGNC Symbol;Acc:29531]	5	protein_coding
ENSG00000114904	Up-at-prePB	prePB	1	1.43	-0.14			NEK4	NIMA-related kinase 4 [Source:HGNC Symbol;Acc:11399]	3	protein_coding
ENSG00000141560	Up-at-prePB	prePB	1	1.43	-0.15			FN3KRP	fructosamine 3 kinase related protein [Source:HGNC Symbol;Acc:25700]	17	protein_coding
ENSG00000235106	Up-at-prePB	prePB	1	1.43	-0.23			LINC00094	long intergenic non-protein coding RNA 94 [Source:HGNC Symbol;Acc:24742]	9	antisense
ENSG00000242485	Up-at-prePB	prePB	1	1.43	-0.17			MRPL20	mitochondrial ribosomal protein L20 [Source:HGNC Symbol;Acc:14478]	1	protein_coding
ENSG00000179627	Up-at-prePB	prePB	1	1.42	0.75			ZBTB42	zinc finger and BTB domain containing 42 [Source:HGNC Symbol;Acc:32550]	14	protein_coding
ENSG00000215447	Up-at-prePB	prePB	1	1.42	0.76					21	processed_transcript
ENSG00000115977	Up-at-prePB	prePB	1	1.42	0.26			AAK1	AP2 associated kinase 1 [Source:HGNC Symbol;Acc:19679]	2	protein_coding
ENSG00000124299	Up-at-prePB	prePB	1	1.42	-0.11			PEPD	peptidase D [Source:HGNC Symbol;Acc:8840]	19	protein_coding
ENSG00000169598	Up-at-prePB	prePB	1	1.42	0.11			DFFB	DNA fragmentation factor, 40kDa, beta polypeptide (caspase-activated DNase) [Source:HGNC Symbol;Acc:2773]	1	protein_coding
ENSG00000130699	Up-at-prePB	prePB	1	1.42	0.04			TAF4	TAF4 RNA polymerase II, TATA box binding protein (TBP)-associated factor, 135kDa [Source:HGNC Symbol;Acc:11537]	20	protein_coding
ENSG00000177352	Up-at-prePB	prePB	1	1.42	-0.41			CCDC71	coiled-coil domain containing 71 [Source:HGNC Symbol;Acc:25760]	3	protein_coding
ENSG00000101888	Up-at-prePB	prePB	1	1.42	-0.23			NXT2	nuclear transport factor 2-like export factor 2 [Source:HGNC Symbol;Acc:18151]	X	protein_coding
ENSG00000167904	Up-at-prePB	prePB	1	1.42	-0.18			TMEM68	transmembrane protein 68 [Source:HGNC Symbol;Acc:26510]	8	protein_coding
ENSG00000103932	Up-at-prePB	prePB	1	1.42	-0.43			RPAP1	RNA polymerase II associated protein 1 [Source:HGNC Symbol;Acc:24567]	15	protein_coding
ENSG00000181315	Up-at-prePB	prePB	1	1.41	0.44	YES		ZNF322	zinc finger protein 322 [Source:HGNC Symbol;Acc:23640]	6	protein_coding
ENSG00000013561	Up-at-prePB	prePB	1	1.41	0.21			RNF14	ring finger protein 14 [Source:HGNC Symbol;Acc:10058]	5	protein_coding
ENSG00000196576	Up-at-prePB	prePB	1	1.41	0.03			PLXNB2	plexin B2 [Source:HGNC Symbol;Acc:9104]	22	protein_coding
ENSG00000167635	Up-at-prePB	prePB	1	1.41	-0.22	YES		ZNF146	zinc finger protein 146 [Source:HGNC Symbol;Acc:12931]	19	protein_coding
ENSG00000144827	Up-at-prePB	prePB	1	1.41	-0.37			ABHD10	abhydrolase domain containing 10 [Source:HGNC Symbol;Acc:25656]	3	protein_coding
ENSG00000104047	Up-at-prePB	prePB	1	1.4	0.5			DTWD1	DTW domain containing 1 [Source:HGNC Symbol;Acc:30926]	15	protein_coding
ENSG00000101353	Up-at-prePB	prePB	1	1.4	0.29			MROH8	maestro heat-like repeat family member 8 [Source:HGNC Symbol;Acc:16125]	20	protein_coding
ENSG00000100439	Up-at-prePB	prePB	1	1.4	-0.05			ABHD4	abhydrolase domain containing 4 [Source:HGNC Symbol;Acc:20154]	14	protein_coding
ENSG00000175582	Up-at-prePB	prePB	1	1.4	-0.31			RAB6A	RAB6A, member RAS oncogene family [Source:HGNC Symbol;Acc:9786]	11	protein_coding
ENSG00000169599	Up-at-prePB	prePB	1	1.4	-0.21			NFU1	NFU1 iron-sulfur cluster scaffold homolog (S. cerevisiae) [Source:HGNC Symbol;Acc:16287]	2	protein_coding
ENSG00000162909	Up-at-prePB	prePB	1	1.4	-0.46			CAPN2	calpain 2, (m/II) large subunit [Source:HGNC Symbol;Acc:1479]	1	protein_coding
ENSG00000164889	Up-at-prePB	prePB	1	1.39	0.03			SLC4A2	solute carrier family 4 (anion exchanger), member 2 [Source:HGNC Symbol;Acc:11028]	7	protein_coding
ENSG00000121067	Up-at-prePB	prePB	1	1.39	-0.17			SPOP	speckle-type POZ protein [Source:HGNC Symbol;Acc:11254]	17	protein_coding
ENSG00000159674	Up-at-prePB	prePB	1	1.39	-0.19			SPON2	spondin 2, extracellular matrix protein [Source:HGNC Symbol;Acc:11253]	4	protein_coding
ENSG00000155008	Up-at-prePB	prePB	1	1.39	-0.24			APOOL	apolipoprotein O-like [Source:HGNC Symbol;Acc:24009]	X	protein_coding
ENSG00000232024	Up-at-prePB	prePB	1	1.39	-0.35			LSM12P1	LSM12 pseudogene 1 [Source:HGNC Symbol;Acc:32453]	8	pseudogene
ENSG00000123179	Up-at-prePB	prePB	1	1.39	-0.24			EBPL	emopamil binding protein-like [Source:HGNC Symbol;Acc:18061]	13	protein_coding
ENSG00000136100	Up-at-prePB	prePB	1	1.38	0.29			VPS36	vacuolar protein sorting 36 homolog (S. cerevisiae) [Source:HGNC Symbol;Acc:20312]	13	protein_coding
ENSG00000148803	Up-at-prePB	prePB	1	1.38	-0.32			FUOM	fucose mutarotase [Source:HGNC Symbol;Acc:24733]	10	protein_coding
ENSG00000197013	Up-at-prePB	prePB	1	1.38	-0.04			ZNF429	zinc finger protein 429 [Source:HGNC Symbol;Acc:20817]	19	protein_coding
ENSG00000173914	Up-at-prePB	prePB	1	1.38	0.1			RBM4B	RNA binding motif protein 4B [Source:HGNC Symbol;Acc:28842]	11	protein_coding
ENSG00000106560	Up-at-prePB	prePB	1	1.38	-0.08			GIMAP2	GTPase, IMAP family member 2 [Source:HGNC Symbol;Acc:21789]	7	protein_coding
ENSG00000111361	Up-at-prePB	prePB	1	1.38	-0.36			EIF2B1	eukaryotic translation initiation factor 2B, subunit 1 alpha, 26kDa [Source:HGNC Symbol;Acc:3257]	12	protein_coding
ENSG00000175741	Up-at-prePB	prePB	1	1.38	-0.48			RWDD4P2	RWD domain containing 4 pseudogene 2 [Source:HGNC Symbol;Acc:23754]	7	pseudogene
ENSG00000117226	Up-at-prePB	prePB	1	1.37	0.96			GBP3	guanylate binding protein 3 [Source:HGNC Symbol;Acc:4184]	1	protein_coding
ENSG00000151135	Up-at-prePB	prePB	1	1.37	-0.22			C12orf23	chromosome 12 open reading frame 23 [Source:HGNC Symbol;Acc:28281]	12	protein_coding
ENSG00000137601	Up-at-prePB	prePB	1	1.37	-0.01			NEK1	NIMA-related kinase 1 [Source:HGNC Symbol;Acc:7744]	4	protein_coding
ENSG00000130349	Up-at-prePB	prePB	1	1.37	0.06			C6orf203	chromosome 6 open reading frame 203 [Source:HGNC Symbol;Acc:17971]	6	protein_coding
ENSG00000143811	Up-at-prePB	prePB	1	1.37	-0.18			PYCR2	pyrroline-5-carboxylate reductase family, member 2 [Source:HGNC Symbol;Acc:30262]	1	protein_coding
ENSG00000125505	Up-at-prePB	prePB	1	1.37	-0.4			MBOAT7	membrane bound O-acyltransferase domain containing 7 [Source:HGNC Symbol;Acc:15505]	19	protein_coding
ENSG00000141720	Up-at-prePB	prePB	1	1.37	-0.34			PIP4K2B	phosphatidylinositol-5-phosphate 4-kinase, type II, beta [Source:HGNC Symbol;Acc:8998]	17	protein_coding
ENSG00000227345	Up-at-prePB	prePB	1	1.37	-0.25			PARG	poly (ADP-ribose) glycohydrolase [Source:HGNC Symbol;Acc:8605]	10	protein_coding
ENSG00000153936	Up-at-prePB	prePB	1	1.36	0.16			HS2ST1	heparan sulfate 2-O-sulfotransferase 1 [Source:HGNC Symbol;Acc:5193]	1	protein_coding
ENSG00000176454	Up-at-prePB	prePB	1	1.36	0.42			LPCAT4	lysophosphatidylcholine acyltransferase 4 [Source:HGNC Symbol;Acc:30059]	15	protein_coding
ENSG00000163626	Up-at-prePB	prePB	1	1.36	0.05			COX18	COX18 cytochrome C oxidase assembly factor [Source:HGNC Symbol;Acc:26801]	4	protein_coding
ENSG00000159733	Up-at-prePB	prePB	1	1.36	-0.01			ZFYVE28	zinc finger, FYVE domain containing 28 [Source:HGNC Symbol;Acc:29334]	4	protein_coding
ENSG00000176055	Up-at-prePB	prePB	1	1.36	0.04			MBLAC2	metallo-beta-lactamase domain containing 2 [Source:HGNC Symbol;Acc:33711]	5	protein_coding
ENSG00000100412	Up-at-prePB	prePB	1	1.36	-0.26			ACO2	aconitase 2, mitochondrial [Source:HGNC Symbol;Acc:118]	22	protein_coding
ENSG00000123159	Up-at-prePB	prePB	1	1.36	-0.1			GIPC1	GIPC PDZ domain containing family, member 1 [Source:HGNC Symbol;Acc:1226]	19	protein_coding
ENSG00000198301	Up-at-prePB	prePB	1	1.36	-0.11			SDAD1	SDA1 domain containing 1 [Source:HGNC Symbol;Acc:25537]	4	protein_coding
ENSG00000124608	Up-at-prePB	prePB	1	1.36	-0.33			AARS2	alanyl-tRNA synthetase 2, mitochondrial [Source:HGNC Symbol;Acc:21022]	6	protein_coding
ENSG00000173171	Up-at-prePB	prePB	1	1.36	-0.43			MTX1	metaxin 1 [Source:HGNC Symbol;Acc:7504]	1	protein_coding
ENSG00000101844	Up-at-prePB	prePB	1	1.35	-0.24			ATG4A	autophagy related 4A, cysteine peptidase [Source:HGNC Symbol;Acc:16489]	X	protein_coding
ENSG00000188801	Up-at-prePB	prePB	1	1.35	0.45	YES		ZNF322P1	zinc finger protein 322 pseudogene 1 [Source:HGNC Symbol;Acc:14003]	9	pseudogene
ENSG00000198246	Up-at-prePB	prePB	1	1.35	-0.29			SLC29A3	solute carrier family 29 (equilibrative nucleoside transporter), member 3 [Source:HGNC Symbol;Acc:23096]	10	protein_coding
ENSG00000197937	Up-at-prePB	prePB	1	1.35	-0.12	YES		ZNF347	zinc finger protein 347 [Source:HGNC Symbol;Acc:16447]	19	protein_coding
ENSG00000163521	Up-at-prePB	prePB	1	1.35	-0.4			GLB1L	galactosidase, beta 1-like [Source:HGNC Symbol;Acc:28129]	2	protein_coding
ENSG00000168090	Up-at-prePB	prePB	1	1.35	-0.22			COPS6	COP9 signalosome subunit 6 [Source:HGNC Symbol;Acc:21749]	7	protein_coding
ENSG00000143367	Up-at-prePB	prePB	1	1.35	-0.46			TUFT1	tuftelin 1 [Source:HGNC Symbol;Acc:12422]	1	protein_coding
ENSG00000166262	Up-at-prePB	prePB	1	1.34	0.4			FAM227B	family with sequence similarity 227, member B [Source:HGNC Symbol;Acc:26543]	15	protein_coding
ENSG00000249592	Up-at-prePB	prePB	1	1.34	0.42					4	antisense
ENSG00000113384	Up-at-prePB	prePB	1	1.34	-0.26			GOLPH3	golgi phosphoprotein 3 (coat-protein) [Source:HGNC Symbol;Acc:15452]	5	protein_coding
ENSG00000164941	Up-at-prePB	prePB	1	1.34	0			INTS8	integrator complex subunit 8 [Source:HGNC Symbol;Acc:26048]	8	protein_coding
ENSG00000196387	Up-at-prePB	prePB	1	1.34	-0.21	YES		ZNF140	zinc finger protein 140 [Source:HGNC Symbol;Acc:12925]	12	protein_coding
ENSG00000148248	Up-at-prePB	prePB	1	1.34	-0.32			SURF4	surfeit 4 [Source:HGNC Symbol;Acc:11476]	9	protein_coding
ENSG00000126858	Up-at-prePB	prePB	1	1.34	0			RHOT1	ras homolog family member T1 [Source:HGNC Symbol;Acc:21168]	17	protein_coding
ENSG00000151176	Up-at-prePB	prePB	1	1.34	-0.11			PLBD2	phospholipase B domain containing 2 [Source:HGNC Symbol;Acc:27283]	12	protein_coding
ENSG00000148606	Up-at-prePB	prePB	1	1.34	-0.13			POLR3A	polymerase (RNA) III (DNA directed) polypeptide A, 155kDa [Source:HGNC Symbol;Acc:30074]	10	protein_coding
ENSG00000198919	Up-at-prePB	prePB	1	1.34	-0.15			DZIP3	DAZ interacting zinc finger protein 3 [Source:HGNC Symbol;Acc:30938]	3	protein_coding
ENSG00000149636	Up-at-prePB	prePB	1	1.34	-0.2			DSN1	DSN1, MIS12 kinetochore complex component [Source:HGNC Symbol;Acc:16165]	20	protein_coding
ENSG00000251192	Up-at-prePB	prePB	1	1.34	-0.23			ZNF674	zinc finger protein 674 [Source:HGNC Symbol;Acc:17625]	X	protein_coding
ENSG00000101138	Up-at-prePB	prePB	1	1.34	-0.21			CSTF1	cleavage stimulation factor, 3' pre-RNA, subunit 1, 50kDa [Source:HGNC Symbol;Acc:2483]	20	protein_coding
ENSG00000127616	Up-at-prePB	prePB	1	1.34	-0.33		Chromatin remodelling helicase	SMARCA4	SWI/SNF related, matrix associated, actin dependent regulator of chromatin, subfamily a, member 4 [Source:HGNC Symbol;Acc:11100]	19	protein_coding
ENSG00000180900	Up-at-prePB	prePB	1	1.34	-0.4			SCRIB	scribbled planar cell polarity protein [Source:HGNC Symbol;Acc:30377]	8	protein_coding
ENSG00000105186	Up-at-prePB	prePB	1	1.34	-0.41			ANKRD27	ankyrin repeat domain 27 (VPS9 domain) [Source:HGNC Symbol;Acc:25310]	19	protein_coding
ENSG00000162384	Up-at-prePB	prePB	1	1.34	-0.42			C1orf123	chromosome 1 open reading frame 123 [Source:HGNC Symbol;Acc:26059]	1	protein_coding
ENSG00000131697	Up-at-prePB	prePB	1	1.33	0.2			NPHP4	nephronophthisis 4 [Source:HGNC Symbol;Acc:19104]	1	protein_coding
ENSG00000228638	Up-at-prePB	prePB	1	1.33	-0.06			FCF1P2	FCF1 pseudogene 2 [Source:HGNC Symbol;Acc:44614]	3	pseudogene
ENSG00000185973	Up-at-prePB	prePB	1	1.33	0.02			TMLHE	trimethyllysine hydroxylase, epsilon [Source:HGNC Symbol;Acc:18308]	X	protein_coding
ENSG00000108523	Up-at-prePB	prePB	1	1.33	-0.06			RNF167	ring finger protein 167 [Source:HGNC Symbol;Acc:24544]	17	protein_coding
ENSG00000071564	Up-at-prePB	prePB	1	1.33	-0.11	YES		TCF3	transcription factor 3 [Source:HGNC Symbol;Acc:11633]	19	protein_coding
ENSG00000071994	Up-at-prePB	prePB	1	1.33	-0.41			PDCD2	programmed cell death 2 [Source:HGNC Symbol;Acc:8762]	6	protein_coding
ENSG00000187764	Up-at-prePB	prePB	1	1.32	0.02			SEMA4D	sema domain, immunoglobulin domain (Ig), transmembrane domain (TM) and short cytoplasmic domain, (semaphorin) 4D [Source:HGNC Symbol;Acc:10732]	9	protein_coding
ENSG00000128567	Up-at-prePB	prePB	1	1.32	0.11			PODXL	podocalyxin-like [Source:HGNC Symbol;Acc:9171]	7	protein_coding
ENSG00000113360	Up-at-prePB	prePB	1	1.32	0.03			DROSHA	drosha, ribonuclease type III [Source:HGNC Symbol;Acc:17904]	5	protein_coding
ENSG00000154760	Up-at-prePB	prePB	1	1.32	-0.34			SLFN13	schlafen family member 13 [Source:HGNC Symbol;Acc:26481]	17	protein_coding
ENSG00000163686	Up-at-prePB	prePB	1	1.32	-0.42			ABHD6	abhydrolase domain containing 6 [Source:HGNC Symbol;Acc:21398]	3	protein_coding
ENSG00000100908	Up-at-prePB	prePB	1	1.32	-0.18			EMC9	ER membrane protein complex subunit 9 [Source:HGNC Symbol;Acc:20273]	14	protein_coding
ENSG00000180357	Up-at-prePB	prePB	1	1.32	-0.27	YES		ZNF609	zinc finger protein 609 [Source:HGNC Symbol;Acc:29003]	15	protein_coding
ENSG00000175970	Up-at-prePB	prePB	1	1.32	-0.38			UNC119B	unc-119 homolog B (C. elegans) [Source:HGNC Symbol;Acc:16488]	12	protein_coding
ENSG00000133895	Up-at-prePB	prePB	1	1.32	-0.44			MEN1	multiple endocrine neoplasia I [Source:HGNC Symbol;Acc:7010]	11	protein_coding
ENSG00000163755	Up-at-prePB	prePB	1	1.32	-0.42			HPS3	Hermansky-Pudlak syndrome 3 [Source:HGNC Symbol;Acc:15597]	3	protein_coding
ENSG00000188931	Up-at-prePB	prePB	1	1.31	0.36			C1orf192	chromosome 1 open reading frame 192 [Source:HGNC Symbol;Acc:32325]	1	protein_coding
ENSG00000148218	Up-at-prePB	prePB	1	1.31	0.31			ALAD	aminolevulinate dehydratase [Source:HGNC Symbol;Acc:395]	9	protein_coding
ENSG00000237181	Up-at-prePB	prePB	1	1.31	0.17					7	antisense
ENSG00000196544	Up-at-prePB	prePB	1	1.31	-0.4			C17orf59	chromosome 17 open reading frame 59 [Source:HGNC Symbol;Acc:25939]	17	protein_coding
ENSG00000145916	Up-at-prePB	prePB	1	1.31	-0.02			RMND5B	required for meiotic nuclear division 5 homolog B (S. cerevisiae) [Source:HGNC Symbol;Acc:26181]	5	protein_coding
ENSG00000038274	Up-at-prePB	prePB	1	1.31	-0.29			MAT2B	methionine adenosyltransferase II, beta [Source:HGNC Symbol;Acc:6905]	5	protein_coding
ENSG00000160199	Up-at-prePB	prePB	1	1.31	0	YES		PKNOX1	PBX/knotted 1 homeobox 1 [Source:HGNC Symbol;Acc:9022]	21	protein_coding
ENSG00000147475	Up-at-prePB	prePB	1	1.31	-0.14			ERLIN2	ER lipid raft associated 2 [Source:HGNC Symbol;Acc:1356]	8	protein_coding
ENSG00000228343	Up-at-prePB	prePB	1	1.31	-0.32					X	antisense
ENSG00000102699	Up-at-prePB	prePB	1	1.31	-0.31			PARP4	poly (ADP-ribose) polymerase family, member 4 [Source:HGNC Symbol;Acc:271]	13	protein_coding
ENSG00000261218	Up-at-prePB	prePB	1	1.3	0.98					16	lincRNA
ENSG00000255103	Up-at-prePB	prePB	1	1.3	0.93			KIAA0754	KIAA0754 [Source:HGNC Symbol;Acc:29111]	1	protein_coding
ENSG00000143801	Up-at-prePB	prePB	1	1.3	0.37			PSEN2	presenilin 2 (Alzheimer disease 4) [Source:HGNC Symbol;Acc:9509]	1	protein_coding
ENSG00000130363	Up-at-prePB	prePB	1	1.3	0.57			RSPH3	radial spoke 3 homolog (Chlamydomonas) [Source:HGNC Symbol;Acc:21054]	6	protein_coding
ENSG00000143224	Up-at-prePB	prePB	1	1.3	0.25			PPOX	protoporphyrinogen oxidase [Source:HGNC Symbol;Acc:9280]	1	protein_coding
ENSG00000109572	Up-at-prePB	prePB	1	1.3	0.01			CLCN3	chloride channel, voltage-sensitive 3 [Source:HGNC Symbol;Acc:2021]	4	protein_coding
ENSG00000196476	Up-at-prePB	prePB	1	1.3	0.11			C20orf96	chromosome 20 open reading frame 96 [Source:HGNC Symbol;Acc:16227]	20	protein_coding
ENSG00000188452	Up-at-prePB	prePB	1	1.3	-0.01			CERKL	ceramide kinase-like [Source:HGNC Symbol;Acc:21699]	2	protein_coding
ENSG00000198252	Up-at-prePB	prePB	1	1.3	-0.04			STYX	serine/threonine/tyrosine interacting protein [Source:HGNC Symbol;Acc:11447]	14	protein_coding
ENSG00000163938	Up-at-prePB	prePB	1	1.3	-0.31			GNL3	guanine nucleotide binding protein-like 3 (nucleolar) [Source:HGNC Symbol;Acc:29931]	3	protein_coding
ENSG00000165282	Up-at-prePB	prePB	1	1.3	-0.35			PIGO	phosphatidylinositol glycan anchor biosynthesis, class O [Source:HGNC Symbol;Acc:23215]	9	protein_coding
ENSG00000131269	Up-at-prePB	prePB	1	1.3	-0.32			ABCB7	ATP-binding cassette, sub-family B (MDR/TAP), member 7 [Source:HGNC Symbol;Acc:48]	X	protein_coding
ENSG00000064490	Up-at-prePB	prePB	1	1.3	-0.33	YES		RFXANK	regulatory factor X-associated ankyrin-containing protein [Source:HGNC Symbol;Acc:9987]	19	protein_coding
ENSG00000119979	Up-at-prePB	prePB	1	1.3	-0.42			FAM45A	family with sequence similarity 45, member A [Source:HGNC Symbol;Acc:31793]	10	protein_coding
ENSG00000166147	Up-at-prePB	prePB	1	1.3	-0.36			FBN1	fibrillin 1 [Source:HGNC Symbol;Acc:3603]	15	protein_coding
ENSG00000138801	Up-at-prePB	prePB	1	1.29	-0.18			PAPSS1	3'-phosphoadenosine 5'-phosphosulfate synthase 1 [Source:HGNC Symbol;Acc:8603]	4	protein_coding
ENSG00000136870	Up-at-prePB	prePB	1	1.29	0.31	YES		ZNF189	zinc finger protein 189 [Source:HGNC Symbol;Acc:12980]	9	protein_coding
ENSG00000176024	Up-at-prePB	prePB	1	1.29	0.26	YES		ZNF613	zinc finger protein 613 [Source:HGNC Symbol;Acc:25827]	19	protein_coding
ENSG00000188092	Up-at-prePB	prePB	1	1.29	-0.24			GPR89B	G protein-coupled receptor 89B [Source:HGNC Symbol;Acc:13840]	1	protein_coding
ENSG00000068903	Up-at-prePB	prePB	1	1.29	-0.21		acetylation editor	SIRT2	sirtuin 2 [Source:HGNC Symbol;Acc:10886]	19	protein_coding
ENSG00000138035	Up-at-prePB	prePB	1	1.29	0.21			PNPT1	polyribonucleotide nucleotidyltransferase 1 [Source:HGNC Symbol;Acc:23166]	2	protein_coding
ENSG00000136040	Up-at-prePB	prePB	1	1.29	-0.04			PLXNC1	plexin C1 [Source:HGNC Symbol;Acc:9106]	12	protein_coding
ENSG00000183291	Up-at-prePB	prePB	1	1.29	-0.42				Homo sapiens 15 kDa selenoprotein (SEP15), transcript variant 2, mRNA. [Source:RefSeq mRNA;Acc:NM_203341]	1	protein_coding
ENSG00000054116	Up-at-prePB	prePB	1	1.29	-0.19			TRAPPC3	trafficking protein particle complex 3 [Source:HGNC Symbol;Acc:19942]	1	protein_coding
ENSG00000110060	Up-at-prePB	prePB	1	1.29	-0.08			PUS3	pseudouridylate synthase 3 [Source:HGNC Symbol;Acc:25461]	11	protein_coding
ENSG00000100209	Up-at-prePB	prePB	1	1.29	-0.36			HSCB	HscB mitochondrial iron-sulfur cluster co-chaperone [Source:HGNC Symbol;Acc:28913]	22	protein_coding
ENSG00000166263	Up-at-prePB	prePB	1	1.29	-0.34			STXBP4	syntaxin binding protein 4 [Source:HGNC Symbol;Acc:19694]	17	protein_coding
ENSG00000267427	Up-at-prePB	prePB	1	1.29	-0.22					19	lincRNA
ENSG00000120992	Up-at-prePB	prePB	1	1.29	-0.33			LYPLA1	lysophospholipase I [Source:HGNC Symbol;Acc:6737]	8	protein_coding
ENSG00000179387	Up-at-prePB	prePB	1	1.28	-0.04			ELMOD2	ELMO/CED-12 domain containing 2 [Source:HGNC Symbol;Acc:28111]	4	protein_coding
ENSG00000163382	Up-at-prePB	prePB	1	1.28	0.2			APOA1BP	apolipoprotein A-I binding protein [Source:HGNC Symbol;Acc:18453]	1	protein_coding
ENSG00000205765	Up-at-prePB	prePB	1	1.28	0.13			C5orf51	chromosome 5 open reading frame 51 [Source:HGNC Symbol;Acc:27750]	5	protein_coding
ENSG00000108582	Up-at-prePB	prePB	1	1.28	0.23			CPD	carboxypeptidase D [Source:HGNC Symbol;Acc:2301]	17	protein_coding
ENSG00000236773	Up-at-prePB	prePB	1	1.28	-0.04					1	pseudogene
ENSG00000085185	Up-at-prePB	prePB	1	1.28	0.07			BCORL1	BCL6 corepressor-like 1 [Source:HGNC Symbol;Acc:25657]	X	protein_coding
ENSG00000151466	Up-at-prePB	prePB	1	1.28	0.01			SCLT1	sodium channel and clathrin linker 1 [Source:HGNC Symbol;Acc:26406]	4	protein_coding
ENSG00000186481	Up-at-prePB	prePB	1	1.28	-0.1			ANKRD20A5P	ankyrin repeat domain 20 family, member A5, pseudogene [Source:HGNC Symbol;Acc:33833]	18	pseudogene
ENSG00000153767	Up-at-prePB	prePB	1	1.28	-0.15			GTF2E1	general transcription factor IIE, polypeptide 1, alpha 56kDa [Source:HGNC Symbol;Acc:4650]	3	protein_coding
ENSG00000141378	Up-at-prePB	prePB	1	1.28	-0.42			PTRH2	peptidyl-tRNA hydrolase 2 [Source:HGNC Symbol;Acc:24265]	17	protein_coding
ENSG00000177406	Up-at-prePB	prePB	1	1.27	0.66					12	antisense
ENSG00000164054	Up-at-prePB	prePB	1	1.27	0.13			SHISA5	shisa family member 5 [Source:HGNC Symbol;Acc:30376]	3	protein_coding
ENSG00000185716	Up-at-prePB	prePB	1	1.27	0.54			C16orf52	chromosome 16 open reading frame 52 [Source:HGNC Symbol;Acc:27087]	16	protein_coding
ENSG00000064601	Up-at-prePB	prePB	1	1.27	-0.23			CTSA	cathepsin A [Source:HGNC Symbol;Acc:9251]	20	protein_coding
ENSG00000176973	Up-at-prePB	prePB	1	1.27	-0.09			FAM89B	family with sequence similarity 89, member B [Source:HGNC Symbol;Acc:16708]	11	protein_coding
ENSG00000169241	Up-at-prePB	prePB	1	1.27	-0.31			SLC50A1	solute carrier family 50 (sugar efflux transporter), member 1 [Source:HGNC Symbol;Acc:30657]	1	protein_coding
ENSG00000177383	Up-at-prePB	prePB	1	1.27	-0.12			MAGEF1	melanoma antigen family F, 1 [Source:HGNC Symbol;Acc:29639]	3	protein_coding
ENSG00000172315	Up-at-prePB	prePB	1	1.27	0.01			TP53RK	TP53 regulating kinase [Source:HGNC Symbol;Acc:16197]	20	protein_coding
ENSG00000101843	Up-at-prePB	prePB	1	1.27	-0.33			PSMD10	proteasome (prosome, macropain) 26S subunit, non-ATPase, 10 [Source:HGNC Symbol;Acc:9555]	X	protein_coding
ENSG00000120675	Up-at-prePB	prePB	1	1.27	-0.09			DNAJC15	DnaJ (Hsp40) homolog, subfamily C, member 15 [Source:HGNC Symbol;Acc:20325]	13	protein_coding
ENSG00000095906	Up-at-prePB	prePB	1	1.27	-0.35			NUBP2	nucleotide binding protein 2 [Source:HGNC Symbol;Acc:8042]	16	protein_coding
ENSG00000169221	Up-at-prePB	prePB	1	1.27	-0.27			TBC1D10B	TBC1 domain family, member 10B [Source:HGNC Symbol;Acc:24510]	16	protein_coding
ENSG00000144647	Up-at-prePB	prePB	1	1.27	-0.44			POMGNT2	protein O-linked mannose N-acetylglucosaminyltransferase 2 (beta 1,4-) [Source:HGNC Symbol;Acc:25902]	3	protein_coding
ENSG00000105258	Up-at-prePB	prePB	1	1.27	-0.3			POLR2I	polymerase (RNA) II (DNA directed) polypeptide I, 14.5kDa [Source:HGNC Symbol;Acc:9196]	19	protein_coding
ENSG00000237238	Up-at-prePB	prePB	1	1.26	0.92			BMS1P10	BMS1 pseudogene 10 [Source:HGNC Symbol;Acc:49154]	9	pseudogene
ENSG00000123870	Up-at-prePB	prePB	1	1.26	-0.24	YES		ZNF137P	zinc finger protein 137, pseudogene [Source:HGNC Symbol;Acc:12921]	19	pseudogene
ENSG00000117262	Up-at-prePB	prePB	1	1.26	-0.27			GPR89A	G protein-coupled receptor 89A [Source:HGNC Symbol;Acc:31984]	1	protein_coding
ENSG00000169084	Up-at-prePB	prePB	1	1.26	-0.06			DHRSX	dehydrogenase/reductase (SDR family) X-linked [Source:HGNC Symbol;Acc:18399]	X	protein_coding
ENSG00000186532	Up-at-prePB	prePB	1	1.26	-0.13		Histone methyltransferases	SMYD4	SET and MYND domain containing 4 [Source:HGNC Symbol;Acc:21067]	17	protein_coding
ENSG00000089053	Up-at-prePB	prePB	1	1.26	-0.22			ANAPC5	anaphase promoting complex subunit 5 [Source:HGNC Symbol;Acc:15713]	12	protein_coding
ENSG00000187808	Up-at-prePB	prePB	1	1.26	-0.4			SOWAHD	sosondowah ankyrin repeat domain family member D [Source:HGNC Symbol;Acc:32960]	X	protein_coding
ENSG00000169727	Up-at-prePB	prePB	1	1.26	-0.26			GPS1	G protein pathway suppressor 1 [Source:HGNC Symbol;Acc:4549]	17	protein_coding
ENSG00000204954	Up-at-prePB	prePB	1	1.26	-0.41			C12orf73	chromosome 12 open reading frame 73 [Source:HGNC Symbol;Acc:34450]	12	protein_coding
ENSG00000168000	Up-at-prePB	prePB	1	1.25	0.07			BSCL2	Berardinelli-Seip congenital lipodystrophy 2 (seipin) [Source:HGNC Symbol;Acc:15832]	11	protein_coding
ENSG00000256262	Up-at-prePB	prePB	1	1.25	0.04			USP30-AS1	USP30 antisense RNA 1 [Source:HGNC Symbol;Acc:40909]	12	antisense
ENSG00000188690	Up-at-prePB	prePB	1	1.25	0			UROS	uroporphyrinogen III synthase [Source:HGNC Symbol;Acc:12592]	10	protein_coding
ENSG00000188725	Up-at-prePB	prePB	1	1.25	-0.12			SMIM15	small integral membrane protein 15 [Source:HGNC Symbol;Acc:33861]	5	protein_coding
ENSG00000105122	Up-at-prePB	prePB	1	1.25	-0.33			RASAL3	RAS protein activator like 3 [Source:HGNC Symbol;Acc:26129]	19	protein_coding
ENSG00000085231	Up-at-prePB	prePB	1	1.25	-0.18			TAF9	TAF9 RNA polymerase II, TATA box binding protein (TBP)-associated factor, 32kDa [Source:HGNC Symbol;Acc:11542]	5	protein_coding
ENSG00000236565	Up-at-prePB	prePB	1	1.25	-0.41			HNRNPA3P5	heterogeneous nuclear ribonucleoprotein A3 pseudogene 5 [Source:HGNC Symbol;Acc:39774]	13	pseudogene
ENSG00000178498	Up-at-prePB	prePB	1	1.25	-0.41			DTX3	deltex homolog 3 (Drosophila) [Source:HGNC Symbol;Acc:24457]	12	protein_coding
ENSG00000257499	Up-at-prePB	prePB	1	1.25	-0.39					12	3prime_overlapping_ncrna
ENSG00000187187	Up-at-prePB	prePB	1	1.24	0.85	YES		ZNF546	zinc finger protein 546 [Source:HGNC Symbol;Acc:28671]	19	protein_coding
ENSG00000111801	Up-at-prePB	prePB	1	1.24	0.27			BTN3A3	butyrophilin, subfamily 3, member A3 [Source:HGNC Symbol;Acc:1140]	6	protein_coding
ENSG00000075407	Up-at-prePB	prePB	1	1.24	0.19	YES		ZNF37A	zinc finger protein 37A [Source:HGNC Symbol;Acc:13102]	10	protein_coding
ENSG00000108433	Up-at-prePB	prePB	1	1.24	0.05			GOSR2	golgi SNAP receptor complex member 2 [Source:HGNC Symbol;Acc:4431]	17	protein_coding
ENSG00000102316	Up-at-prePB	prePB	1	1.24	-0.04			MAGED2	melanoma antigen family D, 2 [Source:HGNC Symbol;Acc:16353]	X	protein_coding
ENSG00000103966	Up-at-prePB	prePB	1	1.24	-0.46			EHD4	EH-domain containing 4 [Source:HGNC Symbol;Acc:3245]	15	protein_coding
ENSG00000196644	Up-at-prePB	prePB	1	1.24	-0.23			GPR89C	G protein-coupled receptor 89C [Source:HGNC Symbol;Acc:31985]	1	protein_coding
ENSG00000187626	Up-at-prePB	prePB	1	1.24	0.27	YES		ZKSCAN4	zinc finger with KRAB and SCAN domains 4 [Source:HGNC Symbol;Acc:13854]	6	protein_coding
ENSG00000151502	Up-at-prePB	prePB	1	1.24	-0.08			VPS26B	vacuolar protein sorting 26 homolog B (S. pombe) [Source:HGNC Symbol;Acc:28119]	11	protein_coding
ENSG00000164241	Up-at-prePB	prePB	1	1.24	-0.26			C5orf63	chromosome 5 open reading frame 63 [Source:HGNC Symbol;Acc:40051]	5	protein_coding
ENSG00000173588	Up-at-prePB	prePB	1	1.24	-0.13			CCDC41	coiled-coil domain containing 41 [Source:HGNC Symbol;Acc:17966]	12	protein_coding
ENSG00000204356	Up-at-prePB	prePB	1	1.24	-0.29			NELFE	negative elongation factor complex member E [Source:HGNC Symbol;Acc:13974]	6	protein_coding
ENSG00000197548	Up-at-prePB	prePB	1	1.24	-0.48			ATG7	autophagy related 7 [Source:HGNC Symbol;Acc:16935]	3	protein_coding
ENSG00000204843	Up-at-prePB	prePB	1	1.24	-0.35			DCTN1	dynactin 1 [Source:HGNC Symbol;Acc:2711]	2	protein_coding
ENSG00000161847	Up-at-prePB	prePB	1	1.24	-0.42			RAVER1	ribonucleoprotein, PTB-binding 1 [Source:HGNC Symbol;Acc:30296]	19	protein_coding
ENSG00000166295	Up-at-prePB	prePB	1	1.23	-0.05			ANAPC16	anaphase promoting complex subunit 16 [Source:HGNC Symbol;Acc:26976]	10	protein_coding
ENSG00000102710	Up-at-prePB	prePB	1	1.23	0.09			SUPT20H	suppressor of Ty 20 homolog (S. cerevisiae) [Source:HGNC Symbol;Acc:20596]	13	protein_coding
ENSG00000204650	Up-at-prePB	prePB	1	1.23	-0.08			CRHR1-IT1	CRHR1 intronic transcript 1 (non-protein coding) [Source:HGNC Symbol;Acc:26327]	17	pseudogene
ENSG00000071859	Up-at-prePB	prePB	1	1.23	-0.12			FAM50A	family with sequence similarity 50, member A [Source:HGNC Symbol;Acc:18786]	X	protein_coding
ENSG00000088035	Up-at-prePB	prePB	1	1.23	-0.27			ALG6	ALG6, alpha-1,3-glucosyltransferase [Source:HGNC Symbol;Acc:23157]	1	protein_coding
ENSG00000055950	Up-at-prePB	prePB	1	1.23	-0.29			MRPL43	mitochondrial ribosomal protein L43 [Source:HGNC Symbol;Acc:14517]	10	protein_coding
ENSG00000143748	Up-at-prePB	prePB	1	1.23	-0.36			NVL	nuclear VCP-like [Source:HGNC Symbol;Acc:8070]	1	protein_coding
ENSG00000147889	Up-at-prePB	prePB	1	1.23	-0.39			CDKN2A	cyclin-dependent kinase inhibitor 2A [Source:HGNC Symbol;Acc:1787]	9	protein_coding
ENSG00000198416	Up-at-prePB	prePB	1	1.22	0.23	YES				9	pseudogene
ENSG00000169592	Up-at-prePB	prePB	1	1.22	-0.22			INO80E	INO80 complex subunit E [Source:HGNC Symbol;Acc:26905]	16	protein_coding
ENSG00000100395	Up-at-prePB	prePB	1	1.22	0.01			L3MBTL2	l(3)mbt-like 2 (Drosophila) [Source:HGNC Symbol;Acc:18594]	22	protein_coding
ENSG00000089876	Up-at-prePB	prePB	1	1.22	0.07			DHX32	DEAH (Asp-Glu-Ala-His) box polypeptide 32 [Source:HGNC Symbol;Acc:16717]	10	protein_coding
ENSG00000189077	Up-at-prePB	prePB	1	1.22	-0.17			TMEM120A	transmembrane protein 120A [Source:HGNC Symbol;Acc:21697]	7	polymorphic_pseudogene
ENSG00000112304	Up-at-prePB	prePB	1	1.22	-0.38			ACOT13	acyl-CoA thioesterase 13 [Source:HGNC Symbol;Acc:20999]	6	protein_coding
ENSG00000101236	Up-at-prePB	prePB	1	1.22	-0.32			RNF24	ring finger protein 24 [Source:HGNC Symbol;Acc:13779]	20	protein_coding
ENSG00000119965	Up-at-prePB	prePB	1	1.22	-0.2			C10orf88	chromosome 10 open reading frame 88 [Source:HGNC Symbol;Acc:25822]	10	protein_coding
ENSG00000171492	Up-at-prePB	prePB	1	1.22	-0.47			LRRC8D	leucine rich repeat containing 8 family, member D [Source:HGNC Symbol;Acc:16992]	1	protein_coding
ENSG00000213189	Up-at-prePB	prePB	1	1.22	-0.47			BTF3L4P2	basic transcription factor 3-like 4 pseudogene 2 [Source:HGNC Symbol;Acc:39646]	2	pseudogene
ENSG00000157224	Up-at-prePB	prePB	1	1.21	0.53			CLDN12	claudin 12 [Source:HGNC Symbol;Acc:2034]	7	protein_coding
ENSG00000198566	Up-at-prePB	prePB	1	1.21	0.21	YES		ZNF658B	zinc finger protein 658B, pseudogene [Source:HGNC Symbol;Acc:32033]	9	pseudogene
ENSG00000068793	Up-at-prePB	prePB	1	1.21	0.26			CYFIP1	cytoplasmic FMR1 interacting protein 1 [Source:HGNC Symbol;Acc:13759]	15	protein_coding
ENSG00000243364	Up-at-prePB	prePB	1	1.21	0.01			EFNA4	ephrin-A4 [Source:HGNC Symbol;Acc:3224]	1	protein_coding
ENSG00000131061	Up-at-prePB	prePB	1	1.21	-0.05	YES		ZNF341	zinc finger protein 341 [Source:HGNC Symbol;Acc:15992]	20	protein_coding
ENSG00000177853	Up-at-prePB	prePB	1	1.21	-0.22	YES		ZNF518A	zinc finger protein 518A [Source:HGNC Symbol;Acc:29009]	10	processed_transcript
ENSG00000182318	Up-at-prePB	prePB	1	1.21	-0.3	YES		ZSCAN22	zinc finger and SCAN domain containing 22 [Source:HGNC Symbol;Acc:4929]	19	protein_coding
ENSG00000090266	Up-at-prePB	prePB	1	1.21	-0.32			NDUFB2	NADH dehydrogenase (ubiquinone) 1 beta subcomplex, 2, 8kDa [Source:HGNC Symbol;Acc:7697]	7	protein_coding
ENSG00000104884	Up-at-prePB	prePB	1	1.21	-0.14			ERCC2	excision repair cross-complementing rodent repair deficiency, complementation group 2 [Source:HGNC Symbol;Acc:3434]	19	protein_coding
ENSG00000126773	Up-at-prePB	prePB	1	1.21	-0.23			PCNXL4	pecanex-like 4 (Drosophila) [Source:HGNC Symbol;Acc:20349]	14	protein_coding
ENSG00000068120	Up-at-prePB	prePB	1	1.21	-0.36			COASY	CoA synthase [Source:HGNC Symbol;Acc:29932]	17	protein_coding
ENSG00000170265	Up-at-prePB	prePB	1	1.21	-0.29	YES		ZNF282	zinc finger protein 282 [Source:HGNC Symbol;Acc:13076]	7	protein_coding
ENSG00000005075	Up-at-prePB	prePB	1	1.21	-0.31			POLR2J	polymerase (RNA) II (DNA directed) polypeptide J, 13.3kDa [Source:HGNC Symbol;Acc:9197]	7	protein_coding
ENSG00000196409	Up-at-prePB	prePB	1	1.2	0.29	YES		ZNF658	zinc finger protein 658 [Source:HGNC Symbol;Acc:25226]	9	protein_coding
ENSG00000167113	Up-at-prePB	prePB	1	1.2	0.31			COQ4	coenzyme Q4 [Source:HGNC Symbol;Acc:19693]	9	protein_coding
ENSG00000073803	Up-at-prePB	prePB	1	1.2	0.27			MAP3K13	mitogen-activated protein kinase kinase kinase 13 [Source:HGNC Symbol;Acc:6852]	3	protein_coding
ENSG00000132600	Up-at-prePB	prePB	1	1.2	-0.34		Histone methyltransferases	PRMT7	protein arginine methyltransferase 7 [Source:HGNC Symbol;Acc:25557]	16	protein_coding
ENSG00000171163	Up-at-prePB	prePB	1	1.2	-0.4	YES		ZNF692	zinc finger protein 692 [Source:HGNC Symbol;Acc:26049]	1	protein_coding
ENSG00000133874	Up-at-prePB	prePB	1	1.2	-0.38			RNF122	ring finger protein 122 [Source:HGNC Symbol;Acc:21147]	8	protein_coding
ENSG00000168116	Up-at-prePB	prePB	1	1.2	-0.01			KIAA1586	KIAA1586 [Source:HGNC Symbol;Acc:21360]	6	protein_coding
ENSG00000101019	Up-at-prePB	prePB	1	1.2	-0.11			UQCC1	ubiquinol-cytochrome c reductase complex assembly factor 1 [Source:HGNC Symbol;Acc:15891]	20	protein_coding
ENSG00000140497	Up-at-prePB	prePB	1	1.2	-0.34			SCAMP2	secretory carrier membrane protein 2 [Source:HGNC Symbol;Acc:10564]	15	protein_coding
ENSG00000164074	Up-at-prePB	prePB	1	1.2	-0.07			C4orf29	chromosome 4 open reading frame 29 [Source:HGNC Symbol;Acc:26111]	4	protein_coding
ENSG00000169972	Up-at-prePB	prePB	1	1.2	-0.08			PUSL1	pseudouridylate synthase-like 1 [Source:HGNC Symbol;Acc:26914]	1	protein_coding
ENSG00000131495	Up-at-prePB	prePB	1	1.2	-0.38			NDUFA2	NADH dehydrogenase (ubiquinone) 1 alpha subcomplex, 2, 8kDa [Source:HGNC Symbol;Acc:7685]	5	protein_coding
ENSG00000185453	Up-at-prePB	prePB	1	1.2	-0.36			C19orf68	chromosome 19 open reading frame 68 [Source:HGNC Symbol;Acc:34495]	19	protein_coding
ENSG00000107882	Up-at-prePB	prePB	1	1.2	-0.21			SUFU	suppressor of fused homolog (Drosophila) [Source:HGNC Symbol;Acc:16466]	10	protein_coding
ENSG00000247556	Up-at-prePB	prePB	1	1.2	-0.37			OIP5-AS1	OIP5 antisense RNA 1 [Source:HGNC Symbol;Acc:43563]	15	processed_transcript
ENSG00000233280	Up-at-prePB	prePB	1	1.19	0.83				Beta/gamma crystallin domain-containing protein 3; cDNA FLJ60082, weakly similar to Uro-adherence factor A [Source:UniProtKB/TrEMBL;Acc:B4DLE8]	3	protein_coding
ENSG00000176105	Up-at-prePB	prePB	1	1.19	-0.03			YES1	v-yes-1 Yamaguchi sarcoma viral oncogene homolog 1 [Source:HGNC Symbol;Acc:12841]	18	protein_coding
ENSG00000145740	Up-at-prePB	prePB	1	1.19	-0.25			SLC30A5	solute carrier family 30 (zinc transporter), member 5 [Source:HGNC Symbol;Acc:19089]	5	protein_coding
ENSG00000257267	Up-at-prePB	prePB	1	1.19	-0.08			ZNF271	zinc finger protein 271 [Source:HGNC Symbol;Acc:13065]	18	pseudogene
ENSG00000126001	Up-at-prePB	prePB	1	1.19	-0.22			CEP250	centrosomal protein 250kDa [Source:HGNC Symbol;Acc:1859]	20	protein_coding
ENSG00000144744	Up-at-prePB	prePB	1	1.19	-0.46			UBA3	ubiquitin-like modifier activating enzyme 3 [Source:HGNC Symbol;Acc:12470]	3	protein_coding
ENSG00000178988	Up-at-prePB	prePB	1	1.18	0.03			MRFAP1L1	Morf4 family associated protein 1-like 1 [Source:HGNC Symbol;Acc:28796]	4	protein_coding
ENSG00000162729	Up-at-prePB	prePB	1	1.18	-0.17			IGSF8	immunoglobulin superfamily, member 8 [Source:HGNC Symbol;Acc:17813]	1	protein_coding
ENSG00000104427	Up-at-prePB	prePB	1	1.18	-0.14			ZC2HC1A	zinc finger, C2HC-type containing 1A [Source:HGNC Symbol;Acc:24277]	8	protein_coding
ENSG00000162994	Up-at-prePB	prePB	1	1.18	-0.37			CLHC1	clathrin heavy chain linker domain containing 1 [Source:HGNC Symbol;Acc:26453]	2	protein_coding
ENSG00000216937	Up-at-prePB	prePB	1	1.18	-0.17			CCDC7	coiled-coil domain containing 7 [Source:HGNC Symbol;Acc:26533]	10	protein_coding
ENSG00000116685	Up-at-prePB	prePB	1	1.18	-0.48			KIAA2013	KIAA2013 [Source:HGNC Symbol;Acc:28513]	1	protein_coding
ENSG00000186517	Up-at-prePB	prePB	1	1.18	-0.39			ARHGAP30	Rho GTPase activating protein 30 [Source:HGNC Symbol;Acc:27414]	1	protein_coding
ENSG00000141759	Up-at-prePB	prePB	1	1.18	-0.29			TXNL4A	thioredoxin-like 4A [Source:HGNC Symbol;Acc:30551]	18	protein_coding
ENSG00000121775	Up-at-prePB	prePB	1	1.18	-0.29			TMEM39B	transmembrane protein 39B [Source:HGNC Symbol;Acc:25510]	1	protein_coding
ENSG00000144231	Up-at-prePB	prePB	1	1.18	-0.24			POLR2D	polymerase (RNA) II (DNA directed) polypeptide D [Source:HGNC Symbol;Acc:9191]	2	protein_coding
ENSG00000035141	Up-at-prePB	prePB	1	1.18	-0.37			FAM136A	family with sequence similarity 136, member A [Source:HGNC Symbol;Acc:25911]	2	protein_coding
ENSG00000175193	Up-at-prePB	prePB	1	1.18	-0.46			PARL	presenilin associated, rhomboid-like [Source:HGNC Symbol;Acc:18253]	3	protein_coding
ENSG00000179271	Up-at-prePB	prePB	1	1.18	-0.47			GADD45GIP1	growth arrest and DNA-damage-inducible, gamma interacting protein 1 [Source:HGNC Symbol;Acc:29996]	19	protein_coding
ENSG00000166734	Up-at-prePB	prePB	1	1.17	0.09			CASC4	cancer susceptibility candidate 4 [Source:HGNC Symbol;Acc:24892]	15	protein_coding
ENSG00000076650	Up-at-prePB	prePB	1	1.17	0			GPATCH1	G patch domain containing 1 [Source:HGNC Symbol;Acc:24658]	19	protein_coding
ENSG00000238164	Up-at-prePB	prePB	1	1.17	-0.08					1	processed_transcript
ENSG00000099251	Up-at-prePB	prePB	1	1.17	-0.17			HSD17B7P2	hydroxysteroid (17-beta) dehydrogenase 7 pseudogene 2 [Source:HGNC Symbol;Acc:28120]	10	pseudogene
ENSG00000116521	Up-at-prePB	prePB	1	1.17	-0.44			SCAMP3	secretory carrier membrane protein 3 [Source:HGNC Symbol;Acc:10565]	1	protein_coding
ENSG00000134815	Up-at-prePB	prePB	1	1.17	-0.42			DHX34	DEAH (Asp-Glu-Ala-His) box polypeptide 34 [Source:HGNC Symbol;Acc:16719]	19	protein_coding
ENSG00000154217	Up-at-prePB	prePB	1	1.17	-0.47			PITPNC1	phosphatidylinositol transfer protein, cytoplasmic 1 [Source:HGNC Symbol;Acc:21045]	17	protein_coding
ENSG00000228427	Up-at-prePB	prePB	1	1.16	-0.02					X	antisense
ENSG00000182700	Up-at-prePB	prePB	1	1.16	0.14			IGIP	IgA-inducing protein [Source:HGNC Symbol;Acc:33847]	5	protein_coding
ENSG00000149016	Up-at-prePB	prePB	1	1.16	0.03			TUT1	terminal uridylyl transferase 1, U6 snRNA-specific [Source:HGNC Symbol;Acc:26184]	11	protein_coding
ENSG00000128185	Up-at-prePB	prePB	1	1.16	-0.04			DGCR6L	DiGeorge syndrome critical region gene 6-like [Source:HGNC Symbol;Acc:18551]	22	protein_coding
ENSG00000198824	Up-at-prePB	prePB	1	1.16	-0.06			CHAMP1	chromosome alignment maintaining phosphoprotein 1 [Source:HGNC Symbol;Acc:20311]	13	protein_coding
ENSG00000121542	Up-at-prePB	prePB	1	1.16	-0.16			SEC22A	SEC22 vesicle trafficking protein homolog A (S. cerevisiae) [Source:HGNC Symbol;Acc:20260]	3	protein_coding
ENSG00000100360	Up-at-prePB	prePB	1	1.15	0.33			IFT27	intraflagellar transport 27 homolog (Chlamydomonas) [Source:HGNC Symbol;Acc:18626]	22	protein_coding
ENSG00000114573	Up-at-prePB	prePB	1	1.15	0.6			ATP6V1A	ATPase, H+ transporting, lysosomal 70kDa, V1 subunit A [Source:HGNC Symbol;Acc:851]	3	protein_coding
ENSG00000128394	Up-at-prePB	prePB	1	1.15	0.29			APOBEC3F	apolipoprotein B mRNA editing enzyme, catalytic polypeptide-like 3F [Source:HGNC Symbol;Acc:17356]	22	protein_coding
ENSG00000263072	Up-at-prePB	prePB	1	1.15	0.28					16	antisense
ENSG00000065000	Up-at-prePB	prePB	1	1.15	-0.19			AP3D1	adaptor-related protein complex 3, delta 1 subunit [Source:HGNC Symbol;Acc:568]	19	protein_coding
ENSG00000151208	Up-at-prePB	prePB	1	1.15	-0.23			DLG5	discs, large homolog 5 (Drosophila) [Source:HGNC Symbol;Acc:2904]	10	protein_coding
ENSG00000188706	Up-at-prePB	prePB	1	1.15	0			ZDHHC9	zinc finger, DHHC-type containing 9 [Source:HGNC Symbol;Acc:18475]	X	protein_coding
ENSG00000132570	Up-at-prePB	prePB	1	1.15	-0.09			PCBD2	pterin-4 alpha-carbinolamine dehydratase/dimerization cofactor of hepatocyte nuclear factor 1 alpha (TCF1) 2 [Source:HGNC Symbol;Acc:24474]	5	protein_coding
ENSG00000102030	Up-at-prePB	prePB	1	1.15	-0.32			NAA10	N(alpha)-acetyltransferase 10, NatA catalytic subunit [Source:HGNC Symbol;Acc:18704]	X	protein_coding
ENSG00000160087	Up-at-prePB	prePB	1	1.15	-0.3			UBE2J2	ubiquitin-conjugating enzyme E2, J2 [Source:HGNC Symbol;Acc:19268]	1	protein_coding
ENSG00000214653	Up-at-prePB	prePB	1	1.15	-0.23			HNRNPA3P3	heterogeneous nuclear ribonucleoprotein A3 pseudogene 3 [Source:HGNC Symbol;Acc:39772]	X	pseudogene
ENSG00000171202	Up-at-prePB	prePB	1	1.15	-0.32			TMEM126A	transmembrane protein 126A [Source:HGNC Symbol;Acc:25382]	11	protein_coding
ENSG00000114867	Up-at-prePB	prePB	1	1.15	-0.32			EIF4G1	eukaryotic translation initiation factor 4 gamma, 1 [Source:HGNC Symbol;Acc:3296]	3	protein_coding
ENSG00000117118	Up-at-prePB	prePB	1	1.15	-0.36			SDHB	succinate dehydrogenase complex, subunit B, iron sulfur (Ip) [Source:HGNC Symbol;Acc:10681]	1	protein_coding
ENSG00000154473	Up-at-prePB	prePB	1	1.15	-0.36			BUB3	BUB3 mitotic checkpoint protein [Source:HGNC Symbol;Acc:1151]	10	protein_coding
ENSG00000154451	Up-at-prePB	prePB	1	1.14	0.55			GBP5	guanylate binding protein 5 [Source:HGNC Symbol;Acc:19895]	1	protein_coding
ENSG00000173137	Up-at-prePB	prePB	1	1.14	0.37			ADCK5	aarF domain containing kinase 5 [Source:HGNC Symbol;Acc:21738]	8	protein_coding
ENSG00000066855	Up-at-prePB	prePB	1	1.14	-0.11			MTFR1	mitochondrial fission regulator 1 [Source:HGNC Symbol;Acc:29510]	8	protein_coding
ENSG00000132589	Up-at-prePB	prePB	1	1.14	-0.38			FLOT2	flotillin 2 [Source:HGNC Symbol;Acc:3758]	17	protein_coding
ENSG00000182552	Up-at-prePB	prePB	1	1.14	-0.28			RWDD4	RWD domain containing 4 [Source:HGNC Symbol;Acc:23750]	4	protein_coding
ENSG00000182919	Up-at-prePB	prePB	1	1.13	0.39			C11orf54	chromosome 11 open reading frame 54 [Source:HGNC Symbol;Acc:30204]	11	protein_coding
ENSG00000164308	Up-at-prePB	prePB	1	1.13	0.2			ERAP2	endoplasmic reticulum aminopeptidase 2 [Source:HGNC Symbol;Acc:29499]	5	protein_coding
ENSG00000198721	Up-at-prePB	prePB	1	1.13	0.05			ECI2	enoyl-CoA delta isomerase 2 [Source:HGNC Symbol;Acc:14601]	6	protein_coding
ENSG00000125149	Up-at-prePB	prePB	1	1.13	-0.3			C16orf70	chromosome 16 open reading frame 70 [Source:HGNC Symbol;Acc:29564]	16	protein_coding
ENSG00000176022	Up-at-prePB	prePB	1	1.13	-0.39			B3GALT6	UDP-Gal:betaGal beta 1,3-galactosyltransferase polypeptide 6 [Source:HGNC Symbol;Acc:17978]	1	protein_coding
ENSG00000128463	Up-at-prePB	prePB	1	1.13	-0.31			EMC4	ER membrane protein complex subunit 4 [Source:HGNC Symbol;Acc:28032]	15	protein_coding
ENSG00000131931	Up-at-prePB	prePB	1	1.13	-0.35			THAP1	THAP domain containing, apoptosis associated protein 1 [Source:HGNC Symbol;Acc:20856]	8	protein_coding
ENSG00000048544	Up-at-prePB	prePB	1	1.13	-0.43			MRPS10	mitochondrial ribosomal protein S10 [Source:HGNC Symbol;Acc:14502]	6	protein_coding
ENSG00000205413	Up-at-prePB	prePB	1	1.12	0.86			SAMD9	sterile alpha motif domain containing 9 [Source:HGNC Symbol;Acc:1348]	7	protein_coding
ENSG00000164296	Up-at-prePB	prePB	1	1.12	0.36			TIGD6	tigger transposable element derived 6 [Source:HGNC Symbol;Acc:18332]	5	protein_coding
ENSG00000177556	Up-at-prePB	prePB	1	1.12	0.12			ATOX1	antioxidant 1 copper chaperone [Source:HGNC Symbol;Acc:798]	5	protein_coding
ENSG00000181035	Up-at-prePB	prePB	1	1.12	-0.39			SLC25A42	solute carrier family 25, member 42 [Source:HGNC Symbol;Acc:28380]	19	protein_coding
ENSG00000050130	Up-at-prePB	prePB	1	1.12	-0.17			JKAMP	JNK1/MAPK8-associated membrane protein [Source:HGNC Symbol;Acc:20184]	14	protein_coding
ENSG00000170266	Up-at-prePB	prePB	1	1.12	-0.27			GLB1	galactosidase, beta 1 [Source:HGNC Symbol;Acc:4298]	3	protein_coding
ENSG00000172888	Up-at-prePB	prePB	1	1.12	-0.17	YES		ZNF621	zinc finger protein 621 [Source:HGNC Symbol;Acc:24787]	3	protein_coding
ENSG00000185009	Up-at-prePB	prePB	1	1.12	-0.09			AP3M1	adaptor-related protein complex 3, mu 1 subunit [Source:HGNC Symbol;Acc:569]	10	protein_coding
ENSG00000185900	Up-at-prePB	prePB	1	1.12	-0.05			POMK	protein-O-mannose kinase [Source:HGNC Symbol;Acc:26267]	8	protein_coding
ENSG00000138629	Up-at-prePB	prePB	1	1.12	-0.46			UBL7	ubiquitin-like 7 (bone marrow stromal cell-derived) [Source:HGNC Symbol;Acc:28221]	15	protein_coding
ENSG00000113838	Up-at-prePB	prePB	1	1.12	-0.29			TBCCD1	TBCC domain containing 1 [Source:HGNC Symbol;Acc:25546]	3	protein_coding
ENSG00000168827	Up-at-prePB	prePB	1	1.12	-0.27			GFM1	G elongation factor, mitochondrial 1 [Source:HGNC Symbol;Acc:13780]	3	protein_coding
ENSG00000215114	Up-at-prePB	prePB	1	1.12	-0.34			UBXN2B	UBX domain protein 2B [Source:HGNC Symbol;Acc:27035]	8	protein_coding
ENSG00000140694	Up-at-prePB	prePB	1	1.12	-0.4			PARN	poly(A)-specific ribonuclease [Source:HGNC Symbol;Acc:8609]	16	protein_coding
ENSG00000122034	Up-at-prePB	prePB	1	1.12	-0.48			GTF3A	general transcription factor IIIA [Source:HGNC Symbol;Acc:4662]	13	protein_coding
ENSG00000256294	Up-at-prePB	prePB	1	1.11	0.55			ZNF225	zinc finger protein 225 [Source:HGNC Symbol;Acc:13018]	19	protein_coding
ENSG00000175283	Up-at-prePB	prePB	1	1.11	0.07			DOLK	dolichol kinase [Source:HGNC Symbol;Acc:23406]	9	protein_coding
ENSG00000155304	Up-at-prePB	prePB	1	1.11	-0.24			HSPA13	heat shock protein 70kDa family, member 13 [Source:HGNC Symbol;Acc:11375]	21	protein_coding
ENSG00000270081	Up-at-prePB	prePB	1	1.11	0.37					2	lincRNA
ENSG00000213676	Up-at-prePB	prePB	1	1.11	-0.03	YES		ATF6B	activating transcription factor 6 beta [Source:HGNC Symbol;Acc:2349]	6	protein_coding
ENSG00000177697	Up-at-prePB	prePB	1	1.11	0.11			CD151	CD151 molecule (Raph blood group) [Source:HGNC Symbol;Acc:1630]	11	protein_coding
ENSG00000204619	Up-at-prePB	prePB	1	1.11	-0.06			PPP1R11	protein phosphatase 1, regulatory (inhibitor) subunit 11 [Source:HGNC Symbol;Acc:9285]	6	protein_coding
ENSG00000166348	Up-at-prePB	prePB	1	1.11	-0.34			USP54	ubiquitin specific peptidase 54 [Source:HGNC Symbol;Acc:23513]	10	protein_coding
ENSG00000164081	Up-at-prePB	prePB	1	1.11	-0.35			TEX264	testis expressed 264 [Source:HGNC Symbol;Acc:30247]	3	protein_coding
ENSG00000127837	Up-at-prePB	prePB	1	1.11	-0.08			AAMP	angio-associated, migratory cell protein [Source:HGNC Symbol;Acc:18]	2	protein_coding
ENSG00000123200	Up-at-prePB	prePB	1	1.11	-0.27			ZC3H13	zinc finger CCCH-type containing 13 [Source:HGNC Symbol;Acc:20368]	13	protein_coding
ENSG00000131828	Up-at-prePB	prePB	1	1.11	-0.45			PDHA1	pyruvate dehydrogenase (lipoamide) alpha 1 [Source:HGNC Symbol;Acc:8806]	X	protein_coding
ENSG00000254703	Up-at-prePB	prePB	1	1.1	0.62			SENCR	smooth muscle and endothelial cell enriched migration/differentiation-associated long non-coding RNA [Source:HGNC Symbol;Acc:44177]	11	antisense
ENSG00000168517	Up-at-prePB	prePB	1	1.1	0.16			HEXIM2	hexamethylene bis-acetamide inducible 2 [Source:HGNC Symbol;Acc:28591]	17	protein_coding
ENSG00000070269	Up-at-prePB	prePB	1	1.1	0.21			TMEM260	transmembrane protein 260 [Source:HGNC Symbol;Acc:20185]	14	protein_coding
ENSG00000148832	Up-at-prePB	prePB	1	1.1	0.09			PAOX	polyamine oxidase (exo-N4-amino) [Source:HGNC Symbol;Acc:20837]	10	protein_coding
ENSG00000132824	Up-at-prePB	prePB	1	1.1	-0.28			SERINC3	serine incorporator 3 [Source:HGNC Symbol;Acc:11699]	20	protein_coding
ENSG00000103335	Up-at-prePB	prePB	1	1.1	-0.1			PIEZO1	piezo-type mechanosensitive ion channel component 1 [Source:HGNC Symbol;Acc:28993]	16	protein_coding
ENSG00000169738	Up-at-prePB	prePB	1	1.1	0.02			DCXR	dicarbonyl/L-xylulose reductase [Source:HGNC Symbol;Acc:18985]	17	protein_coding
ENSG00000177119	Up-at-prePB	prePB	1	1.1	-0.05			ANO6	anoctamin 6 [Source:HGNC Symbol;Acc:25240]	12	protein_coding
ENSG00000129680	Up-at-prePB	prePB	1	1.1	-0.47			MAP7D3	MAP7 domain containing 3 [Source:HGNC Symbol;Acc:25742]	X	protein_coding
ENSG00000149792	Up-at-prePB	prePB	1	1.1	-0.38			MRPL49	mitochondrial ribosomal protein L49 [Source:HGNC Symbol;Acc:1176]	11	protein_coding
ENSG00000254598	Up-at-prePB	prePB	1	1.1	-0.36			CSNK2A3	casein kinase 2, alpha 3 polypeptide [Source:HGNC Symbol;Acc:2458]	11	protein_coding
ENSG00000089486	Up-at-prePB	prePB	1	1.09	0.22			CDIP1	cell death-inducing p53 target 1 [Source:HGNC Symbol;Acc:13234]	16	protein_coding
ENSG00000271976	Up-at-prePB	prePB	1	1.09	0.41					3	antisense
ENSG00000143443	Up-at-prePB	prePB	1	1.09	-0.01			C1orf56	chromosome 1 open reading frame 56 [Source:HGNC Symbol;Acc:26045]	1	protein_coding
ENSG00000103343	Up-at-prePB	prePB	1	1.09	0.05	YES		ZNF174	zinc finger protein 174 [Source:HGNC Symbol;Acc:12963]	16	protein_coding
ENSG00000156531	Up-at-prePB	prePB	1	1.09	0.01		K4 reader	PHF6	PHD finger protein 6 [Source:HGNC Symbol;Acc:18145]	X	protein_coding
ENSG00000185361	Up-at-prePB	prePB	1	1.09	0.04			TNFAIP8L1	tumor necrosis factor, alpha-induced protein 8-like 1 [Source:HGNC Symbol;Acc:28279]	19	protein_coding
ENSG00000122971	Up-at-prePB	prePB	1	1.09	-0.18			ACADS	acyl-CoA dehydrogenase, C-2 to C-3 short chain [Source:HGNC Symbol;Acc:90]	12	protein_coding
ENSG00000171443	Up-at-prePB	prePB	1	1.09	-0.18	YES		ZNF524	zinc finger protein 524 [Source:HGNC Symbol;Acc:28322]	19	protein_coding
ENSG00000105619	Up-at-prePB	prePB	1	1.09	-0.3			TFPT	TCF3 (E2A) fusion partner (in childhood Leukemia) [Source:HGNC Symbol;Acc:13630]	19	protein_coding
ENSG00000233631	Up-at-prePB	prePB	1	1.08	0.43					6	3prime_overlapping_ncrna
ENSG00000115275	Up-at-prePB	prePB	1	1.08	-0.12			MOGS	mannosyl-oligosaccharide glucosidase [Source:HGNC Symbol;Acc:24862]	2	protein_coding
ENSG00000164244	Up-at-prePB	prePB	1	1.08	-0.14			PRRC1	proline-rich coiled-coil 1 [Source:HGNC Symbol;Acc:28164]	5	protein_coding
ENSG00000229809	Up-at-prePB	prePB	1	1.08	-0.14			ZNF688	zinc finger protein 688 [Source:HGNC Symbol;Acc:30489]	16	protein_coding
ENSG00000186666	Up-at-prePB	prePB	1	1.08	-0.02			BCDIN3D	BCDIN3 domain containing [Source:HGNC Symbol;Acc:27050]	12	protein_coding
ENSG00000139278	Up-at-prePB	prePB	1	1.08	-0.39			GLIPR1	GLI pathogenesis-related 1 [Source:HGNC Symbol;Acc:17001]	12	protein_coding
ENSG00000044115	Up-at-prePB	prePB	1	1.08	-0.12			CTNNA1	catenin (cadherin-associated protein), alpha 1, 102kDa [Source:HGNC Symbol;Acc:2509]	5	protein_coding
ENSG00000215012	Up-at-prePB	prePB	1	1.08	0.04			C22orf29	chromosome 22 open reading frame 29 [Source:HGNC Symbol;Acc:26112]	22	protein_coding
ENSG00000116497	Up-at-prePB	prePB	1	1.08	-0.2			S100PBP	S100P binding protein [Source:HGNC Symbol;Acc:25768]	1	protein_coding
ENSG00000141367	Up-at-prePB	prePB	1	1.08	-0.08			CLTC	clathrin, heavy chain (Hc) [Source:HGNC Symbol;Acc:2092]	17	protein_coding
ENSG00000134318	Up-at-prePB	prePB	1	1.08	-0.32			ROCK2	Rho-associated, coiled-coil containing protein kinase 2 [Source:HGNC Symbol;Acc:10252]	2	protein_coding
ENSG00000249868	Up-at-prePB	prePB	1	1.08	-0.27					8	processed_transcript
ENSG00000124067	Up-at-prePB	prePB	1	1.08	-0.1			SLC12A4	solute carrier family 12 (potassium/chloride transporter), member 4 [Source:HGNC Symbol;Acc:10913]	16	protein_coding
ENSG00000109390	Up-at-prePB	prePB	1	1.08	-0.24			NDUFC1	NADH dehydrogenase (ubiquinone) 1, subcomplex unknown, 1, 6kDa [Source:HGNC Symbol;Acc:7705]	4	protein_coding
ENSG00000165280	Up-at-prePB	prePB	1	1.08	-0.33			VCP	valosin containing protein [Source:HGNC Symbol;Acc:12666]	9	protein_coding
ENSG00000160688	Up-at-prePB	prePB	1	1.08	-0.39			FLAD1	flavin adenine dinucleotide synthetase 1 [Source:HGNC Symbol;Acc:24671]	1	protein_coding
ENSG00000170430	Up-at-prePB	prePB	1	1.08	-0.35		DNA methylation editor/eraser	MGMT	O-6-methylguanine-DNA methyltransferase [Source:HGNC Symbol;Acc:7059]	10	protein_coding
ENSG00000160075	Up-at-prePB	prePB	1	1.08	-0.29			SSU72	SSU72 RNA polymerase II CTD phosphatase homolog (S. cerevisiae) [Source:HGNC Symbol;Acc:25016]	1	protein_coding
ENSG00000241839	Up-at-prePB	prePB	1	1.08	-0.37			PLEKHO2	pleckstrin homology domain containing, family O member 2 [Source:HGNC Symbol;Acc:30026]	15	protein_coding
ENSG00000173451	Up-at-prePB	prePB	1	1.07	0.22			THAP2	THAP domain containing, apoptosis associated protein 2 [Source:HGNC Symbol;Acc:20854]	12	protein_coding
ENSG00000175606	Up-at-prePB	prePB	1	1.07	-0.16			TMEM70	transmembrane protein 70 [Source:HGNC Symbol;Acc:26050]	8	protein_coding
ENSG00000099804	Up-at-prePB	prePB	1	1.07	-0.07			CDC34	cell division cycle 34 [Source:HGNC Symbol;Acc:1734]	19	protein_coding
ENSG00000001167	Up-at-prePB	prePB	1	1.07	-0.12	YES		NFYA	nuclear transcription factor Y, alpha [Source:HGNC Symbol;Acc:7804]	6	protein_coding
ENSG00000122779	Up-at-prePB	prePB	1	1.07	-0.11			TRIM24	tripartite motif containing 24 [Source:HGNC Symbol;Acc:11812]	7	protein_coding
ENSG00000135537	Up-at-prePB	prePB	1	1.07	-0.42			LACE1	lactation elevated 1 [Source:HGNC Symbol;Acc:16411]	6	protein_coding
ENSG00000168259	Up-at-prePB	prePB	1	1.07	-0.29			DNAJC7	DnaJ (Hsp40) homolog, subfamily C, member 7 [Source:HGNC Symbol;Acc:12392]	17	protein_coding
ENSG00000104976	Up-at-prePB	prePB	1	1.07	-0.43			SNAPC2	small nuclear RNA activating complex, polypeptide 2, 45kDa [Source:HGNC Symbol;Acc:11135]	19	protein_coding
ENSG00000198931	Up-at-prePB	prePB	1	1.07	-0.43			APRT	adenine phosphoribosyltransferase [Source:HGNC Symbol;Acc:626]	16	protein_coding
ENSG00000213918	Up-at-prePB	prePB	1	1.06	0.6			DNASE1	deoxyribonuclease I [Source:HGNC Symbol;Acc:2956]	16	protein_coding
ENSG00000085998	Up-at-prePB	prePB	1	1.06	0.23			POMGNT1	protein O-linked mannose N-acetylglucosaminyltransferase 1 (beta 1,2-) [Source:HGNC Symbol;Acc:19139]	1	protein_coding
ENSG00000037749	Up-at-prePB	prePB	1	1.06	0.06			MFAP3	microfibrillar-associated protein 3 [Source:HGNC Symbol;Acc:7034]	5	protein_coding
ENSG00000203993	Up-at-prePB	prePB	1	1.06	0.3			C9orf37	chromosome 9 open reading frame 37 [Source:HGNC Symbol;Acc:23395]	9	protein_coding
ENSG00000113273	Up-at-prePB	prePB	1	1.06	0.1			ARSB	arylsulfatase B [Source:HGNC Symbol;Acc:714]	5	protein_coding
ENSG00000120217	Up-at-prePB	prePB	1	1.06	-0.04			CD274	CD274 molecule [Source:HGNC Symbol;Acc:17635]	9	protein_coding
ENSG00000167257	Up-at-prePB	prePB	1	1.06	0.1			RNF214	ring finger protein 214 [Source:HGNC Symbol;Acc:25335]	11	protein_coding
ENSG00000196873	Up-at-prePB	prePB	1	1.06	-0.16			CBWD3	COBW domain containing 3 [Source:HGNC Symbol;Acc:18519]	9	protein_coding
ENSG00000166478	Up-at-prePB	prePB	1	1.06	-0.04	YES		ZNF143	zinc finger protein 143 [Source:HGNC Symbol;Acc:12928]	11	protein_coding
ENSG00000125912	Up-at-prePB	prePB	1	1.06	-0.32			NCLN	nicalin [Source:HGNC Symbol;Acc:26923]	19	protein_coding
ENSG00000198258	Up-at-prePB	prePB	1	1.06	-0.32			UBL5	ubiquitin-like 5 [Source:HGNC Symbol;Acc:13736]	19	protein_coding
ENSG00000096872	Up-at-prePB	prePB	1	1.06	-0.28			IFT74	intraflagellar transport 74 homolog (Chlamydomonas) [Source:HGNC Symbol;Acc:21424]	9	protein_coding
ENSG00000184867	Up-at-prePB	prePB	1	1.06	-0.2			ARMCX2	armadillo repeat containing, X-linked 2 [Source:HGNC Symbol;Acc:16869]	X	protein_coding
ENSG00000134287	Up-at-prePB	prePB	1	1.06	-0.26			ARF3	ADP-ribosylation factor 3 [Source:HGNC Symbol;Acc:654]	12	protein_coding
ENSG00000013275	Up-at-prePB	prePB	1	1.06	-0.36			PSMC4	proteasome (prosome, macropain) 26S subunit, ATPase, 4 [Source:HGNC Symbol;Acc:9551]	19	protein_coding
ENSG00000162194	Up-at-prePB	prePB	1	1.06	-0.32			C11orf48	chromosome 11 open reading frame 48 [Source:HGNC Symbol;Acc:28351]	11	protein_coding
ENSG00000110880	Up-at-prePB	prePB	1	1.06	-0.37			CORO1C	coronin, actin binding protein, 1C [Source:HGNC Symbol;Acc:2254]	12	protein_coding
ENSG00000178878	Up-at-prePB	prePB	1	1.05	-0.31			APOLD1	apolipoprotein L domain containing 1 [Source:HGNC Symbol;Acc:25268]	12	protein_coding
ENSG00000130299	Up-at-prePB	prePB	1	1.05	-0.1			GTPBP3	GTP binding protein 3 (mitochondrial) [Source:HGNC Symbol;Acc:14880]	19	protein_coding
ENSG00000145354	Up-at-prePB	prePB	1	1.05	-0.29			CISD2	CDGSH iron sulfur domain 2 [Source:HGNC Symbol;Acc:24212]	4	protein_coding
ENSG00000171723	Up-at-prePB	prePB	1	1.05	-0.18			GPHN	gephyrin [Source:HGNC Symbol;Acc:15465]	14	protein_coding
ENSG00000184470	Up-at-prePB	prePB	1	1.05	-0.24			TXNRD2	thioredoxin reductase 2 [Source:HGNC Symbol;Acc:18155]	22	protein_coding
ENSG00000161057	Up-at-prePB	prePB	1	1.05	-0.27			PSMC2	proteasome (prosome, macropain) 26S subunit, ATPase, 2 [Source:HGNC Symbol;Acc:9548]	7	protein_coding
ENSG00000145365	Up-at-prePB	prePB	1	1.05	-0.36			TIFA	TRAF-interacting protein with forkhead-associated domain [Source:HGNC Symbol;Acc:19075]	4	protein_coding
ENSG00000054523	Up-at-prePB	prePB	1	1.05	-0.47			KIF1B	kinesin family member 1B [Source:HGNC Symbol;Acc:16636]	1	protein_coding
ENSG00000239713	Up-at-prePB	prePB	1	1.04	0.11			APOBEC3G	apolipoprotein B mRNA editing enzyme, catalytic polypeptide-like 3G [Source:HGNC Symbol;Acc:17357]	22	protein_coding
ENSG00000103042	Up-at-prePB	prePB	1	1.04	0.32			SLC38A7	solute carrier family 38, member 7 [Source:HGNC Symbol;Acc:25582]	16	protein_coding
[truncated: 447 more rows]

## Sheet: one-step-down
supplementary Table S3. Genes identiied using stepprofiler analysis
MBC: Memory B cell; prePB: Preplasmablast; PB: Plasmablast; PC: Plasma Cell;
TF: Transcription factor. EE: epigenetic enzyme.
max_fcs: maximum of fold change expression at each transition; min_fcs: minimum of fold change expression at each transition.
B) List of one-step-down genes
id	status	step	group	max_fcs	min_fcs	TF	EE_class	name	description	chromosome	biotype
ENSG00000183426	Down-at-prePB	prePB	1	0.37	-1			NPIPA1	nuclear pore complex interacting protein family, member A1 [Source:HGNC Symbol;Acc:7909]	16	protein_coding
ENSG00000130475	Down-at-prePB	prePB	1	0.19	-1			FCHO1	FCH domain only 1 [Source:HGNC Symbol;Acc:29002]	19	protein_coding
ENSG00000103642	Down-at-prePB	prePB	1	0.13	-1			LACTB	lactamase, beta [Source:HGNC Symbol;Acc:16468]	15	protein_coding
ENSG00000162642	Down-at-prePB	prePB	1	-0.01	-1			C1orf52	chromosome 1 open reading frame 52 [Source:HGNC Symbol;Acc:24871]	1	protein_coding
ENSG00000063046	Down-at-prePB	prePB	1	-0.04	-1			EIF4B	eukaryotic translation initiation factor 4B [Source:HGNC Symbol;Acc:3285]	12	protein_coding
ENSG00000080603	Down-at-prePB	prePB	1	0.31	-1.01		Chromatin remodelling helicase	SRCAP	Snf2-related CREBBP activator protein [Source:HGNC Symbol;Acc:16974]	16	protein_coding
ENSG00000136273	Down-at-prePB	prePB	1	0.39	-1.01			HUS1	HUS1 checkpoint homolog (S. pombe) [Source:HGNC Symbol;Acc:5309]	7	protein_coding
ENSG00000180228	Down-at-prePB	prePB	1	0.22	-1.01			PRKRA	protein kinase, interferon-inducible double stranded RNA dependent activator [Source:HGNC Symbol;Acc:9438]	2	protein_coding
ENSG00000141446	Down-at-prePB	prePB	1	0.16	-1.01			ESCO1	establishment of sister chromatid cohesion N-acetyltransferase 1 [Source:HGNC Symbol;Acc:24645]	18	protein_coding
ENSG00000058600	Down-at-prePB	prePB	1	0.1	-1.01			POLR3E	polymerase (RNA) III (DNA directed) polypeptide E (80kD) [Source:HGNC Symbol;Acc:30347]	16	protein_coding
ENSG00000109618	Down-at-prePB	prePB	1	0.4	-1.01			SEPSECS	Sep (O-phosphoserine) tRNA:Sec (selenocysteine) tRNA synthase [Source:HGNC Symbol;Acc:30605]	4	protein_coding
ENSG00000120314	Down-at-prePB	prePB	1	0.03	-1.01			WDR55	WD repeat domain 55 [Source:HGNC Symbol;Acc:25971]	5	protein_coding
ENSG00000174996	Down-at-prePB	prePB	1	0.31	-1.01			KLC2	kinesin light chain 2 [Source:HGNC Symbol;Acc:20716]	11	protein_coding
ENSG00000142751	Down-at-prePB	prePB	1	0.11	-1.01			GPN2	GPN-loop GTPase 2 [Source:HGNC Symbol;Acc:25513]	1	protein_coding
ENSG00000160993	Down-at-prePB	prePB	1	0.12	-1.01			ALKBH4	alkB, alkylation repair homolog 4 (E. coli) [Source:HGNC Symbol;Acc:21900]	7	protein_coding
ENSG00000135018	Down-at-prePB	prePB	1	-0.05	-1.01			UBQLN1	ubiquilin 1 [Source:HGNC Symbol;Acc:12508]	9	protein_coding
ENSG00000173726	Down-at-prePB	prePB	1	-0.22	-1.01			TOMM20	translocase of outer mitochondrial membrane 20 homolog (yeast) [Source:HGNC Symbol;Acc:20947]	1	protein_coding
ENSG00000104880	Down-at-prePB	prePB	1	-0.13	-1.01			ARHGEF18	Rho/Rac guanine nucleotide exchange factor (GEF) 18 [Source:HGNC Symbol;Acc:17090]	19	protein_coding
ENSG00000091009	Down-at-prePB	prePB	1	-0.23	-1.01			RBM27	RNA binding motif protein 27 [Source:HGNC Symbol;Acc:29243]	5	protein_coding
ENSG00000227372	Down-at-prePB	prePB	1	0.43	-1.02			TP73-AS1	TP73 antisense RNA 1 [Source:HGNC Symbol;Acc:29052]	1	antisense
ENSG00000179134	Down-at-prePB	prePB	1	0.4	-1.02			SAMD4B	sterile alpha motif domain containing 4B [Source:HGNC Symbol;Acc:25492]	19	protein_coding
ENSG00000011454	Down-at-prePB	prePB	1	0.32	-1.02			RABGAP1	RAB GTPase activating protein 1 [Source:HGNC Symbol;Acc:17155]	9	protein_coding
ENSG00000197037	Down-at-prePB	prePB	1	0.23	-1.02	YES		ZSCAN25	zinc finger and SCAN domain containing 25 [Source:HGNC Symbol;Acc:21961]	7	protein_coding
ENSG00000132950	Down-at-prePB	prePB	1	0.14	-1.02		Acetylation, methylation and phosphorylation Reader	ZMYM5	zinc finger, MYM-type 5 [Source:HGNC Symbol;Acc:13029]	13	protein_coding
ENSG00000233382	Down-at-prePB	prePB	1	0.18	-1.02			NKAPP1	NFKB activating protein pseudogene 1 [Source:HGNC Symbol;Acc:26706]	X	pseudogene
ENSG00000071243	Down-at-prePB	prePB	1	0	-1.02			ING3	inhibitor of growth family, member 3 [Source:HGNC Symbol;Acc:14587]	7	protein_coding
ENSG00000021355	Down-at-prePB	prePB	1	0.07	-1.02			SERPINB1	serpin peptidase inhibitor, clade B (ovalbumin), member 1 [Source:HGNC Symbol;Acc:3311]	6	protein_coding
ENSG00000127084	Down-at-prePB	prePB	1	0.07	-1.02			FGD3	FYVE, RhoGEF and PH domain containing 3 [Source:HGNC Symbol;Acc:16027]	9	protein_coding
ENSG00000145388	Down-at-prePB	prePB	1	0.26	-1.02			METTL14	methyltransferase like 14 [Source:HGNC Symbol;Acc:29330]	4	protein_coding
ENSG00000168092	Down-at-prePB	prePB	1	0.2	-1.02			PAFAH1B2	platelet-activating factor acetylhydrolase 1b, catalytic subunit 2 (30kDa) [Source:HGNC Symbol;Acc:8575]	11	protein_coding
ENSG00000213654	Down-at-prePB	prePB	1	0.12	-1.02			GPSM3	G-protein signaling modulator 3 [Source:HGNC Symbol;Acc:13945]	6	protein_coding
ENSG00000112159	Down-at-prePB	prePB	1	0.15	-1.02			MDN1	MDN1, midasin homolog (yeast) [Source:HGNC Symbol;Acc:18302]	6	protein_coding
ENSG00000213096	Down-at-prePB	prePB	1	0.32	-1.02	YES		ZNF254	zinc finger protein 254 [Source:HGNC Symbol;Acc:13047]	19	protein_coding
ENSG00000185947	Down-at-prePB	prePB	1	-0.2	-1.02	YES		ZNF267	zinc finger protein 267 [Source:HGNC Symbol;Acc:13060]	16	protein_coding
ENSG00000204859	Down-at-prePB	prePB	1	0.34	-1.03	YES		ZBTB48	zinc finger and BTB domain containing 48 [Source:HGNC Symbol;Acc:4930]	1	protein_coding
ENSG00000242086	Down-at-prePB	prePB	1	0.41	-1.03			LINC00969	long intergenic non-protein coding RNA 969 [Source:HGNC Symbol;Acc:48729]	3	lincRNA
ENSG00000183793	Down-at-prePB	prePB	1	0.38	-1.03			NPIPA5	nuclear pore complex interacting protein family, member A5 [Source:HGNC Symbol;Acc:41980]	16	protein_coding
ENSG00000234028	Down-at-prePB	prePB	1	0.32	-1.03					2	antisense
ENSG00000128563	Down-at-prePB	prePB	1	0.28	-1.03			PRKRIP1	PRKR interacting protein 1 (IL11 inducible) [Source:HGNC Symbol;Acc:21894]	7	protein_coding
ENSG00000218226	Down-at-prePB	prePB	1	0.16	-1.03			TATDN2P2	TatD DNase domain containing 2 pseudogene 2 [Source:HGNC Symbol;Acc:39255]	6	pseudogene
ENSG00000072609	Down-at-prePB	prePB	1	0.35	-1.03			CHFR	checkpoint with forkhead and ring finger domains, E3 ubiquitin protein ligase [Source:HGNC Symbol;Acc:20455]	12	protein_coding
ENSG00000215421	Down-at-prePB	prePB	1	0.1	-1.03	YES		ZNF407	zinc finger protein 407 [Source:HGNC Symbol;Acc:19904]	18	protein_coding
ENSG00000143393	Down-at-prePB	prePB	1	0.06	-1.03			PI4KB	phosphatidylinositol 4-kinase, catalytic, beta [Source:HGNC Symbol;Acc:8984]	1	protein_coding
ENSG00000213516	Down-at-prePB	prePB	1	0.23	-1.03			RBMXL1	RNA binding motif protein, X-linked-like 1 [Source:HGNC Symbol;Acc:25073]	1	protein_coding
ENSG00000185787	Down-at-prePB	prePB	1	-0.19	-1.03		K36 reader	MORF4L1	mortality factor 4 like 1 [Source:HGNC Symbol;Acc:16989]	15	protein_coding
ENSG00000197961	Down-at-prePB	prePB	1	0.4	-1.03	YES		ZNF121	zinc finger protein 121 [Source:HGNC Symbol;Acc:12904]	19	protein_coding
ENSG00000109466	Down-at-prePB	prePB	1	-0.19	-1.03			KLHL2	kelch-like family member 2 [Source:HGNC Symbol;Acc:6353]	4	protein_coding
ENSG00000175390	Down-at-prePB	prePB	1	0.09	-1.03			EIF3F	eukaryotic translation initiation factor 3, subunit F [Source:HGNC Symbol;Acc:3275]	11	protein_coding
ENSG00000197622	Down-at-prePB	prePB	1	-0.29	-1.03			CDC42SE1	CDC42 small effector 1 [Source:HGNC Symbol;Acc:17719]	1	protein_coding
ENSG00000233057	Down-at-prePB	prePB	1	-0.43	-1.03			EEF1A1P14	eukaryotic translation elongation factor 1 alpha 1 pseudogene 14 [Source:HGNC Symbol;Acc:3197]	1	pseudogene
ENSG00000147604	Down-at-prePB	prePB	1	-0.58	-1.03			RPL7	ribosomal protein L7 [Source:HGNC Symbol;Acc:10363]	8	protein_coding
ENSG00000107897	Down-at-prePB	prePB	1	0.48	-1.04			ACBD5	acyl-CoA binding domain containing 5 [Source:HGNC Symbol;Acc:23338]	10	protein_coding
ENSG00000126012	Down-at-prePB	prePB	1	0.43	-1.04		Histone demethylase (HDM)	KDM5C	lysine (K)-specific demethylase 5C [Source:HGNC Symbol;Acc:11114]	X	protein_coding
ENSG00000171456	Down-at-prePB	prePB	1	0.34	-1.04			ASXL1	additional sex combs like 1 (Drosophila) [Source:HGNC Symbol;Acc:18318]	20	protein_coding
ENSG00000226049	Down-at-prePB	prePB	1	0.19	-1.04			TLK2P1	tousled-like kinase 2 pseudogene 1 [Source:HGNC Symbol;Acc:18048]	17	pseudogene
ENSG00000043093	Down-at-prePB	prePB	1	0.25	-1.04			DCUN1D1	DCN1, defective in cullin neddylation 1, domain containing 1 [Source:HGNC Symbol;Acc:18184]	3	protein_coding
ENSG00000255529	Down-at-prePB	prePB	1	0.07	-1.04			POLR2M	polymerase (RNA) II (DNA directed) polypeptide M [Source:HGNC Symbol;Acc:14862]	15	protein_coding
ENSG00000126746	Down-at-prePB	prePB	1	0.06	-1.04	YES		ZNF384	zinc finger protein 384 [Source:HGNC Symbol;Acc:11955]	12	protein_coding
ENSG00000240230	Down-at-prePB	prePB	1	0.15	-1.04			COX19	cytochrome c oxidase assembly homolog 19 (S. cerevisiae) [Source:HGNC Symbol;Acc:28074]	7	protein_coding
ENSG00000106266	Down-at-prePB	prePB	1	-0.3	-1.04			SNX8	sorting nexin 8 [Source:HGNC Symbol;Acc:14972]	7	protein_coding
ENSG00000174004	Down-at-prePB	prePB	1	-0.28	-1.04			NRROS	negative regulator of reactive oxygen species [Source:HGNC Symbol;Acc:24613]	3	protein_coding
ENSG00000114446	Down-at-prePB	prePB	1	-0.28	-1.04			IFT57	intraflagellar transport 57 homolog (Chlamydomonas) [Source:HGNC Symbol;Acc:17367]	3	protein_coding
ENSG00000161204	Down-at-prePB	prePB	1	0.4	-1.05			ABCF3	ATP-binding cassette, sub-family F (GCN20), member 3 [Source:HGNC Symbol;Acc:72]	3	protein_coding
ENSG00000161526	Down-at-prePB	prePB	1	0.21	-1.05			SAP30BP	SAP30 binding protein [Source:HGNC Symbol;Acc:30785]	17	protein_coding
ENSG00000037637	Down-at-prePB	prePB	1	0.11	-1.05			FBXO42	F-box protein 42 [Source:HGNC Symbol;Acc:29249]	1	protein_coding
ENSG00000251022	Down-at-prePB	prePB	1	0.23	-1.05			THAP9-AS1	THAP9 antisense RNA 1 [Source:HGNC Symbol;Acc:44172]	4	antisense
ENSG00000066427	Down-at-prePB	prePB	1	0.15	-1.05			ATXN3	ataxin 3 [Source:HGNC Symbol;Acc:7106]	14	protein_coding
ENSG00000167895	Down-at-prePB	prePB	1	0.34	-1.05			TMC8	transmembrane channel-like 8 [Source:HGNC Symbol;Acc:20474]	17	protein_coding
ENSG00000100129	Down-at-prePB	prePB	1	-0.31	-1.05			EIF3L	eukaryotic translation initiation factor 3, subunit L [Source:HGNC Symbol;Acc:18138]	22	protein_coding
ENSG00000228050	Down-at-prePB	prePB	1	0.37	-1.06			TOP3BP1	topoisomerase (DNA) III beta pseudogene 1 [Source:HGNC Symbol;Acc:11994]	22	pseudogene
ENSG00000169951	Down-at-prePB	prePB	1	0.44	-1.06			ZNF764	zinc finger protein 764 [Source:HGNC Symbol;Acc:28200]	16	protein_coding
ENSG00000096433	Down-at-prePB	prePB	1	0.25	-1.06			ITPR3	inositol 1,4,5-trisphosphate receptor, type 3 [Source:HGNC Symbol;Acc:6182]	6	protein_coding
ENSG00000185896	Down-at-prePB	prePB	1	0.24	-1.06			LAMP1	lysosomal-associated membrane protein 1 [Source:HGNC Symbol;Acc:6499]	13	protein_coding
ENSG00000119682	Down-at-prePB	prePB	1	0.1	-1.06			AREL1	apoptosis resistant E3 ubiquitin protein ligase 1 [Source:HGNC Symbol;Acc:20363]	14	protein_coding
ENSG00000169895	Down-at-prePB	prePB	1	0.03	-1.06			SYAP1	synapse associated protein 1 [Source:HGNC Symbol;Acc:16273]	X	protein_coding
ENSG00000122122	Down-at-prePB	prePB	1	0.3	-1.06			SASH3	SAM and SH3 domain containing 3 [Source:HGNC Symbol;Acc:15975]	X	protein_coding
ENSG00000133619	Down-at-prePB	prePB	1	-0.02	-1.06			KRBA1	KRAB-A domain containing 1 [Source:HGNC Symbol;Acc:22228]	7	protein_coding
ENSG00000218175	Down-at-prePB	prePB	1	0.07	-1.06					2	pseudogene
ENSG00000188375	Down-at-prePB	prePB	1	-0.08	-1.06			H3F3C	H3 histone, family 3C [Source:HGNC Symbol;Acc:33164]	12	protein_coding
ENSG00000169100	Down-at-prePB	prePB	1	-0.23	-1.06			SLC25A6	solute carrier family 25 (mitochondrial carrier; adenine nucleotide translocator), member 6 [Source:HGNC Symbol;Acc:10992]	X	protein_coding
ENSG00000112659	Down-at-prePB	prePB	1	0.44	-1.07			CUL9	cullin 9 [Source:HGNC Symbol;Acc:15982]	6	protein_coding
ENSG00000185963	Down-at-prePB	prePB	1	0.31	-1.07			BICD2	bicaudal D homolog 2 (Drosophila) [Source:HGNC Symbol;Acc:17208]	9	protein_coding
ENSG00000227486	Down-at-prePB	prePB	1	0.43	-1.07					X	lincRNA
ENSG00000162852	Down-at-prePB	prePB	1	0.25	-1.07			CNST	consortin, connexin sorting protein [Source:HGNC Symbol;Acc:26486]	1	protein_coding
ENSG00000095794	Down-at-prePB	prePB	1	0.07	-1.07	YES		CREM	cAMP responsive element modulator [Source:HGNC Symbol;Acc:2352]	10	protein_coding
ENSG00000163608	Down-at-prePB	prePB	1	0.02	-1.07			C3orf17	chromosome 3 open reading frame 17 [Source:HGNC Symbol;Acc:24496]	3	protein_coding
ENSG00000036257	Down-at-prePB	prePB	1	0.06	-1.07			CUL3	cullin 3 [Source:HGNC Symbol;Acc:2553]	2	protein_coding
ENSG00000170638	Down-at-prePB	prePB	1	0.28	-1.07			TRABD	TraB domain containing [Source:HGNC Symbol;Acc:28805]	22	protein_coding
ENSG00000136193	Down-at-prePB	prePB	1	-0.15	-1.07			SCRN1	secernin 1 [Source:HGNC Symbol;Acc:22192]	7	protein_coding
ENSG00000165527	Down-at-prePB	prePB	1	-0.18	-1.07			ARF6	ADP-ribosylation factor 6 [Source:HGNC Symbol;Acc:659]	14	protein_coding
ENSG00000181481	Down-at-prePB	prePB	1	0.06	-1.07			RNF135	ring finger protein 135 [Source:HGNC Symbol;Acc:21158]	17	protein_coding
ENSG00000101247	Down-at-prePB	prePB	1	-0.2	-1.07			NDUFAF5	NADH dehydrogenase (ubiquinone) complex I, assembly factor 5 [Source:HGNC Symbol;Acc:15899]	20	protein_coding
ENSG00000078061	Down-at-prePB	prePB	1	0.21	-1.08			ARAF	v-raf murine sarcoma 3611 viral oncogene homolog [Source:HGNC Symbol;Acc:646]	X	protein_coding
ENSG00000122515	Down-at-prePB	prePB	1	0.2	-1.08			ZMIZ2	zinc finger, MIZ-type containing 2 [Source:HGNC Symbol;Acc:22229]	7	protein_coding
ENSG00000185158	Down-at-prePB	prePB	1	0.09	-1.08			LRRC37B	leucine rich repeat containing 37B [Source:HGNC Symbol;Acc:29070]	17	protein_coding
ENSG00000145734	Down-at-prePB	prePB	1	0.34	-1.08			BDP1	B double prime 1, subunit of RNA polymerase III transcription initiation factor IIIB [Source:HGNC Symbol;Acc:13652]	5	protein_coding
ENSG00000119596	Down-at-prePB	prePB	1	0.14	-1.08			YLPM1	YLP motif containing 1 [Source:HGNC Symbol;Acc:17798]	14	protein_coding
ENSG00000139197	Down-at-prePB	prePB	1	-0.02	-1.08			PEX5	peroxisomal biogenesis factor 5 [Source:HGNC Symbol;Acc:9719]	12	protein_coding
ENSG00000149187	Down-at-prePB	prePB	1	0.08	-1.08			CELF1	CUGBP, Elav-like family member 1 [Source:HGNC Symbol;Acc:2549]	11	protein_coding
ENSG00000111642	Down-at-prePB	prePB	1	-0.12	-1.08		Acetylation, methylation and phosphorylation Reader	CHD4	chromodomain helicase DNA binding protein 4 [Source:HGNC Symbol;Acc:1919]	12	protein_coding
ENSG00000116514	Down-at-prePB	prePB	1	-0.32	-1.08			RNF19B	ring finger protein 19B [Source:HGNC Symbol;Acc:26886]	1	protein_coding
ENSG00000117758	Down-at-prePB	prePB	1	0.26	-1.09			STX12	syntaxin 12 [Source:HGNC Symbol;Acc:11430]	1	protein_coding
ENSG00000047056	Down-at-prePB	prePB	1	0.23	-1.09			WDR37	WD repeat domain 37 [Source:HGNC Symbol;Acc:31406]	10	protein_coding
ENSG00000113851	Down-at-prePB	prePB	1	0.21	-1.09			CRBN	cereblon [Source:HGNC Symbol;Acc:30185]	3	protein_coding
ENSG00000175893	Down-at-prePB	prePB	1	0.43	-1.09			ZDHHC21	zinc finger, DHHC-type containing 21 [Source:HGNC Symbol;Acc:20750]	9	protein_coding
ENSG00000070501	Down-at-prePB	prePB	1	0.3	-1.09			POLB	polymerase (DNA directed), beta [Source:HGNC Symbol;Acc:9174]	8	protein_coding
ENSG00000104142	Down-at-prePB	prePB	1	0.32	-1.09			VPS18	vacuolar protein sorting 18 homolog (S. cerevisiae) [Source:HGNC Symbol;Acc:15972]	15	protein_coding
ENSG00000164169	Down-at-prePB	prePB	1	0.36	-1.09		Histone methyltransferases	PRMT10	protein arginine methyltransferase 10 (putative) [Source:HGNC Symbol;Acc:25099]	4	protein_coding
ENSG00000068028	Down-at-prePB	prePB	1	0.06	-1.09			RASSF1	Ras association (RalGDS/AF-6) domain family member 1 [Source:HGNC Symbol;Acc:9882]	3	protein_coding
ENSG00000257103	Down-at-prePB	prePB	1	-0.29	-1.09			LSM14A	LSM14A, SCD6 homolog A (S. cerevisiae) [Source:HGNC Symbol;Acc:24489]	19	protein_coding
ENSG00000181852	Down-at-prePB	prePB	1	-0.21	-1.09			RNF41	ring finger protein 41 [Source:HGNC Symbol;Acc:18401]	12	protein_coding
ENSG00000174748	Down-at-prePB	prePB	1	-0.01	-1.09			RPL15	ribosomal protein L15 [Source:HGNC Symbol;Acc:10306]	3	protein_coding
ENSG00000129351	Down-at-prePB	prePB	1	-0.2	-1.09			ILF3	interleukin enhancer binding factor 3, 90kDa [Source:HGNC Symbol;Acc:6038]	19	protein_coding
ENSG00000186469	Down-at-prePB	prePB	1	-0.27	-1.09			GNG2	guanine nucleotide binding protein (G protein), gamma 2 [Source:HGNC Symbol;Acc:4404]	14	protein_coding
ENSG00000245205	Down-at-prePB	prePB	1	-0.6	-1.09			EEF1A1P4	eukaryotic translation elongation factor 1 alpha 1 pseudogene 4 [Source:HGNC Symbol;Acc:3199]	12	pseudogene
ENSG00000154889	Down-at-prePB	prePB	1	0.46	-1.1			MPPE1	metallophosphoesterase 1 [Source:HGNC Symbol;Acc:15988]	18	protein_coding
ENSG00000013563	Down-at-prePB	prePB	1	0.36	-1.1			DNASE1L1	deoxyribonuclease I-like 1 [Source:HGNC Symbol;Acc:2957]	X	protein_coding
ENSG00000136925	Down-at-prePB	prePB	1	0.37	-1.1			TSTD2	thiosulfate sulfurtransferase (rhodanese)-like domain containing 2 [Source:HGNC Symbol;Acc:30087]	9	protein_coding
ENSG00000158615	Down-at-prePB	prePB	1	0.41	-1.1			PPP1R15B	protein phosphatase 1, regulatory subunit 15B [Source:HGNC Symbol;Acc:14951]	1	protein_coding
ENSG00000180834	Down-at-prePB	prePB	1	0.21	-1.1			MAP6D1	MAP6 domain containing 1 [Source:HGNC Symbol;Acc:25753]	3	protein_coding
ENSG00000132376	Down-at-prePB	prePB	1	0.21	-1.1			INPP5K	inositol polyphosphate-5-phosphatase K [Source:HGNC Symbol;Acc:33882]	17	protein_coding
ENSG00000092847	Down-at-prePB	prePB	1	0.02	-1.1			AGO1	argonaute RISC catalytic component 1 [Source:HGNC Symbol;Acc:3262]	1	protein_coding
ENSG00000070495	Down-at-prePB	prePB	1	-0.09	-1.1		protein hydroxylases or histone demethylases	JMJD6	jumonji domain containing 6 [Source:HGNC Symbol;Acc:19355]	17	protein_coding
ENSG00000172175	Down-at-prePB	prePB	1	0.08	-1.1			MALT1	mucosa associated lymphoid tissue lymphoma translocation gene 1 [Source:HGNC Symbol;Acc:6819]	18	protein_coding
ENSG00000132434	Down-at-prePB	prePB	1	-0.12	-1.1			LANCL2	LanC lantibiotic synthetase component C-like 2 (bacterial) [Source:HGNC Symbol;Acc:6509]	7	protein_coding
ENSG00000078674	Down-at-prePB	prePB	1	-0.27	-1.1			PCM1	pericentriolar material 1 [Source:HGNC Symbol;Acc:8727]	8	protein_coding
ENSG00000104177	Down-at-prePB	prePB	1	0.09	-1.1			MYEF2	myelin expression factor 2 [Source:HGNC Symbol;Acc:17940]	15	protein_coding
ENSG00000106635	Down-at-prePB	prePB	1	-0.21	-1.1			BCL7B	B-cell CLL/lymphoma 7B [Source:HGNC Symbol;Acc:1005]	7	protein_coding
ENSG00000254852	Down-at-prePB	prePB	1	0.37	-1.11			NPIPA2	nuclear pore complex interacting protein family, member A2 [Source:HGNC Symbol;Acc:41979]	16	protein_coding
ENSG00000083844	Down-at-prePB	prePB	1	0.28	-1.11	YES		ZNF264	zinc finger protein 264 [Source:HGNC Symbol;Acc:13057]	19	protein_coding
ENSG00000118707	Down-at-prePB	prePB	1	0.38	-1.11			TGIF2	TGFB-induced factor homeobox 2 [Source:HGNC Symbol;Acc:15764]	20	protein_coding
ENSG00000081386	Down-at-prePB	prePB	1	0.34	-1.11	YES		ZNF510	zinc finger protein 510 [Source:HGNC Symbol;Acc:29161]	9	protein_coding
ENSG00000159592	Down-at-prePB	prePB	1	0.22	-1.11			GPBP1L1	GC-rich promoter binding protein 1-like 1 [Source:HGNC Symbol;Acc:28843]	1	protein_coding
ENSG00000170471	Down-at-prePB	prePB	1	0.19	-1.11			RALGAPB	Ral GTPase activating protein, beta subunit (non-catalytic) [Source:HGNC Symbol;Acc:29221]	20	protein_coding
ENSG00000115561	Down-at-prePB	prePB	1	0.03	-1.11			CHMP3	charged multivesicular body protein 3 [Source:HGNC Symbol;Acc:29865]	2	protein_coding
ENSG00000090061	Down-at-prePB	prePB	1	-0.1	-1.11			CCNK	cyclin K [Source:HGNC Symbol;Acc:1596]	14	protein_coding
ENSG00000174444	Down-at-prePB	prePB	1	-0.46	-1.11			RPL4	ribosomal protein L4 [Source:HGNC Symbol;Acc:10353]	15	protein_coding
ENSG00000182957	Down-at-prePB	prePB	1	-0.61	-1.11			SPATA13	spermatogenesis associated 13 [Source:HGNC Symbol;Acc:23222]	13	protein_coding
ENSG00000213799	Down-at-prePB	prePB	1	0.26	-1.12			ZNF845	zinc finger protein 845 [Source:HGNC Symbol;Acc:25112]	19	protein_coding
ENSG00000171100	Down-at-prePB	prePB	1	0.31	-1.12			MTM1	myotubularin 1 [Source:HGNC Symbol;Acc:7448]	X	protein_coding
ENSG00000165219	Down-at-prePB	prePB	1	0.02	-1.12			GAPVD1	GTPase activating protein and VPS9 domains 1 [Source:HGNC Symbol;Acc:23375]	9	protein_coding
ENSG00000180304	Down-at-prePB	prePB	1	0	-1.12			OAZ2	ornithine decarboxylase antizyme 2 [Source:HGNC Symbol;Acc:8096]	15	protein_coding
ENSG00000136807	Down-at-prePB	prePB	1	-0.02	-1.12			CDK9	cyclin-dependent kinase 9 [Source:HGNC Symbol;Acc:1780]	9	protein_coding
ENSG00000119844	Down-at-prePB	prePB	1	0.11	-1.12			AFTPH	aftiphilin [Source:HGNC Symbol;Acc:25951]	2	protein_coding
ENSG00000028310	Down-at-prePB	prePB	1	-0.02	-1.12			BRD9	bromodomain containing 9 [Source:HGNC Symbol;Acc:25818]	5	protein_coding
ENSG00000156304	Down-at-prePB	prePB	1	0.03	-1.12			SCAF4	SR-related CTD-associated factor 4 [Source:HGNC Symbol;Acc:19304]	21	protein_coding
ENSG00000093183	Down-at-prePB	prePB	1	-0.17	-1.12			SEC22C	SEC22 vesicle trafficking protein homolog C (S. cerevisiae) [Source:HGNC Symbol;Acc:16828]	3	protein_coding
ENSG00000150477	Down-at-prePB	prePB	1	0.35	-1.12			KIAA1328	KIAA1328 [Source:HGNC Symbol;Acc:29248]	18	protein_coding
ENSG00000125484	Down-at-prePB	prePB	1	-0.05	-1.12			GTF3C4	general transcription factor IIIC, polypeptide 4, 90kDa [Source:HGNC Symbol;Acc:4667]	9	protein_coding
ENSG00000249459	Down-at-prePB	prePB	1	-0.09	-1.12			ZNF286B	zinc finger protein 286B [Source:HGNC Symbol;Acc:33241]	17	protein_coding
ENSG00000104957	Down-at-prePB	prePB	1	0.45	-1.13			CCDC130	coiled-coil domain containing 130 [Source:HGNC Symbol;Acc:28118]	19	protein_coding
ENSG00000136932	Down-at-prePB	prePB	1	0.42	-1.13			C9orf156	chromosome 9 open reading frame 156 [Source:HGNC Symbol;Acc:30967]	9	protein_coding
ENSG00000175073	Down-at-prePB	prePB	1	0.41	-1.13			VCPIP1	valosin containing protein (p97)/p47 complex interacting protein 1 [Source:HGNC Symbol;Acc:30897]	8	protein_coding
ENSG00000204305	Down-at-prePB	prePB	1	0.44	-1.13			AGER	advanced glycosylation end product-specific receptor [Source:HGNC Symbol;Acc:320]	6	protein_coding
ENSG00000168172	Down-at-prePB	prePB	1	0.1	-1.13			HOOK3	hook microtubule-tethering protein 3 [Source:HGNC Symbol;Acc:23576]	8	protein_coding
ENSG00000108296	Down-at-prePB	prePB	1	0.25	-1.13			CWC25	CWC25 spliceosome-associated protein homolog (S. cerevisiae) [Source:HGNC Symbol;Acc:25989]	17	protein_coding
ENSG00000170222	Down-at-prePB	prePB	1	0.12	-1.13			ADPRM	ADP-ribose/CDP-alcohol diphosphatase, manganese-dependent [Source:HGNC Symbol;Acc:30925]	17	protein_coding
ENSG00000152102	Down-at-prePB	prePB	1	0.01	-1.13			FAM168B	family with sequence similarity 168, member B [Source:HGNC Symbol;Acc:27016]	2	protein_coding
ENSG00000119900	Down-at-prePB	prePB	1	-0.18	-1.13			OGFRL1	opioid growth factor receptor-like 1 [Source:HGNC Symbol;Acc:21378]	6	protein_coding
ENSG00000139146	Down-at-prePB	prePB	1	-0.48	-1.13			FAM60A	family with sequence similarity 60, member A [Source:HGNC Symbol;Acc:30702]	12	protein_coding
ENSG00000150995	Down-at-prePB	prePB	1	0.37	-1.14			ITPR1	inositol 1,4,5-trisphosphate receptor, type 1 [Source:HGNC Symbol;Acc:6180]	3	protein_coding
ENSG00000112851	Down-at-prePB	prePB	1	0.18	-1.14			ERBB2IP	erbb2 interacting protein [Source:HGNC Symbol;Acc:15842]	5	protein_coding
ENSG00000198925	Down-at-prePB	prePB	1	0.33	-1.14			ATG9A	autophagy related 9A [Source:HGNC Symbol;Acc:22408]	2	protein_coding
ENSG00000156256	Down-at-prePB	prePB	1	0.2	-1.14			USP16	ubiquitin specific peptidase 16 [Source:HGNC Symbol;Acc:12614]	21	protein_coding
ENSG00000138032	Down-at-prePB	prePB	1	0.05	-1.14			PPM1B	protein phosphatase, Mg2+/Mn2+ dependent, 1B [Source:HGNC Symbol;Acc:9276]	2	protein_coding
ENSG00000114978	Down-at-prePB	prePB	1	-0.2	-1.14			MOB1A	MOB kinase activator 1A [Source:HGNC Symbol;Acc:16015]	2	protein_coding
ENSG00000232187	Down-at-prePB	prePB	1	-0.04	-1.14			FTH1P7	ferritin, heavy polypeptide 1 pseudogene 7 [Source:HGNC Symbol;Acc:3994]	13	pseudogene
ENSG00000197860	Down-at-prePB	prePB	1	-0.01	-1.14			SGTB	small glutamine-rich tetratricopeptide repeat (TPR)-containing, beta [Source:HGNC Symbol;Acc:23567]	5	protein_coding
ENSG00000185043	Down-at-prePB	prePB	1	-0.58	-1.14			CIB1	calcium and integrin binding 1 (calmyrin) [Source:HGNC Symbol;Acc:16920]	15	protein_coding
ENSG00000067064	Down-at-prePB	prePB	1	-0.85	-1.14			IDI1	isopentenyl-diphosphate delta isomerase 1 [Source:HGNC Symbol;Acc:5387]	10	protein_coding
ENSG00000225892	Down-at-prePB	prePB	1	0.42	-1.15					4	pseudogene
ENSG00000083817	Down-at-prePB	prePB	1	0.38	-1.15	YES		ZNF416	zinc finger protein 416 [Source:HGNC Symbol;Acc:20645]	19	protein_coding
ENSG00000144535	Down-at-prePB	prePB	1	0.17	-1.15			DIS3L2	DIS3 mitotic control homolog (S. cerevisiae)-like 2 [Source:HGNC Symbol;Acc:28648]	2	protein_coding
ENSG00000188021	Down-at-prePB	prePB	1	0.27	-1.15			UBQLN2	ubiquilin 2 [Source:HGNC Symbol;Acc:12509]	X	protein_coding
ENSG00000196187	Down-at-prePB	prePB	1	0.26	-1.15			TMEM63A	transmembrane protein 63A [Source:HGNC Symbol;Acc:29118]	1	protein_coding
ENSG00000150457	Down-at-prePB	prePB	1	0.34	-1.15			LATS2	large tumor suppressor kinase 2 [Source:HGNC Symbol;Acc:6515]	13	protein_coding
ENSG00000134759	Down-at-prePB	prePB	1	0.16	-1.15			ELP2	elongator acetyltransferase complex subunit 2 [Source:HGNC Symbol;Acc:18248]	18	protein_coding
ENSG00000204344	Down-at-prePB	prePB	1	0.01	-1.15			STK19	serine/threonine kinase 19 [Source:HGNC Symbol;Acc:11398]	6	protein_coding
ENSG00000188613	Down-at-prePB	prePB	1	0.12	-1.15			NANOS1	nanos homolog 1 (Drosophila) [Source:HGNC Symbol;Acc:23044]	10	protein_coding
ENSG00000168564	Down-at-prePB	prePB	1	0.13	-1.15			CDKN2AIP	CDKN2A interacting protein [Source:HGNC Symbol;Acc:24325]	4	protein_coding
ENSG00000153487	Down-at-prePB	prePB	1	-0.22	-1.15			ING1	inhibitor of growth family, member 1 [Source:HGNC Symbol;Acc:6062]	13	protein_coding
ENSG00000183604	Down-at-prePB	prePB	1	-0.11	-1.15					16	pseudogene
ENSG00000160799	Down-at-prePB	prePB	1	-0.24	-1.15			CCDC12	coiled-coil domain containing 12 [Source:HGNC Symbol;Acc:28332]	3	protein_coding
ENSG00000242262	Down-at-prePB	prePB	1	0.11	-1.15					4	pseudogene
ENSG00000136527	Down-at-prePB	prePB	1	-0.4	-1.15			TRA2B	transformer 2 beta homolog (Drosophila) [Source:HGNC Symbol;Acc:10781]	3	protein_coding
ENSG00000232573	Down-at-prePB	prePB	1	-0.14	-1.15			RPL3P4	ribosomal protein L3 pseudogene 4 [Source:HGNC Symbol;Acc:19805]	14	pseudogene
ENSG00000174607	Down-at-prePB	prePB	1	-0.32	-1.15			UGT8	UDP glycosyltransferase 8 [Source:HGNC Symbol;Acc:12555]	4	protein_coding
ENSG00000130255	Down-at-prePB	prePB	1	-0.25	-1.15			RPL36	ribosomal protein L36 [Source:HGNC Symbol;Acc:13631]	19	protein_coding
ENSG00000197958	Down-at-prePB	prePB	1	-0.57	-1.15			RPL12	ribosomal protein L12 [Source:HGNC Symbol;Acc:10302]	9	protein_coding
ENSG00000146587	Down-at-prePB	prePB	1	0.32	-1.16	YES		RBAK	RB-associated KRAB zinc finger [Source:HGNC Symbol;Acc:17680]	7	protein_coding
ENSG00000164828	Down-at-prePB	prePB	1	0.38	-1.16			SUN1	Sad1 and UNC84 domain containing 1 [Source:HGNC Symbol;Acc:18587]	7	protein_coding
ENSG00000224712	Down-at-prePB	prePB	1	0.38	-1.16			NPIPA3	nuclear pore complex interacting protein family, member A3 [Source:HGNC Symbol;Acc:41978]	16	protein_coding
ENSG00000115760	Down-at-prePB	prePB	1	0.22	-1.16			BIRC6	baculoviral IAP repeat containing 6 [Source:HGNC Symbol;Acc:13516]	2	protein_coding
ENSG00000225241	Down-at-prePB	prePB	1	0.24	-1.16					1	pseudogene
ENSG00000180901	Down-at-prePB	prePB	1	0.02	-1.16			KCTD2	potassium channel tetramerization domain containing 2 [Source:HGNC Symbol;Acc:21294]	17	protein_coding
ENSG00000107362	Down-at-prePB	prePB	1	0	-1.16			ABHD17B	abhydrolase domain containing 17B [Source:HGNC Symbol;Acc:24278]	9	protein_coding
ENSG00000180776	Down-at-prePB	prePB	1	-0.19	-1.16			ZDHHC20	zinc finger, DHHC-type containing 20 [Source:HGNC Symbol;Acc:20749]	13	protein_coding
ENSG00000187912	Down-at-prePB	prePB	1	0.06	-1.16			CLEC17A	C-type lectin domain family 17, member A [Source:HGNC Symbol;Acc:34520]	19	protein_coding
ENSG00000067900	Down-at-prePB	prePB	1	-0.01	-1.16			ROCK1	Rho-associated, coiled-coil containing protein kinase 1 [Source:HGNC Symbol;Acc:10251]	18	protein_coding
ENSG00000237214	Down-at-prePB	prePB	1	0.21	-1.16					22	pseudogene
ENSG00000131480	Down-at-prePB	prePB	1	0.07	-1.16			AOC2	amine oxidase, copper containing 2 (retina-specific) [Source:HGNC Symbol;Acc:549]	17	protein_coding
ENSG00000168884	Down-at-prePB	prePB	1	-0.37	-1.16			TNIP2	TNFAIP3 interacting protein 2 [Source:HGNC Symbol;Acc:19118]	4	protein_coding
ENSG00000122406	Down-at-prePB	prePB	1	-0.69	-1.16			RPL5	ribosomal protein L5 [Source:HGNC Symbol;Acc:10360]	1	protein_coding
ENSG00000120798	Down-at-prePB	prePB	1	0.28	-1.17	YES		NR2C1	nuclear receptor subfamily 2, group C, member 1 [Source:HGNC Symbol;Acc:7971]	12	protein_coding
ENSG00000117298	Down-at-prePB	prePB	1	0.41	-1.17			ECE1	endothelin converting enzyme 1 [Source:HGNC Symbol;Acc:3146]	1	protein_coding
ENSG00000156983	Down-at-prePB	prePB	1	-0.07	-1.17		K36 reader	BRPF1	bromodomain and PHD finger containing, 1 [Source:HGNC Symbol;Acc:14255]	3	protein_coding
ENSG00000204590	Down-at-prePB	prePB	1	-0.07	-1.17			GNL1	guanine nucleotide binding protein-like 1 [Source:HGNC Symbol;Acc:4413]	6	protein_coding
ENSG00000197535	Down-at-prePB	prePB	1	-0.21	-1.17			MYO5A	myosin VA (heavy chain 12, myoxin) [Source:HGNC Symbol;Acc:7602]	15	protein_coding
ENSG00000084463	Down-at-prePB	prePB	1	-0.35	-1.17			WBP11	WW domain binding protein 11 [Source:HGNC Symbol;Acc:16461]	12	protein_coding
ENSG00000124789	Down-at-prePB	prePB	1	0.07	-1.17			NUP153	nucleoporin 153kDa [Source:HGNC Symbol;Acc:8062]	6	protein_coding
ENSG00000137166	Down-at-prePB	prePB	1	-0.4	-1.17	YES		FOXP4	forkhead box P4 [Source:HGNC Symbol;Acc:20842]	6	protein_coding
ENSG00000142634	Down-at-prePB	prePB	1	-0.66	-1.17			EFHD2	EF-hand domain family, member D2 [Source:HGNC Symbol;Acc:28670]	1	protein_coding
ENSG00000204138	Down-at-prePB	prePB	1	0.31	-1.18			PHACTR4	phosphatase and actin regulator 4 [Source:HGNC Symbol;Acc:25793]	1	protein_coding
ENSG00000171634	Down-at-prePB	prePB	1	0.05	-1.18		K4 reader	BPTF	bromodomain PHD finger transcription factor [Source:HGNC Symbol;Acc:3581]	17	protein_coding
ENSG00000084234	Down-at-prePB	prePB	1	0.11	-1.18			APLP2	amyloid beta (A4) precursor-like protein 2 [Source:HGNC Symbol;Acc:598]	11	protein_coding
ENSG00000008294	Down-at-prePB	prePB	1	0.16	-1.18			SPAG9	sperm associated antigen 9 [Source:HGNC Symbol;Acc:14524]	17	protein_coding
ENSG00000198089	Down-at-prePB	prePB	1	0.35	-1.18			SFI1	Sfi1 homolog, spindle assembly associated (yeast) [Source:HGNC Symbol;Acc:29064]	22	protein_coding
ENSG00000184900	Down-at-prePB	prePB	1	0.09	-1.18			SUMO3	small ubiquitin-like modifier 3 [Source:HGNC Symbol;Acc:11124]	21	protein_coding
ENSG00000181873	Down-at-prePB	prePB	1	-0.2	-1.18			IBA57	IBA57, iron-sulfur cluster assembly homolog (S. cerevisiae) [Source:HGNC Symbol;Acc:27302]	1	protein_coding
ENSG00000197372	Down-at-prePB	prePB	1	-0.09	-1.18	YES		ZNF675	zinc finger protein 675 [Source:HGNC Symbol;Acc:30768]	19	protein_coding
ENSG00000198034	Down-at-prePB	prePB	1	0.2	-1.18			RPS4X	ribosomal protein S4, X-linked [Source:HGNC Symbol;Acc:10424]	X	protein_coding
ENSG00000129911	Down-at-prePB	prePB	1	-0.32	-1.18	YES		KLF16	Kruppel-like factor 16 [Source:HGNC Symbol;Acc:16857]	19	protein_coding
ENSG00000147526	Down-at-prePB	prePB	1	-0.67	-1.18			TACC1	transforming, acidic coiled-coil containing protein 1 [Source:HGNC Symbol;Acc:11522]	8	protein_coding
ENSG00000166188	Down-at-prePB	prePB	1	0.28	-1.19	YES		ZNF319	zinc finger protein 319 [Source:HGNC Symbol;Acc:13644]	16	protein_coding
ENSG00000124214	Down-at-prePB	prePB	1	0.32	-1.19			STAU1	staufen double-stranded RNA binding protein 1 [Source:HGNC Symbol;Acc:11370]	20	protein_coding
ENSG00000144036	Down-at-prePB	prePB	1	0.15	-1.19			EXOC6B	exocyst complex component 6B [Source:HGNC Symbol;Acc:17085]	2	protein_coding
ENSG00000144659	Down-at-prePB	prePB	1	0.15	-1.19			SLC25A38	solute carrier family 25, member 38 [Source:HGNC Symbol;Acc:26054]	3	protein_coding
ENSG00000250848	Down-at-prePB	prePB	1	0.36	-1.19					5	pseudogene
ENSG00000260822	Down-at-prePB	prePB	1	0.25	-1.19					X	sense_overlapping
ENSG00000182308	Down-at-prePB	prePB	1	0.4	-1.19			DCAF4L1	DDB1 and CUL4 associated factor 4-like 1 [Source:HGNC Symbol;Acc:27723]	4	protein_coding
ENSG00000079134	Down-at-prePB	prePB	1	0.16	-1.19			THOC1	THO complex 1 [Source:HGNC Symbol;Acc:19070]	18	protein_coding
ENSG00000080007	Down-at-prePB	prePB	1	0.48	-1.2			DDX43	DEAD (Asp-Glu-Ala-Asp) box polypeptide 43 [Source:HGNC Symbol;Acc:18677]	6	protein_coding
ENSG00000141452	Down-at-prePB	prePB	1	0.28	-1.2			C18orf8	chromosome 18 open reading frame 8 [Source:HGNC Symbol;Acc:24326]	18	protein_coding
ENSG00000102081	Down-at-prePB	prePB	1	0.2	-1.2			FMR1	fragile X mental retardation 1 [Source:HGNC Symbol;Acc:3775]	X	protein_coding
ENSG00000162650	Down-at-prePB	prePB	1	0.38	-1.2			ATXN7L2	ataxin 7-like 2 [Source:HGNC Symbol;Acc:28713]	1	protein_coding
ENSG00000197879	Down-at-prePB	prePB	1	0.04	-1.2			MYO1C	myosin IC [Source:HGNC Symbol;Acc:7597]	17	protein_coding
ENSG00000167258	Down-at-prePB	prePB	1	0.09	-1.2			CDK12	cyclin-dependent kinase 12 [Source:HGNC Symbol;Acc:24224]	17	protein_coding
ENSG00000089234	Down-at-prePB	prePB	1	-0.01	-1.2			BRAP	BRCA1 associated protein [Source:HGNC Symbol;Acc:1099]	12	protein_coding
ENSG00000117360	Down-at-prePB	prePB	1	0.23	-1.2			PRPF3	pre-mRNA processing factor 3 [Source:HGNC Symbol;Acc:17348]	1	protein_coding
ENSG00000137955	Down-at-prePB	prePB	1	-0.03	-1.2			RABGGTB	Rab geranylgeranyltransferase, beta subunit [Source:HGNC Symbol;Acc:9796]	1	protein_coding
ENSG00000123154	Down-at-prePB	prePB	1	-0.18	-1.2			WDR83	WD repeat domain 83 [Source:HGNC Symbol;Acc:32672]	19	protein_coding
ENSG00000144645	Down-at-prePB	prePB	1	-0.33	-1.2			OSBPL10	oxysterol binding protein-like 10 [Source:HGNC Symbol;Acc:16395]	3	protein_coding
ENSG00000180979	Down-at-prePB	prePB	1	-0.22	-1.2			LRRC57	leucine rich repeat containing 57 [Source:HGNC Symbol;Acc:26719]	15	protein_coding
ENSG00000198755	Down-at-prePB	prePB	1	-0.4	-1.2			RPL10A	ribosomal protein L10a [Source:HGNC Symbol;Acc:10299]	6	protein_coding
ENSG00000246203	Down-at-prePB	prePB	1	0.41	-1.21					1	pseudogene
ENSG00000125386	Down-at-prePB	prePB	1	0.23	-1.21			FAM193A	family with sequence similarity 193, member A [Source:HGNC Symbol;Acc:16822]	4	protein_coding
ENSG00000112701	Down-at-prePB	prePB	1	0.28	-1.21			SENP6	SUMO1/sentrin specific peptidase 6 [Source:HGNC Symbol;Acc:20944]	6	protein_coding
ENSG00000178028	Down-at-prePB	prePB	1	0.31	-1.21			DMAP1	DNA methyltransferase 1 associated protein 1 [Source:HGNC Symbol;Acc:18291]	1	protein_coding
ENSG00000155545	Down-at-prePB	prePB	1	0.24	-1.21	YES		MIER3	mesoderm induction early response 1, family member 3 [Source:HGNC Symbol;Acc:26678]	5	protein_coding
ENSG00000166170	Down-at-prePB	prePB	1	0.15	-1.21			BAG5	BCL2-associated athanogene 5 [Source:HGNC Symbol;Acc:941]	14	protein_coding
ENSG00000108774	Down-at-prePB	prePB	1	0.17	-1.21			RAB5C	RAB5C, member RAS oncogene family [Source:HGNC Symbol;Acc:9785]	17	protein_coding
ENSG00000153207	Down-at-prePB	prePB	1	0.19	-1.21			AHCTF1	AT hook containing transcription factor 1 [Source:HGNC Symbol;Acc:24618]	1	protein_coding
ENSG00000249264	Down-at-prePB	prePB	1	-0.54	-1.21			EEF1A1P9	eukaryotic translation elongation factor 1 alpha 1 pseudogene 9 [Source:HGNC Symbol;Acc:3204]	4	pseudogene
ENSG00000103168	Down-at-prePB	prePB	1	0.38	-1.22			TAF1C	TATA box binding protein (TBP)-associated factor, RNA polymerase I, C, 110kDa [Source:HGNC Symbol;Acc:11534]	16	protein_coding
ENSG00000154727	Down-at-prePB	prePB	1	0.24	-1.22	YES		GABPA	GA binding protein transcription factor, alpha subunit 60kDa [Source:HGNC Symbol;Acc:4071]	21	protein_coding
ENSG00000102218	Down-at-prePB	prePB	1	0.46	-1.22			RP2	retinitis pigmentosa 2 (X-linked recessive) [Source:HGNC Symbol;Acc:10274]	X	protein_coding
ENSG00000108443	Down-at-prePB	prePB	1	0.07	-1.22			RPS6KB1	ribosomal protein S6 kinase, 70kDa, polypeptide 1 [Source:HGNC Symbol;Acc:10436]	17	protein_coding
ENSG00000146540	Down-at-prePB	prePB	1	0.39	-1.22			C7orf50	chromosome 7 open reading frame 50 [Source:HGNC Symbol;Acc:22421]	7	protein_coding
ENSG00000122882	Down-at-prePB	prePB	1	-0.14	-1.22			ECD	ecdysoneless homolog (Drosophila) [Source:HGNC Symbol;Acc:17029]	10	protein_coding
ENSG00000117505	Down-at-prePB	prePB	1	-0.15	-1.22	YES		DR1	down-regulator of transcription 1, TBP-binding (negative cofactor 2) [Source:HGNC Symbol;Acc:3017]	1	protein_coding
ENSG00000225067	Down-at-prePB	prePB	1	-0.33	-1.22			RPL23AP2	ribosomal protein L23a pseudogene 2 [Source:HGNC Symbol;Acc:10319]	19	pseudogene
ENSG00000052749	Down-at-prePB	prePB	1	-0.16	-1.22			RRP12	ribosomal RNA processing 12 homolog (S. cerevisiae) [Source:HGNC Symbol;Acc:29100]	10	protein_coding
ENSG00000259758	Down-at-prePB	prePB	1	-0.16	-1.22			CASC7	cancer susceptibility candidate 7 (non-protein coding) [Source:HGNC Symbol;Acc:48905]	8	lincRNA
ENSG00000213178	Down-at-prePB	prePB	1	-0.09	-1.22					3	pseudogene
ENSG00000228502	Down-at-prePB	prePB	1	-0.48	-1.22			EEF1A1P11	eukaryotic translation elongation factor 1 alpha 1 pseudogene 11 [Source:HGNC Symbol;Acc:3206]	1	pseudogene
ENSG00000214485	Down-at-prePB	prePB	1	-0.57	-1.22			RPL7P1	ribosomal protein L7 pseudogene 1 [Source:HGNC Symbol;Acc:10367]	5	pseudogene
ENSG00000241978	Down-at-prePB	prePB	1	0.46	-1.23			AKAP2	A kinase (PRKA) anchor protein 2 [Source:HGNC Symbol;Acc:372]	9	protein_coding
ENSG00000176095	Down-at-prePB	prePB	1	0.42	-1.23			IP6K1	inositol hexakisphosphate kinase 1 [Source:HGNC Symbol;Acc:18360]	3	protein_coding
ENSG00000105339	Down-at-prePB	prePB	1	0.14	-1.23			DENND3	DENN/MADD domain containing 3 [Source:HGNC Symbol;Acc:29134]	8	protein_coding
ENSG00000114098	Down-at-prePB	prePB	1	0.01	-1.23			ARMC8	armadillo repeat containing 8 [Source:HGNC Symbol;Acc:24999]	3	protein_coding
ENSG00000144597	Down-at-prePB	prePB	1	0.04	-1.23			EAF1	ELL associated factor 1 [Source:HGNC Symbol;Acc:20907]	3	protein_coding
ENSG00000136141	Down-at-prePB	prePB	1	0.18	-1.23			LRCH1	leucine-rich repeats and calponin homology (CH) domain containing 1 [Source:HGNC Symbol;Acc:20309]	13	protein_coding
ENSG00000146350	Down-at-prePB	prePB	1	0.46	-1.23			TBC1D32	TBC1 domain family, member 32 [Source:HGNC Symbol;Acc:21485]	6	protein_coding
ENSG00000080845	Down-at-prePB	prePB	1	0.24	-1.24			DLGAP4	discs, large (Drosophila) homolog-associated protein 4 [Source:HGNC Symbol;Acc:24476]	20	protein_coding
ENSG00000135956	Down-at-prePB	prePB	1	0.33	-1.24			TMEM127	transmembrane protein 127 [Source:HGNC Symbol;Acc:26038]	2	protein_coding
ENSG00000168255	Down-at-prePB	prePB	1	0.34	-1.24			POLR2J3	polymerase (RNA) II (DNA directed) polypeptide J3 [Source:HGNC Symbol;Acc:33853]	7	protein_coding
ENSG00000107372	Down-at-prePB	prePB	1	0.21	-1.24			ZFAND5	zinc finger, AN1-type domain 5 [Source:HGNC Symbol;Acc:13008]	9	protein_coding
ENSG00000102858	Down-at-prePB	prePB	1	0.36	-1.24			MGRN1	mahogunin ring finger 1, E3 ubiquitin protein ligase [Source:HGNC Symbol;Acc:20254]	16	protein_coding
ENSG00000025800	Down-at-prePB	prePB	1	0.13	-1.24			KPNA6	karyopherin alpha 6 (importin alpha 7) [Source:HGNC Symbol;Acc:6399]	1	protein_coding
ENSG00000186222	Down-at-prePB	prePB	1	-0.01	-1.24			BLOC1S4	biogenesis of lysosomal organelles complex-1, subunit 4, cappuccino [Source:HGNC Symbol;Acc:24206]	4	protein_coding
ENSG00000174485	Down-at-prePB	prePB	1	0.16	-1.24			DENND4A	DENN/MADD domain containing 4A [Source:HGNC Symbol;Acc:24321]	15	protein_coding
ENSG00000168811	Down-at-prePB	prePB	1	0	-1.24			IL12A	interleukin 12A (natural killer cell stimulatory factor 1, cytotoxic lymphocyte maturation factor 1, p35) [Source:HGNC Symbol;Acc:5969]	3	protein_coding
ENSG00000137818	Down-at-prePB	prePB	1	0.32	-1.24			RPLP1	ribosomal protein, large, P1 [Source:HGNC Symbol;Acc:10372]	15	protein_coding
ENSG00000142867	Down-at-prePB	prePB	1	-0.16	-1.24			BCL10	B-cell CLL/lymphoma 10 [Source:HGNC Symbol;Acc:989]	1	protein_coding
ENSG00000267742	Down-at-prePB	prePB	1	-0.3	-1.24			FAM60CP	family with sequence similarity 60, member C pseudogene [Source:HGNC Symbol;Acc:31737]	18	pseudogene
ENSG00000133818	Down-at-prePB	prePB	1	-0.62	-1.24			RRAS2	related RAS viral (r-ras) oncogene homolog 2 [Source:HGNC Symbol;Acc:17271]	11	protein_coding
ENSG00000231006	Down-at-prePB	prePB	1	-0.56	-1.24			RPL7P32	ribosomal protein L7 pseudogene 32 [Source:HGNC Symbol;Acc:35692]	7	pseudogene
ENSG00000076321	Down-at-prePB	prePB	1	0.37	-1.25			KLHL20	kelch-like family member 20 [Source:HGNC Symbol;Acc:25056]	1	protein_coding
ENSG00000143751	Down-at-prePB	prePB	1	0.47	-1.25			SDE2	SDE2 telomere maintenance homolog (S. pombe) [Source:HGNC Symbol;Acc:26643]	1	protein_coding
ENSG00000134186	Down-at-prePB	prePB	1	0.26	-1.25			PRPF38B	pre-mRNA processing factor 38B [Source:HGNC Symbol;Acc:25512]	1	protein_coding
ENSG00000114030	Down-at-prePB	prePB	1	0.28	-1.25			KPNA1	karyopherin alpha 1 (importin alpha 5) [Source:HGNC Symbol;Acc:6394]	3	protein_coding
ENSG00000184277	Down-at-prePB	prePB	1	0.45	-1.25			TM2D3	TM2 domain containing 3 [Source:HGNC Symbol;Acc:24128]	15	protein_coding
ENSG00000164151	Down-at-prePB	prePB	1	0.2	-1.25			KIAA0947	KIAA0947 [Source:HGNC Symbol;Acc:29154]	5	protein_coding
ENSG00000079332	Down-at-prePB	prePB	1	0.47	-1.25			SAR1A	SAR1 homolog A (S. cerevisiae) [Source:HGNC Symbol;Acc:10534]	10	protein_coding
ENSG00000076053	Down-at-prePB	prePB	1	0.16	-1.25			RBM7	RNA binding motif protein 7 [Source:HGNC Symbol;Acc:9904]	11	protein_coding
ENSG00000172262	Down-at-prePB	prePB	1	0.21	-1.25	YES		ZNF131	zinc finger protein 131 [Source:HGNC Symbol;Acc:12915]	5	protein_coding
ENSG00000118058	Down-at-prePB	prePB	1	0.01	-1.25		Histone methyltransferases	KMT2A	lysine (K)-specific methyltransferase 2A [Source:HGNC Symbol;Acc:7132]	11	protein_coding
ENSG00000149970	Down-at-prePB	prePB	1	-0.25	-1.25			CNKSR2	connector enhancer of kinase suppressor of Ras 2 [Source:HGNC Symbol;Acc:19701]	X	protein_coding
ENSG00000230202	Down-at-prePB	prePB	1	0.21	-1.25					6	pseudogene
ENSG00000218227	Down-at-prePB	prePB	1	0.09	-1.25					5	pseudogene
ENSG00000139725	Down-at-prePB	prePB	1	-0.12	-1.25			RHOF	ras homolog family member F (in filopodia) [Source:HGNC Symbol;Acc:15703]	12	protein_coding
ENSG00000116251	Down-at-prePB	prePB	1	-0.14	-1.25			RPL22	ribosomal protein L22 [Source:HGNC Symbol;Acc:10315]	1	protein_coding
ENSG00000102034	Down-at-prePB	prePB	1	-0.59	-1.25	YES		ELF4	E74-like factor 4 (ets domain transcription factor) [Source:HGNC Symbol;Acc:3319]	X	protein_coding
ENSG00000197619	Down-at-prePB	prePB	1	0.35	-1.26	YES		ZNF615	zinc finger protein 615 [Source:HGNC Symbol;Acc:24740]	19	protein_coding
ENSG00000146872	Down-at-prePB	prePB	1	0.19	-1.26			TLK2	tousled-like kinase 2 [Source:HGNC Symbol;Acc:11842]	17	protein_coding
ENSG00000197724	Down-at-prePB	prePB	1	0.29	-1.26		K4 reader	PHF2	PHD finger protein 2 [Source:HGNC Symbol;Acc:8920]	9	protein_coding
ENSG00000100478	Down-at-prePB	prePB	1	0.13	-1.26			AP4S1	adaptor-related protein complex 4, sigma 1 subunit [Source:HGNC Symbol;Acc:575]	14	protein_coding
ENSG00000048649	Down-at-prePB	prePB	1	0.12	-1.26			RSF1	remodeling and spacing factor 1 [Source:HGNC Symbol;Acc:18118]	11	protein_coding
ENSG00000176853	Down-at-prePB	prePB	1	-0.13	-1.26			FAM91A1	family with sequence similarity 91, member A1 [Source:HGNC Symbol;Acc:26306]	8	protein_coding
ENSG00000114554	Down-at-prePB	prePB	1	0.37	-1.26			PLXNA1	plexin A1 [Source:HGNC Symbol;Acc:9099]	3	protein_coding
ENSG00000164823	Down-at-prePB	prePB	1	-0.15	-1.26			OSGIN2	oxidative stress induced growth inhibitor family member 2 [Source:HGNC Symbol;Acc:1355]	8	protein_coding
ENSG00000167280	Down-at-prePB	prePB	1	0.46	-1.27			ENGASE	endo-beta-N-acetylglucosaminidase [Source:HGNC Symbol;Acc:24622]	17	protein_coding
ENSG00000172845	Down-at-prePB	prePB	1	0.48	-1.27	YES		SP3	Sp3 transcription factor [Source:HGNC Symbol;Acc:11208]	2	protein_coding
ENSG00000113163	Down-at-prePB	prePB	1	0.36	-1.27			COL4A3BP	collagen, type IV, alpha 3 (Goodpasture antigen) binding protein [Source:HGNC Symbol;Acc:2205]	5	protein_coding
ENSG00000109929	Down-at-prePB	prePB	1	0.13	-1.27			SC5D	sterol-C5-desaturase [Source:HGNC Symbol;Acc:10547]	11	protein_coding
ENSG00000232559	Down-at-prePB	prePB	1	0.01	-1.27					7	pseudogene
ENSG00000232702	Down-at-prePB	prePB	1	0.03	-1.27					6	pseudogene
ENSG00000086712	Down-at-prePB	prePB	1	0.12	-1.27			TXLNG	taxilin gamma [Source:HGNC Symbol;Acc:18578]	X	protein_coding
ENSG00000114648	Down-at-prePB	prePB	1	0.21	-1.27			KLHL18	kelch-like family member 18 [Source:HGNC Symbol;Acc:29120]	3	protein_coding
ENSG00000171467	Down-at-prePB	prePB	1	0.32	-1.28	YES		ZNF318	zinc finger protein 318 [Source:HGNC Symbol;Acc:13578]	6	protein_coding
ENSG00000090905	Down-at-prePB	prePB	1	0.3	-1.28			TNRC6A	trinucleotide repeat containing 6A [Source:HGNC Symbol;Acc:11969]	16	protein_coding
ENSG00000139436	Down-at-prePB	prePB	1	0.19	-1.28			GIT2	G protein-coupled receptor kinase interacting ArfGAP 2 [Source:HGNC Symbol;Acc:4273]	12	protein_coding
ENSG00000154144	Down-at-prePB	prePB	1	0.32	-1.28			TBRG1	transforming growth factor beta regulator 1 [Source:HGNC Symbol;Acc:29551]	11	protein_coding
ENSG00000133059	Down-at-prePB	prePB	1	0.37	-1.28			DSTYK	dual serine/threonine and tyrosine protein kinase [Source:HGNC Symbol;Acc:29043]	1	protein_coding
ENSG00000187147	Down-at-prePB	prePB	1	0.08	-1.28			RNF220	ring finger protein 220 [Source:HGNC Symbol;Acc:25552]	1	protein_coding
ENSG00000100503	Down-at-prePB	prePB	1	0.05	-1.28			NIN	ninein (GSK3B interacting protein) [Source:HGNC Symbol;Acc:14906]	14	protein_coding
ENSG00000067596	Down-at-prePB	prePB	1	-0.07	-1.28			DHX8	DEAH (Asp-Glu-Ala-His) box polypeptide 8 [Source:HGNC Symbol;Acc:2749]	17	protein_coding
ENSG00000205534	Down-at-prePB	prePB	1	-0.09	-1.28					16	pseudogene
ENSG00000078687	Down-at-prePB	prePB	1	0.43	-1.29			TNRC6C	trinucleotide repeat containing 6C [Source:HGNC Symbol;Acc:29318]	17	protein_coding
ENSG00000178229	Down-at-prePB	prePB	1	0.45	-1.29	YES		ZNF543	zinc finger protein 543 [Source:HGNC Symbol;Acc:25281]	19	protein_coding
ENSG00000116954	Down-at-prePB	prePB	1	0.36	-1.29			RRAGC	Ras-related GTP binding C [Source:HGNC Symbol;Acc:19902]	1	protein_coding
ENSG00000169018	Down-at-prePB	prePB	1	0.12	-1.29			FEM1B	fem-1 homolog b (C. elegans) [Source:HGNC Symbol;Acc:3649]	15	protein_coding
ENSG00000227725	Down-at-prePB	prePB	1	0.05	-1.29			GCOM2	GRINL1B complex locus 2, pseudogene [Source:HGNC Symbol;Acc:15712]	4	pseudogene
ENSG00000066027	Down-at-prePB	prePB	1	0.01	-1.29			PPP2R5A	protein phosphatase 2, regulatory subunit B', alpha [Source:HGNC Symbol;Acc:9309]	1	protein_coding
ENSG00000107951	Down-at-prePB	prePB	1	0.04	-1.29			MTPAP	mitochondrial poly(A) polymerase [Source:HGNC Symbol;Acc:25532]	10	protein_coding
ENSG00000230383	Down-at-prePB	prePB	1	-0.37	-1.29					7	pseudogene
ENSG00000197756	Down-at-prePB	prePB	1	-0.06	-1.29			RPL37A	ribosomal protein L37a [Source:HGNC Symbol;Acc:10348]	2	protein_coding
ENSG00000115268	Down-at-prePB	prePB	1	0.05	-1.29			RPS15	ribosomal protein S15 [Source:HGNC Symbol;Acc:10388]	19	protein_coding
ENSG00000114942	Down-at-prePB	prePB	1	-0.34	-1.29			EEF1B2	eukaryotic translation elongation factor 1 beta 2 [Source:HGNC Symbol;Acc:3208]	2	protein_coding
ENSG00000171823	Down-at-prePB	prePB	1	-0.09	-1.29			FBXL14	F-box and leucine-rich repeat protein 14 [Source:HGNC Symbol;Acc:28624]	12	protein_coding
ENSG00000224261	Down-at-prePB	prePB	1	-0.77	-1.29					1	pseudogene
ENSG00000180628	Down-at-prePB	prePB	1	0.28	-1.3			PCGF5	polycomb group ring finger 5 [Source:HGNC Symbol;Acc:28264]	10	protein_coding
ENSG00000172007	Down-at-prePB	prePB	1	0.28	-1.3			RAB33B	RAB33B, member RAS oncogene family [Source:HGNC Symbol;Acc:16075]	4	protein_coding
ENSG00000147133	Down-at-prePB	prePB	1	0.3	-1.3		Acetylation, methylation and phosphorylation Reader	TAF1	TAF1 RNA polymerase II, TATA box binding protein (TBP)-associated factor, 250kDa [Source:HGNC Symbol;Acc:11535]	X	protein_coding
ENSG00000166822	Down-at-prePB	prePB	1	0.2	-1.3			TMEM170A	transmembrane protein 170A [Source:HGNC Symbol;Acc:29577]	16	protein_coding
ENSG00000106829	Down-at-prePB	prePB	1	0.28	-1.3			TLE4	transducin-like enhancer of split 4 (E(sp1) homolog, Drosophila) [Source:HGNC Symbol;Acc:11840]	9	protein_coding
ENSG00000183891	Down-at-prePB	prePB	1	0.34	-1.3			TTC32	tetratricopeptide repeat domain 32 [Source:HGNC Symbol;Acc:32954]	2	protein_coding
ENSG00000168036	Down-at-prePB	prePB	1	0.05	-1.3			CTNNB1	catenin (cadherin-associated protein), beta 1, 88kDa [Source:HGNC Symbol;Acc:2514]	3	protein_coding
ENSG00000066084	Down-at-prePB	prePB	1	0.18	-1.3			DIP2B	DIP2 disco-interacting protein 2 homolog B (Drosophila) [Source:HGNC Symbol;Acc:29284]	12	protein_coding
ENSG00000228253	Down-at-prePB	prePB	1	0.45	-1.3			MT-ATP8	mitochondrially encoded ATP synthase 8 [Source:HGNC Symbol;Acc:7415]	MT	protein_coding
ENSG00000108406	Down-at-prePB	prePB	1	-0.23	-1.3			DHX40	DEAH (Asp-Glu-Ala-His) box polypeptide 40 [Source:HGNC Symbol;Acc:18018]	17	protein_coding
ENSG00000242960	Down-at-prePB	prePB	1	-0.07	-1.3			FTH1P23	ferritin, heavy polypeptide 1 pseudogene 23 [Source:HGNC Symbol;Acc:37641]	3	pseudogene
ENSG00000224858	Down-at-prePB	prePB	1	0.19	-1.3			RPL29P11	ribosomal protein L29 pseudogene 11 [Source:HGNC Symbol;Acc:36905]	3	pseudogene
ENSG00000241556	Down-at-prePB	prePB	1	0.2	-1.3					12	pseudogene
ENSG00000234498	Down-at-prePB	prePB	1	-0.23	-1.3			RPL13AP20	ribosomal protein L13a pseudogene 20 [Source:HGNC Symbol;Acc:35709]	12	pseudogene
ENSG00000243824	Down-at-prePB	prePB	1	-0.62	-1.3					14	pseudogene
ENSG00000234618	Down-at-prePB	prePB	1	-1.08	-1.3			RPSAP9	ribosomal protein SA pseudogene 9 [Source:HGNC Symbol;Acc:31463]	9	pseudogene
ENSG00000172869	Down-at-prePB	prePB	1	0.23	-1.31			DMXL1	Dmx-like 1 [Source:HGNC Symbol;Acc:2937]	5	protein_coding
ENSG00000005812	Down-at-prePB	prePB	1	0.25	-1.31			FBXL3	F-box and leucine-rich repeat protein 3 [Source:HGNC Symbol;Acc:13599]	13	protein_coding
ENSG00000077454	Down-at-prePB	prePB	1	0.3	-1.31			LRCH4	leucine-rich repeats and calponin homology (CH) domain containing 4 [Source:HGNC Symbol;Acc:6691]	7	protein_coding
ENSG00000127804	Down-at-prePB	prePB	1	-0.09	-1.31			METTL16	methyltransferase like 16 [Source:HGNC Symbol;Acc:28484]	17	protein_coding
ENSG00000171757	Down-at-prePB	prePB	1	0.03	-1.31			LRRC34	leucine rich repeat containing 34 [Source:HGNC Symbol;Acc:28408]	3	protein_coding
ENSG00000038382	Down-at-prePB	prePB	1	-0.13	-1.31			TRIO	trio Rho guanine nucleotide exchange factor [Source:HGNC Symbol;Acc:12303]	5	protein_coding
ENSG00000104689	Down-at-prePB	prePB	1	-0.06	-1.31			TNFRSF10A	tumor necrosis factor receptor superfamily, member 10a [Source:HGNC Symbol;Acc:11904]	8	protein_coding
ENSG00000226564	Down-at-prePB	prePB	1	-0.03	-1.31			FTH1P20	ferritin, heavy polypeptide 1 pseudogene 20 [Source:HGNC Symbol;Acc:37639]	2	pseudogene
ENSG00000100316	Down-at-prePB	prePB	1	-0.13	-1.31			RPL3	ribosomal protein L3 [Source:HGNC Symbol;Acc:10332]	22	protein_coding
ENSG00000160293	Down-at-prePB	prePB	1	-0.66	-1.31			VAV2	vav 2 guanine nucleotide exchange factor [Source:HGNC Symbol;Acc:12658]	9	protein_coding
ENSG00000109736	Down-at-prePB	prePB	1	-1.15	-1.31			MFSD10	major facilitator superfamily domain containing 10 [Source:HGNC Symbol;Acc:16894]	4	protein_coding
ENSG00000105698	Down-at-prePB	prePB	1	0.2	-1.32	YES		USF2	upstream transcription factor 2, c-fos interacting [Source:HGNC Symbol;Acc:12594]	19	protein_coding
ENSG00000115825	Down-at-prePB	prePB	1	0.05	-1.32			PRKD3	protein kinase D3 [Source:HGNC Symbol;Acc:9408]	2	protein_coding
ENSG00000136451	Down-at-prePB	prePB	1	0.07	-1.32	YES		VEZF1	vascular endothelial zinc finger 1 [Source:HGNC Symbol;Acc:12949]	17	protein_coding
ENSG00000104529	Down-at-prePB	prePB	1	-0.04	-1.32			EEF1D	eukaryotic translation elongation factor 1 delta (guanine nucleotide exchange protein) [Source:HGNC Symbol;Acc:3211]	8	protein_coding
ENSG00000160888	Down-at-prePB	prePB	1	0.32	-1.32			IER2	immediate early response 2 [Source:HGNC Symbol;Acc:28871]	19	protein_coding
ENSG00000085721	Down-at-prePB	prePB	1	0	-1.32			RRN3	RRN3 RNA polymerase I transcription factor homolog (S. cerevisiae) [Source:HGNC Symbol;Acc:30346]	16	protein_coding
ENSG00000234648	Down-at-prePB	prePB	1	-0.14	-1.32					14	pseudogene
ENSG00000174151	Down-at-prePB	prePB	1	0.45	-1.33			CYB561D1	cytochrome b561 family, member D1 [Source:HGNC Symbol;Acc:26804]	1	protein_coding
ENSG00000106608	Down-at-prePB	prePB	1	0.2	-1.33			URGCP	upregulator of cell proliferation [Source:HGNC Symbol;Acc:30890]	7	protein_coding
ENSG00000145675	Down-at-prePB	prePB	1	0.2	-1.33			PIK3R1	phosphoinositide-3-kinase, regulatory subunit 1 (alpha) [Source:HGNC Symbol;Acc:8979]	5	protein_coding
ENSG00000119242	Down-at-prePB	prePB	1	0.06	-1.33			CCDC92	coiled-coil domain containing 92 [Source:HGNC Symbol;Acc:29563]	12	protein_coding
ENSG00000151893	Down-at-prePB	prePB	1	0.01	-1.33			CACUL1	CDK2-associated, cullin domain 1 [Source:HGNC Symbol;Acc:23727]	10	protein_coding
ENSG00000129460	Down-at-prePB	prePB	1	-0.16	-1.33			NGDN	neuroguidin, EIF4E binding protein [Source:HGNC Symbol;Acc:20271]	14	protein_coding
ENSG00000132661	Down-at-prePB	prePB	1	-0.09	-1.33			NXT1	NTF2-like export factor 1 [Source:HGNC Symbol;Acc:15913]	20	protein_coding
ENSG00000170889	Down-at-prePB	prePB	1	0.25	-1.33			RPS9	ribosomal protein S9 [Source:HGNC Symbol;Acc:10442]	19	protein_coding
ENSG00000060138	Down-at-prePB	prePB	1	-0.47	-1.33	YES		YBX3	Y box binding protein 3 [Source:HGNC Symbol;Acc:2428]	12	protein_coding
ENSG00000166974	Down-at-prePB	prePB	1	-0.33	-1.33			MAPRE2	microtubule-associated protein, RP/EB family, member 2 [Source:HGNC Symbol;Acc:6891]	18	protein_coding
ENSG00000233762	Down-at-prePB	prePB	1	0.04	-1.33					2	pseudogene
ENSG00000104432	Down-at-prePB	prePB	1	-1.17	-1.33			IL7	interleukin 7 [Source:HGNC Symbol;Acc:6023]	8	protein_coding
ENSG00000188283	Down-at-prePB	prePB	1	0.44	-1.34	YES		ZNF383	zinc finger protein 383 [Source:HGNC Symbol;Acc:18609]	19	protein_coding
ENSG00000135924	Down-at-prePB	prePB	1	0.31	-1.34			DNAJB2	DnaJ (Hsp40) homolog, subfamily B, member 2 [Source:HGNC Symbol;Acc:5228]	2	protein_coding
ENSG00000137216	Down-at-prePB	prePB	1	0.34	-1.34			TMEM63B	transmembrane protein 63B [Source:HGNC Symbol;Acc:17735]	6	protein_coding
ENSG00000182141	Down-at-prePB	prePB	1	0.2	-1.34	YES		ZNF708	zinc finger protein 708 [Source:HGNC Symbol;Acc:12945]	19	protein_coding
ENSG00000100888	Down-at-prePB	prePB	1	0.05	-1.34		Acetylation, methylation and phosphorylation Reader	CHD8	chromodomain helicase DNA binding protein 8 [Source:HGNC Symbol;Acc:20153]	14	protein_coding
ENSG00000248333	Down-at-prePB	prePB	1	0.16	-1.34			CDK11B	cyclin-dependent kinase 11B [Source:HGNC Symbol;Acc:1729]	1	protein_coding
ENSG00000148331	Down-at-prePB	prePB	1	0.01	-1.34			ASB6	ankyrin repeat and SOCS box containing 6 [Source:HGNC Symbol;Acc:17181]	9	protein_coding
ENSG00000185019	Down-at-prePB	prePB	1	0.29	-1.34			UBOX5	U-box domain containing 5 [Source:HGNC Symbol;Acc:17777]	20	protein_coding
ENSG00000012983	Down-at-prePB	prePB	1	-0.05	-1.34			MAP4K5	mitogen-activated protein kinase kinase kinase kinase 5 [Source:HGNC Symbol;Acc:6867]	14	protein_coding
ENSG00000108298	Down-at-prePB	prePB	1	-0.09	-1.34			RPL19	ribosomal protein L19 [Source:HGNC Symbol;Acc:10312]	17	protein_coding
ENSG00000133789	Down-at-prePB	prePB	1	-0.67	-1.34			SWAP70	SWAP switching B-cell complex 70kDa subunit [Source:HGNC Symbol;Acc:17070]	11	protein_coding
ENSG00000122203	Down-at-prePB	prePB	1	0.47	-1.35			KIAA1191	KIAA1191 [Source:HGNC Symbol;Acc:29209]	5	protein_coding
ENSG00000128585	Down-at-prePB	prePB	1	0.29	-1.35			MKLN1	muskelin 1, intracellular mediator containing kelch motifs [Source:HGNC Symbol;Acc:7109]	7	protein_coding
ENSG00000196235	Down-at-prePB	prePB	1	0.43	-1.35			SUPT5H	suppressor of Ty 5 homolog (S. cerevisiae) [Source:HGNC Symbol;Acc:11469]	19	protein_coding
ENSG00000122299	Down-at-prePB	prePB	1	0.18	-1.35			ZC3H7A	zinc finger CCCH-type containing 7A [Source:HGNC Symbol;Acc:30959]	16	protein_coding
ENSG00000198909	Down-at-prePB	prePB	1	-0.04	-1.35			MAP3K3	mitogen-activated protein kinase kinase kinase 3 [Source:HGNC Symbol;Acc:6855]	17	protein_coding
ENSG00000087206	Down-at-prePB	prePB	1	-0.17	-1.35			UIMC1	ubiquitin interaction motif containing 1 [Source:HGNC Symbol;Acc:30298]	5	protein_coding
ENSG00000104825	Down-at-prePB	prePB	1	0.05	-1.35			NFKBIB	nuclear factor of kappa light polypeptide gene enhancer in B-cells inhibitor, beta [Source:HGNC Symbol;Acc:7798]	19	protein_coding
ENSG00000084070	Down-at-prePB	prePB	1	-0.43	-1.35			SMAP2	small ArfGAP2 [Source:HGNC Symbol;Acc:25082]	1	protein_coding
ENSG00000162702	Down-at-prePB	prePB	1	0.41	-1.36	YES		ZNF281	zinc finger protein 281 [Source:HGNC Symbol;Acc:13075]	1	protein_coding
ENSG00000164576	Down-at-prePB	prePB	1	0.33	-1.36			SAP30L	SAP30-like [Source:HGNC Symbol;Acc:25663]	5	protein_coding
ENSG00000154781	Down-at-prePB	prePB	1	0.46	-1.36			CCDC174	coiled-coil domain containing 174 [Source:HGNC Symbol;Acc:28033]	3	protein_coding
ENSG00000157625	Down-at-prePB	prePB	1	0.38	-1.36			TAB3	TGF-beta activated kinase 1/MAP3K7 binding protein 3 [Source:HGNC Symbol;Acc:30681]	X	protein_coding
ENSG00000116819	Down-at-prePB	prePB	1	0.33	-1.36	YES		TFAP2E	transcription factor AP-2 epsilon (activating enhancer binding protein 2 epsilon) [Source:HGNC Symbol;Acc:30774]	1	protein_coding
ENSG00000159588	Down-at-prePB	prePB	1	0.28	-1.36			CCDC17	coiled-coil domain containing 17 [Source:HGNC Symbol;Acc:26574]	1	protein_coding
ENSG00000139194	Down-at-prePB	prePB	1	0.32	-1.36			RBP5	retinol binding protein 5, cellular [Source:HGNC Symbol;Acc:15847]	12	protein_coding
ENSG00000198087	Down-at-prePB	prePB	1	0.01	-1.36			CD2AP	CD2-associated protein [Source:HGNC Symbol;Acc:14258]	6	protein_coding
ENSG00000234545	Down-at-prePB	prePB	1	0.02	-1.36			FAM133B	family with sequence similarity 133, member B [Source:HGNC Symbol;Acc:28629]	7	protein_coding
ENSG00000074621	Down-at-prePB	prePB	1	-0.07	-1.36			SLC24A1	solute carrier family 24 (sodium/potassium/calcium exchanger), member 1 [Source:HGNC Symbol;Acc:10975]	15	protein_coding
ENSG00000105372	Down-at-prePB	prePB	1	0.41	-1.36			RPS19	ribosomal protein S19 [Source:HGNC Symbol;Acc:10402]	19	protein_coding
ENSG00000106100	Down-at-prePB	prePB	1	0.41	-1.36			NOD1	nucleotide-binding oligomerization domain containing 1 [Source:HGNC Symbol;Acc:16390]	7	protein_coding
ENSG00000175906	Down-at-prePB	prePB	1	-1.08	-1.36			ARL4D	ADP-ribosylation factor-like 4D [Source:HGNC Symbol;Acc:656]	17	protein_coding
ENSG00000204946	Down-at-prePB	prePB	1	0.44	-1.37	YES		ZNF783	zinc finger family member 783 [Source:HGNC Symbol;Acc:27222]	7	protein_coding
ENSG00000139625	Down-at-prePB	prePB	1	0.4	-1.37			MAP3K12	mitogen-activated protein kinase kinase kinase 12 [Source:HGNC Symbol;Acc:6851]	12	protein_coding
ENSG00000198815	Down-at-prePB	prePB	1	0.16	-1.37	YES		FOXJ3	forkhead box J3 [Source:HGNC Symbol;Acc:29178]	1	protein_coding
ENSG00000135596	Down-at-prePB	prePB	1	0.06	-1.37			MICAL1	microtubule associated monooxygenase, calponin and LIM domain containing 1 [Source:HGNC Symbol;Acc:20619]	6	protein_coding
ENSG00000150347	Down-at-prePB	prePB	1	0.36	-1.37	YES		ARID5B	AT rich interactive domain 5B (MRF1-like) [Source:HGNC Symbol;Acc:17362]	10	protein_coding
ENSG00000089057	Down-at-prePB	prePB	1	0.02	-1.37			SLC23A2	solute carrier family 23 (ascorbic acid transporter), member 2 [Source:HGNC Symbol;Acc:10973]	20	protein_coding
ENSG00000196776	Down-at-prePB	prePB	1	-0.06	-1.37			CD47	CD47 molecule [Source:HGNC Symbol;Acc:1682]	3	protein_coding
ENSG00000234719	Down-at-prePB	prePB	1	-0.08	-1.37				Putative NPIP-like protein LOC729978 [Source:UniProtKB/Swiss-Prot;Acc:A6NJ64]	16	protein_coding
ENSG00000147457	Down-at-prePB	prePB	1	0.04	-1.37			CHMP7	charged multivesicular body protein 7 [Source:HGNC Symbol;Acc:28439]	8	protein_coding
ENSG00000128908	Down-at-prePB	prePB	1	0	-1.37		Chromatin remodelling helicase	INO80	INO80 complex subunit [Source:HGNC Symbol;Acc:26956]	15	protein_coding
ENSG00000174136	Down-at-prePB	prePB	1	-0.01	-1.37			RGMB	repulsive guidance molecule family member b [Source:HGNC Symbol;Acc:26896]	5	protein_coding
ENSG00000105193	Down-at-prePB	prePB	1	-0.11	-1.37			RPS16	ribosomal protein S16 [Source:HGNC Symbol;Acc:10396]	19	protein_coding
ENSG00000125691	Down-at-prePB	prePB	1	-0.27	-1.37			RPL23	ribosomal protein L23 [Source:HGNC Symbol;Acc:10316]	17	protein_coding
ENSG00000164615	Down-at-prePB	prePB	1	-0.57	-1.37			CAMLG	calcium modulating ligand [Source:HGNC Symbol;Acc:1471]	5	protein_coding
ENSG00000168734	Down-at-prePB	prePB	1	-0.29	-1.37			PKIG	protein kinase (cAMP-dependent, catalytic) inhibitor gamma [Source:HGNC Symbol;Acc:9019]	20	protein_coding
ENSG00000226210	Down-at-prePB	prePB	1	0.28	-1.38					12	pseudogene
ENSG00000170852	Down-at-prePB	prePB	1	0.1	-1.38			KBTBD2	kelch repeat and BTB (POZ) domain containing 2 [Source:HGNC Symbol;Acc:21751]	7	protein_coding
ENSG00000066117	Down-at-prePB	prePB	1	-0.18	-1.38			SMARCD1	SWI/SNF related, matrix associated, actin dependent regulator of chromatin, subfamily d, member 1 [Source:HGNC Symbol;Acc:11106]	12	protein_coding
ENSG00000227939	Down-at-prePB	prePB	1	-0.2	-1.38			RPL3P2	ribosomal protein L3 pseudogene 2 [Source:HGNC Symbol;Acc:17834]	6	pseudogene
ENSG00000108960	Down-at-prePB	prePB	1	-0.05	-1.38			MMD	monocyte to macrophage differentiation-associated [Source:HGNC Symbol;Acc:7153]	17	protein_coding
ENSG00000197912	Down-at-prePB	prePB	1	0.38	-1.39			SPG7	spastic paraplegia 7 (pure and complicated autosomal recessive) [Source:HGNC Symbol;Acc:11237]	16	protein_coding
ENSG00000229419	Down-at-prePB	prePB	1	0.45	-1.39			RALGAPA1P	Ral GTPase activating protein, alpha subunit 1 (catalytic) pseudogene [Source:HGNC Symbol;Acc:23203]	9	pseudogene
ENSG00000249859	Down-at-prePB	prePB	1	0.45	-1.39			PVT1	Pvt1 oncogene (non-protein coding) [Source:HGNC Symbol;Acc:9709]	8	processed_transcript
ENSG00000107771	Down-at-prePB	prePB	1	0.4	-1.39			CCSER2	coiled-coil serine-rich protein 2 [Source:HGNC Symbol;Acc:29197]	10	protein_coding
ENSG00000151553	Down-at-prePB	prePB	1	0.2	-1.39			FAM160B1	family with sequence similarity 160, member B1 [Source:HGNC Symbol;Acc:29320]	10	protein_coding
ENSG00000111911	Down-at-prePB	prePB	1	0.2	-1.39			HINT3	histidine triad nucleotide binding protein 3 [Source:HGNC Symbol;Acc:18468]	6	protein_coding
ENSG00000164329	Down-at-prePB	prePB	1	0.21	-1.39			PAPD4	PAP associated domain containing 4 [Source:HGNC Symbol;Acc:26776]	5	protein_coding
ENSG00000186162	Down-at-prePB	prePB	1	0.2	-1.39			CIDECP	cell death-inducing DFFA-like effector c pseudogene [Source:HGNC Symbol;Acc:24230]	3	pseudogene
ENSG00000133226	Down-at-prePB	prePB	1	0.14	-1.39			SRRM1	serine/arginine repetitive matrix 1 [Source:HGNC Symbol;Acc:16638]	1	protein_coding
ENSG00000171827	Down-at-prePB	prePB	1	-0.03	-1.39	YES		ZNF570	zinc finger protein 570 [Source:HGNC Symbol;Acc:26416]	19	protein_coding
ENSG00000089022	Down-at-prePB	prePB	1	-0.14	-1.39			MAPKAPK5	mitogen-activated protein kinase-activated protein kinase 5 [Source:HGNC Symbol;Acc:6889]	12	protein_coding
ENSG00000152484	Down-at-prePB	prePB	1	0.18	-1.39			USP12	ubiquitin specific peptidase 12 [Source:HGNC Symbol;Acc:20485]	13	protein_coding
ENSG00000144741	Down-at-prePB	prePB	1	-0.41	-1.39			SLC25A26	solute carrier family 25 (S-adenosylmethionine carrier), member 26 [Source:HGNC Symbol;Acc:20661]	3	protein_coding
ENSG00000162244	Down-at-prePB	prePB	1	0.18	-1.39			RPL29	ribosomal protein L29 [Source:HGNC Symbol;Acc:10331]	3	protein_coding
ENSG00000131876	Down-at-prePB	prePB	1	-0.22	-1.39			SNRPA1	small nuclear ribonucleoprotein polypeptide A' [Source:HGNC Symbol;Acc:11152]	15	protein_coding
ENSG00000151748	Down-at-prePB	prePB	1	-0.29	-1.39			SAV1	salvador homolog 1 (Drosophila) [Source:HGNC Symbol;Acc:17795]	14	protein_coding
ENSG00000137154	Down-at-prePB	prePB	1	-0.51	-1.39			RPS6	ribosomal protein S6 [Source:HGNC Symbol;Acc:10429]	9	protein_coding
ENSG00000154957	Down-at-prePB	prePB	1	0.46	-1.4	YES		ZNF18	zinc finger protein 18 [Source:HGNC Symbol;Acc:12969]	17	protein_coding
ENSG00000220804	Down-at-prePB	prePB	1	0.32	-1.4					2	pseudogene
ENSG00000170242	Down-at-prePB	prePB	1	0.2	-1.4			USP47	ubiquitin specific peptidase 47 [Source:HGNC Symbol;Acc:20076]	11	protein_coding
ENSG00000172058	Down-at-prePB	prePB	1	0.09	-1.4			SERF1A	small EDRK-rich factor 1A (telomeric) [Source:HGNC Symbol;Acc:10755]	5	protein_coding
ENSG00000164574	Down-at-prePB	prePB	1	0.12	-1.4			GALNT10	UDP-N-acetyl-alpha-D-galactosamine:polypeptide N-acetylgalactosaminyltransferase 10 (GalNAc-T10) [Source:HGNC Symbol;Acc:19873]	5	protein_coding
ENSG00000180448	Down-at-prePB	prePB	1	0.2	-1.4			HMHA1	histocompatibility (minor) HA-1 [Source:HGNC Symbol;Acc:17102]	19	protein_coding
ENSG00000162775	Down-at-prePB	prePB	1	0.01	-1.4			RBM15	RNA binding motif protein 15 [Source:HGNC Symbol;Acc:14959]	1	protein_coding
ENSG00000169239	Down-at-prePB	prePB	1	-0.08	-1.4			CA5B	carbonic anhydrase VB, mitochondrial [Source:HGNC Symbol;Acc:1378]	X	protein_coding
ENSG00000248527	Down-at-prePB	prePB	1	0.43	-1.4			MTATP6P1	mitochondrially encoded ATP synthase 6 pseudogene 1 [Source:HGNC Symbol;Acc:44575]	1	pseudogene
ENSG00000105085	Down-at-prePB	prePB	1	-0.2	-1.4			MED26	mediator complex subunit 26 [Source:HGNC Symbol;Acc:2376]	19	protein_coding
ENSG00000087152	Down-at-prePB	prePB	1	-0.21	-1.4			ATXN7L3	ataxin 7-like 3 [Source:HGNC Symbol;Acc:25416]	17	protein_coding
ENSG00000217416	Down-at-prePB	prePB	1	-0.37	-1.4			ISCA1P1	iron-sulfur cluster assembly 1 pseudogene 1 [Source:HGNC Symbol;Acc:33263]	5	pseudogene
ENSG00000104064	Down-at-prePB	prePB	1	-0.44	-1.4	YES		GABPB1	GA binding protein transcription factor, beta subunit 1 [Source:HGNC Symbol;Acc:4074]	15	protein_coding
ENSG00000124784	Down-at-prePB	prePB	1	-0.12	-1.4			RIOK1	RIO kinase 1 [Source:HGNC Symbol;Acc:18656]	6	protein_coding
ENSG00000166501	Down-at-prePB	prePB	1	-0.63	-1.4			PRKCB	protein kinase C, beta [Source:HGNC Symbol;Acc:9395]	16	protein_coding
ENSG00000068745	Down-at-prePB	prePB	1	0.47	-1.41			IP6K2	inositol hexakisphosphate kinase 2 [Source:HGNC Symbol;Acc:17313]	3	protein_coding
ENSG00000177200	Down-at-prePB	prePB	1	0.45	-1.41		Acetylation, methylation and phosphorylation Reader	CHD9	chromodomain helicase DNA binding protein 9 [Source:HGNC Symbol;Acc:25701]	16	protein_coding
ENSG00000227543	Down-at-prePB	prePB	1	0.48	-1.41			SPAG5-AS1	SPAG5 antisense RNA 1 [Source:HGNC Symbol;Acc:41140]	17	processed_transcript
ENSG00000174953	Down-at-prePB	prePB	1	0.21	-1.41			DHX36	DEAH (Asp-Glu-Ala-His) box polypeptide 36 [Source:HGNC Symbol;Acc:14410]	3	protein_coding
ENSG00000115524	Down-at-prePB	prePB	1	0.19	-1.41			SF3B1	splicing factor 3b, subunit 1, 155kDa [Source:HGNC Symbol;Acc:10768]	2	protein_coding
ENSG00000031003	Down-at-prePB	prePB	1	0.22	-1.41			FAM13B	family with sequence similarity 13, member B [Source:HGNC Symbol;Acc:1335]	5	protein_coding
ENSG00000130723	Down-at-prePB	prePB	1	0.03	-1.41			PRRC2B	proline-rich coiled-coil 2B [Source:HGNC Symbol;Acc:28121]	9	protein_coding
ENSG00000196705	Down-at-prePB	prePB	1	0.1	-1.41	YES		ZNF431	zinc finger protein 431 [Source:HGNC Symbol;Acc:20809]	19	protein_coding
ENSG00000089902	Down-at-prePB	prePB	1	-0.17	-1.41	YES		RCOR1	REST corepressor 1 [Source:HGNC Symbol;Acc:17441]	14	protein_coding
ENSG00000198242	Down-at-prePB	prePB	1	-0.11	-1.41			RPL23A	ribosomal protein L23a [Source:HGNC Symbol;Acc:10317]	17	protein_coding
ENSG00000153064	Down-at-prePB	prePB	1	-0.97	-1.41			BANK1	B-cell scaffold protein with ankyrin repeats 1 [Source:HGNC Symbol;Acc:18233]	4	protein_coding
ENSG00000135334	Down-at-prePB	prePB	1	0.38	-1.42			AKIRIN2	akirin 2 [Source:HGNC Symbol;Acc:21407]	6	protein_coding
ENSG00000213199	Down-at-prePB	prePB	1	0.28	-1.42			ASIC3	acid-sensing (proton-gated) ion channel 3 [Source:HGNC Symbol;Acc:101]	7	protein_coding
ENSG00000105321	Down-at-prePB	prePB	1	0.27	-1.42			CCDC9	coiled-coil domain containing 9 [Source:HGNC Symbol;Acc:24560]	19	protein_coding
ENSG00000135966	Down-at-prePB	prePB	1	0.05	-1.42			TGFBRAP1	transforming growth factor, beta receptor associated protein 1 [Source:HGNC Symbol;Acc:16836]	2	protein_coding
ENSG00000134686	Down-at-prePB	prePB	1	-0.09	-1.42			PHC2	polyhomeotic homolog 2 (Drosophila) [Source:HGNC Symbol;Acc:3183]	1	protein_coding
ENSG00000173436	Down-at-prePB	prePB	1	-0.03	-1.42			MINOS1	mitochondrial inner membrane organizing system 1 [Source:HGNC Symbol;Acc:32068]	1	protein_coding
ENSG00000063177	Down-at-prePB	prePB	1	0.19	-1.42			RPL18	ribosomal protein L18 [Source:HGNC Symbol;Acc:10310]	19	protein_coding
ENSG00000110700	Down-at-prePB	prePB	1	0.02	-1.42			RPS13	ribosomal protein S13 [Source:HGNC Symbol;Acc:10386]	11	protein_coding
ENSG00000232472	Down-at-prePB	prePB	1	-0.37	-1.42			EEF1B2P3	eukaryotic translation elongation factor 1 beta 2 pseudogene 3 [Source:HGNC Symbol;Acc:3210]	X	pseudogene
ENSG00000197579	Down-at-prePB	prePB	1	0.37	-1.43			TOPORS	topoisomerase I binding, arginine/serine-rich, E3 ubiquitin protein ligase [Source:HGNC Symbol;Acc:21653]	9	protein_coding
ENSG00000215158	Down-at-prePB	prePB	1	0.32	-1.43					5	pseudogene
ENSG00000205572	Down-at-prePB	prePB	1	0.14	-1.43			SERF1B	small EDRK-rich factor 1B (centromeric) [Source:HGNC Symbol;Acc:10756]	5	protein_coding
ENSG00000236901	Down-at-prePB	prePB	1	0.3	-1.43			MIR600HG	MIR600 host gene (non-protein coding) [Source:HGNC Symbol;Acc:23642]	9	sense_intronic
ENSG00000137161	Down-at-prePB	prePB	1	0.38	-1.43			CNPY3	canopy FGF signaling regulator 3 [Source:HGNC Symbol;Acc:11968]	6	protein_coding
ENSG00000227077	Down-at-prePB	prePB	1	0.43	-1.43					17	pseudogene
ENSG00000117906	Down-at-prePB	prePB	1	-0.24	-1.43			RCN2	reticulocalbin 2, EF-hand calcium binding domain [Source:HGNC Symbol;Acc:9935]	15	protein_coding
ENSG00000118620	Down-at-prePB	prePB	1	-0.28	-1.43	YES		ZNF430	zinc finger protein 430 [Source:HGNC Symbol;Acc:20808]	19	protein_coding
ENSG00000124942	Down-at-prePB	prePB	1	-0.47	-1.43			AHNAK	AHNAK nucleoprotein [Source:HGNC Symbol;Acc:347]	11	protein_coding
ENSG00000056972	Down-at-prePB	prePB	1	-0.7	-1.43			TRAF3IP2	TRAF3 interacting protein 2 [Source:HGNC Symbol;Acc:1343]	6	protein_coding
ENSG00000174574	Down-at-prePB	prePB	1	0.39	-1.44			AKIRIN1	akirin 1 [Source:HGNC Symbol;Acc:25744]	1	protein_coding
ENSG00000144747	Down-at-prePB	prePB	1	0.46	-1.44			TMF1	TATA element modulatory factor 1 [Source:HGNC Symbol;Acc:11870]	3	protein_coding
ENSG00000138592	Down-at-prePB	prePB	1	0.37	-1.44			USP8	ubiquitin specific peptidase 8 [Source:HGNC Symbol;Acc:12631]	15	protein_coding
ENSG00000172766	Down-at-prePB	prePB	1	0.23	-1.44			NAA16	N(alpha)-acetyltransferase 16, NatA auxiliary subunit [Source:HGNC Symbol;Acc:26164]	13	protein_coding
ENSG00000198728	Down-at-prePB	prePB	1	0.14	-1.44			LDB1	LIM domain binding 1 [Source:HGNC Symbol;Acc:6532]	10	protein_coding
ENSG00000073584	Down-at-prePB	prePB	1	0.14	-1.44			SMARCE1	SWI/SNF related, matrix associated, actin dependent regulator of chromatin, subfamily e, member 1 [Source:HGNC Symbol;Acc:11109]	17	protein_coding
ENSG00000179335	Down-at-prePB	prePB	1	0.03	-1.44			CLK3	CDC-like kinase 3 [Source:HGNC Symbol;Acc:2071]	15	protein_coding
ENSG00000105221	Down-at-prePB	prePB	1	0.06	-1.44			AKT2	v-akt murine thymoma viral oncogene homolog 2 [Source:HGNC Symbol;Acc:392]	19	protein_coding
ENSG00000164610	Down-at-prePB	prePB	1	0.11	-1.44			RP9	retinitis pigmentosa 9 (autosomal dominant) [Source:HGNC Symbol;Acc:10288]	7	protein_coding
ENSG00000162191	Down-at-prePB	prePB	1	-0.33	-1.44			UBXN1	UBX domain protein 1 [Source:HGNC Symbol;Acc:18402]	11	protein_coding
ENSG00000198825	Down-at-prePB	prePB	1	-0.26	-1.44			INPP5F	inositol polyphosphate-5-phosphatase F [Source:HGNC Symbol;Acc:17054]	10	protein_coding
ENSG00000235552	Down-at-prePB	prePB	1	-0.35	-1.44			RPL6P27	ribosomal protein L6 pseudogene 27 [Source:HGNC Symbol;Acc:36133]	18	pseudogene
ENSG00000103510	Down-at-prePB	prePB	1	0.23	-1.45		acetylation writer	KAT8	K(lysine) acetyltransferase 8 [Source:HGNC Symbol;Acc:17933]	16	protein_coding
ENSG00000127481	Down-at-prePB	prePB	1	0.21	-1.45			UBR4	ubiquitin protein ligase E3 component n-recognin 4 [Source:HGNC Symbol;Acc:30313]	1	protein_coding
ENSG00000122482	Down-at-prePB	prePB	1	0.2	-1.45	YES		ZNF644	zinc finger protein 644 [Source:HGNC Symbol;Acc:29222]	1	protein_coding
ENSG00000015153	Down-at-prePB	prePB	1	0.05	-1.45			YAF2	YY1 associated factor 2 [Source:HGNC Symbol;Acc:17363]	12	protein_coding
ENSG00000025156	Down-at-prePB	prePB	1	0.08	-1.45	YES		HSF2	heat shock transcription factor 2 [Source:HGNC Symbol;Acc:5225]	6	protein_coding
ENSG00000158480	Down-at-prePB	prePB	1	-0.02	-1.45			SPATA2	spermatogenesis associated 2 [Source:HGNC Symbol;Acc:14681]	20	protein_coding
ENSG00000132326	Down-at-prePB	prePB	1	0.47	-1.45			PER2	period circadian clock 2 [Source:HGNC Symbol;Acc:8846]	2	protein_coding
ENSG00000188529	Down-at-prePB	prePB	1	-0.06	-1.45			SRSF10	serine/arginine-rich splicing factor 10 [Source:HGNC Symbol;Acc:16713]	1	protein_coding
ENSG00000089009	Down-at-prePB	prePB	1	-0.33	-1.45			RPL6	ribosomal protein L6 [Source:HGNC Symbol;Acc:10362]	12	protein_coding
ENSG00000234851	Down-at-prePB	prePB	1	0	-1.45					3	pseudogene
ENSG00000135821	Down-at-prePB	prePB	1	0.11	-1.45			GLUL	glutamate-ammonia ligase [Source:HGNC Symbol;Acc:4341]	1	protein_coding
ENSG00000177425	Down-at-prePB	prePB	1	-0.14	-1.45	YES		PAWR	PRKC, apoptosis, WT1, regulator [Source:HGNC Symbol;Acc:8614]	12	protein_coding
ENSG00000249855	Down-at-prePB	prePB	1	-0.51	-1.45			EEF1A1P19	eukaryotic translation elongation factor 1 alpha 1 pseudogene 19 [Source:HGNC Symbol;Acc:37892]	5	pseudogene
ENSG00000185753	Down-at-prePB	prePB	1	0.06	-1.46			CXorf38	chromosome X open reading frame 38 [Source:HGNC Symbol;Acc:28589]	X	protein_coding
ENSG00000089639	Down-at-prePB	prePB	1	0.14	-1.46			GMIP	GEM interacting protein [Source:HGNC Symbol;Acc:24852]	19	protein_coding
ENSG00000123444	Down-at-prePB	prePB	1	-0.03	-1.46			KBTBD4	kelch repeat and BTB (POZ) domain containing 4 [Source:HGNC Symbol;Acc:23761]	11	protein_coding
ENSG00000167522	Down-at-prePB	prePB	1	-0.35	-1.46			ANKRD11	ankyrin repeat domain 11 [Source:HGNC Symbol;Acc:21316]	16	protein_coding
ENSG00000128989	Down-at-prePB	prePB	1	-0.21	-1.46			ARPP19	cAMP-regulated phosphoprotein, 19kDa [Source:HGNC Symbol;Acc:16967]	15	protein_coding
ENSG00000198744	Down-at-prePB	prePB	1	0.25	-1.46					1	pseudogene
ENSG00000226525	Down-at-prePB	prePB	1	-0.38	-1.46			RPS7P10	ribosomal protein S7 pseudogene 10 [Source:HGNC Symbol;Acc:39903]	13	pseudogene
ENSG00000071054	Down-at-prePB	prePB	1	-0.07	-1.46			MAP4K4	mitogen-activated protein kinase kinase kinase kinase 4 [Source:HGNC Symbol;Acc:6866]	2	protein_coding
ENSG00000242299	Down-at-prePB	prePB	1	-0.22	-1.46					3	pseudogene
ENSG00000231500	Down-at-prePB	prePB	1	-0.28	-1.46			RPS18	ribosomal protein S18 [Source:HGNC Symbol;Acc:10401]	6	protein_coding
ENSG00000234741	Down-at-prePB	prePB	1	-1.15	-1.46			GAS5	growth arrest-specific 5 (non-protein coding) [Source:HGNC Symbol;Acc:16355]	1	processed_transcript
ENSG00000108352	Down-at-prePB	prePB	1	0.33	-1.47			RAPGEFL1	Rap guanine nucleotide exchange factor (GEF)-like 1 [Source:HGNC Symbol;Acc:17428]	17	protein_coding
ENSG00000109118	Down-at-prePB	prePB	1	0.4	-1.47			PHF12	PHD finger protein 12 [Source:HGNC Symbol;Acc:20816]	17	protein_coding
ENSG00000198218	Down-at-prePB	prePB	1	0.27	-1.47			QRICH1	glutamine-rich 1 [Source:HGNC Symbol;Acc:24713]	3	protein_coding
ENSG00000152332	Down-at-prePB	prePB	1	0.15	-1.47			UHMK1	U2AF homology motif (UHM) kinase 1 [Source:HGNC Symbol;Acc:19683]	1	protein_coding
ENSG00000065883	Down-at-prePB	prePB	1	0.07	-1.47			CDK13	cyclin-dependent kinase 13 [Source:HGNC Symbol;Acc:1733]	7	protein_coding
ENSG00000111596	Down-at-prePB	prePB	1	0.02	-1.47			CNOT2	CCR4-NOT transcription complex, subunit 2 [Source:HGNC Symbol;Acc:7878]	12	protein_coding
ENSG00000154124	Down-at-prePB	prePB	1	0.1	-1.47			FAM105B	family with sequence similarity 105, member B [Source:HGNC Symbol;Acc:25118]	5	protein_coding
ENSG00000083838	Down-at-prePB	prePB	1	0.07	-1.47	YES		ZNF446	zinc finger protein 446 [Source:HGNC Symbol;Acc:21036]	19	protein_coding
ENSG00000100056	Down-at-prePB	prePB	1	-0.16	-1.47			DGCR14	DiGeorge syndrome critical region gene 14 [Source:HGNC Symbol;Acc:16817]	22	protein_coding
ENSG00000259917	Down-at-prePB	prePB	1	-0.1	-1.47			HNRNPLP2	heterogeneous nuclear ribonucleoprotein L pseudogene 2 [Source:HGNC Symbol;Acc:48747]	15	pseudogene
ENSG00000213445	Down-at-prePB	prePB	1	-0.22	-1.47			SIPA1	signal-induced proliferation-associated 1 [Source:HGNC Symbol;Acc:10885]	11	protein_coding
ENSG00000236058	Down-at-prePB	prePB	1	-0.23	-1.47					10	pseudogene
ENSG00000130396	Down-at-prePB	prePB	1	0.21	-1.48			MLLT4	myeloid/lymphoid or mixed-lineage leukemia (trithorax homolog, Drosophila); translocated to, 4 [Source:HGNC Symbol;Acc:7137]	6	protein_coding
ENSG00000131143	Down-at-prePB	prePB	1	0.03	-1.48			COX4I1	cytochrome c oxidase subunit IV isoform 1 [Source:HGNC Symbol;Acc:2265]	16	protein_coding
ENSG00000124228	Down-at-prePB	prePB	1	-0.29	-1.48			DDX27	DEAD (Asp-Glu-Ala-Asp) box polypeptide 27 [Source:HGNC Symbol;Acc:15837]	20	protein_coding
ENSG00000027697	Down-at-prePB	prePB	1	-0.41	-1.48			IFNGR1	interferon gamma receptor 1 [Source:HGNC Symbol;Acc:5439]	6	protein_coding
ENSG00000168140	Down-at-prePB	prePB	1	-0.44	-1.48			VASN	vasorin [Source:HGNC Symbol;Acc:18517]	16	protein_coding
ENSG00000185614	Down-at-prePB	prePB	1	0.17	-1.48			FAM212A	family with sequence similarity 212, member A [Source:HGNC Symbol;Acc:32480]	3	protein_coding
ENSG00000172809	Down-at-prePB	prePB	1	-0.37	-1.48			RPL38	ribosomal protein L38 [Source:HGNC Symbol;Acc:10349]	17	protein_coding
ENSG00000058335	Down-at-prePB	prePB	1	-0.68	-1.48			RASGRF1	Ras protein-specific guanine nucleotide-releasing factor 1 [Source:HGNC Symbol;Acc:9875]	15	protein_coding
ENSG00000185619	Down-at-prePB	prePB	1	0.46	-1.49			PCGF3	polycomb group ring finger 3 [Source:HGNC Symbol;Acc:10066]	4	protein_coding
ENSG00000119707	Down-at-prePB	prePB	1	0.44	-1.49			RBM25	RNA binding motif protein 25 [Source:HGNC Symbol;Acc:23244]	14	protein_coding
ENSG00000100425	Down-at-prePB	prePB	1	0.21	-1.49			BRD1	bromodomain containing 1 [Source:HGNC Symbol;Acc:1102]	22	protein_coding
ENSG00000129518	Down-at-prePB	prePB	1	0.38	-1.49			EAPP	E2F-associated phosphoprotein [Source:HGNC Symbol;Acc:19312]	14	protein_coding
ENSG00000172349	Down-at-prePB	prePB	1	0.11	-1.49			IL16	interleukin 16 [Source:HGNC Symbol;Acc:5980]	15	protein_coding
ENSG00000139505	Down-at-prePB	prePB	1	-0.05	-1.49			MTMR6	myotubularin related protein 6 [Source:HGNC Symbol;Acc:7453]	13	protein_coding
ENSG00000187555	Down-at-prePB	prePB	1	-0.14	-1.49			USP7	ubiquitin specific peptidase 7 (herpes virus-associated) [Source:HGNC Symbol;Acc:12630]	16	protein_coding
ENSG00000132475	Down-at-prePB	prePB	1	-0.11	-1.49			H3F3B	H3 histone, family 3B (H3.3B) [Source:HGNC Symbol;Acc:4765]	17	protein_coding
ENSG00000156502	Down-at-prePB	prePB	1	0	-1.49			SUPV3L1	suppressor of var1, 3-like 1 (S. cerevisiae) [Source:HGNC Symbol;Acc:11471]	10	protein_coding
ENSG00000196205	Down-at-prePB	prePB	1	-0.48	-1.49			EEF1A1P5	eukaryotic translation elongation factor 1 alpha 1 pseudogene 5 [Source:HGNC Symbol;Acc:3200]	9	pseudogene
ENSG00000226287	Down-at-prePB	prePB	1	-0.65	-1.49			TMEM191A	transmembrane protein 191A (pseudogene) [Source:HGNC Symbol;Acc:25317]	22	processed_transcript
ENSG00000159140	Down-at-prePB	prePB	1	0.36	-1.5			SON	SON DNA binding protein [Source:HGNC Symbol;Acc:11183]	21	protein_coding
ENSG00000141580	Down-at-prePB	prePB	1	0.08	-1.5			WDR45B	WD repeat domain 45B [Source:HGNC Symbol;Acc:25072]	17	protein_coding
ENSG00000108061	Down-at-prePB	prePB	1	-0.17	-1.5			SHOC2	soc-2 suppressor of clear homolog (C. elegans) [Source:HGNC Symbol;Acc:15454]	10	protein_coding
ENSG00000111647	Down-at-prePB	prePB	1	-0.24	-1.5			UHRF1BP1L	UHRF1 binding protein 1-like [Source:HGNC Symbol;Acc:29102]	12	protein_coding
ENSG00000103472	Down-at-prePB	prePB	1	-0.06	-1.5			RRN3P2	RNA polymerase I transcription factor homolog (S. cerevisiae) pseudogene 2 [Source:HGNC Symbol;Acc:37619]	16	pseudogene
ENSG00000088854	Down-at-prePB	prePB	1	-0.46	-1.5			C20orf194	chromosome 20 open reading frame 194 [Source:HGNC Symbol;Acc:17721]	20	protein_coding
ENSG00000165195	Down-at-prePB	prePB	1	-0.1	-1.5			PIGA	phosphatidylinositol glycan anchor biosynthesis, class A [Source:HGNC Symbol;Acc:8957]	X	protein_coding
ENSG00000267896	Down-at-prePB	prePB	1	0.48	-1.51					19	antisense
ENSG00000108021	Down-at-prePB	prePB	1	0.38	-1.51			FAM208B	family with sequence similarity 208, member B [Source:HGNC Symbol;Acc:23484]	10	protein_coding
ENSG00000157954	Down-at-prePB	prePB	1	0.41	-1.51			WIPI2	WD repeat domain, phosphoinositide interacting 2 [Source:HGNC Symbol;Acc:32225]	7	protein_coding
ENSG00000183475	Down-at-prePB	prePB	1	0.4	-1.51			ASB7	ankyrin repeat and SOCS box containing 7 [Source:HGNC Symbol;Acc:17182]	15	protein_coding
ENSG00000105722	Down-at-prePB	prePB	1	0.22	-1.51	YES		ERF	Ets2 repressor factor [Source:HGNC Symbol;Acc:3444]	19	protein_coding
ENSG00000197714	Down-at-prePB	prePB	1	0.15	-1.51	YES		ZNF460	zinc finger protein 460 [Source:HGNC Symbol;Acc:21628]	19	protein_coding
ENSG00000131242	Down-at-prePB	prePB	1	0	-1.51			RAB11FIP4	RAB11 family interacting protein 4 (class II) [Source:HGNC Symbol;Acc:30267]	17	protein_coding
ENSG00000184922	Down-at-prePB	prePB	1	-0.29	-1.51			FMNL1	formin-like 1 [Source:HGNC Symbol;Acc:1212]	17	protein_coding
ENSG00000243199	Down-at-prePB	prePB	1	-0.33	-1.51					4	pseudogene
ENSG00000188002	Down-at-prePB	prePB	1	0.18	-1.52					5	pseudogene
ENSG00000146457	Down-at-prePB	prePB	1	-0.02	-1.52			WTAP	Wilms tumor 1 associated protein [Source:HGNC Symbol;Acc:16846]	6	protein_coding
ENSG00000137409	Down-at-prePB	prePB	1	0.21	-1.52			MTCH1	mitochondrial carrier 1 [Source:HGNC Symbol;Acc:17586]	6	protein_coding
ENSG00000117523	Down-at-prePB	prePB	1	0.06	-1.52			PRRC2C	proline-rich coiled-coil 2C [Source:HGNC Symbol;Acc:24903]	1	protein_coding
ENSG00000233476	Down-at-prePB	prePB	1	-0.48	-1.52			EEF1A1P6	eukaryotic translation elongation factor 1 alpha 1 pseudogene 6 [Source:HGNC Symbol;Acc:3201]	7	pseudogene
ENSG00000047578	Down-at-prePB	prePB	1	0.42	-1.53			KIAA0556	KIAA0556 [Source:HGNC Symbol;Acc:29068]	16	protein_coding
ENSG00000059122	Down-at-prePB	prePB	1	0.47	-1.53			FLYWCH1	FLYWCH-type zinc finger 1 [Source:HGNC Symbol;Acc:25404]	16	protein_coding
ENSG00000189042	Down-at-prePB	prePB	1	0.41	-1.53	YES		ZNF567	zinc finger protein 567 [Source:HGNC Symbol;Acc:28696]	19	protein_coding
ENSG00000268006	Down-at-prePB	prePB	1	0.32	-1.53			PTOV1-AS1	PTOV1 antisense RNA 1 [Source:HGNC Symbol;Acc:44174]	19	antisense
ENSG00000152291	Down-at-prePB	prePB	1	0.26	-1.53			TGOLN2	trans-golgi network protein 2 [Source:HGNC Symbol;Acc:15450]	2	protein_coding
ENSG00000120733	Down-at-prePB	prePB	1	0.24	-1.53		Histone demethylase (HDM)	KDM3B	lysine (K)-specific demethylase 3B [Source:HGNC Symbol;Acc:1337]	5	protein_coding
ENSG00000185278	Down-at-prePB	prePB	1	0.27	-1.53	YES		ZBTB37	zinc finger and BTB domain containing 37 [Source:HGNC Symbol;Acc:28365]	1	protein_coding
ENSG00000076924	Down-at-prePB	prePB	1	0.08	-1.53			XAB2	XPA binding protein 2 [Source:HGNC Symbol;Acc:14089]	19	protein_coding
ENSG00000226380	Down-at-prePB	prePB	1	-0.06	-1.53			MIR29B1	microRNA 29a [Source:HGNC Symbol;Acc:31616]	7	lincRNA
ENSG00000167996	Down-at-prePB	prePB	1	-0.19	-1.53			FTH1	ferritin, heavy polypeptide 1 [Source:HGNC Symbol;Acc:3976]	11	protein_coding
ENSG00000198938	Down-at-prePB	prePB	1	0.22	-1.53			MT-CO3	mitochondrially encoded cytochrome c oxidase III [Source:HGNC Symbol;Acc:7422]	MT	protein_coding
ENSG00000196296	Down-at-prePB	prePB	1	-0.14	-1.53			ATP2A1	ATPase, Ca++ transporting, cardiac muscle, fast twitch 1 [Source:HGNC Symbol;Acc:811]	16	protein_coding
ENSG00000253366	Down-at-prePB	prePB	1	0.46	-1.54					5	pseudogene
ENSG00000135655	Down-at-prePB	prePB	1	0.33	-1.54			USP15	ubiquitin specific peptidase 15 [Source:HGNC Symbol;Acc:12613]	12	protein_coding
ENSG00000171475	Down-at-prePB	prePB	1	0.21	-1.54			WIPF2	WAS/WASL interacting protein family, member 2 [Source:HGNC Symbol;Acc:30923]	17	protein_coding
ENSG00000047188	Down-at-prePB	prePB	1	0.22	-1.54			YTHDC2	YTH domain containing 2 [Source:HGNC Symbol;Acc:24721]	5	protein_coding
ENSG00000151532	Down-at-prePB	prePB	1	0.13	-1.54			VTI1A	vesicle transport through interaction with t-SNAREs 1A [Source:HGNC Symbol;Acc:17792]	10	protein_coding
ENSG00000104936	Down-at-prePB	prePB	1	0.42	-1.54			DMPK	dystrophia myotonica-protein kinase [Source:HGNC Symbol;Acc:2933]	19	protein_coding
ENSG00000111615	Down-at-prePB	prePB	1	0.01	-1.54			KRR1	KRR1, small subunit (SSU) processome component, homolog (yeast) [Source:HGNC Symbol;Acc:5176]	12	protein_coding
ENSG00000230979	Down-at-prePB	prePB	1	0.45	-1.54					2	pseudogene
ENSG00000196531	Down-at-prePB	prePB	1	0.13	-1.54			NACA	nascent polypeptide-associated complex alpha subunit [Source:HGNC Symbol;Acc:7629]	12	protein_coding
ENSG00000122490	Down-at-prePB	prePB	1	-0.57	-1.54			PQLC1	PQ loop repeat containing 1 [Source:HGNC Symbol;Acc:26188]	18	protein_coding
ENSG00000156508	Down-at-prePB	prePB	1	-0.48	-1.54			EEF1A1	eukaryotic translation elongation factor 1 alpha 1 [Source:HGNC Symbol;Acc:3189]	6	protein_coding
ENSG00000152223	Down-at-prePB	prePB	1	0.38	-1.55			EPG5	ectopic P-granules autophagy protein 5 homolog (C. elegans) [Source:HGNC Symbol;Acc:29331]	18	protein_coding
ENSG00000169087	Down-at-prePB	prePB	1	0.35	-1.55			HSPBAP1	HSPB (heat shock 27kDa) associated protein 1 [Source:HGNC Symbol;Acc:16389]	3	protein_coding
ENSG00000120370	Down-at-prePB	prePB	1	0.41	-1.55			GORAB	golgin, RAB6-interacting [Source:HGNC Symbol;Acc:25676]	1	protein_coding
ENSG00000203865	Down-at-prePB	prePB	1	0.19	-1.55			ATP1A1OS	ATP1A1 opposite strand [Source:HGNC Symbol;Acc:28262]	1	processed_transcript
ENSG00000198160	Down-at-prePB	prePB	1	0.01	-1.55	YES		MIER1	mesoderm induction early response 1, transcriptional regulator [Source:HGNC Symbol;Acc:29657]	1	protein_coding
ENSG00000175213	Down-at-prePB	prePB	1	0.08	-1.55	YES		ZNF408	zinc finger protein 408 [Source:HGNC Symbol;Acc:20041]	11	protein_coding
ENSG00000223482	Down-at-prePB	prePB	1	0.13	-1.55			NUTM2A-AS1	NUTM2A antisense RNA 1 [Source:HGNC Symbol;Acc:45161]	10	antisense
ENSG00000162408	Down-at-prePB	prePB	1	0.14	-1.55			NOL9	nucleolar protein 9 [Source:HGNC Symbol;Acc:26265]	1	protein_coding
ENSG00000198517	Down-at-prePB	prePB	1	0.3	-1.55	YES		MAFK	v-maf avian musculoaponeurotic fibrosarcoma oncogene homolog K [Source:HGNC Symbol;Acc:6782]	7	protein_coding
ENSG00000133275	Down-at-prePB	prePB	1	-0.23	-1.55			CSNK1G2	casein kinase 1, gamma 2 [Source:HGNC Symbol;Acc:2455]	19	protein_coding
ENSG00000169902	Down-at-prePB	prePB	1	-0.15	-1.55			TPST1	tyrosylprotein sulfotransferase 1 [Source:HGNC Symbol;Acc:12020]	7	protein_coding
ENSG00000104964	Down-at-prePB	prePB	1	-0.28	-1.55			AES	amino-terminal enhancer of split [Source:HGNC Symbol;Acc:307]	19	protein_coding
ENSG00000253203	Down-at-prePB	prePB	1	0.38	-1.56			GUSBP3	glucuronidase, beta pseudogene 3 [Source:HGNC Symbol;Acc:37301]	5	pseudogene
ENSG00000108510	Down-at-prePB	prePB	1	0.35	-1.56			MED13	mediator complex subunit 13 [Source:HGNC Symbol;Acc:22474]	17	protein_coding
ENSG00000147548	Down-at-prePB	prePB	1	0.28	-1.56			WHSC1L1	Wolf-Hirschhorn syndrome candidate 1-like 1 [Source:HGNC Symbol;Acc:12767]	8	protein_coding
ENSG00000151694	Down-at-prePB	prePB	1	0.43	-1.56			ADAM17	ADAM metallopeptidase domain 17 [Source:HGNC Symbol;Acc:195]	2	protein_coding
ENSG00000136754	Down-at-prePB	prePB	1	0.34	-1.56			ABI1	abl-interactor 1 [Source:HGNC Symbol;Acc:11320]	10	protein_coding
ENSG00000153201	Down-at-prePB	prePB	1	-0.02	-1.56			RANBP2	RAN binding protein 2 [Source:HGNC Symbol;Acc:9848]	2	protein_coding
ENSG00000157106	Down-at-prePB	prePB	1	0.16	-1.56			SMG1	SMG1 phosphatidylinositol 3-kinase-related kinase [Source:HGNC Symbol;Acc:30045]	16	protein_coding
ENSG00000132906	Down-at-prePB	prePB	1	-0.07	-1.56			CASP9	caspase 9, apoptosis-related cysteine peptidase [Source:HGNC Symbol;Acc:1511]	1	protein_coding
ENSG00000135070	Down-at-prePB	prePB	1	-0.14	-1.56			ISCA1	iron-sulfur cluster assembly 1 [Source:HGNC Symbol;Acc:28660]	9	protein_coding
ENSG00000166888	Down-at-prePB	prePB	1	-0.08	-1.56	YES		STAT6	signal transducer and activator of transcription 6, interleukin-4 induced [Source:HGNC Symbol;Acc:11368]	12	protein_coding
ENSG00000112486	Down-at-prePB	prePB	1	0.05	-1.56			CCR6	chemokine (C-C motif) receptor 6 [Source:HGNC Symbol;Acc:1607]	6	protein_coding
ENSG00000173273	Down-at-prePB	prePB	1	0.46	-1.57			TNKS	tankyrase, TRF1-interacting ankyrin-related ADP-ribose polymerase [Source:HGNC Symbol;Acc:11941]	8	protein_coding
ENSG00000090006	Down-at-prePB	prePB	1	0.31	-1.57			LTBP4	latent transforming growth factor beta binding protein 4 [Source:HGNC Symbol;Acc:6717]	19	protein_coding
ENSG00000168876	Down-at-prePB	prePB	1	0.27	-1.57			ANKRD49	ankyrin repeat domain 49 [Source:HGNC Symbol;Acc:25970]	11	protein_coding
ENSG00000183458	Down-at-prePB	prePB	1	0.27	-1.57					16	pseudogene
ENSG00000198551	Down-at-prePB	prePB	1	0.36	-1.57	YES		ZNF627	zinc finger protein 627 [Source:HGNC Symbol;Acc:30570]	19	protein_coding
ENSG00000146247	Down-at-prePB	prePB	1	0.12	-1.57			PHIP	pleckstrin homology domain interacting protein [Source:HGNC Symbol;Acc:15673]	6	protein_coding
ENSG00000143190	Down-at-prePB	prePB	1	0.06	-1.57	YES		POU2F1	POU class 2 homeobox 1 [Source:HGNC Symbol;Acc:9212]	1	protein_coding
ENSG00000243802	Down-at-prePB	prePB	1	-0.19	-1.57					11	pseudogene
ENSG00000103275	Down-at-prePB	prePB	1	-0.2	-1.57			UBE2I	ubiquitin-conjugating enzyme E2I [Source:HGNC Symbol;Acc:12485]	16	protein_coding
ENSG00000213261	Down-at-prePB	prePB	1	-0.33	-1.57					7	pseudogene
ENSG00000185482	Down-at-prePB	prePB	1	-0.32	-1.57			STAC3	SH3 and cysteine rich domain 3 [Source:HGNC Symbol;Acc:28423]	12	protein_coding
ENSG00000177125	Down-at-prePB	prePB	1	0.4	-1.58	YES		ZBTB34	zinc finger and BTB domain containing 34 [Source:HGNC Symbol;Acc:31446]	9	protein_coding
ENSG00000205746	Down-at-prePB	prePB	1	0.36	-1.58					16	pseudogene
ENSG00000229833	Down-at-prePB	prePB	1	0.35	-1.58			PET100	PET100 homolog (S. cerevisiae) [Source:HGNC Symbol;Acc:40038]	19	protein_coding
ENSG00000139746	Down-at-prePB	prePB	1	0.41	-1.58			RBM26	RNA binding motif protein 26 [Source:HGNC Symbol;Acc:20327]	13	protein_coding
ENSG00000009780	Down-at-prePB	prePB	1	0.22	-1.58			FAM76A	family with sequence similarity 76, member A [Source:HGNC Symbol;Acc:28530]	1	protein_coding
ENSG00000162434	Down-at-prePB	prePB	1	0.23	-1.58			JAK1	Janus kinase 1 [Source:HGNC Symbol;Acc:6190]	1	protein_coding
ENSG00000067369	Down-at-prePB	prePB	1	0.1	-1.58		K79 reader	TP53BP1	tumor protein p53 binding protein 1 [Source:HGNC Symbol;Acc:11999]	15	protein_coding
ENSG00000214367	Down-at-prePB	prePB	1	0.23	-1.58			HAUS3	HAUS augmin-like complex, subunit 3 [Source:HGNC Symbol;Acc:28719]	4	protein_coding
ENSG00000174606	Down-at-prePB	prePB	1	0.04	-1.58			ANGEL2	angel homolog 2 (Drosophila) [Source:HGNC Symbol;Acc:30534]	1	protein_coding
ENSG00000152242	Down-at-prePB	prePB	1	0.4	-1.58			C18orf25	chromosome 18 open reading frame 25 [Source:HGNC Symbol;Acc:28172]	18	protein_coding
ENSG00000065491	Down-at-prePB	prePB	1	0.12	-1.58			TBC1D22B	TBC1 domain family, member 22B [Source:HGNC Symbol;Acc:21602]	6	protein_coding
ENSG00000258311	Down-at-prePB	prePB	1	0.39	-1.58				Uncharacterized protein [Source:UniProtKB/TrEMBL;Acc:F8VNQ1]	12	protein_coding
ENSG00000218426	Down-at-prePB	prePB	1	0.35	-1.58					6	pseudogene
ENSG00000136819	Down-at-prePB	prePB	1	-0.23	-1.58			C9orf78	chromosome 9 open reading frame 78 [Source:HGNC Symbol;Acc:24932]	9	protein_coding
ENSG00000145425	Down-at-prePB	prePB	1	-0.52	-1.58			RPS3A	ribosomal protein S3A [Source:HGNC Symbol;Acc:10421]	4	protein_coding
ENSG00000089091	Down-at-prePB	prePB	1	-0.38	-1.58			DZANK1	double zinc ribbon and ankyrin repeat domains 1 [Source:HGNC Symbol;Acc:15858]	20	protein_coding
ENSG00000124193	Down-at-prePB	prePB	1	0.27	-1.59			SRSF6	serine/arginine-rich splicing factor 6 [Source:HGNC Symbol;Acc:10788]	20	protein_coding
ENSG00000137842	Down-at-prePB	prePB	1	0.14	-1.59			TMEM62	transmembrane protein 62 [Source:HGNC Symbol;Acc:26269]	15	protein_coding
ENSG00000169045	Down-at-prePB	prePB	1	0.38	-1.59			HNRNPH1	heterogeneous nuclear ribonucleoprotein H1 (H) [Source:HGNC Symbol;Acc:5041]	5	protein_coding
ENSG00000123146	Down-at-prePB	prePB	1	0.21	-1.59			CD97	CD97 molecule [Source:HGNC Symbol;Acc:1711]	19	protein_coding
ENSG00000130856	Down-at-prePB	prePB	1	0.06	-1.59	YES		ZNF236	zinc finger protein 236 [Source:HGNC Symbol;Acc:13028]	18	protein_coding
ENSG00000223496	Down-at-prePB	prePB	1	0.05	-1.59			EXOSC6	exosome component 6 [Source:HGNC Symbol;Acc:19055]	16	protein_coding
ENSG00000019582	Down-at-prePB	prePB	1	-0.21	-1.59			CD74	CD74 molecule, major histocompatibility complex, class II invariant chain [Source:HGNC Symbol;Acc:1697]	5	protein_coding
ENSG00000182541	Down-at-prePB	prePB	1	-0.13	-1.59			LIMK2	LIM domain kinase 2 [Source:HGNC Symbol;Acc:6614]	22	protein_coding
ENSG00000080802	Down-at-prePB	prePB	1	0.47	-1.6			CNOT4	CCR4-NOT transcription complex, subunit 4 [Source:HGNC Symbol;Acc:7880]	7	protein_coding
ENSG00000141582	Down-at-prePB	prePB	1	0.48	-1.6			CBX4	chromobox homolog 4 [Source:HGNC Symbol;Acc:1554]	17	protein_coding
ENSG00000099290	Down-at-prePB	prePB	1	0.48	-1.6			FAM21A	family with sequence similarity 21, member A [Source:HGNC Symbol;Acc:23416]	10	protein_coding
ENSG00000100813	Down-at-prePB	prePB	1	0.21	-1.6			ACIN1	apoptotic chromatin condensation inducer 1 [Source:HGNC Symbol;Acc:17066]	14	protein_coding
ENSG00000134644	Down-at-prePB	prePB	1	0.26	-1.6			PUM1	pumilio RNA-binding family member 1 [Source:HGNC Symbol;Acc:14957]	1	protein_coding
ENSG00000165525	Down-at-prePB	prePB	1	0.21	-1.6			NEMF	nuclear export mediator factor [Source:HGNC Symbol;Acc:10663]	14	protein_coding
ENSG00000165650	Down-at-prePB	prePB	1	0.11	-1.6			PDZD8	PDZ domain containing 8 [Source:HGNC Symbol;Acc:26974]	10	protein_coding
ENSG00000175463	Down-at-prePB	prePB	1	0.21	-1.6			TBC1D10C	TBC1 domain family, member 10C [Source:HGNC Symbol;Acc:24702]	11	protein_coding
ENSG00000099331	Down-at-prePB	prePB	1	0.18	-1.6			MYO9B	myosin IXB [Source:HGNC Symbol;Acc:7609]	19	protein_coding
ENSG00000136710	Down-at-prePB	prePB	1	0.04	-1.6			CCDC115	coiled-coil domain containing 115 [Source:HGNC Symbol;Acc:28178]	2	protein_coding
ENSG00000197111	Down-at-prePB	prePB	1	0.23	-1.6			PCBP2	poly(rC) binding protein 2 [Source:HGNC Symbol;Acc:8648]	12	protein_coding
ENSG00000178381	Down-at-prePB	prePB	1	0.05	-1.6			ZFAND2A	zinc finger, AN1-type domain 2A [Source:HGNC Symbol;Acc:28073]	7	protein_coding
ENSG00000221983	Down-at-prePB	prePB	1	0.27	-1.6			UBA52	ubiquitin A-52 residue ribosomal protein fusion product 1 [Source:HGNC Symbol;Acc:12458]	19	protein_coding
ENSG00000250182	Down-at-prePB	prePB	1	-0.5	-1.6			EEF1A1P13	eukaryotic translation elongation factor 1 alpha 1 pseudogene 13 [Source:HGNC Symbol;Acc:3196]	5	pseudogene
ENSG00000106546	Down-at-prePB	prePB	1	0.07	-1.6	YES		AHR	aryl hydrocarbon receptor [Source:HGNC Symbol;Acc:348]	7	protein_coding
ENSG00000083454	Down-at-prePB	prePB	1	-0.34	-1.6			P2RX5	purinergic receptor P2X, ligand-gated ion channel, 5 [Source:HGNC Symbol;Acc:8536]	17	protein_coding
ENSG00000224956	Down-at-prePB	prePB	1	0.47	-1.61					1	pseudogene
ENSG00000182903	Down-at-prePB	prePB	1	0.39	-1.61	YES		ZNF721	zinc finger protein 721 [Source:HGNC Symbol;Acc:29425]	4	protein_coding
ENSG00000159256	Down-at-prePB	prePB	1	0.32	-1.61			MORC3	MORC family CW-type zinc finger 3 [Source:HGNC Symbol;Acc:23572]	21	protein_coding
ENSG00000090372	Down-at-prePB	prePB	1	0.1	-1.61			STRN4	striatin, calmodulin binding protein 4 [Source:HGNC Symbol;Acc:15721]	19	protein_coding
ENSG00000120690	Down-at-prePB	prePB	1	0.22	-1.61	YES		ELF1	E74-like factor 1 (ets domain transcription factor) [Source:HGNC Symbol;Acc:3316]	13	protein_coding
ENSG00000272579	Down-at-prePB	prePB	1	0.29	-1.61					1	antisense
ENSG00000114982	Down-at-prePB	prePB	1	-0.04	-1.61			KANSL3	KAT8 regulatory NSL complex subunit 3 [Source:HGNC Symbol;Acc:25473]	2	protein_coding
ENSG00000139697	Down-at-prePB	prePB	1	0.04	-1.61			SBNO1	strawberry notch homolog 1 (Drosophila) [Source:HGNC Symbol;Acc:22973]	12	protein_coding
ENSG00000131389	Down-at-prePB	prePB	1	0.13	-1.61			SLC6A6	solute carrier family 6 (neurotransmitter transporter), member 6 [Source:HGNC Symbol;Acc:11052]	3	protein_coding
ENSG00000156976	Down-at-prePB	prePB	1	0.44	-1.62			EIF4A2	eukaryotic translation initiation factor 4A2 [Source:HGNC Symbol;Acc:3284]	3	protein_coding
ENSG00000114439	Down-at-prePB	prePB	1	0.31	-1.62	YES		BBX	bobby sox homolog (Drosophila) [Source:HGNC Symbol;Acc:14422]	3	protein_coding
ENSG00000215301	Down-at-prePB	prePB	1	0.2	-1.62			DDX3X	DEAD (Asp-Glu-Ala-Asp) box helicase 3, X-linked [Source:HGNC Symbol;Acc:2745]	X	protein_coding
ENSG00000035115	Down-at-prePB	prePB	1	0.27	-1.62			SH3YL1	SH3 and SYLF domain containing 1 [Source:HGNC Symbol;Acc:29546]	2	protein_coding
ENSG00000157014	Down-at-prePB	prePB	1	0.13	-1.62			TATDN2	TatD DNase domain containing 2 [Source:HGNC Symbol;Acc:28988]	3	protein_coding
ENSG00000198780	Down-at-prePB	prePB	1	0.25	-1.62			FAM169A	family with sequence similarity 169, member A [Source:HGNC Symbol;Acc:29138]	5	protein_coding
ENSG00000261556	Down-at-prePB	prePB	1	0.28	-1.62					16	pseudogene
ENSG00000243964	Down-at-prePB	prePB	1	-0.09	-1.62					11	pseudogene
ENSG00000182899	Down-at-prePB	prePB	1	0.14	-1.62			RPL35A	ribosomal protein L35a [Source:HGNC Symbol;Acc:10345]	3	protein_coding
ENSG00000118181	Down-at-prePB	prePB	1	0.02	-1.62			RPS25	ribosomal protein S25 [Source:HGNC Symbol;Acc:10413]	11	protein_coding
ENSG00000228929	Down-at-prePB	prePB	1	0.07	-1.62					1	pseudogene
ENSG00000239246	Down-at-prePB	prePB	1	-0.31	-1.62					17	pseudogene
ENSG00000112306	Down-at-prePB	prePB	1	-0.48	-1.62			RPS12	ribosomal protein S12 [Source:HGNC Symbol;Acc:10385]	6	protein_coding
ENSG00000156030	Down-at-prePB	prePB	1	-0.44	-1.62	YES		ELMSAN1	ELM2 and Myb/SANT-like domain containing 1 [Source:HGNC Symbol;Acc:19853]	14	protein_coding
ENSG00000127993	Down-at-prePB	prePB	1	0.47	-1.63			RBM48	RNA binding motif protein 48 [Source:HGNC Symbol;Acc:21785]	7	protein_coding
ENSG00000171681	Down-at-prePB	prePB	1	0.34	-1.63			ATF7IP	activating transcription factor 7 interacting protein [Source:HGNC Symbol;Acc:20092]	12	protein_coding
ENSG00000103174	Down-at-prePB	prePB	1	0.3	-1.63			NAGPA	N-acetylglucosamine-1-phosphodiester alpha-N-acetylglucosaminidase [Source:HGNC Symbol;Acc:17378]	16	protein_coding
ENSG00000158122	Down-at-prePB	prePB	1	-0.15	-1.63			AAED1	AhpC/TSA antioxidant enzyme domain containing 1 [Source:HGNC Symbol;Acc:16881]	9	protein_coding
ENSG00000145592	Down-at-prePB	prePB	1	0.22	-1.63			RPL37	ribosomal protein L37 [Source:HGNC Symbol;Acc:10347]	5	protein_coding
ENSG00000213885	Down-at-prePB	prePB	1	-0.22	-1.63			RPL13AP7	ribosomal protein L13a pseudogene 7 [Source:HGNC Symbol;Acc:23755]	21	pseudogene
ENSG00000130309	Down-at-prePB	prePB	1	0.04	-1.63			COLGALT1	collagen beta(1-O)galactosyltransferase 1 [Source:HGNC Symbol;Acc:26182]	19	protein_coding
ENSG00000102804	Down-at-prePB	prePB	1	0.48	-1.64	YES		TSC22D1	TSC22 domain family, member 1 [Source:HGNC Symbol;Acc:16826]	13	protein_coding
ENSG00000162601	Down-at-prePB	prePB	1	0.47	-1.64			MYSM1	Myb-like, SWIRM and MPN domains 1 [Source:HGNC Symbol;Acc:29401]	1	protein_coding
ENSG00000107957	Down-at-prePB	prePB	1	0.32	-1.64			SH3PXD2A	SH3 and PX domains 2A [Source:HGNC Symbol;Acc:23664]	10	protein_coding
ENSG00000100099	Down-at-prePB	prePB	1	0.3	-1.64			HPS4	Hermansky-Pudlak syndrome 4 [Source:HGNC Symbol;Acc:15844]	22	protein_coding
ENSG00000134884	Down-at-prePB	prePB	1	0.37	-1.64			ARGLU1	arginine and glutamate rich 1 [Source:HGNC Symbol;Acc:25482]	13	protein_coding
ENSG00000124486	Down-at-prePB	prePB	1	0.15	-1.64			USP9X	ubiquitin specific peptidase 9, X-linked [Source:HGNC Symbol;Acc:12632]	X	protein_coding
ENSG00000115548	Down-at-prePB	prePB	1	0.1	-1.64		Histone demethylase (HDM)	KDM3A	lysine (K)-specific demethylase 3A [Source:HGNC Symbol;Acc:20815]	2	protein_coding
ENSG00000166889	Down-at-prePB	prePB	1	-0.1	-1.64			PATL1	protein associated with topoisomerase II homolog 1 (yeast) [Source:HGNC Symbol;Acc:26721]	11	protein_coding
ENSG00000159433	Down-at-prePB	prePB	1	0.13	-1.64			STARD9	StAR-related lipid transfer (START) domain containing 9 [Source:HGNC Symbol;Acc:19162]	15	protein_coding
ENSG00000029363	Down-at-prePB	prePB	1	0.11	-1.64	YES		BCLAF1	BCL2-associated transcription factor 1 [Source:HGNC Symbol;Acc:16863]	6	protein_coding
ENSG00000062194	Down-at-prePB	prePB	1	0.07	-1.64			GPBP1	GC-rich promoter binding protein 1 [Source:HGNC Symbol;Acc:29520]	5	protein_coding
ENSG00000105640	Down-at-prePB	prePB	1	0.44	-1.64			RPL18A	ribosomal protein L18a [Source:HGNC Symbol;Acc:10311]	19	protein_coding
ENSG00000269893	Down-at-prePB	prePB	1	-0.05	-1.64			SNHG8	small nucleolar RNA host gene 8 (non-protein coding) [Source:HGNC Symbol;Acc:33098]	4	lincRNA
ENSG00000110987	Down-at-prePB	prePB	1	-0.08	-1.64			BCL7A	B-cell CLL/lymphoma 7A [Source:HGNC Symbol;Acc:1004]	12	protein_coding
ENSG00000234797	Down-at-prePB	prePB	1	-0.51	-1.64			RPS3AP6	ribosomal protein S3A pseudogene 6 [Source:HGNC Symbol;Acc:18630]	15	pseudogene
ENSG00000126561	Down-at-prePB	prePB	1	-0.24	-1.64	YES		STAT5A	signal transducer and activator of transcription 5A [Source:HGNC Symbol;Acc:11366]	17	protein_coding
ENSG00000273015	Down-at-prePB	prePB	1	0.35	-1.65			LINC00938	long intergenic non-protein coding RNA 938 [Source:HGNC Symbol;Acc:48630]	12	lincRNA
ENSG00000244257	Down-at-prePB	prePB	1	0.46	-1.65			PKD1P1	polycystic kidney disease 1 (autosomal dominant) pseudogene 1 [Source:HGNC Symbol;Acc:30065]	16	pseudogene
ENSG00000250251	Down-at-prePB	prePB	1	0.45	-1.65			PKD1P6	polycystic kidney disease 1 (autosomal dominant) pseudogene 6 [Source:HGNC Symbol;Acc:30070]	16	pseudogene
ENSG00000163877	Down-at-prePB	prePB	1	0.34	-1.65			SNIP1	Smad nuclear interacting protein 1 [Source:HGNC Symbol;Acc:30587]	1	protein_coding
ENSG00000188277	Down-at-prePB	prePB	1	0.42	-1.65			C15orf62	chromosome 15 open reading frame 62 [Source:HGNC Symbol;Acc:34489]	15	protein_coding
ENSG00000253919	Down-at-prePB	prePB	1	0.05	-1.65			PRKRIRP7	protein-kinase, interferon-inducible double stranded RNA dependent inhibitor, repressor of (P58 repressor) pseudogene 7 [Source:HGNC Symbol;Acc:39574]	8	pseudogene
ENSG00000136560	Down-at-prePB	prePB	1	-0.03	-1.65			TANK	TRAF family member-associated NFKB activator [Source:HGNC Symbol;Acc:11562]	2	protein_coding
ENSG00000064703	Down-at-prePB	prePB	1	0.28	-1.65			DDX20	DEAD (Asp-Glu-Ala-Asp) box polypeptide 20 [Source:HGNC Symbol;Acc:2743]	1	protein_coding
ENSG00000144713	Down-at-prePB	prePB	1	-0.26	-1.65			RPL32	ribosomal protein L32 [Source:HGNC Symbol;Acc:10336]	3	protein_coding
ENSG00000123684	Down-at-prePB	prePB	1	-0.55	-1.65			LPGAT1	lysophosphatidylglycerol acyltransferase 1 [Source:HGNC Symbol;Acc:28985]	1	protein_coding
ENSG00000181220	Down-at-prePB	prePB	1	0.14	-1.66	YES		ZNF746	zinc finger protein 746 [Source:HGNC Symbol;Acc:21948]	7	protein_coding
ENSG00000196405	Down-at-prePB	prePB	1	0.13	-1.66			EVL	Enah/Vasp-like [Source:HGNC Symbol;Acc:20234]	14	protein_coding
ENSG00000100083	Down-at-prePB	prePB	1	0.24	-1.66			GGA1	golgi-associated, gamma adaptin ear containing, ARF binding protein 1 [Source:HGNC Symbol;Acc:17842]	22	protein_coding
ENSG00000111644	Down-at-prePB	prePB	1	-0.26	-1.66			ACRBP	acrosin binding protein [Source:HGNC Symbol;Acc:17195]	12	protein_coding
ENSG00000006652	Down-at-prePB	prePB	1	0.23	-1.66			IFRD1	interferon-related developmental regulator 1 [Source:HGNC Symbol;Acc:5456]	7	protein_coding
ENSG00000178429	Down-at-prePB	prePB	1	-0.51	-1.66			RPS3AP5	ribosomal protein S3A pseudogene 5 [Source:HGNC Symbol;Acc:23744]	10	pseudogene
ENSG00000171703	Down-at-prePB	prePB	1	-0.02	-1.66			TCEA2	transcription elongation factor A (SII), 2 [Source:HGNC Symbol;Acc:11614]	20	protein_coding
ENSG00000188820	Down-at-prePB	prePB	1	-0.75	-1.66			FAM26F	family with sequence similarity 26, member F [Source:HGNC Symbol;Acc:33391]	6	protein_coding
ENSG00000176160	Down-at-prePB	prePB	1	-1.3	-1.66	YES		HSF5	heat shock transcription factor family member 5 [Source:HGNC Symbol;Acc:26862]	17	protein_coding
ENSG00000196247	Down-at-prePB	prePB	1	0.3	-1.67	YES		ZNF107	zinc finger protein 107 [Source:HGNC Symbol;Acc:12887]	7	protein_coding
ENSG00000123728	Down-at-prePB	prePB	1	0.07	-1.67			RAP2C	RAP2C, member of RAS oncogene family [Source:HGNC Symbol;Acc:21165]	X	protein_coding
ENSG00000137770	Down-at-prePB	prePB	1	0.01	-1.67			CTDSPL2	CTD (carboxy-terminal domain, RNA polymerase II, polypeptide A) small phosphatase like 2 [Source:HGNC Symbol;Acc:26936]	15	protein_coding
ENSG00000219133	Down-at-prePB	prePB	1	0.21	-1.67					1	pseudogene
ENSG00000259658	Down-at-prePB	prePB	1	0.2	-1.67				Uncharacterized protein [Source:UniProtKB/TrEMBL;Acc:H0YN89]	15	protein_coding
ENSG00000110315	Down-at-prePB	prePB	1	0.28	-1.68			RNF141	ring finger protein 141 [Source:HGNC Symbol;Acc:21159]	11	protein_coding
ENSG00000166439	Down-at-prePB	prePB	1	0.34	-1.68			RNF169	ring finger protein 169 [Source:HGNC Symbol;Acc:26961]	11	protein_coding
ENSG00000155592	Down-at-prePB	prePB	1	0.32	-1.68	YES		ZKSCAN2	zinc finger with KRAB and SCAN domains 2 [Source:HGNC Symbol;Acc:25677]	16	protein_coding
ENSG00000063601	Down-at-prePB	prePB	1	0.34	-1.68			MTMR1	myotubularin related protein 1 [Source:HGNC Symbol;Acc:7449]	X	protein_coding
ENSG00000110367	Down-at-prePB	prePB	1	0.21	-1.68			DDX6	DEAD (Asp-Glu-Ala-Asp) box helicase 6 [Source:HGNC Symbol;Acc:2747]	11	protein_coding
ENSG00000071051	Down-at-prePB	prePB	1	0.05	-1.68			NCK2	NCK adaptor protein 2 [Source:HGNC Symbol;Acc:7665]	2	protein_coding
ENSG00000065665	Down-at-prePB	prePB	1	0.47	-1.68			SEC61A2	Sec61 alpha 2 subunit (S. cerevisiae) [Source:HGNC Symbol;Acc:17702]	10	protein_coding
ENSG00000186660	Down-at-prePB	prePB	1	0.1	-1.69	YES		ZFP91	ZFP91 zinc finger protein [Source:HGNC Symbol;Acc:14983]	11	protein_coding
ENSG00000162825	Down-at-prePB	prePB	1	0.32	-1.69			NBPF8	neuroblastoma breakpoint family, member 8 [Source:HGNC Symbol;Acc:31990]	1	protein_coding
ENSG00000188994	Down-at-prePB	prePB	1	0.04	-1.69	YES		ZNF292	zinc finger protein 292 [Source:HGNC Symbol;Acc:18410]	6	protein_coding
ENSG00000129197	Down-at-prePB	prePB	1	0.33	-1.69			RPAIN	RPA interacting protein [Source:HGNC Symbol;Acc:28641]	17	protein_coding
ENSG00000254470	Down-at-prePB	prePB	1	0.19	-1.69			AP5B1	adaptor-related protein complex 5, beta 1 subunit [Source:HGNC Symbol;Acc:25104]	11	protein_coding
ENSG00000173926	Down-at-prePB	prePB	1	-0.17	-1.69			MARCH3	membrane-associated ring finger (C3HC4) 3, E3 ubiquitin protein ligase [Source:HGNC Symbol;Acc:28728]	5	protein_coding
ENSG00000135740	Down-at-prePB	prePB	1	0.06	-1.69			SLC9A5	solute carrier family 9, subfamily A (NHE5, cation proton antiporter 5), member 5 [Source:HGNC Symbol;Acc:11078]	16	protein_coding
ENSG00000189079	Down-at-prePB	prePB	1	0.35	-1.7			ARID2	AT rich interactive domain 2 (ARID, RFX-like) [Source:HGNC Symbol;Acc:18037]	12	protein_coding
ENSG00000233137	Down-at-prePB	prePB	1	0.43	-1.7					9	lincRNA
ENSG00000237440	Down-at-prePB	prePB	1	0.44	-1.7			ZNF737	zinc finger protein 737 [Source:HGNC Symbol;Acc:32468]	19	protein_coding
ENSG00000157227	Down-at-prePB	prePB	1	0.38	-1.7			MMP14	matrix metallopeptidase 14 (membrane-inserted) [Source:HGNC Symbol;Acc:7160]	14	protein_coding
ENSG00000197670	Down-at-prePB	prePB	1	0.04	-1.7					20	antisense
ENSG00000214389	Down-at-prePB	prePB	1	-0.51	-1.7			RPS3AP26	ribosomal protein S3a pseudogene 26 [Source:HGNC Symbol;Acc:36513]	7	pseudogene
ENSG00000115540	Down-at-prePB	prePB	1	0.2	-1.71			MOB4	MOB family member 4, phocein [Source:HGNC Symbol;Acc:17261]	2	protein_coding
ENSG00000139977	Down-at-prePB	prePB	1	0.17	-1.71			NAA30	N(alpha)-acetyltransferase 30, NatC catalytic subunit [Source:HGNC Symbol;Acc:19844]	14	protein_coding
ENSG00000179532	Down-at-prePB	prePB	1	0.29	-1.71			DNHD1	dynein heavy chain domain 1 [Source:HGNC Symbol;Acc:26532]	11	protein_coding
ENSG00000122257	Down-at-prePB	prePB	1	0.24	-1.71			RBBP6	retinoblastoma binding protein 6 [Source:HGNC Symbol;Acc:9889]	16	protein_coding
ENSG00000116747	Down-at-prePB	prePB	1	0.15	-1.71			TROVE2	TROVE domain family, member 2 [Source:HGNC Symbol;Acc:11313]	1	protein_coding
ENSG00000066422	Down-at-prePB	prePB	1	0.22	-1.71	YES		ZBTB11	zinc finger and BTB domain containing 11 [Source:HGNC Symbol;Acc:16740]	3	protein_coding
ENSG00000136504	Down-at-prePB	prePB	1	0.25	-1.71		acetylation writer	KAT7	K(lysine) acetyltransferase 7 [Source:HGNC Symbol;Acc:17016]	17	protein_coding
ENSG00000162004	Down-at-prePB	prePB	1	0.19	-1.71			CCDC78	coiled-coil domain containing 78 [Source:HGNC Symbol;Acc:14153]	16	protein_coding
ENSG00000135926	Down-at-prePB	prePB	1	-0.16	-1.71			TMBIM1	transmembrane BAX inhibitor motif containing 1 [Source:HGNC Symbol;Acc:23410]	2	protein_coding
ENSG00000164292	Down-at-prePB	prePB	1	-0.19	-1.71			RHOBTB3	Rho-related BTB domain containing 3 [Source:HGNC Symbol;Acc:18757]	5	protein_coding
ENSG00000183943	Down-at-prePB	prePB	1	-0.11	-1.71			PRKX	protein kinase, X-linked [Source:HGNC Symbol;Acc:9441]	X	protein_coding
ENSG00000164587	Down-at-prePB	prePB	1	-0.04	-1.71			RPS14	ribosomal protein S14 [Source:HGNC Symbol;Acc:10387]	5	protein_coding
ENSG00000188785	Down-at-prePB	prePB	1	0.48	-1.72	YES		ZNF548	zinc finger protein 548 [Source:HGNC Symbol;Acc:26561]	19	protein_coding
ENSG00000100852	Down-at-prePB	prePB	1	0.37	-1.72			ARHGAP5	Rho GTPase activating protein 5 [Source:HGNC Symbol;Acc:675]	14	protein_coding
ENSG00000007545	Down-at-prePB	prePB	1	0.31	-1.72			CRAMP1L	Crm, cramped-like (Drosophila) [Source:HGNC Symbol;Acc:14122]	16	protein_coding
ENSG00000166669	Down-at-prePB	prePB	1	0.35	-1.72			ATF7IP2	activating transcription factor 7 interacting protein 2 [Source:HGNC Symbol;Acc:20397]	16	protein_coding
ENSG00000011021	Down-at-prePB	prePB	1	0.19	-1.72			CLCN6	chloride channel, voltage-sensitive 6 [Source:HGNC Symbol;Acc:2024]	1	protein_coding
ENSG00000102606	Down-at-prePB	prePB	1	0.25	-1.72			ARHGEF7	Rho guanine nucleotide exchange factor (GEF) 7 [Source:HGNC Symbol;Acc:15607]	13	protein_coding
ENSG00000100811	Down-at-prePB	prePB	1	0.09	-1.72	YES		YY1	YY1 transcription factor [Source:HGNC Symbol;Acc:12856]	14	protein_coding
ENSG00000134086	Down-at-prePB	prePB	1	-0.03	-1.72			VHL	von Hippel-Lindau tumor suppressor, E3 ubiquitin protein ligase [Source:HGNC Symbol;Acc:12687]	3	protein_coding
ENSG00000140299	Down-at-prePB	prePB	1	-0.03	-1.72			BNIP2	BCL2/adenovirus E1B 19kDa interacting protein 2 [Source:HGNC Symbol;Acc:1083]	15	protein_coding
ENSG00000173744	Down-at-prePB	prePB	1	-0.14	-1.72			AGFG1	ArfGAP with FG repeats 1 [Source:HGNC Symbol;Acc:5175]	2	protein_coding
ENSG00000113269	Down-at-prePB	prePB	1	-0.16	-1.72			RNF130	ring finger protein 130 [Source:HGNC Symbol;Acc:18280]	5	protein_coding
ENSG00000109654	Down-at-prePB	prePB	1	0.25	-1.72			TRIM2	tripartite motif containing 2 [Source:HGNC Symbol;Acc:15974]	4	protein_coding
ENSG00000136149	Down-at-prePB	prePB	1	-0.07	-1.72			RPL13AP25	ribosomal protein L13a pseudogene 25 [Source:HGNC Symbol;Acc:36981]	13	pseudogene
ENSG00000153179	Down-at-prePB	prePB	1	-0.88	-1.72			RASSF3	Ras association (RalGDS/AF-6) domain family member 3 [Source:HGNC Symbol;Acc:14271]	12	protein_coding
ENSG00000237438	Down-at-prePB	prePB	1	0.46	-1.73			CECR7	cat eye syndrome chromosome region, candidate 7 (non-protein coding) [Source:HGNC Symbol;Acc:1845]	22	lincRNA
ENSG00000187676	Down-at-prePB	prePB	1	0.34	-1.73			B3GALTL	beta 1,3-galactosyltransferase-like [Source:HGNC Symbol;Acc:20207]	13	protein_coding
ENSG00000253309	Down-at-prePB	prePB	1	0.24	-1.73			SERPINE3	serpin peptidase inhibitor, clade E (nexin, plasminogen activator inhibitor type 1), member 3 [Source:HGNC Symbol;Acc:24774]	13	protein_coding
ENSG00000134250	Down-at-prePB	prePB	1	0.36	-1.73			NOTCH2	notch 2 [Source:HGNC Symbol;Acc:7882]	1	protein_coding
ENSG00000230562	Down-at-prePB	prePB	1	0.13	-1.73			FAM133DP	family with sequence similarity 133, member D, pseudogene [Source:HGNC Symbol;Acc:44192]	2	pseudogene
ENSG00000143669	Down-at-prePB	prePB	1	0.26	-1.73			LYST	lysosomal trafficking regulator [Source:HGNC Symbol;Acc:1968]	1	protein_coding
ENSG00000244021	Down-at-prePB	prePB	1	0.2	-1.73					4	pseudogene
ENSG00000224631	Down-at-prePB	prePB	1	-0.4	-1.73					16	pseudogene
ENSG00000233016	Down-at-prePB	prePB	1	0.11	-1.73			SNHG7	small nucleolar RNA host gene 7 (non-protein coding) [Source:HGNC Symbol;Acc:28254]	9	antisense
ENSG00000245910	Down-at-prePB	prePB	1	-0.44	-1.73			SNHG6	small nucleolar RNA host gene 6 (non-protein coding) [Source:HGNC Symbol;Acc:32965]	8	processed_transcript
ENSG00000105875	Down-at-prePB	prePB	1	0.42	-1.74			WDR91	WD repeat domain 91 [Source:HGNC Symbol;Acc:24997]	7	protein_coding
ENSG00000173517	Down-at-prePB	prePB	1	0.26	-1.74			PEAK1	pseudopodium-enriched atypical kinase 1 [Source:HGNC Symbol;Acc:29431]	15	protein_coding
ENSG00000185246	Down-at-prePB	prePB	1	0.45	-1.74			PRPF39	pre-mRNA processing factor 39 [Source:HGNC Symbol;Acc:20314]	14	protein_coding
ENSG00000261740	Down-at-prePB	prePB	1	0.43	-1.74				BolA-like protein 2 [Source:UniProtKB/TrEMBL;Acc:H3BV85]	16	protein_coding
ENSG00000173933	Down-at-prePB	prePB	1	0.3	-1.74			RBM4	RNA binding motif protein 4 [Source:HGNC Symbol;Acc:9901]	11	protein_coding
ENSG00000170667	Down-at-prePB	prePB	1	0.48	-1.74			RASA4B	RAS p21 protein activator 4B [Source:HGNC Symbol;Acc:35202]	7	protein_coding
ENSG00000177600	Down-at-prePB	prePB	1	-0.18	-1.74			RPLP2	ribosomal protein, large, P2 [Source:HGNC Symbol;Acc:10377]	11	protein_coding
ENSG00000130734	Down-at-prePB	prePB	1	0.36	-1.75			ATG4D	autophagy related 4D, cysteine peptidase [Source:HGNC Symbol;Acc:20789]	19	protein_coding
ENSG00000119231	Down-at-prePB	prePB	1	0.19	-1.75			SENP5	SUMO1/sentrin specific peptidase 5 [Source:HGNC Symbol;Acc:28407]	3	protein_coding
ENSG00000105127	Down-at-prePB	prePB	1	0.26	-1.75			AKAP8	A kinase (PRKA) anchor protein 8 [Source:HGNC Symbol;Acc:378]	19	protein_coding
ENSG00000120008	Down-at-prePB	prePB	1	0.15	-1.75			WDR11	WD repeat domain 11 [Source:HGNC Symbol;Acc:13831]	10	protein_coding
ENSG00000186566	Down-at-prePB	prePB	1	0.19	-1.75			GPATCH8	G patch domain containing 8 [Source:HGNC Symbol;Acc:29066]	17	protein_coding
ENSG00000107443	Down-at-prePB	prePB	1	0.3	-1.75			CCNJ	cyclin J [Source:HGNC Symbol;Acc:23434]	10	protein_coding
ENSG00000137492	Down-at-prePB	prePB	1	0.19	-1.75			PRKRIR	protein-kinase, interferon-inducible double stranded RNA dependent inhibitor, repressor of (P58 repressor) [Source:HGNC Symbol;Acc:9440]	11	protein_coding
ENSG00000147854	Down-at-prePB	prePB	1	0.36	-1.75			UHRF2	ubiquitin-like with PHD and ring finger domains 2, E3 ubiquitin protein ligase [Source:HGNC Symbol;Acc:12557]	9	protein_coding
ENSG00000139620	Down-at-prePB	prePB	1	0.22	-1.75			KANSL2	KAT8 regulatory NSL complex subunit 2 [Source:HGNC Symbol;Acc:26024]	12	protein_coding
ENSG00000006062	Down-at-prePB	prePB	1	0.09	-1.75			MAP3K14	mitogen-activated protein kinase kinase kinase 14 [Source:HGNC Symbol;Acc:6853]	17	processed_transcript
ENSG00000114120	Down-at-prePB	prePB	1	0.08	-1.75			SLC25A36	solute carrier family 25 (pyrimidine nucleotide carrier ), member 36 [Source:HGNC Symbol;Acc:25554]	3	protein_coding
ENSG00000110446	Down-at-prePB	prePB	1	-0.13	-1.75			SLC15A3	solute carrier family 15 (oligopeptide transporter), member 3 [Source:HGNC Symbol;Acc:18068]	11	protein_coding
ENSG00000213362	Down-at-prePB	prePB	1	-0.1	-1.75			FTH1P12	ferritin, heavy polypeptide 1 pseudogene 12 [Source:HGNC Symbol;Acc:3982]	9	pseudogene
ENSG00000142676	Down-at-prePB	prePB	1	-0.24	-1.75			RPL11	ribosomal protein L11 [Source:HGNC Symbol;Acc:10301]	1	protein_coding
ENSG00000099840	Down-at-prePB	prePB	1	0.21	-1.75			IZUMO4	IZUMO family member 4 [Source:HGNC Symbol;Acc:26950]	19	protein_coding
ENSG00000163682	Down-at-prePB	prePB	1	-0.44	-1.75			RPL9	ribosomal protein L9 [Source:HGNC Symbol;Acc:10369]	4	protein_coding
ENSG00000230629	Down-at-prePB	prePB	1	-0.4	-1.75			RPS23P8	ribosomal protein S23 pseudogene 8 [Source:HGNC Symbol;Acc:35982]	X	pseudogene
ENSG00000272098	Down-at-prePB	prePB	1	0.41	-1.76					19	pseudogene
ENSG00000120071	Down-at-prePB	prePB	1	0.37	-1.76			KANSL1	KAT8 regulatory NSL complex subunit 1 [Source:HGNC Symbol;Acc:24565]	17	protein_coding
ENSG00000108239	Down-at-prePB	prePB	1	0.38	-1.76			TBC1D12	TBC1 domain family, member 12 [Source:HGNC Symbol;Acc:29082]	10	protein_coding
ENSG00000133606	Down-at-prePB	prePB	1	0.28	-1.76			MKRN1	makorin ring finger protein 1 [Source:HGNC Symbol;Acc:7112]	7	protein_coding
ENSG00000188761	Down-at-prePB	prePB	1	0.45	-1.76			BCL2L15	BCL2-like 15 [Source:HGNC Symbol;Acc:33624]	1	protein_coding
ENSG00000117614	Down-at-prePB	prePB	1	0.22	-1.76			SYF2	SYF2 pre-mRNA-splicing factor [Source:HGNC Symbol;Acc:19824]	1	protein_coding
ENSG00000188707	Down-at-prePB	prePB	1	0.15	-1.76			ZBED6CL	ZBED6 C-terminal like [Source:HGNC Symbol;Acc:21720]	7	protein_coding
ENSG00000169499	Down-at-prePB	prePB	1	-0.23	-1.76			PLEKHA2	pleckstrin homology domain containing, family A (phosphoinositide binding specific) member 2 [Source:HGNC Symbol;Acc:14336]	8	protein_coding
ENSG00000178913	Down-at-prePB	prePB	1	0.41	-1.77			TAF7	TAF7 RNA polymerase II, TATA box binding protein (TBP)-associated factor, 55kDa [Source:HGNC Symbol;Acc:11541]	5	protein_coding
ENSG00000170881	Down-at-prePB	prePB	1	0.48	-1.77			RNF139	ring finger protein 139 [Source:HGNC Symbol;Acc:17023]	8	protein_coding
ENSG00000164080	Down-at-prePB	prePB	1	0.2	-1.77			RAD54L2	RAD54-like 2 (S. cerevisiae) [Source:HGNC Symbol;Acc:29123]	3	protein_coding
ENSG00000158158	Down-at-prePB	prePB	1	0.24	-1.77			CNNM4	cyclin M4 [Source:HGNC Symbol;Acc:105]	2	protein_coding
ENSG00000185245	Down-at-prePB	prePB	1	0.31	-1.77			GP1BA	glycoprotein Ib (platelet), alpha polypeptide [Source:HGNC Symbol;Acc:4439]	17	protein_coding
ENSG00000164114	Down-at-prePB	prePB	1	0.07	-1.77			MAP9	microtubule-associated protein 9 [Source:HGNC Symbol;Acc:26118]	4	protein_coding
ENSG00000096746	Down-at-prePB	prePB	1	0.2	-1.77			HNRNPH3	heterogeneous nuclear ribonucleoprotein H3 (2H9) [Source:HGNC Symbol;Acc:5043]	10	protein_coding
ENSG00000166441	Down-at-prePB	prePB	1	0.31	-1.77			RPL27A	ribosomal protein L27a [Source:HGNC Symbol;Acc:10329]	11	protein_coding
ENSG00000240509	Down-at-prePB	prePB	1	-0.12	-1.77			RPL34P18	ribosomal protein L34 pseudogene 18 [Source:HGNC Symbol;Acc:35968]	8	pseudogene
ENSG00000143947	Down-at-prePB	prePB	1	-0.47	-1.77			RPS27A	ribosomal protein S27a [Source:HGNC Symbol;Acc:10417]	2	protein_coding
ENSG00000158457	Down-at-prePB	prePB	1	-0.78	-1.77			TSPAN33	tetraspanin 33 [Source:HGNC Symbol;Acc:28743]	7	protein_coding
ENSG00000115687	Down-at-prePB	prePB	1	-0.42	-1.77			PASK	PAS domain containing serine/threonine kinase [Source:HGNC Symbol;Acc:17270]	2	protein_coding
ENSG00000070476	Down-at-prePB	prePB	1	0.35	-1.78	YES		ZXDC	ZXD family zinc finger C [Source:HGNC Symbol;Acc:28160]	3	protein_coding
ENSG00000055208	Down-at-prePB	prePB	1	0.25	-1.78			TAB2	TGF-beta activated kinase 1/MAP3K7 binding protein 2 [Source:HGNC Symbol;Acc:17075]	6	protein_coding
ENSG00000198873	Down-at-prePB	prePB	1	0.24	-1.78			GRK5	G protein-coupled receptor kinase 5 [Source:HGNC Symbol;Acc:4544]	10	protein_coding
ENSG00000180488	Down-at-prePB	prePB	1	0.3	-1.78			FAM73A	family with sequence similarity 73, member A [Source:HGNC Symbol;Acc:24741]	1	protein_coding
[truncated: 1,316 more rows]

## Sheet: two-step-up-down
supplementary Table S3. Genes identiied using stepprofiler analysis
[truncated: 1,090 more rows]

## Sheet: two-step-down-up
supplementary Table S3. Genes identiied using stepprofiler analysis
[truncated: 700 more rows]
