# Supplementary material for: RNA-sequencing data-driven dissection of human plasma cell differentiation reveals new potential transcription regulators
Source: Leukemia. 2021 Apr 6;35(5):1451–62. doi: 10.1038/s41375-021-01234-0 (PMC8102200; doi:10.1038/s41375-021-01234-0)
Supplement: Supplementary file 7 — Supplementary Table S4 [file 41375_2021_1234_MOESM7_ESM.xlsx]

## Sheet: List of pathways
supplementary Table S4. Pathway enriched in the genes deregulated at each transition step
MBC: Memory B cell; prePB: Preplasmablast; PB: Plasmablast; PC: Plasma Cell;
The value "1" means that the pathway is upregulated in the corresponding cell population.
The value "0" indicates that the pathway is downregulated in the corresponding cell population.
A) Patways enriched in the one-step-up genes
	pvalue	MBC	prePB	PB	PC
Asparagine N-linked glycosylation	4.74903e-17	0	1	1	1
Post-translational protein modification	3.36729e-10	0	1	1	1
The citric acid (TCA) cycle and respiratory electron transport	6.07171e-09	0	1	1	1
Unfolded Protein Response (UPR)	1.12397e-08	0	1	1	1
Biosynthesis of the N-glycan precursor (dolichol lipid-linked oligosaccharide, LLO) and transfer to a nascent protein	1.83257e-08	0	1	1	1
Mitochondrial translation initiation	1.87179e-07	0	1	1	1
Mitochondrial translation	1.89982e-07	0	1	1	1
Heme biosynthesis	5.36702e-07	0	1	1	1
Mitochondrial translation elongation	7.78962e-07	0	1	1	1
Respiratory electron transport, ATP synthesis by chemiosmotic coupling, and heat production by uncoupling proteins.	1.36152e-06	0	1	1	1
Transport to the Golgi and subsequent modification	1.48571e-06	0	1	1	1
Respiratory electron transport	2.00288e-06	0	1	1	1
Class I MHC mediated antigen processing & presentation	2.55623e-06	0	1	1	1
Mitochondrial translation termination	3.05633e-06	0	1	1	1
Metabolism of porphyrins	4.63394e-06	0	1	1	1
Hh mutants that don't undergo autocatalytic processing are degraded by ERAD	1.63453e-05	0	1	1	1
Hh mutants abrogate ligand secretion	1.63453e-05	0	1	1	1
Hedgehog ligand biogenesis	2.11551e-05	0	1	1	1
Pyruvate metabolism and Citric Acid (TCA) cycle	3.72342e-05	0	1	1	1
N-glycan trimming in the ER and Calnexin/Calreticulin cycle	4.93119e-05	0	1	1	1
Mitochondrial Fatty Acid Beta-Oxidation	5.24842e-05	0	1	1	1
Phase II conjugation	0.000133892	0	1	1	1
Glutathione conjugation	0.000215043	0	1	1	1
Interferon alpha/beta signaling	1.02222e-08	0	0	1	1
IRE1alpha activates chaperones	4.08988e-08	0	0	1	1
XBP1(S) activates chaperone genes	3.80956e-07	0	0	1	1
Antigen Presentation: Folding, assembly and peptide loading of class I MHC	1.27885e-05	0	0	1	1
Synthesis of substrates in N-glycan biosythesis	4.72606e-05	0	0	1	1
Glycosaminoglycan metabolism	6.36503e-05	0	0	1	1
Interferon Signaling	0.000201164	0	0	1	1
B) Patways enriched in the one-step-down genes
	pvalue	MBC	prePB	PB	PC
Eukaryotic Translation Elongation	5.09495e-36	1	1	0	0
Peptide chain elongation	1.05221e-34	1	1	0	0
Viral mRNA Translation	3.06898e-34	1	1	0	0
Eukaryotic Translation Termination	1.7439e-33	1	1	0	0
Nonsense Mediated Decay (NMD) independent of the Exon Junction Complex (EJC)	9.96011e-32	1	1	0	0
Formation of a pool of free 40S subunits	3.08002e-31	1	1	0	0
Influenza Infection	9.10969e-31	1	1	0	0
L13a-mediated translational silencing of Ceruloplasmin expression	2.01335e-30	1	1	0	0
3' -UTR-mediated translational regulation	2.01335e-30	1	1	0	0
GTP hydrolysis and joining of the 60S ribosomal subunit	3.85178e-30	1	1	0	0
Influenza Viral RNA Transcription and Replication	4.40559e-30	1	1	0	0
Influenza Life Cycle	4.84519e-30	1	1	0	0
Eukaryotic Translation Initiation	2.77624e-28	1	1	0	0
Cap-dependent Translation Initiation	2.77624e-28	1	1	0	0
Nonsense-Mediated Decay (NMD)	8.22946e-28	1	1	0	0
Nonsense Mediated Decay (NMD) enhanced by the Exon Junction Complex (EJC)	8.22946e-28	1	1	0	0
SRP-dependent cotranslational protein targeting to membrane	4.60861e-27	1	1	0	0
Translation	1.59717e-24	1	1	0	0
Infectious disease	1.3857e-12	1	1	0	0
Translation initiation complex formation	9.28023e-10	1	1	0	0
Ribosomal scanning and start codon recognition	9.28023e-10	1	1	0	0
Activation of the mRNA upon binding of the cap-binding complex and eIFs, and subsequent binding to 43S	1.38572e-09	1	1	0	0
Formation of the ternary complex, and subsequently, the 43S complex	2.22707e-09	1	1	0	0
Downstream TCR signaling	2.69741e-09	1	1	0	0
TCR signaling	8.85247e-09	1	1	0	0
TAK1 activates NFkB by phosphorylation and activation of IKKs complex	1.15549e-08	1	1	0	0
G alpha (12/13) signalling events	3.39475e-08	1	1	0	0
FCERI mediated NF-kB activation	9.76977e-08	1	1	0	0
Signaling by TGF-beta Receptor Complex	1.11636e-07	1	1	0	0
p75 NTR receptor-mediated signalling	9.83311e-07	1	1	0	0
Downregulation of SMAD2/3:SMAD4 transcriptional activity	1.54696e-06	1	1	0	0
Chromatin modifying enzymes	2.2396e-06	1	1	0	0
Chromatin organization	2.2396e-06	1	1	0	0
TGF-beta receptor signaling in EMT (epithelial to mesenchymal transition)	4.05171e-06	1	1	0	0
Signalling by NGF	4.30182e-06	1	1	0	0
Transcriptional activity of SMAD2/SMAD3:SMAD4 heterotrimer	5.42986e-06	1	1	0	0
Cytosolic sensors of pathogen-associated DNA	7.37833e-06	1	1	0	0
Fc epsilon receptor (FCERI) signaling	8.04229e-06	1	1	0	0
Downregulation of TGF-beta receptor signaling	1.18219e-05	1	1	0	0
TGF-beta receptor signaling activates SMADs	2.06041e-05	1	1	0	0
Costimulation by the CD28 family	2.81689e-05	1	1	0	0
p75NTR signals via NF-kB	4.43153e-05	1	1	0	0
Signaling by Interleukins	5.65336e-05	1	1	0	0
Circadian Clock	5.80983e-05	1	1	0	0
Cytokine Signaling in Immune system	5.97593e-05	1	1	0	0
NF-kB is activated and signals survival	7.4641e-05	1	1	0	0
IRAK2 mediated activation of TAK1 complex	0.000114814	1	1	0	0
IRAK2 mediated activation of TAK1 complex upon TLR7/8 or 9 stimulation	0.000114814	1	1	0	0
NOD1/2 Signaling Pathway	0.000115377	1	1	0	0
Cell death signalling via NRAGE, NRIF and NADE	0.000142828	1	1	0	0
Interleukin-1 signaling	0.00021005	1	1	0	0
CD28 dependent PI3K/Akt signaling	0.000235646	1	1	0	0
deactivation of the beta-catenin transactivating complex	0.000248108	1	1	0	0
Ca2+ pathway	0.000248108	1	1	0	0
JNK (c-Jun kinases) phosphorylation and activation mediated by activated human TAK1	0.000306004	1	1	0	0
Oncogene Induced Senescence	0.000314861	1	1	0	0
RIG-I/MDA5 mediated induction of IFN-alpha/beta pathways	0.000316913	1	1	0	0
Regulation of signaling by CBL	0.000384458	1	1	0	0
TRAF6 mediated NF-kB activation	0.000384458	1	1	0	0
activated TAK1 mediates p38 MAPK activation	0.000453153	1	1	0	0
CD209 (DC-SIGN) signaling	0.000453153	1	1	0	0
CD28 co-stimulation	0.000457872	1	1	0	0
Toll Like Receptor 10 (TLR10) Cascade	0.000458059	1	1	0	0
Toll Like Receptor 5 (TLR5) Cascade	0.000458059	1	1	0	0
MyD88 cascade initiated on plasma membrane	0.000458059	1	1	0	0
Adaptive Immune System	0.000590131	1	1	0	0
TRAF6 Mediated Induction of proinflammatory cytokines	0.000627087	1	1	0	0
Rho GTPase cycle	0.00068717	1	1	0	0
Toll-Like Receptors Cascades	0.000726938	1	1	0	0
C) Patways enriched in the two-step-up-down genes
	pvalue	MBC	prePB	PB	PC
Cell Cycle	2.8739e-55	0	1	0	0
Cell Cycle, Mitotic	1.73817e-47	0	1	0	0
DNA strand elongation	4.84525e-29	0	1	0	0
Mitotic Prometaphase	1.83848e-26	0	1	0	0
Chromosome Maintenance	4.82717e-26	0	1	0	0
Resolution of Sister Chromatid Cohesion	5.54368e-24	0	1	0	0
RHO GTPases Activate Formins	6.85627e-22	0	1	0	0
Extension of Telomeres	3.06279e-21	0	1	0	0
DNA Replication	2.63041e-20	0	1	0	0
S Phase	3.58061e-20	0	1	0	0
Activation of the pre-replicative complex	7.2569e-20	0	1	0	0
Activation of ATR in response to replication stress	1.40233e-19	0	1	0	0
E2F mediated regulation of DNA replication	2.35406e-19	0	1	0	0
G1/S Transition	3.6049e-19	0	1	0	0
Telomere C-strand (Lagging Strand) Synthesis	4.80474e-19	0	1	0	0
G2/M Checkpoints	1.26731e-18	0	1	0	0
Synthesis of DNA	2.45346e-18	0	1	0	0
Mitotic G1-G1/S phases	3.32042e-18	0	1	0	0
Lagging Strand Synthesis	7.21998e-17	0	1	0	0
Separation of Sister Chromatids	4.37472e-16	0	1	0	0
Mitotic Anaphase	6.14545e-16	0	1	0	0
Mitotic Metaphase and Anaphase	7.90743e-16	0	1	0	0
M Phase	9.8011e-16	0	1	0	0
Telomere Maintenance	3.42006e-14	0	1	0	0
DNA Repair	1.07303e-13	0	1	0	0
Unwinding of DNA	1.63758e-13	0	1	0	0
Processive synthesis on the lagging strand	3.48114e-13	0	1	0	0
Polymerase switching on the C-strand of the telomere	8.90178e-13	0	1	0	0
Polymerase switching	8.90178e-13	0	1	0	0
Leading Strand Synthesis	8.90178e-13	0	1	0	0
Cell Cycle Checkpoints	1.01444e-12	0	1	0	0
RHO GTPase Effectors	1.02447e-12	0	1	0	0
Gap-filling DNA repair synthesis and ligation in TC-NER	1.38653e-12	0	1	0	0
Gap-filling DNA repair synthesis and ligation in GG-NER	1.38653e-12	0	1	0	0
G1/S-Specific Transcription	1.1231e-11	0	1	0	0
Removal of the Flap Intermediate	4.91473e-11	0	1	0	0
PCNA-Dependent Long Patch Base Excision Repair	4.98648e-11	0	1	0	0
Repair synthesis for gap-filling by DNA polymerase in TC-NER	1.72829e-10	0	1	0	0
Repair synthesis of patch ~27-30 bases long by DNA polymerase	1.72829e-10	0	1	0	0
M/G1 Transition	2.83209e-10	0	1	0	0
DNA Replication Pre-Initiation	2.83209e-10	0	1	0	0
Resolution of AP sites via the multiple-nucleotide patch replacement pathway	3.56847e-10	0	1	0	0
Deposition of new CENPA-containing nucleosomes at the centromere	1.20413e-09	0	1	0	0
Nucleosome assembly	1.20413e-09	0	1	0	0
Signaling by Rho GTPases	4.20115e-09	0	1	0	0
Gluconeogenesis	4.48804e-09	0	1	0	0
Mismatch repair (MMR) directed by MSH2:MSH6 (MutSalpha)	5.24538e-09	0	1	0	0
Glycolysis	6.11204e-09	0	1	0	0
Processive synthesis on the C-strand of the telomere	6.40651e-09	0	1	0	0
Mismatch Repair	1.31233e-08	0	1	0	0
Global Genomic NER (GG-NER)	3.02853e-08	0	1	0	0
Resolution of Abasic Sites (AP sites)	4.85182e-08	0	1	0	0
Glucose metabolism	4.85493e-08	0	1	0	0
Base Excision Repair	7.65989e-08	0	1	0	0
Mismatch repair (MMR) directed by MSH2:MSH3 (MutSbeta)	1.20554e-07	0	1	0	0
Nucleotide Excision Repair	1.70072e-07	0	1	0	0
Transcription-coupled NER (TC-NER)	2.3462e-07	0	1	0	0
Metabolism of nucleotides	2.60797e-07	0	1	0	0
Recognition of DNA damage by PCNA-containing replication complex	4.83123e-07	0	1	0	0
Kinesins	7.23169e-07	0	1	0	0
Removal of the Flap Intermediate from the C-strand	7.48999e-07	0	1	0	0
Chaperonin-mediated protein folding	1.78569e-06	0	1	0	0
Polo-like kinase mediated events	4.01712e-06	0	1	0	0
Cyclin A/B1 associated events during G2/M transition	4.01712e-06	0	1	0	0
Mitotic G2-G2/M phases	5.78232e-06	0	1	0	0
Cooperation of Prefoldin and TriC/CCT in actin and tubulin folding	1.00267e-05	0	1	0	0
Termination of translesion DNA synthesis	1.00267e-05	0	1	0	0
Protein folding	1.07308e-05	0	1	0	0
G2/M Transition	1.49259e-05	0	1	0	0
DNA Damage Bypass	2.99369e-05	0	1	0	0
Condensation of Prometaphase Chromosomes	3.73453e-05	0	1	0	0
Purine ribonucleoside monophosphate biosynthesis	3.73453e-05	0	1	0	0
G0 and Early G1	4.65249e-05	0	1	0	0
Formation of tubulin folding intermediates by CCT/TriC	4.65249e-05	0	1	0	0
Double-Strand Break Repair	4.65249e-05	0	1	0	0
Amino acid synthesis and interconversion (transamination)	4.93643e-05	0	1	0	0
Prefoldin mediated transfer of substrate to CCT/TriC	5.30233e-05	0	1	0	0
Removal of licensing factors from origins	6.98459e-05	0	1	0	0
Regulation of DNA replication	6.98459e-05	0	1	0	0
Translesion synthesis by Y family DNA polymerases bypasses lesions on DNA template	9.00726e-05	0	1	0	0
Fanconi Anemia pathway	0.00013959	0	1	0	0
Synthesis and interconversion of nucleotide di- and triphosphates	0.000180934	0	1	0	0
E2F-enabled inhibition of pre-replication complex formation	0.000298499	0	1	0	0
Assembly of the pre-replicative complex	0.000369873	0	1	0	0
Translesion synthesis by REV1	0.000479232	0	1	0	0
Homologous Recombination Repair	0.000479232	0	1	0	0
Homologous recombination repair of replication-independent double-strand breaks	0.000479232	0	1	0	0
Early Phase of HIV Life Cycle	0.000516127	0	1	0	0
Orc1 removal from chromatin	0.000684014	0	1	0	0
Switching of origins to a post-replicative state	0.000684014	0	1	0	0
Cholesterol biosynthesis	0.000689667	0	1	0	0
Translesion synthesis by POLK	0.00069758	0	1	0	0
Translesion synthesis by POLI	0.00069758	0	1	0	0
Metabolism of carbohydrates	0.000875248	0	1	0	0
Sulfur amino acid metabolism	0.000916169	0	1	0	0
Regulation of cholesterol biosynthesis by SREBP (SREBF)	0.00113303	0	1	0	0
D) Patways enriched in the two-step-down-up genes
	pvalue	MBC	prePB	PB	PC
Interferon alpha/beta signaling	1.30665e-10	1	0	1	1
Cytokine Signaling in Immune system	1.55914e-09	1	0	1	1
Interferon Signaling	2.35669e-07	1	0	1	1
Interferon gamma signaling	4.94303e-06	1	0	1	1
