# Supplementary material for: RNA-sequencing data-driven dissection of human plasma cell differentiation reveals new potential transcription regulators
Source: Leukemia. 2021 Apr 6;35(5):1451–62. doi: 10.1038/s41375-021-01234-0 (PMC8102200; doi:10.1038/s41375-021-01234-0)
Supplement: Supplementary file 8 — Supplementary Table S5 [file 41375_2021_1234_MOESM8_ESM.xlsx]

## Sheet: Table_S5_census_human_TF.txt
supplementary Table S5. A census of human transcription factors: function, expression and evolution (Vaquerizas et al., Nature Reviews Genetics 10, 252-263)
ensembl	Class	IPI_ID	Interpro_DBD	Interpro_DNA-binding_family	HGNC_symbol	Tissue-specificity
ENSG00000001167	a	IPI00218470;IPI00333568		IPR001289	NFYA
ENSG00000004848	a	IPI00045066	IPR000047;IPR001356;IPR009057;IPR012287		ARX
ENSG00000005073	a	IPI00010754;IPI00807582	IPR001356;IPR009057;IPR012287		HOXA11	uterus
ENSG00000005513	a	IPI00299069;IPI00386303	IPR000910;IPR009071		SOX8
ENSG00000005889	a	IPI00012336;IPI00169385;IPI00179465;IPI00607877	IPR007087;IPR015880	IPR006794	ZFX	general
ENSG00000006377	a	IPI00008195	IPR000047;IPR001356;IPR009057;IPR012287		DLX6
ENSG00000006468	a	IPI00221065;IPI00306430;IPI00744316;IPI00892607;IPI00892613;IPI00892747;IPI00892996	IPR000418;IPR011991		ETV1	adrenal.cortex;whole.brain
ENSG00000007372	a	IPI00218800;IPI00449071;IPI00657677;IPI00657717;IPI00657866	IPR001356;IPR009057;IPR011991;IPR012287		PAX6
ENSG00000007866	a	IPI00385455;IPI00412347;IPI00647431;IPI00879254		IPR000818;IPR016361	TEAD3	placenta
ENSG00000007968	a	IPI00290548	IPR003316;IPR011991	IPR015633	E2F2
ENSG00000008196	a	IPI00021557;IPI00216446;IPI00873218	IPR013854	IPR004979	TFAP2B
ENSG00000008197	a	IPI00217422	IPR013854	IPR004979	TFAP2D
ENSG00000008441	a	IPI00011507;IPI00218260;IPI00221071;IPI00221073;IPI00306473;IPI00395691;IPI00747331	IPR003619	IPR000647	NFIX
ENSG00000009709	a	IPI00004431;IPI00012894;IPI00719545	IPR001356;IPR009057;IPR011991;IPR012287		PAX7
ENSG00000009950	a	IPI00016812;IPI00182467;IPI00215985;IPI00215986;IPI00215988	IPR011598		MLXIPL	general
ENSG00000010030	a	IPI00001714;IPI00221263;IPI00221264;IPI00221265;IPI00221266;IPI00221267;IPI00221268	IPR000418;IPR011991		ETV7	general
ENSG00000010539	a	IPI00377201;IPI00377202;IPI00646602	IPR007086;IPR007087;IPR015880		ZNF200	whole.blood.JJV
ENSG00000010818	a	IPI00144243	IPR007087;IPR015880		HIVEP2	fetal.brain;whole.brain
ENSG00000012504	a	IPI00045302;IPI00168867;IPI00220798;IPI00410346	IPR001628	IPR000324;IPR001723	NR1H4	adrenal.cortex;fetal.liver
ENSG00000016082	a	IPI00025071	IPR001356;IPR009057;IPR012287		ISL1
ENSG00000019549	a	IPI00013394	IPR007086;IPR007087;IPR015880		SNAI2	fetal.lung;placenta;prostate;smooth.muscle;uterus
ENSG00000020633	a	IPI00004015;IPI00218386	IPR008967;IPR012346;IPR013524	IPR000040;IPR016554	RUNX3	bone.marrow;lung;lymph.node;salivary.gland;thymus;tonsil;whole.blood.JJV
ENSG00000025156	a	IPI00012878	IPR000232;IPR011991		HSF2	general
ENSG00000025434	a	IPI00220134;IPI00301894;IPI00790577;IPI00791645;IPI00796145;IPI00877914;IPI00878873;IPI00879201;IPI00879649	IPR001628;IPR007087	IPR000324;IPR001723;IPR001728	NR1H3	liver;lymph.node;testis
ENSG00000028277	a	IPI00002666;IPI00012533;IPI00221055;IPI00335926;IPI00888702	IPR000327;IPR000972;IPR001356;IPR009057;IPR010982;IPR012287;IPR013847		POU2F2	general
ENSG00000029153	a	IPI00142781;IPI00163662;IPI00465306;IPI00788724;IPI00789255;IPI00795339;IPI00827866;IPI00827897	IPR011598	IPR001067	ARNTL2
ENSG00000031544	a	IPI00001888;IPI00215922	IPR001628	IPR000003;IPR000324;IPR001723	NR2E3	general
ENSG00000037965	a	IPI00010756	IPR000047;IPR001356;IPR001827;IPR009057;IPR012287		HOXC8	general
ENSG00000039600	a	IPI00016680;IPI00220989	IPR000910;IPR009071		SOX30
ENSG00000043039	a	IPI00216572	IPR000047;IPR001356;IPR009057;IPR012287		BARX2
ENSG00000043355	a	IPI00030652;IPI00872334	IPR007087;IPR015880		ZIC2
ENSG00000050344	a	IPI00009207	IPR004827;IPR008917;IPR011616		NFE2L3	placenta
ENSG00000052850	a	IPI00334769	IPR001356;IPR009057;IPR012287		ALX4
ENSG00000054598	a	IPI00290377;IPI00785090	IPR001766;IPR011991		FOXC1	salivary.gland;trachea
ENSG00000057657	a	IPI00337575;IPI00747253	IPR007087;IPR015880		PRDM1
ENSG00000059728	a	IPI00012034	IPR011598		MXD1
ENSG00000060138	a	IPI00031801;IPI00219147;IPI00219148;IPI00555698;IPI00790453	IPR002059		CSDA	skeletal.muscle.psoas;testis;tongue
ENSG00000063515	a	IPI00006760	IPR001356;IPR009057;IPR012287		GSC2
ENSG00000064195	a	IPI00029716	IPR000047;IPR001356;IPR009057;IPR012287		DLX3
ENSG00000064218	a	IPI00009727	IPR001275		DMRT3
ENSG00000064489	a	IPI00024082;IPI00643381	IPR002100		MEF2B
ENSG00000064835	a	IPI00000794;IPI00216420	IPR000327;IPR001356;IPR009057;IPR010982;IPR012287;IPR013847	IPR015586	POU1F1	pituitary
ENSG00000065029	a	IPI00003784;IPI00218817;IPI00556397	IPR007087;IPR015880		ZNF76	general
ENSG00000065970	a	IPI00000781;IPI00221299	IPR001766;IPR011991		FOXJ2	general
ENSG00000065978	a	IPI00031812;IPI00450235;IPI00643351;IPI00643807	IPR002059		YBX1
ENSG00000066136	a	IPI00071697;IPI00216406;IPI00216407;IPI00644539;IPI00645066;IPI00646320	IPR003958		NFYC	whole.blood.JJV
ENSG00000066336	a	IPI00018333;IPI00743399;IPI00827738	IPR000418;IPR011991		SPI1	lung;whole.blood.JJV
ENSG00000067082	a	IPI00014503;IPI00293523;IPI00478435	IPR007087;IPR015880		KLF6	lung;pancreas;skin;whole.blood.JJV
ENSG00000067646	a	IPI00027202;IPI00645040;IPI00794264	IPR007087;IPR015880	IPR006794	ZFY
ENSG00000067955	a	IPI00016746;IPI00024871		IPR003417	CBFB	lymph.node;thymus;tonsil;whole.blood.JJV
ENSG00000068305	a	IPI00219254;IPI00219255;IPI00398406;IPI00555797;IPI00747318	IPR002100		MEF2A	fetal.brain;whole.brain
ENSG00000068323	a	IPI00019490;IPI00873893	IPR011598		TFE3
ENSG00000069011	a	IPI00019182	IPR001356;IPR009057;IPR012287	IPR016233	PITX1	pituitary;tongue
ENSG00000069667	a	IPI00018225;IPI00107635;IPI00218544;IPI00243584;IPI00641207	IPR001628	IPR001723;IPR003079	RORA
ENSG00000069812	a	IPI00001055;IPI00061562	IPR011598		HES2
ENSG00000070444	a	IPI00016177	IPR011598		MNT	general
ENSG00000071564	a	IPI00013929;IPI00216911;IPI00647762;IPI00719590	IPR011598		TCF3	general
ENSG00000072310	a	IPI00220878;IPI00418428;IPI00419318;IPI00795043;IPI00796121	IPR011598		SREBF1	adrenal.cortex;adrenal.gland
ENSG00000072736	a	IPI00005240;IPI00030369;IPI00215624;IPI00215625;IPI00215626;IPI00215627;IPI00556671	IPR002909;IPR008967;IPR011539	IPR008366	NFATC3	thymus;whole.blood.JJV
ENSG00000073282	a	IPI00184272;IPI00301360;IPI00479019;IPI00513733;IPI00514017;IPI00514155;IPI00514298;IPI00514384;IPI00514665;IPI00514807;IPI00514871;IPI00514961	IPR002117;IPR008967;IPR011615;IPR012346;IPR015551		TP63	salivary.gland;skin;thymus;tongue;tonsil;trachea
ENSG00000073861	a	IPI00007732	IPR008967	IPR001699	TBX21	whole.blood.JJV
ENSG00000074047	a	IPI00018888;IPI00221102;IPI00332823;IPI00784005	IPR007087;IPR015880		GLI2	general
ENSG00000074219	a	IPI00018174;IPI00550685;IPI00642774		IPR000818;IPR016361	TEAD2
ENSG00000075407	a	IPI00165086	IPR007086;IPR007087;IPR015880		ZNF37A
ENSG00000075426	a	IPI00011593;IPI00657842;IPI00893858	IPR004827;IPR011616;IPR011700		FOSL2	adrenal.cortex;appendix;lung;ovary;tongue
ENSG00000075891	a	IPI00179609;IPI00220545;IPI00375134;IPI00375136;IPI00395548;IPI00872704	IPR009057;IPR011991		PAX2
ENSG00000077092	a	IPI00022989;IPI00219013;IPI00219014;IPI00651730;IPI00745428	IPR001628	IPR001723;IPR003078	RARB
ENSG00000077150	a	IPI00411715;IPI00807463;IPI00845373	IPR002909;IPR008967;IPR011539	IPR000451	NFKB2
ENSG00000078399	a	IPI00010744;IPI00031722;IPI00382764	IPR000047;IPR001356;IPR009057;IPR012287	IPR017112	HOXA9	kidney;pancreas;prostate;skin;uterus
ENSG00000078900	a	IPI00006160;IPI00215708;IPI00215709;IPI00215710;IPI00215711;IPI00215712;IPI00607588;IPI00607833;IPI00607886	IPR002117;IPR008967;IPR011615;IPR012346;IPR015551		TP73
ENSG00000079432	a	IPI00045360	IPR000910;IPR009071		CIC	general
ENSG00000080298	a	IPI00009298;IPI00102829;IPI00640355;IPI00646621	IPR003150;IPR011991		RFX3
ENSG00000081059	a	IPI00003325;IPI00219960;IPI00219961;IPI00219962;IPI00219964;IPI00219965;IPI00334125;IPI00385101;IPI00402002;IPI00477092;IPI00477635;IPI00478219;IPI00478950;IPI00478992;IPI00479370;IPI00479759	IPR000910;IPR009071		TCF7	thymus
ENSG00000081189	a	IPI00215666;IPI00289092;IPI00334512	IPR002100		MEF2C	fetal.brain;tonsil;whole.brain
ENSG00000082175	a	IPI00168906;IPI00219021;IPI00297419	IPR001628	IPR001723	PGR
ENSG00000082641	a	IPI00031017;IPI00376971;IPI00414968	IPR004827;IPR008917;IPR011700		NFE2L1	general
ENSG00000083307	a	IPI00016576;IPI00736700	IPR007604		GRHL2	pancreas;placenta;prostate
ENSG00000084093	a	IPI00159969;IPI00816294;IPI00816510;IPI00816561	IPR007087;IPR015880		REST	general
ENSG00000086102	a	IPI00030404;IPI00158157;IPI00158159;IPI00843917	IPR000967		NFX1
ENSG00000087510	a	IPI00023260;IPI00791453	IPR013854	IPR004979	TFAP2C	placenta;skin
ENSG00000087903	a	IPI00107801;IPI00298182	IPR003150;IPR011991		RFX2	bone.marrow;testis
ENSG00000089225	a	IPI00082832;IPI00216449;IPI00218492;IPI00335687	IPR008967	IPR001699;IPR002070	TBX5
ENSG00000089902	a	IPI00008531	IPR001005;IPR009057;IPR014778		RCOR1	placenta;whole.blood.JJV
ENSG00000090447	a	IPI00009005;IPI00556379	IPR011598		TFAP4	general
ENSG00000090612	a	IPI00009267;IPI00796989;IPI00902668	IPR007086;IPR007087;IPR015880		ZNF10
ENSG00000091010	a	IPI00016424	IPR000327;IPR001356;IPR009057;IPR010982;IPR012287;IPR013847	IPR015584	POU4F3
ENSG00000091831	a	IPI00218352;IPI00294982;IPI00877891;IPI00902535	IPR001628	IPR000324;IPR001723	ESR1	prostate;uterus
ENSG00000092067	a	IPI00217782	IPR004827;IPR011700	IPR016468	CEBPE	bone.marrow
ENSG00000095794	a	IPI00014322;IPI00060518;IPI00216396;IPI00332389;IPI00337311;IPI00337364;IPI00337365;IPI00337613;IPI00375605;IPI00375650;IPI00376140;IPI00376141;IPI00376142;IPI00377146;IPI00377149;IPI00413378;IPI00472878;IPI00640968;IPI00641528;IPI00748922;IPI00847200;IPI00847295;IPI00847382;IPI00847411;IPI00847491;IPI00847704;IPI00847842;IPI00848007;IPI00848206;IPI00848332;IPI00876879;IPI00877147	IPR004827;IPR011616	IPR001630	CREM	adrenal.cortex;adrenal.gland;testis
ENSG00000095951	a	IPI00783879	IPR007087;IPR015880		HIVEP1
ENSG00000096401	a	IPI00465294	IPR001005;IPR009057;IPR012287;IPR014778	IPR015495	CDC5L	general
ENSG00000099326	a	IPI00004569;IPI00063385	IPR007087;IPR015880		MZF1	fetal.thyroid;prostate;thyroid
ENSG00000100146	a	IPI00010781;IPI00852884;IPI00853081	IPR000910;IPR009071		SOX10	salivary.gland;spinal.cord;trachea;whole.brain
ENSG00000100219	a	IPI00056479;IPI00411953;IPI00878907;IPI00879158	IPR004827;IPR011700		XBP1	liver;prostate;salivary.gland;trachea
ENSG00000100625	a	IPI00006525	IPR001356;IPR009057;IPR012287		SIX4
ENSG00000100644	a	IPI00003442;IPI00332963;IPI00377113;IPI00788876	IPR001321;IPR011598		HIF1A	smooth.muscle
ENSG00000100811	a	IPI00014513	IPR007087;IPR015880		YY1	general
ENSG00000100968	a	IPI00292684;IPI00385215	IPR002909;IPR008967;IPR011539	IPR008366	NFATC4	general
ENSG00000100987	a	IPI00165074;IPI00215633;IPI00215634;IPI00886819	IPR001356;IPR009057;IPR012287		VSX1
ENSG00000101057	a	IPI00019993;IPI00872609	IPR001005;IPR009057;IPR012287;IPR014778	IPR015495	MYBL2	general
ENSG00000101076	a	IPI00013196;IPI00216080;IPI00300558;IPI00412368;IPI00641248;IPI00645235;IPI00847265	IPR001628	IPR000003;IPR001723	HNF4A	liver
ENSG00000101096	a	IPI00247309;IPI00297845;IPI00871770	IPR002909;IPR008967;IPR011539	IPR008366	NFATC2
ENSG00000101190	a	IPI00219462;IPI00384114;IPI00873596;IPI00880158	IPR011598		TCFL5	spinal.cord;testis;thyroid;whole.brain
ENSG00000101216	a	IPI00159770;IPI00645960	IPR000770;IPR010919		GMEB2	testis;thymus
ENSG00000101412	a	IPI00005630;IPI00816797	IPR003316;IPR011991	IPR015633;IPR015634	E2F1
ENSG00000102034	a	IPI00170744	IPR000418;IPR011991		ELF4	bone.marrow;lung;placenta;thymus;whole.blood.JJV
ENSG00000102145	a	IPI00013999;IPI00607766;IPI00640714;IPI00748957	IPR000679	IPR016374	GATA1
ENSG00000102349	a	IPI00478866;IPI00871347	IPR007087;IPR015880		KLF8
ENSG00000102554	a	IPI00015934	IPR007087;IPR015880		KLF5	pancreas;placenta;prostate;skin;tongue;tonsil;trachea
ENSG00000102804	a	IPI00019355;IPI00301610;IPI00903210		IPR000580	TSC22D1	general
ENSG00000102878	a	IPI00008456;IPI00220197	IPR000232;IPR011991		HSF4	general
ENSG00000102908	a	IPI00217710;IPI00218771;IPI00218772;IPI00514115;IPI00877627	IPR002909;IPR008967;IPR011539	IPR008366;IPR015646	NFAT5
ENSG00000102974	a	IPI00027988;IPI00556456	IPR007087;IPR015880		CTCF	thymus
ENSG00000103343	a	IPI00018955	IPR007087;IPR015880		ZNF174
ENSG00000103449	a	IPI00004167;IPI00895947	IPR007087;IPR015880		SALL1	spinal.cord;thyroid
ENSG00000103495	a	IPI00008800;IPI00168859;IPI00741332;IPI00869267;IPI00903180	IPR007087;IPR015880		MAZ	general
ENSG00000104447	a	IPI00296078;IPI00853099	IPR000679;IPR007087;IPR015880		TRPS1	general
ENSG00000104856	a	IPI00221034	IPR002909;IPR008967;IPR011539	IPR000451	RELB
ENSG00000104903	a	IPI00218258	IPR011598		LYL1	bone.marrow;fetal.liver
ENSG00000105392	a	IPI00011226	IPR001356;IPR009057;IPR012287		CRX
ENSG00000105419	a	IPI00216162;IPI00456373;IPI00549724;IPI00555575;IPI00641253	IPR001356;IPR009057;IPR012287		MEIS3
ENSG00000105497	a	IPI00000388	IPR007086;IPR007087;IPR015880		ZNF175
ENSG00000105516	a	IPI00305559	IPR004827;IPR011700		DBP	thyroid
ENSG00000105610	a	IPI00012816	IPR007087;IPR015880		KLF1	bone.marrow;fetal.liver
ENSG00000105672	a	IPI00218640;IPI00654570;IPI00743432;IPI00893164	IPR000418;IPR011991		ETV2	general
ENSG00000105698	a	IPI00020037;IPI00216376;IPI00216377;IPI00432448	IPR011598		USF2	general
ENSG00000105708	a	IPI00414873	IPR007086;IPR007087;IPR015880		ZNF14	general
ENSG00000105722	a	IPI00032936	IPR000418;IPR011991		ERF	general
ENSG00000105856	a	IPI00099615;IPI00550468;IPI00607765	IPR000910;IPR009071		HBP1	whole.blood.JJV
ENSG00000105866	a	IPI00025805	IPR007087;IPR015880		SP4
ENSG00000105880	a	IPI00008192	IPR000047;IPR001356;IPR009057;IPR012287		DLX5	placenta
ENSG00000105967	a	IPI00016824;IPI00167022;IPI00657986;IPI00852594;IPI00878954	IPR011598		TFEC
ENSG00000105991	a	IPI00027694	IPR001356;IPR009057;IPR012287		HOXA1
ENSG00000105996	a	IPI00012049	IPR000047;IPR001356;IPR001827;IPR009057;IPR012287		HOXA2
ENSG00000105997	a	IPI00012050;IPI00374172	IPR000047;IPR001356;IPR001827;IPR009057;IPR012287		HOXA3
ENSG00000106004	a	IPI00302291	IPR001356;IPR001827;IPR009057;IPR012287		HOXA5	adrenal.cortex;adrenal.gland;fetal.lung;lung
ENSG00000106006	a	IPI00010742	IPR001356;IPR001827;IPR009057;IPR012287		HOXA6
ENSG00000106031	a	IPI00305850	IPR001356;IPR009057;IPR012287		HOXA13
ENSG00000106331	a	IPI00011955;IPI00218426;IPI00465079;IPI00654845;IPI00844339	IPR001356;IPR009057;IPR011991;IPR012287		PAX4
ENSG00000106462	a	IPI00171252;IPI00376787	IPR001005		EZH2	testis;thymus
ENSG00000106511	a	IPI00030729	IPR001356;IPR009057;IPR012287		MEOX2	fetal.lung
ENSG00000106536	a	IPI00019772;IPI00220088;IPI00879256	IPR000327;IPR001356;IPR009057;IPR010982;IPR012287;IPR013847		POU6F2
ENSG00000106571	a	IPI00018889	IPR007087;IPR015880		GLI3	general
ENSG00000106689	a	IPI00032144;IPI00647069	IPR001356;IPR009057;IPR012287		LHX2	fetal.brain;whole.brain
ENSG00000106852	a	IPI00294419;IPI00513787;IPI00852614;IPI00853518	IPR001356;IPR009057;IPR012287		LHX6	fetal.brain;whole.brain
ENSG00000107175	a	IPI00014590;IPI00413475	IPR004827;IPR008917;IPR011616		CREB3	smooth.muscle;whole.brain
ENSG00000107187	a	IPI00002747;IPI00182961;IPI00220680	IPR001356;IPR009057;IPR012287		LHX3	pituitary
ENSG00000107485	a	IPI00012901;IPI00216199	IPR000679	IPR016374	GATA3	kidney;placenta;prostate;skin;thymus;whole.blood.JJV
ENSG00000107807	a	IPI00011051	IPR000747;IPR001356;IPR009057;IPR012287		TLX1
ENSG00000107859	a	IPI00025313	IPR001356;IPR009057;IPR012287	IPR016233	PITX3
ENSG00000108001	a	IPI00024242;IPI00220430;IPI00514247	IPR002909	IPR003523	EBF3
ENSG00000108064	a	IPI00020928;IPI00643708;IPI00644515	IPR000910;IPR009071		TFAM
ENSG00000108312	a	IPI00014533;IPI00220833;IPI00384556	IPR000910;IPR009071		UBTF	general
ENSG00000108452	a	IPI00012394	IPR007087;IPR015880
ENSG00000108511	a	IPI00015075;IPI00216597;IPI00782933	IPR001356;IPR001827;IPR009057;IPR012287		HOXB6
ENSG00000108753	a	IPI00020078;IPI00219911;IPI00219912	IPR001356;IPR009057;IPR010982;IPR012287		HNF1B	kidney
ENSG00000108788	a	IPI00005661;IPI00101383;IPI00219786;IPI00556177	IPR011598		MLX	heart
ENSG00000108799	a	IPI00023672	IPR001005		EZH1	lymph.node
ENSG00000108813	a	IPI00024380;IPI00219408;IPI00449036	IPR000047;IPR001356;IPR009057;IPR012287		DLX4	placenta
ENSG00000109101	a	IPI00006163	IPR001766;IPR011991		FOXN1
ENSG00000109132	a	IPI00293143	IPR001356;IPR009057;IPR012287		PHOX2B
ENSG00000109320	a	IPI00292537;IPI00788987	IPR002909;IPR008967;IPR011539	IPR000451	NFKB1	smooth.muscle;thymus;tonsil;whole.blood.JJV
ENSG00000109381	a	IPI00009995;IPI00396265;IPI00439925;IPI00607557;IPI00607896	IPR000418;IPR011991		ELF2	general
ENSG00000109685	a	IPI00107486;IPI00218240;IPI00334604	IPR000910;IPR009071		WHSC1	fetal.liver;testis;thymus
ENSG00000110693	a	IPI00218631;IPI00641980;IPI00787755;IPI00872738	IPR000910;IPR009071		SOX6
ENSG00000110851	a	IPI00296947;IPI00795444	IPR007087;IPR015880	IPR017124	PRDM4	general
ENSG00000111046	a	IPI00011548	IPR011598		MYF6	skeletal.muscle.psoas
ENSG00000111049	a	IPI00008389	IPR011598		MYF5
ENSG00000111087	a	IPI00027451	IPR007087;IPR015880		GLI1
ENSG00000111145	a	IPI00018266	IPR000418;IPR011991		ELK3
ENSG00000111206	a	IPI00032162;IPI00216686;IPI00401044;IPI00789058;IPI00790843;IPI00797711	IPR001766;IPR011991		FOXM1	testis;thymus
ENSG00000111249	a	IPI00022370	IPR001356;IPR003350;IPR009057;IPR012287		CUX2	fetal.brain;liver;whole.brain
ENSG00000111269	a	IPI00015183	IPR011700		CREBL2	adrenal.gland;pituitary;thyroid
ENSG00000111424	a	IPI00005716	IPR001628	IPR000324;IPR001723	VDR	adrenal.cortex;kidney
ENSG00000111704	a	IPI00434539;IPI00740989;IPI00793309;IPI00807368	IPR001356;IPR009057;IPR012287		NANOG
ENSG00000112033	a	IPI00009330;IPI00219761	IPR001628	IPR001723;IPR003074;IPR003075	PPARD	placenta
ENSG00000112182	a	IPI00029178	IPR004827;IPR008917;IPR011616		BACH2	fetal.brain;tonsil
ENSG00000112200	a	IPI00000725;IPI00375612;IPI00375614	IPR007087;IPR015880		ZNF451	fetal.liver;fetal.lung;lymph.node;spinal.cord
ENSG00000112242	a	IPI00647428;IPI00743509	IPR003316;IPR011991	IPR015633	E2F3	whole.blood.JJV
ENSG00000112333	a	IPI00000354;IPI00843777	IPR001628	IPR000003;IPR001723	NR2E1
ENSG00000112561	a	IPI00385436;IPI00465427;IPI00647494;IPI00853484;IPI00893531	IPR011598		TFEB	heart;whole.blood.JJV
ENSG00000112658	a	IPI00007879;IPI00556557	IPR002100		SRF	general
ENSG00000113196	a	IPI00014052	IPR011598		HAND1
ENSG00000113430	a	IPI00019752	IPR001356;IPR009057;IPR012287		IRX4
ENSG00000113580	a	IPI00022282;IPI00219946;IPI00251749;IPI00555880;IPI00604604;IPI00604725;IPI00759700;IPI00759729	IPR001409;IPR001628	IPR001723	NR3C1	smooth.muscle;whole.blood.JJV
ENSG00000113658	a	IPI00017730;IPI00903182	IPR001132;IPR003619;IPR013019	IPR013790	SMAD5	general
ENSG00000113722	a	IPI00607798;IPI00790637;IPI00795021	IPR000047;IPR001356;IPR009057;IPR012287		CDX1
ENSG00000113916	a	IPI00012820;IPI00816159	IPR007086;IPR007087;IPR015880		BCL6	ovary;skeletal.muscle.psoas;whole.blood.JJV
ENSG00000114126	a	IPI00029096;IPI00218877;IPI00295550;IPI00296752;IPI00789413;IPI00793226;IPI00795123;IPI00872361	IPR003316;IPR011991	IPR015648;IPR016556	TFDP2
ENSG00000114315	a	IPI00030964;IPI00791874	IPR011598		HES1	fetal.thyroid;lung;placenta;prostate;skin;thyroid;tongue
ENSG00000114861	a	IPI00023098;IPI00166439;IPI00182980;IPI00220201;IPI00220203;IPI00748383;IPI00790232;IPI00792871;IPI00796132	IPR001766;IPR007087;IPR011991;IPR015880		FOXP1
ENSG00000115112	a	IPI00005099	IPR007604		TFCP2L1	salivary.gland
ENSG00000115297	a	IPI00013948	IPR001356;IPR009057;IPR012287		TLX2
ENSG00000115415	a	IPI00030781;IPI00218188;IPI00795482;IPI00797149	IPR008967;IPR012345;IPR013801	IPR001217	STAT1	lymph.node;salivary.gland;smooth.muscle;tonsil;whole.blood.JJV
ENSG00000115507	a	IPI00027682	IPR001356;IPR003026;IPR009057;IPR012287	IPR003025	OTX1
ENSG00000115738	a	IPI00294210	IPR011598		ID2	general
ENSG00000115816	a	IPI00306723	IPR005612		CEBPZ
ENSG00000115844	a	IPI00018974;IPI00556089	IPR000047;IPR001356;IPR009057;IPR012287		DLX2	fetal.brain
ENSG00000115966	a	IPI00234446;IPI00748604	IPR004827;IPR007087;IPR011616;IPR015880	IPR016378	ATF2	fetal.brain;thyroid
ENSG00000116016	a	IPI00294084	IPR011598	IPR001067	EPAS1	fetal.lung;lung;placenta
ENSG00000116035	a	IPI00018903	IPR000047;IPR001356;IPR009057;IPR012287		VAX2
ENSG00000116044	a	IPI00000712;IPI00797911	IPR004827;IPR008917;IPR011616		NFE2L2	general
ENSG00000116132	a	IPI00008822;IPI00221036	IPR001356;IPR009057;IPR012287		PRRX1	smooth.muscle;trachea
ENSG00000116539	a	IPI00020546;IPI00642422	IPR000637		ASH1L
ENSG00000116604	a	IPI00000784;IPI00216051;IPI00216052;IPI00216053;IPI00216054;IPI00394659;IPI00746421	IPR002100		MEF2D	heart
ENSG00000116731	a	IPI00016780;IPI00219556;IPI00472974;IPI00759628;IPI00872550;IPI00874286	IPR007087;IPR015880	IPR009170	PRDM2	whole.brain
ENSG00000116809	a	IPI00011834;IPI00552525;IPI00556634	IPR007087;IPR015880		ZBTB17	general
ENSG00000116819	a	IPI00237907;IPI00844479	IPR013854	IPR004979	TFAP2E
ENSG00000116833	a	IPI00011769;IPI00030323;IPI00217284;IPI00217285	IPR001628	IPR000324;IPR001723	NR5A2	pancreas
ENSG00000117036	a	IPI00032598;IPI00514913	IPR000418;IPR011991		ETV3
ENSG00000117318	a	IPI00219112	IPR011598		ID3	heart;lung;prostate;smooth.muscle;thyroid
ENSG00000117595	a	IPI00024290;IPI00645422	IPR001346;IPR011991		IRF6
ENSG00000117707	a	IPI00152167	IPR009057	IPR007738	PROX1
ENSG00000118217	a	IPI00002511	IPR004827;IPR011616		ATF6	general
ENSG00000118260	a	IPI00027713;IPI00218334;IPI00433048	IPR004827;IPR011616	IPR001630	CREB1	appendix;testis;whole.blood.JJV
ENSG00000118495	a	IPI00220818;IPI00375897;IPI00645881	IPR007087;IPR015880		PLAGL1	adrenal.cortex;adrenal.gland;fetal.lung;pituitary;placenta;prostate;uterus
ENSG00000118513	a	IPI00219496;IPI00219497;IPI00219499;IPI00249282;IPI00420046;IPI00471985;IPI00513778;IPI00749442	IPR001005;IPR009057;IPR012287;IPR014778	IPR015495	MYB	bone.marrow;thymus
ENSG00000118526	a	IPI00306587	IPR011598		TCF21	fetal.lung;heart;lung;placenta
ENSG00000118922	a	IPI00027024;IPI00871910	IPR007087;IPR015880		KLF12	general
ENSG00000119042	a	IPI00010433;IPI00386234;IPI00651702	IPR001356;IPR003350;IPR009057;IPR012287		SATB2	fetal.brain;whole.brain
ENSG00000119138	a	IPI00015932	IPR007087;IPR015880		KLF9	fetal.thyroid;lung;uterus
ENSG00000119508	a	IPI00293038;IPI00328269;IPI00334557;IPI00748100	IPR001628	IPR001723;IPR003070;IPR003072	NR4A3	adrenal.cortex;adrenal.gland;skeletal.muscle.psoas
ENSG00000119547	a	IPI00001413	IPR001356;IPR003350;IPR009057;IPR012287		ONECUT2	general
ENSG00000119608	a	IPI00018590;IPI00737875;IPI00896404	IPR009057	IPR007738	PROX2
ENSG00000119614	a	IPI00033487	IPR001356;IPR009057;IPR012287		VSX2
ENSG00000119715	a	IPI00032812;IPI00554746	IPR001628	IPR000003;IPR001723	ESRRB
ENSG00000119725	a	IPI00009618;IPI00106475;IPI00328915	IPR007087;IPR015880		ZNF410	testis
ENSG00000119919	a	IPI00152116;IPI00874070	IPR000047;IPR001356;IPR009057;IPR012287		NKX2-3
ENSG00000119950	a	IPI00107617;IPI00301031;IPI00412717;IPI00552166;IPI00642612;IPI00643660;IPI00646509	IPR011598		MXI1	bone.marrow
ENSG00000120068	a	IPI00014536	IPR000047;IPR001356;IPR001827;IPR009057;IPR012287		HOXB8
ENSG00000120075	a	IPI00012514	IPR001356;IPR001827;IPR009057;IPR012287		HOXB5
ENSG00000120087	a	IPI00297418	IPR001356;IPR001827;IPR009057;IPR012287		HOXB7	pancreas;spinal.cord
ENSG00000120093	a	IPI00027259	IPR000047;IPR001356;IPR001827;IPR009057;IPR012287		HOXB3	general
ENSG00000120094	a	IPI00294724	IPR000047;IPR001356;IPR009057;IPR012287		HOXB1
ENSG00000120149	a	IPI00292686	IPR000047;IPR001356;IPR009057;IPR012287		MSX2	placenta
ENSG00000120690	a	IPI00167002	IPR000418;IPR011991		ELF1	lymph.node;pancreas;prostate;thymus;whole.blood.JJV
ENSG00000120693	a	IPI00005223;IPI00216093	IPR001132;IPR003619;IPR013019	IPR013790	SMAD9
ENSG00000120738	a	IPI00030227	IPR007087;IPR015880		EGR1	adrenal.cortex;adrenal.gland;kidney;pancreas;pituitary;thymus;trachea
ENSG00000120798	a	IPI00019051;IPI00334759;IPI00795421;IPI00798023	IPR001628	IPR000324;IPR001723	NR2C1	fetal.thyroid
ENSG00000120837	a	IPI00013217;IPI00790408;IPI00797255	IPR003958	IPR003957	NFYB	general
ENSG00000121068	a	IPI00297902;IPI00555938	IPR008967	IPR001699;IPR002070	TBX2	fetal.lung;lung;placenta
ENSG00000121075	a	IPI00299081	IPR008967	IPR001699	TBX4
ENSG00000121297	a	IPI00001743	IPR001356;IPR007087;IPR009057;IPR015880		TSHZ3
ENSG00000121454	a	IPI00169275	IPR001356;IPR009057;IPR012287		LHX4
ENSG00000122180	a	IPI00010313	IPR011598		MYOG
ENSG00000122386	a	IPI00029377;IPI00790559	IPR007087;IPR015880		ZNF205
ENSG00000122482	a	IPI00398725;IPI00479590;IPI00872494;IPI00883588	IPR007087;IPR015880		ZNF644
ENSG00000122592	a	IPI00010743	IPR001356;IPR001827;IPR009057;IPR012287		HOXA7
ENSG00000122691	a	IPI00018907;IPI00479748;IPI00893256	IPR011598	IPR015789	TWIST1	placenta;skin;uterus
ENSG00000122859	a	IPI00025789;IPI00619929	IPR011598		NEUROG3
ENSG00000122877	a	IPI00305368;IPI00797785	IPR007087;IPR015880		EGR2	thyroid
ENSG00000123268	a	IPI00002501;IPI00386034;IPI00793405	IPR004827;IPR011616	IPR001630	ATF1	thyroid;whole.blood.JJV
ENSG00000123358	a	IPI00027454;IPI00027914;IPI00743108;IPI00792812;IPI00793475;IPI00795415	IPR001628	IPR001723;IPR003070;IPR003071	NR4A1	adrenal.cortex
ENSG00000123364	a	IPI00010759	IPR001356;IPR009057;IPR012287		HOXC13	general
ENSG00000123388	a	IPI00011610	IPR001356;IPR009057;IPR012287		HOXC11
ENSG00000123405	a	IPI00003367	IPR004827;IPR008917;IPR011616		NFE2	bone.marrow;fetal.liver;whole.blood.JJV
ENSG00000123407	a	IPI00010758	IPR000047;IPR001356;IPR009057;IPR012287		HOXC12
ENSG00000123933	a	IPI00031584;IPI00171713	IPR011598		MXD4	liver;lung;smooth.muscle;thymus
ENSG00000124092	a	IPI00304086	IPR007087;IPR015880		CTCFL
ENSG00000124201	a	IPI00165981	IPR000967		ZNFX1
ENSG00000124216	a	IPI00000757	IPR007086;IPR007087;IPR015880		SNAI1	general
ENSG00000124232	a	IPI00219057;IPI00514966;IPI00646515	IPR002909;IPR008967;IPR015350;IPR015351		RBPJL
ENSG00000124440	a	IPI00292048;IPI00470784;IPI00746815;IPI00844320	IPR011598		HIF3A	fetal.lung
ENSG00000124496	a	IPI00044583;IPI00376357;IPI00413735;IPI00853356;IPI00853414	IPR001005;IPR007087;IPR009057;IPR014778;IPR015880		TRERF1
ENSG00000124664	a	IPI00018233	IPR000418;IPR011991		SPDEF	prostate
ENSG00000124766	a	IPI00001617	IPR000910;IPR009071	IPR017386	SOX4	fetal.brain;fetal.lung;fetal.thyroid;prostate;smooth.muscle;thymus;trachea;uterus
ENSG00000124782	a	IPI00382589;IPI00465287;IPI00465288;IPI00853192;IPI00853504;IPI00871864	IPR007087;IPR015880		RREB1	fetal.liver
ENSG00000124813	a	IPI00216242;IPI00216243;IPI00514070;IPI00604427;IPI00640084	IPR008967;IPR012346;IPR013524	IPR000040;IPR016554	RUNX2
ENSG00000124827	a	IPI00006249		IPR003902	GCM2
ENSG00000125285	a	IPI00001824	IPR000910;IPR009071		SOX21
ENSG00000125347	a	IPI00023600;IPI00657794;IPI00879077;IPI00893073	IPR001346;IPR011991		IRF1	lung;lymph.node;placenta;thymus;whole.blood.JJV
ENSG00000125398	a	IPI00009713	IPR000910;IPR009071		SOX9	fetal.brain;fetal.thyroid;pancreas;prostate;salivary.gland;spinal.cord;testis;trachea;whole.brain
ENSG00000125492	a	IPI00024060	IPR000047;IPR001356;IPR009057;IPR012287		BARHL1
ENSG00000125533	a	IPI00184650	IPR011598		BHLHB4
ENSG00000125618	a	IPI00183926;IPI00221027;IPI00306346;IPI00335892;IPI00790594;IPI00871542	IPR009057;IPR011991		PAX8	fetal.thyroid;kidney;thyroid
ENSG00000125740	a	IPI00295556	IPR004827;IPR011700		FOSB	adrenal.cortex;thyroid;trachea
ENSG00000125798	a	IPI00031773	IPR001766;IPR011991		FOXA2
ENSG00000125813	a	IPI00013473;IPI00419577;IPI00873058	IPR009057;IPR011991		PAX1	thymus;tonsil
ENSG00000125878	a	IPI00010762	IPR011598		TCF15
ENSG00000125952	a	IPI00018214;IPI00060723;IPI00157813;IPI00158128;IPI00219929;IPI00377126	IPR011598	IPR002418	MAX	bone.marrow;lung;whole.blood.JJV;whole.brain
ENSG00000125968	a	IPI00012718;IPI00218515	IPR011598		ID1	fetal.lung;heart;lung;pancreas;prostate;thyroid
ENSG00000126003	a	IPI00010085	IPR007087;IPR015880		PLAGL2	testis
ENSG00000126351	a	IPI00022991;IPI00219099;IPI00219100;IPI00219101	IPR001628	IPR001723;IPR001728	THRA	fetal.brain;spinal.cord;whole.brain
ENSG00000126368	a	IPI00023603	IPR001628	IPR000324;IPR001723	NR1D1	general
ENSG00000126456	a	IPI00291901;IPI00646709;IPI00737251;IPI00873861	IPR001346;IPR011991		IRF3	lymph.node
ENSG00000126561	a	IPI00030783;IPI00878538	IPR008967;IPR012345;IPR013801	IPR001217	STAT5A
ENSG00000126733	a	IPI00065787;IPI00402352;IPI00402353	IPR009061		DACH2
ENSG00000126746	a	IPI00152875;IPI00220697;IPI00385446;IPI00736968	IPR007087;IPR015880		ZNF384	general
ENSG00000126767	a	IPI00220075;IPI00301527;IPI00556086	IPR000418;IPR011991		ELK1	general
ENSG00000126778	a	IPI00017506	IPR000047;IPR001356;IPR009057;IPR012287		SIX1
ENSG00000126856	a	IPI00015996	IPR007087;IPR015880		PRDM7
ENSG00000127124	a	IPI00328089;IPI00641105	IPR007087;IPR015880		HIVEP3
ENSG00000127152	a	IPI00009213;IPI00009646;IPI00853567	IPR007087;IPR015880		BCL11B	thymus
ENSG00000127528	a	IPI00001862	IPR007087;IPR015880		KLF2	whole.blood.JJV
ENSG00000128272	a	IPI00002503	IPR004827;IPR011616		ATF4
ENSG00000128573	a	IPI00170880;IPI00215632;IPI00288960;IPI00383604;IPI00454591;IPI00454592;IPI00470950;IPI00784938;IPI00853141;IPI00877946;IPI00878144	IPR001766;IPR007087;IPR011991;IPR015880		FOXP2
ENSG00000128604	a	IPI00220220;IPI00396061;IPI00746140;IPI00760667;IPI00847325;IPI00874176	IPR001346;IPR011991		IRF5
ENSG00000128645	a	IPI00001551	IPR001356;IPR009057;IPR012287		HOXD1
ENSG00000128652	a	IPI00215882	IPR001356;IPR001827;IPR009057;IPR012287		HOXD3
ENSG00000128709	a	IPI00793020;IPI00873283	IPR001356;IPR009057;IPR012287	IPR017112	HOXD9	uterus
ENSG00000128710	a	IPI00292735	IPR001356;IPR009057;IPR012287		HOXD10
ENSG00000128713	a	IPI00305856;IPI00784141;IPI00854727	IPR001356;IPR009057;IPR012287		HOXD11
ENSG00000128714	a	IPI00793525;IPI00871270	IPR001356;IPR009057;IPR012287		HOXD13
ENSG00000129152	a	IPI00102339	IPR011598		MYOD1
ENSG00000129194	a	IPI00028451;IPI00816228;IPI00816311	IPR000135;IPR000910;IPR009071		SOX15	general
ENSG00000129514	a	IPI00024387	IPR001766;IPR011991		FOXA1
ENSG00000129535	a	IPI00008875;IPI00789351	IPR004826;IPR004827;IPR008917		NRL
ENSG00000129911	a	IPI00011115	IPR007087;IPR015880		KLF16
ENSG00000130522	a	IPI00289547	IPR004827;IPR008917;IPR011616	IPR002112	JUND	lung;ovary;placenta;thyroid;whole.blood.JJV
ENSG00000130700	a	IPI00017250	IPR000679	IPR016375	GATA5
ENSG00000130751	a	IPI00293815	IPR011598		NPAS1
ENSG00000130856	a	IPI00007777;IPI00307551;IPI00647893	IPR007087;IPR015880		ZNF236	general
ENSG00000131196	a	IPI00032069;IPI00221155;IPI00221156;IPI00221157;IPI00221158;IPI00336007;IPI00395394;IPI00759774;IPI00759791	IPR002909;IPR008967;IPR011539	IPR008366;IPR015647	NFATC1
ENSG00000131264	a	IPI00023058	IPR000047;IPR001356;IPR009057;IPR012287		CDX4
ENSG00000131408	a	IPI00022730;IPI00470864	IPR001628	IPR000324;IPR001723	NR1H2	heart;lung
ENSG00000131668	a	IPI00871182;IPI00879135	IPR000047;IPR001356;IPR009057;IPR012287		BARX1
ENSG00000131759	a	IPI00014923;IPI00020071;IPI00218375;IPI00470378;IPI00791851	IPR001628	IPR001723;IPR003078	RARA	heart;whole.blood.JJV
ENSG00000132005	a	IPI00305337	IPR003150;IPR011991		RFX1
ENSG00000132170	a	IPI00020897;IPI00791321;IPI00794250;IPI00797909;IPI00852773;IPI00853034;IPI00853091;IPI00853274	IPR001628	IPR001723;IPR003074;IPR003077	PPARG
ENSG00000133740	a	IPI00300501;IPI00795388;IPI00845238	IPR003316;IPR011991	IPR015633	E2F5
ENSG00000133794	a	IPI00217732;IPI00217734;IPI00217735;IPI00217736;IPI00412162;IPI00413132;IPI00783543;IPI00879656	IPR011598	IPR001067	ARNTL	general
ENSG00000133884	a	IPI00023322	IPR007087;IPR015880		DPF2	testis
ENSG00000133937	a	IPI00011923	IPR001356;IPR009057;IPR012287		GSC
ENSG00000134107	a	IPI00021143	IPR011598		BHLHB2	kidney;lung;trachea
ENSG00000134138	a	IPI00023696;IPI00171219;IPI00221237;IPI00221238;IPI00373944;IPI00373945;IPI00746958	IPR001356;IPR009057;IPR012287		MEIS2	fetal.brain;pituitary;prostate;salivary.gland;uterus
ENSG00000134317	a	IPI00181670;IPI00185043;IPI00739435	IPR007604		GRHL1
ENSG00000134323	a	IPI00022372	IPR011598	IPR002418	MYCN	fetal.brain
ENSG00000134438	a	IPI00021025	IPR001356;IPR009057;IPR012287		RAX
ENSG00000134532	a	IPI00166143;IPI00171247;IPI00216317;IPI00221270;IPI00793790	IPR000910;IPR009071		SOX5	testis
ENSG00000134595	a	IPI00240510	IPR000910;IPR009071		SOX3
ENSG00000134852	a	IPI00007284;IPI00853422	IPR011598	IPR001067	CLOCK	general
ENSG00000134954	a	IPI00028127;IPI00218351;IPI00742887	IPR000418;IPR011991	IPR016311	ETS1
ENSG00000135100	a	IPI00025839;IPI00219056;IPI00411416	IPR001356;IPR009057;IPR010982;IPR012287		HNF1A
ENSG00000135111	a	IPI00005110;IPI00219356;IPI00298944;IPI00791862;IPI00793650	IPR008967	IPR001699;IPR002070	TBX3	adrenal.cortex;adrenal.gland;placenta;prostate;thyroid
ENSG00000135164	a	IPI00028123;IPI00852885;IPI00887567;IPI00889129	IPR001005;IPR009057;IPR012287;IPR014778	IPR015495	DMTF1	general
ENSG00000135373	a	IPI00034048;IPI00172578	IPR000418;IPR011991		EHF	trachea
ENSG00000135374	a	IPI00099434;IPI00163115;IPI00384023	IPR000418;IPR011991		ELF5	salivary.gland;trachea
ENSG00000135457	a	IPI00037599;IPI00140998;IPI00789400;IPI00791184;IPI00791838	IPR007604		TFCP2
ENSG00000135547	a	IPI00016845;IPI00643805	IPR011598		HEY2
ENSG00000135903	a	IPI00012896;IPI00219092;IPI00219093;IPI00328760;IPI00328761;IPI00375387;IPI00375388;IPI00895878	IPR001356;IPR009057;IPR011991;IPR012287		PAX3
ENSG00000136352	a	IPI00472988;IPI00816620	IPR001356;IPR009057;IPR012287		NKX2-1	fetal.lung;fetal.thyroid;lung;thyroid
ENSG00000136574	a	IPI00020064;IPI00383468	IPR000679	IPR016375	GATA4	heart;testis
ENSG00000136603	a	IPI00025468;IPI00216658;IPI00216660;IPI00216661;IPI00867624	IPR009061;IPR010919		SKIL
ENSG00000136630	a	IPI00292164;IPI00643042	IPR000047;IPR001356;IPR009057;IPR012287		HLX	bone.marrow;lung;whole.blood.JJV
ENSG00000136826	a	IPI00012531;IPI00167069;IPI00643479	IPR007087;IPR015880		KLF4	lung;placenta;skin;trachea
ENSG00000136931	a	IPI00012446;IPI00640780;IPI00644838;IPI00877154	IPR001628	IPR000003;IPR000324;IPR001723	NR5A1
ENSG00000136944	a	IPI00030989;IPI00220363	IPR001356;IPR009057;IPR012287		LMX1B
ENSG00000136997	a	IPI00033016;IPI00745564;IPI00796046	IPR011598	IPR002418	MYC	general
ENSG00000137090	a	IPI00001733;IPI00445344	IPR001275		DMRT1	testis
ENSG00000137203	a	IPI00009453;IPI00181288;IPI00472844;IPI00640894;IPI00844409	IPR013854	IPR004979	TFAP2A	placenta;salivary.gland;skin
ENSG00000137265	a	IPI00215970;IPI00289982;IPI00828039	IPR001346;IPR011991		IRF4	lymph.node;tonsil
ENSG00000137270	a	IPI00413627		IPR003902	GCM1	placenta
ENSG00000137504	a	IPI00164768	IPR004827		CREBZF	general
ENSG00000137709	a	IPI00296891;IPI00748827	IPR000327;IPR000972;IPR001356;IPR009057;IPR010982;IPR012287;IPR013847		POU2F3
ENSG00000138083	a	IPI00030013	IPR000047;IPR001356;IPR009057;IPR012287		SIX3	pituitary
ENSG00000138136	a	IPI00006058	IPR000047;IPR001356;IPR009057;IPR012287	IPR015704	LBX1
ENSG00000138378	a	IPI00000106	IPR008967;IPR012345;IPR013801	IPR001217	STAT4	lymph.node;pituitary;whole.blood.JJV
ENSG00000138738	a	IPI00032997	IPR007086;IPR007087;IPR015880	IPR017125	PRDM5
ENSG00000138795	a	IPI00007156;IPI00220456;IPI00651680	IPR000910;IPR009071		LEF1	adrenal.cortex;lymph.node;prostate;testis;thymus;tonsil;whole.blood.JJV
ENSG00000139083	a	IPI00013159;IPI00794709;IPI00871835	IPR000418;IPR011991		ETV6
ENSG00000139352	a	IPI00032964;IPI00792680	IPR011598	IPR015660	ASCL1	fetal.brain;spinal.cord;thymus;whole.brain
ENSG00000139515	a	IPI00006036	IPR000047;IPR001356;IPR001827;IPR009057;IPR012287		PDX1
ENSG00000140009	a	IPI00023212;IPI00218153;IPI00218155;IPI00218156;IPI00218157;IPI00218158;IPI00218159;IPI00397583	IPR001628	IPR000324;IPR001723	ESR2
ENSG00000140262	a	IPI00012966;IPI00384333	IPR011598		TCF12	thymus;uterus
ENSG00000140836	a	IPI00014186;IPI00219003	IPR001356;IPR007087;IPR009057;IPR012287;IPR015880		ZFHX3	fetal.thyroid;prostate
ENSG00000140968	a	IPI00026224	IPR001346;IPR011991		IRF8	bone.marrow;lung;lymph.node;salivary.gland;thymus;tonsil;whole.blood.JJV
ENSG00000141448	a	IPI00024236	IPR000679		GATA6	adrenal.cortex;adrenal.gland;fetal.lung;heart;lung;ovary;smooth.muscle;uterus
ENSG00000141510	a	IPI00025087;IPI00375319;IPI00654847;IPI00796188;IPI00816804;IPI00894418;IPI00895905;IPI00902894	IPR002117;IPR008967;IPR011615;IPR012346;IPR015551		TP53	fetal.liver;smooth.muscle;thymus;whole.blood.JJV
ENSG00000141568	a	IPI00006029;IPI00220426;IPI00479612	IPR001766;IPR011991		FOXK2	adrenal.cortex;testis
ENSG00000141646	a	IPI00013404;IPI00644112	IPR001132;IPR003619;IPR013019	IPR013790	SMAD4	uterus
ENSG00000141905	a	IPI00029795;IPI00218035;IPI00218037;IPI00218039;IPI00218041	IPR003619	IPR000647	NFIC	adrenal.cortex;lung;skeletal.muscle.psoas;tongue
ENSG00000142539	a	IPI00009934	IPR000418;IPR011991		SPIB	heart;lymph.node;tonsil
ENSG00000142684	a	IPI00026276;IPI00844193;IPI00878508	IPR007087;IPR015880		ZNF593	liver
ENSG00000143032	a	IPI00059055	IPR000047;IPR001356;IPR009057;IPR012287		BARHL2
ENSG00000143171	a	IPI00009736	IPR001628	IPR000003;IPR001723	RXRG
ENSG00000143178	a	IPI00032197;IPI00642525;IPI00644654	IPR008967	IPR001699;IPR002070	TBX19	pituitary
ENSG00000143190	a	IPI00027828;IPI00219171;IPI00555623;IPI00555806	IPR000327;IPR000972;IPR001356;IPR009057;IPR010982;IPR012287;IPR013847		POU2F1
ENSG00000143194	a	IPI00064475;IPI00477136	IPR009071;IPR015101		MAEL
ENSG00000143257	a	IPI00001687;IPI00418379;IPI00431848;IPI00434579;IPI00434584;IPI00434588;IPI00434589;IPI00434592;IPI00434598;IPI00815775;IPI00815785;IPI00815841;IPI00815906;IPI00816112;IPI00816193;IPI00816422;IPI00816473;IPI00816486;IPI00816695;IPI00816828	IPR001628	IPR000324;IPR001723;IPR001728	NR1I3	liver
ENSG00000143355	a	IPI00328729;IPI00396103;IPI00642345;IPI00642361	IPR001356;IPR009057;IPR012287		LHX9
ENSG00000143365	a	IPI00216710;IPI00418178;IPI00873781	IPR001628	IPR001723;IPR003079	RORC	kidney;liver
ENSG00000143390	a	IPI00009303;IPI00644914;IPI00658131;IPI00658194;IPI00852711;IPI00853148;IPI00853185;IPI00853345;IPI00853561;IPI00853625	IPR003150;IPR011991		RFX5	lymph.node;thymus;tonsil
ENSG00000143437	a	IPI00184523;IPI00218287;IPI00412610;IPI00514749;IPI00844350	IPR011598	IPR001067	ARNT	general
ENSG00000143578	a	IPI00152889;IPI00514670;IPI00644441	IPR004827;IPR008917;IPR011616	IPR001630	CREB3L4
ENSG00000143842	a	IPI00009049;IPI00219551	IPR000910;IPR009071		SOX13	placenta
ENSG00000143995	a	IPI00011756;IPI00877633;IPI00877788	IPR001356;IPR009057;IPR012287		MEIS1	adrenal.cortex;adrenal.gland;appendix;fetal.lung;ovary;salivary.gland;smooth.muscle;trachea;uterus
ENSG00000144355	a	IPI00221129	IPR000047;IPR001356;IPR009057;IPR012287		DLX1
ENSG00000144852	a	IPI00004364;IPI00220084;IPI00220085;IPI00220086;IPI00334983;IPI00783954;IPI00852956	IPR001628	IPR000324;IPR001723	NR1I2	liver;pancreas
ENSG00000146587	a	IPI00302755;IPI00871810	IPR007086;IPR007087;IPR015880		RBAK
ENSG00000146592	a	IPI00027461;IPI00216189;IPI00397362;IPI00410078;IPI00478946	IPR004827;IPR007087;IPR011700;IPR015880	IPR016378	CREB5	whole.blood.JJV
ENSG00000147117	a	IPI00215646	IPR007086;IPR007087;IPR015880		ZNF157
ENSG00000147118	a	IPI00096308;IPI00479943;IPI00871429;IPI00874076;IPI00896385	IPR007086;IPR007087;IPR015880		ZNF182
ENSG00000147488	a	IPI00005704	IPR013681		ST18	spinal.cord
ENSG00000147789	a	IPI00012527	IPR007086;IPR007087;IPR015880		ZNF7	skeletal.muscle.psoas
ENSG00000147862	a	IPI00470473;IPI00472959;IPI00473116;IPI00642237;IPI00646279;IPI00646731;IPI00749495;IPI00872141;IPI00872790	IPR003619	IPR000647	NFIB	fetal.brain;fetal.lung;fetal.thyroid;prostate;salivary.gland;smooth.muscle;trachea;uterus
ENSG00000148200	a	IPI00017258;IPI00220041;IPI00413606;IPI00743885;IPI00848326	IPR001628	IPR000324;IPR001723	NR6A1
ENSG00000148516	a	IPI00375505;IPI00477152;IPI00514481	IPR001356;IPR007087;IPR015880		ZEB1	uterus
ENSG00000148704	a	IPI00515064;IPI00749057	IPR000047;IPR001356;IPR009057;IPR012287		VAX1
ENSG00000148737	a	IPI00164708;IPI00221004;IPI00221005;IPI00221006;IPI00221007;IPI00221008;IPI00221009;IPI00221010;IPI00221011;IPI00335587;IPI00479483;IPI00552531;IPI00641691	IPR000910;IPR009071		TCF7L2	lung;prostate;uterus
ENSG00000148826	a	IPI00028161	IPR000047;IPR001356;IPR009057;IPR012287		NKX6-2
ENSG00000149054	a	IPI00007821	IPR007087;IPR015880		ZNF215
ENSG00000149922	a	IPI00096930;IPI00296043	IPR008967	IPR001699;IPR002070	TBX6
ENSG00000151090	a	IPI00444844;IPI00446999	IPR001628	IPR001723;IPR001728	THRB
ENSG00000151615	a	IPI00029713	IPR000327;IPR001356;IPR009057;IPR010982;IPR012287;IPR013847	IPR015584	POU4F2
ENSG00000151623	a	IPI00027744;IPI00248972;IPI00248973;IPI00248974;IPI00889506;IPI00889527;IPI00889774	IPR001628	IPR000324	NR3C2	thyroid;whole.brain
ENSG00000151702	a	IPI00217470;IPI00329755	IPR000418;IPR011991		FLI1	bone.marrow;lymph.node;whole.blood.JJV
ENSG00000152192	a	IPI00009864	IPR000327;IPR001356;IPR009057;IPR010982;IPR012287;IPR013847	IPR015584	POU4F1
ENSG00000152284	a	IPI00010396	IPR000910;IPR009071		TCF7L1	general
ENSG00000152804	a	IPI00008771	IPR000047;IPR001356;IPR009057;IPR012287		HHEX	fetal.liver;fetal.thyroid;liver;thyroid;tonsil;whole.blood.JJV
ENSG00000152977	a	IPI00302870;IPI00790102	IPR007087;IPR015880		ZIC1	fetal.brain;spinal.cord;whole.brain
ENSG00000153234	a	IPI00018033	IPR001628	IPR001723;IPR003070;IPR003073	NR4A2	adrenal.cortex;adrenal.gland;appendix;ovary;salivary.gland;trachea
ENSG00000153560	a	IPI00005018;IPI00294870	IPR007604		UBP1	lymph.node
ENSG00000153779	a	IPI00337398	IPR001356;IPR009057;IPR012287		TGIF2LX
ENSG00000153807	a	IPI00010731;IPI00170686	IPR001356;IPR009057;IPR012287		HOXA10	prostate;uterus
ENSG00000153814	a	IPI00329030;IPI00745862	IPR007087;IPR015880		JAZF1
ENSG00000153879	a	IPI00022208	IPR004827;IPR011700		CEBPG
ENSG00000154727	a	IPI00299413	IPR000418;IPR011991	IPR016312	GABPA
ENSG00000155090	a	IPI00011863;IPI00651766	IPR007087;IPR015880		KLF10	placenta
ENSG00000156127	a	IPI00007422	IPR004827;IPR011616		BATF
ENSG00000156150	a	IPI00028290	IPR001356;IPR009057;IPR012287		ALX3
ENSG00000156273	a	IPI00024235;IPI00552038;IPI00789086;IPI00893678;IPI00894330;IPI00894445	IPR004827;IPR008917;IPR011616		BACH1	whole.blood.JJV
ENSG00000157429	a	IPI00012358;IPI00643896;IPI00816592	IPR007086;IPR007087;IPR015880		ZNF19
ENSG00000157514	a	IPI00016152;IPI00168008;IPI00549492;IPI00644685;IPI00788225		IPR000580	TSC22D3	fetal.lung;lung
ENSG00000157554	a	IPI00005012;IPI00217544;IPI00220990;IPI00549287;IPI00788647;IPI00797224;IPI00797389;IPI00853428;IPI00853570;IPI00872796	IPR000418;IPR011991		ERG	fetal.lung
ENSG00000157557	a	IPI00009756;IPI00790435;IPI00791092	IPR000418;IPR011991	IPR016311	ETS2	fetal.lung;lung;pancreas;whole.brain
ENSG00000157613	a	IPI00303434;IPI00848028	IPR004827;IPR008917;IPR011616	IPR001630	CREB3L1	general
ENSG00000157933	a	IPI00220921	IPR009061;IPR010919		SKI
ENSG00000158055	a	IPI00152668;IPI00375532;IPI00377073;IPI00414555	IPR007604		GRHL3
ENSG00000158711	a	IPI00002849;IPI00220318	IPR000418;IPR011991		ELK4
ENSG00000158773	a	IPI00026559;IPI00413700;IPI00514348	IPR011598		USF1
ENSG00000159184	a	IPI00294863	IPR001356;IPR009057;IPR012287		HOXB13	prostate
ENSG00000159216	a	IPI00218529;IPI00218530;IPI00218936;IPI00218940;IPI00218942;IPI00218943;IPI00413370;IPI00477787;IPI00791456;IPI00794722;IPI00797455;IPI00871743;IPI00877035	IPR008967;IPR012346;IPR013524	IPR000040;IPR016554	RUNX1	thymus
ENSG00000159387	a	IPI00400792;IPI00797780	IPR001356;IPR009057;IPR012287		IRX6
ENSG00000159556	a	IPI00059240	IPR001356;IPR009057		ISL2
ENSG00000159882	a	IPI00006278;IPI00872175	IPR007087;IPR015880		ZNF230
ENSG00000160113	a	IPI00021429	IPR001628	IPR001723;IPR003068	NR2F6	liver;placenta
ENSG00000160199	a	IPI00217382;IPI00220929	IPR001356;IPR009057;IPR012287		PKNOX1	testis;thyroid
ENSG00000160224	a	IPI00015149	IPR000770;IPR010919		AIRE
ENSG00000160685	a	IPI00026277	IPR007087;IPR015880		ZBTB7B
ENSG00000160973	a	IPI00026214;IPI00439760	IPR001766;IPR011991		FOXH1	general
ENSG00000161405	a	IPI00018923;IPI00215852;IPI00215853;IPI00215854;IPI00215855;IPI00215856;IPI00337565;IPI00465192;IPI00465194;IPI00465195;IPI00465196;IPI00465197;IPI00465198;IPI00796035;IPI00797818;IPI00883727	IPR007087;IPR015880		IKZF3
ENSG00000161642	a	IPI00163238;IPI00334747;IPI00792993;IPI00794302;IPI00795799	IPR007087;IPR015880		ZNF385A
ENSG00000161940	a	IPI00166071	IPR007087;IPR015880		BCL6B
ENSG00000162419	a	IPI00008601;IPI00215883;IPI00641457	IPR000770;IPR010919		GMEB1
ENSG00000162599	a	IPI00029745;IPI00163319;IPI00513825;IPI00514434;IPI00641645;IPI00646660	IPR003619	IPR000647	NFIA
ENSG00000162702	a	IPI00032563;IPI00647664	IPR007087;IPR015880		ZNF281
ENSG00000162761	a	IPI00152586	IPR001356;IPR009057;IPR012287		LMX1A
ENSG00000162772	a	IPI00002502;IPI00385188;IPI00413177;IPI00642183;IPI00644308;IPI00843985	IPR004827;IPR008917;IPR011700		ATF3	appendix;fetal.lung;lung;pancreas;placenta;trachea
ENSG00000162924	a	IPI00029773;IPI00784297	IPR002909;IPR008967;IPR011539	IPR000451	REL	tonsil
ENSG00000162992	a	IPI00299039	IPR011598	IPR016637	NEUROD1
ENSG00000163067	a	IPI00305348;IPI00556221;IPI00745970;IPI00871651	IPR007087;IPR015880		ZNF2
ENSG00000163132	a	IPI00002939;IPI00872346	IPR000047;IPR001356;IPR009057;IPR012287		MSX1	pituitary;uterus
ENSG00000163435	a	IPI00004581;IPI00643579;IPI00844532	IPR000418;IPR000637;IPR011991		ELF3	fetal.lung;pancreas;trachea
ENSG00000163497	a	IPI00013984	IPR000418;IPR011991		FEV
ENSG00000163508	a	IPI00296036;IPI00789239	IPR008967	IPR001699	EOMES
ENSG00000163623	a	IPI00019774	IPR000047;IPR001356;IPR009057;IPR012287		NKX6-1
ENSG00000163666	a	IPI00002815	IPR001356;IPR009057;IPR012287		HESX1
ENSG00000163848	a	IPI00010833;IPI00385897;IPI00448928	IPR007087;IPR015880		ZNF148	fetal.thyroid;smooth.muscle
ENSG00000163884	a	IPI00022405	IPR007087;IPR015880		KLF15
ENSG00000163909	a	IPI00005137	IPR011598		HEYL
ENSG00000164093	a	IPI00017093;IPI00220801;IPI00220802	IPR001356;IPR009057;IPR012287	IPR016233	PITX2	general
ENSG00000164107	a	IPI00029953;IPI00874278	IPR011598		HAND2
ENSG00000164330	a	IPI00329425;IPI00383432;IPI00873211	IPR002909	IPR003523	EBF1
ENSG00000164438	a	IPI00306869	IPR001356;IPR009057;IPR012287		TLX3
ENSG00000164458	a	IPI00005203;IPI00619896	IPR008967	IPR001699;IPR002070	T
ENSG00000164600	a	IPI00102358	IPR011598	IPR016637	NEUROD6	fetal.brain
ENSG00000164631	a	IPI00645116;IPI00744776;IPI00871950;IPI00893263	IPR007086;IPR007087;IPR015880		ZNF12	uterus
ENSG00000164683	a	IPI00550054;IPI00742738	IPR011598		HEY1	fetal.brain;fetal.lung;lung;placenta;spinal.cord;whole.brain
ENSG00000164736	a	IPI00007874	IPR000910;IPR009071		SOX17	lung;uterus
ENSG00000164749	a	IPI00291564;IPI00852837	IPR001628	IPR000003;IPR001723	HNF4G
ENSG00000165156	a	IPI00293086	IPR001356;IPR007087;IPR009057;IPR012287;IPR015880		ZHX1
ENSG00000165462	a	IPI00024171	IPR000047;IPR001356;IPR009057;IPR012287		PHOX2A
ENSG00000165512	a	IPI00215890	IPR007086;IPR007087;IPR015880		ZNF22	fetal.brain;fetal.liver;fetal.lung;lymph.node;pancreas;thymus
ENSG00000165556	a	IPI00016928	IPR000047;IPR001356;IPR009057;IPR012287		CDX2
ENSG00000165588	a	IPI00027683;IPI00172654;IPI00646340;IPI00647249;IPI00647698	IPR001356;IPR009057;IPR012287	IPR003022;IPR003025	OTX2
ENSG00000165643	a	IPI00456833;IPI00855714	IPR011598		SOHLH1
ENSG00000165659	a	IPI00039808;IPI00084569;IPI00085091;IPI00400774;IPI00854705	IPR009061		DACH1
ENSG00000165684	a	IPI00158992	IPR001005;IPR009057;IPR012287;IPR014778	IPR015495	SNAPC4	testis
ENSG00000165702	a	IPI00003110;IPI00479652	IPR007087;IPR015880		GFI1B
ENSG00000165821	a	IPI00144003	IPR007087;IPR015880		SALL2	pituitary;spinal.cord;whole.brain
ENSG00000166211	a	IPI00166862	IPR000418;IPR011991		SPIC
ENSG00000166261	a	IPI00028828;IPI00472538	IPR007087;IPR015880		ZNF202
ENSG00000166478	a	IPI00305316;IPI00852831;IPI00853257;IPI00853630	IPR007087;IPR015880		ZNF143	whole.blood.JJV
ENSG00000166526	a	IPI00642617;IPI00784071	IPR007086;IPR007087;IPR015880		ZNF3
ENSG00000166888	a	IPI00030782;IPI00743541;IPI00792907	IPR008967;IPR012345;IPR013801	IPR001217	STAT6	whole.blood.JJV
ENSG00000166949	a	IPI00024305	IPR001132;IPR003619;IPR013019	IPR013790	SMAD3	smooth.muscle;trachea
ENSG00000167034	a	IPI00018412;IPI00215781;IPI00215782;IPI00215783;IPI00848258	IPR001356;IPR009057;IPR012287		NKX3-1	appendix;prostate
ENSG00000167074	a	IPI00216670;IPI00879207	IPR004827;IPR011700		TEF
ENSG00000167081	a	IPI00028417;IPI00059494;IPI00215866;IPI00215867;IPI00215868	IPR001356;IPR009057;IPR012287		PBX3	adrenal.cortex;adrenal.gland;ovary
ENSG00000167157	a	IPI00018429	IPR000047;IPR001356;IPR009057;IPR012287		PRRX2	general
ENSG00000167182	a	IPI00333077;IPI00744064	IPR007087;IPR015880		SP2	heart;lung;thymus;thyroid;whole.blood.JJV
ENSG00000167232	a	IPI00013437;IPI00873227	IPR007086;IPR007087;IPR015880		ZNF91	pituitary
ENSG00000167377	a	IPI00012365;IPI00335885;IPI00643428	IPR007086;IPR007087;IPR015880		ZNF23
ENSG00000167384	a	IPI00001684;IPI00643085;IPI00643905	IPR007086;IPR007087;IPR015880		ZNF180
ENSG00000167635	a	IPI00014305	IPR007087;IPR015880		ZNF146	general
ENSG00000167685	a	IPI00019922;IPI00382777;IPI00639915	IPR007087;IPR015880		ZNF444	general
ENSG00000167771	a	IPI00217874	IPR001005;IPR009057;IPR012287;IPR014778		RCOR2
ENSG00000167800	a	IPI00385367;IPI00873268	IPR008967	IPR001699	TBX10
ENSG00000167967	a	IPI00184135;IPI00556439;IPI00644552	IPR007087;IPR015880		E4F1	general
ENSG00000168062	a	IPI00409656	IPR004827;IPR011616		BATF2
ENSG00000168214	a	IPI00030177;IPI00218576;IPI00218578;IPI00332627;IPI00402156;IPI00419892;IPI00479716;IPI00807402	IPR002909;IPR008967;IPR015350;IPR015351		RBPJ	uterus;whole.blood.JJV
ENSG00000168267	a	IPI00160766	IPR011598		PTF1A
ENSG00000168269	a	IPI00158273;IPI00220405	IPR001766;IPR011991		FOXI1
ENSG00000168310	a	IPI00293657	IPR001346;IPR011991		IRF2	adrenal.gland;bone.marrow;lymph.node;whole.blood.JJV
ENSG00000168468	a	IPI00004084;IPI00221087	IPR004827;IPR011616
ENSG00000168610	a	IPI00306436;IPI00412752;IPI00784414	IPR008967;IPR012345;IPR013801	IPR001217	STAT3	general
ENSG00000168661	a	IPI00031473;IPI00411310;IPI00795740	IPR007087;IPR015880		ZNF30
ENSG00000168779	a	IPI00218369;IPI00295006;IPI00793628;IPI00883749	IPR000047;IPR001356;IPR009057;IPR012287		SHOX2
ENSG00000168875	a	IPI00030676;IPI00816437	IPR000135;IPR000910;IPR009071		SOX14
ENSG00000169016	a	IPI00289560;IPI00386595;IPI00414333;IPI00893548;IPI00893672;IPI00894414	IPR003316;IPR011991	IPR015633;IPR015635	E2F6
ENSG00000169083	a	IPI00020070;IPI00333533;IPI00873382	IPR001103;IPR001628	IPR000324;IPR001723	AR	liver;prostate
ENSG00000169136	a	IPI00032057	IPR004827;IPR011616		ATF5	fetal.liver;fetal.lung;liver;smooth.muscle
ENSG00000169297	a	IPI00020943;IPI00646717		IPR001723	NR0B1	testis
ENSG00000169554	a	IPI00783017;IPI00872002	IPR001356;IPR007087;IPR015880		ZEB2	fetal.brain;spinal.cord;uterus;whole.blood.JJV
ENSG00000169594	a	IPI00304972	IPR007087;IPR015880		BNC1
ENSG00000169635	a	IPI00219839;IPI00376570	IPR007087;IPR015880		HIC2	fetal.brain;fetal.liver;heart;placenta;testis
ENSG00000169740	a	IPI00012411	IPR007086;IPR007087;IPR015880		ZNF32	general
ENSG00000169840	a	IPI00028199	IPR000047;IPR001356;IPR009057;IPR012287		GSX1
ENSG00000169856	a	IPI00002508	IPR001356;IPR003350;IPR009057;IPR012287		ONECUT1
ENSG00000169926	a	IPI00219691;IPI00790998	IPR007087;IPR015880		KLF13	lung;thymus
ENSG00000169946	a	IPI00015802;IPI00410662;IPI00903263	IPR007087;IPR015880		ZFPM2	smooth.muscle;uterus
ENSG00000169953	a	IPI00027534;IPI00307273;IPI00385119	IPR000232;IPR011991
ENSG00000169981	a	IPI00761023;IPI00795999	IPR007087;IPR015880		ZNF35
ENSG00000170166	a	IPI00012390	IPR001356;IPR001827;IPR009057;IPR012287		HOXD4
ENSG00000170178	a	IPI00018803;IPI00784701;IPI00878556	IPR000047;IPR001356;IPR009057;IPR012287		HOXD12
ENSG00000170265	a	IPI00003798;IPI00807546	IPR007087;IPR015880		ZNF282	general
ENSG00000170345	a	IPI00033008	IPR004827;IPR011700		FOS	bone.marrow;lung;thyroid;trachea
ENSG00000170365	a	IPI00019549;IPI00023594	IPR001132;IPR003619;IPR013019	IPR013790	SMAD1	general
ENSG00000170370	a	IPI00029166	IPR000047;IPR001356;IPR009057;IPR012287		EMX2	kidney;uterus;whole.brain
ENSG00000170374	a	IPI00152511	IPR007087;IPR015880		SP7
ENSG00000170485	a	IPI00328270	IPR011598	IPR001067	NPAS2	salivary.gland;smooth.muscle;whole.brain
ENSG00000170549	a	IPI00375629	IPR001356;IPR009057;IPR012287		IRX1
ENSG00000170561	a	IPI00395326	IPR001356;IPR009057;IPR012287		IRX2
ENSG00000170577	a	IPI00299333	IPR000047;IPR001356;IPR009057;IPR012287		SIX2
ENSG00000170581	a	IPI00004312;IPI00219076;IPI00794904	IPR008967;IPR012345;IPR013801	IPR001217	STAT2
ENSG00000170608	a	IPI00024388	IPR001766;IPR011991		FOXA3
ENSG00000170616	a	IPI00010452	IPR007087;IPR015880		SCRT1
ENSG00000170631	a	IPI00299749;IPI00789442	IPR007086;IPR007087;IPR015880		ZNF16
ENSG00000170653	a	IPI00009975;IPI00015147;IPI00218344;IPI00641268;IPI00744535;IPI00790068	IPR004827;IPR007087;IPR011616;IPR015880	IPR016378	ATF7
ENSG00000170689	a	IPI00014539	IPR000047;IPR001356;IPR009057;IPR012287	IPR017112	HOXB9
ENSG00000170802	a	IPI00027968;IPI00413146;IPI00894534	IPR001766;IPR011991		FOXN2
ENSG00000170949	a	IPI00028833;IPI00642623;IPI00872455	IPR007086;IPR007087;IPR015880		ZNF160
ENSG00000171032	a	IPI00329808;IPI00478374	IPR007086;IPR007087;IPR015880		ZNF350	general
ENSG00000171056	a	IPI00027779	IPR000910;IPR009071		SOX7
ENSG00000171223	a	IPI00013439	IPR004827;IPR008917;IPR011616	IPR002112	JUNB	general
ENSG00000171532	a	IPI00302045	IPR011598	IPR016637	NEUROD2	fetal.brain;skeletal.muscle.psoas;whole.brain
ENSG00000171606	a	IPI00062467;IPI00218125;IPI00218126;IPI00293932	IPR007087;IPR015880		ZNF274	lymph.node;whole.blood.JJV
ENSG00000171656	a	IPI00218204;IPI00796972	IPR000418;IPR011991		ETV5	adrenal.cortex;adrenal.gland;fetal.lung;fetal.thyroid;pituitary;placenta;whole.brain
ENSG00000171956	a	IPI00018495	IPR001766;IPR011991		FOXB1
ENSG00000172059	a	IPI00024692	IPR007087;IPR015880		KLF11	lung;testis;uterus
ENSG00000172216	a	IPI00289773	IPR004827;IPR011700	IPR016468	CEBPB	general
ENSG00000172238	a	IPI00023811	IPR011598		ATOH1
ENSG00000172273	a	IPI00023489	IPR007087;IPR015880		MIZF
ENSG00000172379	a	IPI00465064;IPI00478506;IPI00796054	IPR011598	IPR001067	ARNT2	fetal.brain;kidney;spinal.cord;whole.brain
ENSG00000172466	a	IPI00306446	IPR007087;IPR015880		ZNF24	general
ENSG00000172468	a	IPI00027534;IPI00307273;IPI00385119	IPR000232;IPR011991
ENSG00000172789	a	IPI00022893	IPR001356;IPR001827;IPR009057;IPR012287		HOXC5
ENSG00000172819	a	IPI00427809;IPI00465344;IPI00787602;IPI00788710	IPR001628	IPR001723;IPR003078	RARG
ENSG00000172845	a	IPI00025807;IPI00555936;IPI00852622;IPI00852778;IPI00853491;IPI00853503	IPR007087;IPR015880		SP3	whole.blood.JJV
ENSG00000173039	a	IPI00219084;IPI00386448;IPI00479470;IPI00883897;IPI00884950	IPR002909;IPR008967;IPR011539	IPR000451	RELA	general
ENSG00000173153	a	IPI00005717;IPI00792208	IPR001628	IPR000003;IPR001723	ESRRA	general
ENSG00000173253	a	IPI00001732;IPI00334605	IPR001275		DMRT2
ENSG00000173404	a	IPI00005944	IPR007087;IPR015880		INSM1	fetal.brain;pituitary
ENSG00000173545	a	IPI00056499	IPR007087;IPR015880		ZNF622
ENSG00000173757	a	IPI00103415;IPI00878127	IPR008967;IPR012345;IPR013801	IPR001217	STAT5B	bone.marrow;placenta;testis;whole.blood.JJV
ENSG00000173917	a	IPI00027261;IPI00383021	IPR000047;IPR001356;IPR001827;IPR009057;IPR012287		HOXB2	adrenal.gland;spinal.cord;trachea
ENSG00000174282	a	IPI00001835	IPR007087;IPR015880		ZBTB4
ENSG00000174306	a	IPI00301844;IPI00432409;IPI00644670;IPI00645281;IPI00645573;IPI00646853	IPR001356;IPR009057;IPR012287;IPR015880		ZHX3	general
ENSG00000174332	a	IPI00168239	IPR007087;IPR015880		GLIS1
ENSG00000174738	a	IPI00328247;IPI00431747;IPI00788022	IPR001628	IPR000324;IPR001723	NR1D2	pituitary;thyroid;uterus
ENSG00000175197	a	IPI00019956;IPI00794968	IPR004827;IPR011700		DDIT3	general
ENSG00000175325	a	IPI00025308	IPR000047;IPR001356;IPR009057;IPR012287		PROP1
ENSG00000175387	a	IPI00019548;IPI00220364;IPI00645481	IPR001132;IPR003619;IPR013019	IPR013790	SMAD2	spinal.cord;whole.blood.JJV
ENSG00000175395	a	IPI00412905;IPI00472052	IPR007087;IPR015880		ZNF25
ENSG00000175592	a	IPI00011590	IPR004827;IPR011616		FOSL1	trachea
ENSG00000175727	a	IPI00102118;IPI00795813;IPI00796815	IPR011598		MLXIP	pancreas;thymus
ENSG00000175745	a	IPI00021431	IPR001628	IPR001723;IPR003068	NR2F1	fetal.brain
ENSG00000175832	a	IPI00017382	IPR000418;IPR011991		ETV4
ENSG00000175879	a	IPI00008481	IPR001356;IPR001827;IPR009057;IPR012287		HOXD8
ENSG00000176009	a	IPI00217786	IPR011598	IPR015660	ASCL3
ENSG00000176160	a	IPI00297953	IPR000232;IPR011991		HSF5
ENSG00000176165	a	IPI00024386	IPR001766;IPR011991		FOXG1	fetal.brain;testis;thymus;whole.brain
ENSG00000176371	a	IPI00386943;IPI00477202;IPI00743333	IPR007087;IPR015880		ZSCAN2
ENSG00000176679	a	IPI00216726;IPI00815954	IPR001356;IPR009057;IPR012287		TGIF2LY
ENSG00000176887	a	IPI00020435	IPR000910;IPR009071	IPR017386	SOX11	fetal.brain
ENSG00000177030	a	IPI00216889;IPI00742784;IPI00783411;IPI00784235;IPI00878763	IPR000770;IPR010919		DEAF1	fetal.brain;whole.brain
ENSG00000177045	a	IPI00410575	IPR001356;IPR009057;IPR012287		SIX5
ENSG00000177311	a	IPI00168056	IPR007087;IPR015880		ZBTB38	smooth.muscle;uterus
ENSG00000177374	a	IPI00007993;IPI00219932	IPR007087;IPR015880		HIC1
ENSG00000177426	a	IPI00297138;IPI00334558;IPI00334585;IPI00396515	IPR001356;IPR009057;IPR012287		TGIF1	placenta;smooth.muscle
ENSG00000177463	a	IPI00332451;IPI00749258;IPI00902492	IPR001628	IPR000324;IPR001723	NR2C2	skeletal.muscle.psoas
ENSG00000177485	a	IPI00465140	IPR007087;IPR015880		ZBTB33	general
ENSG00000177508	a	IPI00328253	IPR001356;IPR009057;IPR012287		IRX3
ENSG00000177606	a	IPI00008965	IPR004827;IPR008917;IPR011616	IPR002112;IPR015558	JUN	lung;pancreas;prostate;thyroid;uterus
ENSG00000177732	a	IPI00006180	IPR000910;IPR009071	IPR017386	SOX12	fetal.brain
ENSG00000178042	a	IPI00243553	IPR007087;IPR015880		ZNF260
ENSG00000178177	a	IPI00043716;IPI00874189	IPR007889;IPR011526		LCORL
ENSG00000178573	a	IPI00022438;IPI00219060	IPR004826;IPR004827;IPR008917		MAF	kidney;liver;lymph.node;prostate;uterus
ENSG00000178764	a	IPI00007256	IPR001356;IPR007087;IPR009057;IPR012287;IPR015880		ZHX2	lymph.node
ENSG00000178860	a	IPI00031032	IPR011598		MSC
ENSG00000178919	a	IPI00011295;IPI00879523	IPR001766;IPR011991		FOXE1	fetal.thyroid;thyroid
ENSG00000178951	a	IPI00026317	IPR007087;IPR015880		ZBTB7A	general
ENSG00000179111	a	IPI00000284;IPI00790026	IPR011598		HES7
ENSG00000179348	a	IPI00012900;IPI00794907;IPI00884230	IPR000679	IPR016374	GATA2	placenta;prostate
ENSG00000179388	a	IPI00300178	IPR007087;IPR015880		EGR3	adrenal.cortex;whole.brain
ENSG00000179456	a	IPI00007360;IPI00409637	IPR007087;IPR015880		ZNF238	fetal.brain;whole.blood.JJV;whole.brain
ENSG00000179588	a	IPI00217346	IPR007087;IPR015880		ZFPM1
ENSG00000179774	a	IPI00166032	IPR011598		ATOH7
ENSG00000180318	a	IPI00018956	IPR001356;IPR009057;IPR012287		ALX1
ENSG00000180535	a	IPI00219822	IPR011598		BHLHB8
ENSG00000180613	a	IPI00001737	IPR000047;IPR001356;IPR009057;IPR012287		GSX2
ENSG00000180806	a	IPI00644080	IPR000047;IPR001356;IPR009057;IPR012287	IPR017112	HOXC9
ENSG00000180818	a	IPI00020947;IPI00788616	IPR001356;IPR009057;IPR012287		HOXC10	kidney
ENSG00000180828	a	IPI00168844	IPR011598		BHLHB5
ENSG00000181315	a	IPI00419855	IPR007087;IPR015880		ZNF322A
ENSG00000181449	a	IPI00009703	IPR000910;IPR009071		SOX2
ENSG00000181690	a	IPI00002594;IPI00787796	IPR007087;IPR015880		PLAG1
ENSG00000181965	a	IPI00023867	IPR011598		NEUROG1
ENSG00000182141	a	IPI00477192	IPR007086;IPR007087;IPR015880		ZNF708
ENSG00000182158	a	IPI00375520;IPI00847963	IPR004827;IPR008917;IPR011616		CREB3L2	fetal.thyroid;pituitary;placenta;smooth.muscle;thyroid
ENSG00000182568	a	IPI00009804;IPI00555719	IPR001356;IPR003350;IPR009057		SATB1	thymus
ENSG00000182742	a	IPI00014540	IPR001356;IPR001827;IPR009057;IPR012287		HOXB4
ENSG00000182759	a	IPI00169353	IPR004826;IPR004827;IPR008917		MAFA
ENSG00000182968	a	IPI00012162;IPI00479389	IPR000910;IPR009071		SOX1
ENSG00000183072	a	IPI00006055	IPR001356;IPR009057;IPR012287		NKX2-5	heart
ENSG00000183733	a	IPI00418236	IPR011598		FIGLA
ENSG00000183734	a	IPI00019112	IPR011598	IPR015660	ASCL2
ENSG00000184058	a	IPI00045335;IPI00395723;IPI00411964	IPR008967	IPR001699	TBX1	general
ENSG00000184221	a	IPI00152068	IPR011598		OLIG1
ENSG00000184271	a	IPI00398955;IPI00783570	IPR000327;IPR001356;IPR009057;IPR010982;IPR012287;IPR013847		POU6F1	general
ENSG00000184302	a	IPI00030821;IPI00640882	IPR001356;IPR009057;IPR012287		SIX6	pituitary
ENSG00000184481	a	IPI00024316;IPI00220121	IPR001766;IPR011991		FOXO4	general
ENSG00000184486	a	IPI00300277;IPI00759484;IPI00759800	IPR000327;IPR001356;IPR009057;IPR010982;IPR012287;IPR013847	IPR016362	POU3F2	general
ENSG00000184895	a	IPI00011568;IPI00902870	IPR000910;IPR009071	IPR017253	SRY
ENSG00000184937	a	IPI00019517;IPI00215679;IPI00374173;IPI00550100;IPI00853526	IPR007087;IPR015880	IPR000976	WT1	ovary;testis;uterus
ENSG00000185022	a	IPI00099497;IPI00893064;IPI00893459	IPR004826;IPR004827;IPR008917		MAFF	adrenal.cortex;fetal.lung;lung;placenta;prostate;smooth.muscle
ENSG00000185122	a	IPI00024071;IPI00218507	IPR000232;IPR011991		HSF1
ENSG00000185155	a	IPI00011187	IPR001356;IPR009057;IPR012287		MIXL1
ENSG00000185507	a	IPI00024379;IPI00219144;IPI00298039;IPI00298041	IPR001346;IPR011991		IRF7	heart;lung;lymph.node;thymus;tonsil;whole.blood.JJV
ENSG00000185551	a	IPI00028611;IPI00789037	IPR001628	IPR001723;IPR003068	NR2F2	heart;lung;ovary;uterus
ENSG00000185591	a	IPI00465152	IPR007087;IPR015880		SP1
ENSG00000185630	a	IPI00028415;IPI00215683	IPR001356;IPR009057;IPR012287		PBX1
ENSG00000185668	a	IPI00008840	IPR000327;IPR001356;IPR009057;IPR010982;IPR012287;IPR013847	IPR016362	POU3F1
ENSG00000185697	a	IPI00019992;IPI00742040	IPR001005;IPR009057;IPR012287;IPR014778	IPR015495	MYBL1	tonsil;whole.blood.JJV
ENSG00000185811	a	IPI00013232;IPI00216387;IPI00216388;IPI00216389;IPI00216390;IPI00216391;IPI00216392	IPR007087;IPR015880		IKZF1	general
ENSG00000185947	a	IPI00479998	IPR007086;IPR007087;IPR015880		ZNF267	whole.blood.JJV
ENSG00000185960	a	IPI00005744;IPI00411417	IPR000047;IPR001356;IPR009057;IPR012287		SHOX
ENSG00000186350	a	IPI00418394	IPR001628	IPR000003;IPR001723	RXRA	liver;whole.blood.JJV
ENSG00000186448	a	IPI00023617	IPR007086;IPR007087;IPR015880		ZNF197
ENSG00000186496	a	IPI00102297;IPI00790513	IPR007087;IPR015880		ZNF396
ENSG00000186918	a	IPI00386410	IPR007087;IPR015880		ZNF395	fetal.thyroid;lung;placenta;prostate;thymus
ENSG00000186951	a	IPI00020097;IPI00878492;IPI00896375	IPR001628	IPR001723;IPR003074;IPR003076	PPARA	general
ENSG00000187079	a	IPI00002901;IPI00478488;IPI00556114		IPR000818;IPR016361	TEAD1
ENSG00000187098	a	IPI00023896;IPI00215772;IPI00217203;IPI00217204;IPI00217206;IPI00217209;IPI00217210;IPI00217211;IPI00217212;IPI00293035	IPR011598		MITF	uterus
ENSG00000187140	a	IPI00007164	IPR001766;IPR011991		FOXD3
ENSG00000187855	a	IPI00069167	IPR011598	IPR015660	ASCL4
ENSG00000188013	a	IPI00411957	IPR001356;IPR009057;IPR012287
ENSG00000188095	a	IPI00394925	IPR011598		MESP2
ENSG00000188779	a	IPI00399411;IPI00657761;IPI00783918	IPR009061;IPR010919		LBXCOR1
ENSG00000188786	a	IPI00025546	IPR007087;IPR015880		MTF1
ENSG00000188801	a	IPI00395608	IPR007087;IPR015880		ZNF322B
ENSG00000189120	a	IPI00398082	IPR007087;IPR015880		SP6
ENSG00000196092	a	IPI00026209;IPI00437168;IPI00437169;IPI00437171;IPI00437172;IPI00554620	IPR009057;IPR011991		PAX5	general
ENSG00000196132	a	IPI00008332;IPI00441201;IPI00556618	IPR013681		MYT1	general
ENSG00000196233	a	IPI00478371;IPI00759763	IPR007889;IPR011526		LCOR
ENSG00000196482	a	IPI00025743;IPI00427737;IPI00554597	IPR001628	IPR000003;IPR001723	ESRRG	placenta
ENSG00000196628	a	IPI00013492;IPI00221260;IPI00221261	IPR011598		TCF4	fetal.brain;uterus
ENSG00000196767	a	IPI00026790	IPR000327;IPR001356;IPR009057;IPR010982;IPR012287;IPR013847	IPR016362	POU3F4
ENSG00000197024	a	IPI00152420;IPI00170773	IPR007087;IPR015880		ZNF398
ENSG00000197063	a	IPI00007311	IPR004826;IPR004827;IPR008917		MAFG
ENSG00000197576	a	IPI00020926	IPR001356;IPR001827;IPR009057;IPR012287		HOXA4	general
ENSG00000197757	a	IPI00015921;IPI00221294	IPR001356;IPR001827;IPR009057;IPR012287		HOXC6	adrenal.gland;kidney;spinal.cord;uterus
ENSG00000197841	a	IPI00243548;IPI00738226	IPR007087;IPR015880		ZNF181	general
ENSG00000197857	a	IPI00012504;IPI00639933;IPI00871871	IPR007087;IPR015880		ZNF44	general
ENSG00000197905	a	IPI00216204;IPI00410573;IPI00410574;IPI00792048;IPI00792637		IPR000818;IPR016361	TEAD4	thyroid
ENSG00000198039	a	IPI00853359;IPI00874095	IPR007086;IPR007087;IPR015880		ZNF273	skin
ENSG00000198081	a	IPI00307325	IPR007087;IPR015880		ZFP161
ENSG00000198160	a	IPI00477825;IPI00478280;IPI00479032;IPI00640919;IPI00646985;IPI00655630;IPI00655783;IPI00655845;IPI00656089	IPR001005;IPR009057;IPR014778		MIER1
ENSG00000198176	a	IPI00029095;IPI00641864;IPI00647724	IPR003316;IPR011991	IPR015648;IPR016556	TFDP1	bone.marrow;fetal.liver
ENSG00000198353	a	IPI00015921;IPI00022893;IPI00221294;IPI00295561;IPI00793306;IPI00848120	IPR001356;IPR001827;IPR009057;IPR012287		HOXC4	general
ENSG00000198393	a	IPI00156521	IPR007086;IPR007087;IPR015880		ZNF26
ENSG00000198517	a	IPI00031018	IPR004826;IPR004827;IPR008917		MAFK
ENSG00000198521	a	IPI00012395;IPI00787541	IPR007087;IPR015880		ZNF43	tongue
ENSG00000198538	a	IPI00418546;IPI00640476	IPR007087;IPR015880		ZNF28
ENSG00000198767	a	IPI00419912	IPR007087;IPR015880		YY2
ENSG00000198807	a	IPI00413469;IPI00903312	IPR009057;IPR011991		PAX9
ENSG00000198911	a	IPI00328793;IPI00794281	IPR011598		SREBF2
ENSG00000198914	a	IPI00022911	IPR000327;IPR001356;IPR009057;IPR010982;IPR012287;IPR013847	IPR016362	POU3F3
ENSG00000198963	a	IPI00023259;IPI00827604	IPR001628	IPR001723;IPR003079	RORB
ENSG00000203883	a	IPI00020428	IPR000910;IPR009071		SOX18
ENSG00000204053	a	IPI00409756;IPI00643463	IPR011598	IPR002418	MYCL2
ENSG00000204103	a	IPI00023145	IPR004826;IPR004827;IPR008917		MAFB	liver;lung;lymph.node;thyroid;whole.blood.JJV;whole.brain
ENSG00000204231	a	IPI00426305;IPI00552843;IPI00607575;IPI00640475;IPI00789614	IPR001628	IPR000003;IPR001723	RXRB	general
ENSG00000204304	a	IPI00028416	IPR001356;IPR009057;IPR012287		PBX2	whole.blood.JJV
ENSG00000204335	a	IPI00374189	IPR007087;IPR015880		SP5
ENSG00000204519	a	IPI00157058;IPI00383924;IPI00478279;IPI00719468	IPR007087;IPR015880		ZNF551	general
ENSG00000204531	a	IPI00219089;IPI00294177	IPR000327;IPR001356;IPR009057;IPR010982;IPR012287;IPR013847	IPR015585	POU5F1
ENSG00000204789	a	IPI00554547;IPI00746375	IPR007086;IPR007087;IPR015880			general
ENSG00000204859	a	IPI00018893	IPR007087;IPR015880		ZBTB48	liver
ENSG00000205250	a	IPI00292880;IPI00643400	IPR003316;IPR011991	IPR015633	E2F4
ENSG00000205927	a	IPI00013699	IPR011598		OLIG2	spinal.cord;whole.brain
ENSG00000206218	a	IPI00426305;IPI00607575	IPR001628	IPR000003;IPR001723
ENSG00000206247	a	IPI00028416	IPR001356;IPR009057;IPR012287
ENSG00000206289	a	IPI00426305;IPI00607575	IPR001628	IPR000003;IPR001723
ENSG00000206315	a	IPI00028416	IPR001356;IPR009057;IPR012287
ENSG00000206454	a	IPI00219089;IPI00294177	IPR000327;IPR001356;IPR009057;IPR010982;IPR012287;IPR013847	IPR015585
ENSG00000213096	a	IPI00411674;IPI00845468;IPI00871413	IPR007087;IPR015880		ZNF254
ENSG00000213347	a	IPI00065483;IPI00470624;IPI00795383;IPI00807706	IPR011598		MXD3	general
ENSG00000213676	a	IPI00004084;IPI00221087	IPR004827;IPR011616		CREBL1
ENSG00000213688	a	IPI00878632	IPR001766
ENSG00000213928	a	IPI00025478;IPI00797479	IPR001346;IPR011991		IRF9	general
ENSG00000214513	a	IPI00247814;IPI00735891	IPR001356;IPR009057;IPR012287		NOTO
ENSG00000214717	a	IPI00006203	IPR003656		ZBED1	liver
ENSG00000215612	a	IPI00004379;IPI00871751	IPR000047;IPR001356;IPR009057;IPR012287		HMX1	general
ENSG00000215698	a	IPI00788055	IPR006612
ENSG00000215702	a	IPI00787424	IPR000232;IPR011991
ENSG00000217236	a	IPI00847594	IPR007087;IPR015880
ENSG00000220201	a	IPI00643174;IPI00892638	IPR000679
ENSG00000005102	b	IPI00030728;IPI00744956	IPR000047;IPR001356;IPR009057;IPR012287		MEOX1
ENSG00000005801	b	IPI00442264;IPI00470385;IPI00747327;IPI00796632;IPI00876884	IPR007086;IPR007087;IPR015880		ZNF195	general
ENSG00000006194	b	IPI00298951	IPR007086;IPR007087;IPR015880		ZNF263
ENSG00000010244	b	IPI00013457;IPI00219759;IPI00219760;IPI00788670;IPI00792837	IPR007087;IPR015880		ZNF207	general
ENSG00000011332	b	IPI00642063	IPR007087;IPR015880		DPF1
ENSG00000011451	b	IPI00295502;IPI00741630;IPI00795546	IPR007087;IPR015880		WIZ	testis
ENSG00000011590	b	IPI00003915	IPR007087;IPR015880		ZBTB32	testis
ENSG00000018607	b	IPI00007043	IPR007087;IPR015880		ZNF221
ENSG00000018869	b	IPI00043654;IPI00871229;IPI00871791	IPR007086;IPR007087;IPR015880		ZNF582
ENSG00000020256	b	IPI00005020;IPI00018906;IPI00254471;IPI00399311;IPI00414782;IPI00552721;IPI00646824;IPI00790555;IPI00796082;IPI00796575	IPR007087;IPR015880		ZFP64	general
ENSG00000022976	b	IPI00001180	IPR007087;IPR015880		ZNF839	testis
ENSG00000025293	b	IPI00074876;IPI00644602;IPI00645353	IPR000637;IPR007087;IPR015880		PHF20	fetal.brain;prostate;testis;whole.blood.JJV
ENSG00000030419	b	IPI00007757;IPI00218656;IPI00386999;IPI00450515;IPI00450516;IPI00450520;IPI00796513;IPI00872888	IPR007087;IPR015880		IKZF2
ENSG00000036549	b	IPI00217773;IPI00647531;IPI00845511	IPR001005;IPR009057;IPR014778		ZZZ3	lymph.node;thyroid
ENSG00000049768	b	IPI00328094;IPI00604500;IPI00644203	IPR001766;IPR007087;IPR011991;IPR015880		FOXP3
ENSG00000053254	b	IPI00011681;IPI00220563	IPR001766;IPR011991		FOXN3	ovary;uterus;whole.blood.JJV
ENSG00000056277	b	IPI00006892;IPI00183642	IPR007087;IPR015880		ZNF280C
ENSG00000060566	b	IPI00000632;IPI00045957;IPI00441894;IPI00847524	IPR004827;IPR008917;IPR011616		CREB3L3
ENSG00000061455	b	IPI00218376;IPI00248395;IPI00877978;IPI00887302	IPR007087;IPR015880		PRDM6
ENSG00000062370	b	IPI00007157;IPI00844582	IPR007086;IPR007087;IPR015880		ZFP112
ENSG00000063587	b	IPI00402618;IPI00645891	IPR007087;IPR015880		ZNF275
ENSG00000066422	b	IPI00004337	IPR007087;IPR015880		ZBTB11	general
ENSG00000066827	b	IPI00418220;IPI00646745;IPI00657655;IPI00871971	IPR007087;IPR015880		ZFAT
ENSG00000070476	b	IPI00397977;IPI00759470	IPR007087;IPR015880		ZXDC	general
ENSG00000074657	b	IPI00151988;IPI00856106	IPR007087;IPR015880		ZNF532	fetal.brain;fetal.lung;prostate;smooth.muscle;spinal.cord;uterus
ENSG00000081386	b	IPI00007234	IPR007086;IPR007087;IPR015880		ZNF510
ENSG00000081665	b	IPI00384789;IPI00396397;IPI00552967	IPR007087;IPR015880		ZNF93	general
ENSG00000083812	b	IPI00003847;IPI00642398;IPI00644864	IPR007087;IPR015880		ZNF324
ENSG00000083814	b	IPI00152139;IPI00396277	IPR007086;IPR007087;IPR015880		ZNF671
ENSG00000083817	b	IPI00020818;IPI00478852	IPR007086;IPR007087;IPR015880		ZNF416
ENSG00000083828	b	IPI00793187;IPI00796874;IPI00873021	IPR007087;IPR015880		ZNF586
ENSG00000083838	b	IPI00016671;IPI00386169	IPR007087;IPR015880		ZNF446
ENSG00000083842	b	IPI00419402	IPR007086;IPR007087;IPR015880		ZNF8
ENSG00000083844	b	IPI00011665	IPR007086;IPR007087;IPR015880		ZNF264
ENSG00000085274	b	IPI00384748;IPI00410331;IPI00784972;IPI00792892	IPR007087;IPR015880		MYNN	skeletal.muscle.psoas
ENSG00000085276	b	IPI00180296;IPI00446866;IPI00790776;IPI00792571;IPI00794507	IPR007087;IPR015880		EVI1	fetal.lung;trachea
ENSG00000085644	b	IPI00220992	IPR007087;IPR015880		ZNF213
ENSG00000088876	b	IPI00171188;IPI00654817	IPR007087;IPR015880		ZNF343
ENSG00000088881	b	IPI00215773;IPI00853002;IPI00887385	IPR002909	IPR003523	EBF4
ENSG00000089116	b	IPI00022760	IPR000047;IPR001356;IPR009057;IPR012287		LHX5
ENSG00000089335	b	IPI00215608;IPI00480139;IPI00884110	IPR007087;IPR015880		ZNF302
ENSG00000089775	b	IPI00217777	IPR007087;IPR015880		ZBTB25
ENSG00000091656	b	IPI00328754;IPI00827480;IPI00827871	IPR001356;IPR007087;IPR009057;IPR012287;IPR015880		ZFHX4	pituitary;smooth.muscle
ENSG00000092607	b	IPI00163361;IPI00643004;IPI00844280;IPI00874142	IPR008967	IPR001699	TBX15
ENSG00000095574	b	IPI00154612;IPI00872098	IPR007087;IPR015880		IKZF5
ENSG00000096654	b	IPI00293575	IPR007087;IPR015880		ZNF184
ENSG00000100105	b	IPI00003801;IPI00034248;IPI00217078;IPI00395545	IPR000637;IPR007087;IPR015880		PATZ1	general
ENSG00000100426	b	IPI00006610	IPR003656		ZBED4
ENSG00000101115	b	IPI00007032;IPI00428772;IPI00428775	IPR007087;IPR015880		SALL4
ENSG00000101126	b	IPI00022215	IPR001356;IPR007087;IPR009057;IPR015880		ADNP	fetal.brain
ENSG00000101493	b	IPI00852669	IPR007087;IPR015880		ZNF516
ENSG00000101544	b	IPI00402209	IPR001356;IPR007087;IPR009057;IPR015880		ADNP2
ENSG00000101883	b	IPI00169348	IPR000047;IPR001356;IPR009057;IPR012287		RHOXF1
ENSG00000102870	b	IPI00018411	IPR007087;IPR015880		ZNF629	general
ENSG00000102935	b	IPI00100660;IPI00872102	IPR007087;IPR015880		ZNF423	spinal.cord;uterus;whole.brain
ENSG00000103199	b	IPI00027967;IPI00643362	IPR007086;IPR007087;IPR015880		ZNF500
ENSG00000103241	b	IPI00030316;IPI00871189	IPR001766;IPR011991		FOXF1	fetal.lung;lung
ENSG00000104777	b	IPI00644191;IPI00787687	IPR007087;IPR015880		ZNF90
ENSG00000105132	b	IPI00186154;IPI00747149;IPI00872154	IPR007087;IPR015880		ZNF550
ENSG00000105136	b	IPI00291674;IPI00334218;IPI00396652;IPI00847595;IPI00847804;IPI00847868;IPI00848095;IPI00848262	IPR007087;IPR015880		ZNF419	general
ENSG00000105717	b	IPI00019294	IPR001356;IPR009057;IPR012287		PBX4
ENSG00000105732	b	IPI00434708;IPI00465100;IPI00478854;IPI00883995	IPR007087;IPR015880		ZNF574	general
ENSG00000105750	b	IPI00333314	IPR007086;IPR007087;IPR015880		ZNF85	general
ENSG00000106038	b	IPI00027702	IPR000047;IPR001356;IPR009057;IPR012287		EVX1	general
ENSG00000106261	b	IPI00657757	IPR007086;IPR007087;IPR015880		ZKSCAN1	pancreas
ENSG00000106410	b	IPI00061033;IPI00784495	IPR001356;IPR009057;IPR012287		NOBOX
ENSG00000107249	b	IPI00168641;IPI00744491;IPI00761097;IPI00844273	IPR007087;IPR015880		GLIS3
ENSG00000108509	b	IPI00183704;IPI00478847;IPI00744877;IPI00747254	IPR002909;IPR005559		CAMTA2	general
ENSG00000108924	b	IPI00002850	IPR004827;IPR011700		HLF	placenta;whole.brain
ENSG00000109705	b	IPI00019228	IPR000047;IPR001356;IPR009057;IPR012287		NKX3-2
ENSG00000109787	b	IPI00027726	IPR007087;IPR015880		KLF3	fetal.liver
ENSG00000109851	b	IPI00027329	IPR000047;IPR001356;IPR009057;IPR012287		DBX1
ENSG00000109906	b	IPI00220823;IPI00305613	IPR007087;IPR015880		ZBTB16	lung;ovary;prostate;skeletal.muscle.psoas;whole.brain
ENSG00000111783	b	IPI00165990;IPI00419901;IPI00871135;IPI00878891	IPR003150;IPR011991		RFX4
ENSG00000112238	b	IPI00480010;IPI00644797	IPR007087;IPR015880		PRDM13
ENSG00000112365	b	IPI00011180;IPI00656048	IPR000637;IPR007087;IPR015880		ZBTB24
ENSG00000112837	b	IPI00409658;IPI00844462	IPR008967	IPR001699;IPR002070	TBX18
ENSG00000114439	b	IPI00183699;IPI00300222;IPI00796469;IPI00877648;IPI00877776;IPI00878379;IPI00878732;IPI00879370;IPI00879637;IPI00879782;IPI00879905;IPI00879964;IPI00880126	IPR000910;IPR009071		BBX
ENSG00000114853	b	IPI00444845	IPR007086;IPR007087;IPR015880		ZBTB47
ENSG00000115568	b	IPI00005004;IPI00867615	IPR007087;IPR015880		ZNF142
ENSG00000116580	b	IPI00375803;IPI00552561	IPR001005;IPR009057		GON4L
ENSG00000116990	b	IPI00513857;IPI00643210;IPI00796676	IPR011598	IPR002418	MYCL1
ENSG00000117000	b	IPI00018294	IPR007087;IPR015880		RLF
ENSG00000117010	b	IPI00003271	IPR007086;IPR007087;IPR015880		ZNF684
ENSG00000117505	b	IPI00008991	IPR003958	IPR003957	DR1	testis;whole.blood.JJV
ENSG00000117625	b	IPI00164550;IPI00183535	IPR001005;IPR009057;IPR014778		RCOR3	general
ENSG00000118156	b	IPI00031040;IPI00168550;IPI00789566	IPR001005;IPR007087;IPR009057;IPR014778;IPR015880		ZNF541
ENSG00000118263	b	IPI00027176	IPR007087;IPR015880		KLF7
ENSG00000118267	b	IPI00099531;IPI00760665;IPI00902646	IPR007087;IPR015880		ZNF271
ENSG00000118620	b	IPI00018748	IPR007086;IPR007087;IPR015880		ZNF430
ENSG00000118689	b	IPI00012856;IPI00878632	IPR001766;IPR011991		FOXO3	bone.marrow;lung
ENSG00000119574	b	IPI00064428	IPR007087;IPR015880		ZBTB45
ENSG00000119866	b	IPI00300332;IPI00400867;IPI00400868;IPI00400869;IPI00400870;IPI00400871;IPI00400872	IPR007087;IPR015880		BCL11A	fetal.brain;skin;tonsil;whole.brain
ENSG00000120784	b	IPI00032142	IPR007086;IPR007087;IPR015880		ZFP30
ENSG00000120963	b	IPI00183657	IPR007087;IPR015880		ZNF706
ENSG00000121406	b	IPI00176222;IPI00743870	IPR007087;IPR015880		ZNF549
ENSG00000121413	b	IPI00154608;IPI00645438	IPR007087;IPR015880		ZSCAN18	pituitary;thyroid;whole.brain
ENSG00000121417	b	IPI00012868;IPI00394844;IPI00419492;IPI00641143;IPI00883583	IPR007086;IPR007087;IPR015880		ZNF211
ENSG00000121864	b	IPI00008845	IPR007087;IPR015880		ZNF639	general
ENSG00000121903	b	IPI00418564;IPI00420000;IPI00743346	IPR001005;IPR007086;IPR007087;IPR015880		ZSCAN20
ENSG00000122145	b	IPI00000321;IPI00645970	IPR008967	IPR001699	TBX22
ENSG00000123095	b	IPI00006153	IPR011598		BHLHB3	pituitary;spinal.cord;thyroid;whole.brain
ENSG00000123307	b	IPI00009621;IPI00896450	IPR011598	IPR016637	NEUROD4
ENSG00000123411	b	IPI00064241;IPI00797730	IPR007087;IPR015880		IKZF4
ENSG00000123576	b	IPI00166966	IPR001356;IPR009057;IPR012287;IPR013847		ESX1
ENSG00000123685	b	IPI00032898	IPR004827;IPR011616	IPR002112	BATF3
ENSG00000123870	b	IPI00005001;IPI00845422;IPI00902896	IPR007087;IPR015880		ZNF137
ENSG00000124444	b	IPI00550206	IPR007087;IPR015880		ZNF576
ENSG00000124459	b	IPI00025417;IPI00444117	IPR007086;IPR007087;IPR015880		ZNF45
ENSG00000124601	b	IPI00014133	IPR007087;IPR015880
ENSG00000125812	b	IPI00033892;IPI00218261	IPR007087;IPR015880		GZF1
ENSG00000125816	b	IPI00830084	IPR001356;IPR009057;IPR012287		NKX2-4
ENSG00000125820	b	IPI00028339	IPR001356;IPR009057;IPR012287		NKX2-2	spinal.cord;whole.brain
ENSG00000125846	b	IPI00004978;IPI00797700	IPR007086;IPR007087;IPR015880		ZNF133
ENSG00000125850	b	IPI00305086	IPR007087;IPR015880		OVOL2	lung;testis
ENSG00000125945	b	IPI00028391;IPI00550309	IPR007086;IPR007087;IPR015880		ZNF436
ENSG00000126603	b	IPI00000274;IPI00902985	IPR007087;IPR015880		GLIS2
ENSG00000126656	b	IPI00029501;IPI00845414	IPR001356;IPR009057;IPR012287		SEBOX
ENSG00000126804	b	IPI00007273;IPI00873559	IPR007087;IPR015880		ZBTB1	lymph.node;salivary.gland;thyroid;uterus;whole.blood.JJV
ENSG00000127081	b	IPI00184544;IPI00477021;IPI00873888	IPR007086;IPR007087;IPR015880		ZNF484
ENSG00000129654	b	IPI00024319	IPR001766;IPR011991		FOXJ1	general
ENSG00000130182	b	IPI00045938	IPR007087;IPR015880		ZSCAN10
ENSG00000130382	b	IPI00100630		IPR005033	MLLT1
ENSG00000130544	b	IPI00013641;IPI00607687	IPR007087;IPR015880		ZNF557
ENSG00000130584	b	IPI00398152	IPR007087;IPR015880		ZBTB46
ENSG00000130675	b	IPI00030703	IPR001356;IPR009057;IPR012287		MNX1
ENSG00000130684	b	IPI00000110;IPI00843812	IPR007087;IPR015880		ZNF337	fetal.brain
ENSG00000130711	b	IPI00024168	IPR007087;IPR015880	IPR017126	PRDM12	liver;pancreas
ENSG00000130803	b	IPI00216533;IPI00216534;IPI00471944;IPI00550044	IPR007086;IPR007087;IPR015880		ZNF317
ENSG00000130818	b	IPI00012209	IPR007086;IPR007087;IPR015880		ZNF426	general
ENSG00000130844	b	IPI00101500	IPR007086;IPR007087;IPR015880		ZNF331	adrenal.cortex;adrenal.gland;ovary;pituitary
ENSG00000130940	b	IPI00103440;IPI00328211	IPR007087;IPR015880		CASZ1	general
ENSG00000131061	b	IPI00001008;IPI00604423;IPI00743800	IPR007087;IPR015880		ZNF341
ENSG00000131115	b	IPI00177827;IPI00432577	IPR007086;IPR007087;IPR015880		ZNF227
ENSG00000131127	b	IPI00456864	IPR007086;IPR007087;IPR015880		ZNF141
ENSG00000131721	b	IPI00032523;IPI00644937	IPR001356;IPR009057;IPR012287		RHOXF2
ENSG00000131845	b	IPI00010168;IPI00872320	IPR007086;IPR007087;IPR015880		ZNF304
ENSG00000131848	b	IPI00013284	IPR007087;IPR015880		ZSCAN5A	testis
ENSG00000131849	b	IPI00004995;IPI00640627;IPI00871983	IPR007086;IPR007087;IPR015880		ZNF132
ENSG00000132010	b	IPI00478297;IPI00550953;IPI00642492	IPR007086;IPR007087;IPR015880		ZNF20
ENSG00000132130	b	IPI00550117	IPR000047;IPR001356;IPR009057;IPR012287		LHX1
ENSG00000132773	b	IPI00549516	IPR000571		TOE1	general
ENSG00000133250	b	IPI00306237;IPI00640316	IPR007087;IPR015880		ZNF414
ENSG00000135625	b	IPI00289101	IPR007087;IPR015880		EGR4	whole.brain
ENSG00000135638	b	IPI00374132;IPI00873192	IPR001356;IPR009057;IPR012287		EMX1
ENSG00000135747	b	IPI00016814	IPR007086;IPR007087;IPR015880		ZNF670
ENSG00000135899	b	IPI00162549;IPI00220746;IPI00220747;IPI00398959;IPI00472430;IPI00871442;IPI00873254	IPR000770;IPR010919		SP110	lymph.node;thymus;tonsil;whole.blood.JJV
ENSG00000136327	b	IPI00007308	IPR001356;IPR009057		NKX2-8
ENSG00000136367	b	IPI00221090;IPI00886848	IPR001356;IPR007087;IPR009057;IPR012287;IPR015880		ZFHX2
ENSG00000136451	b	IPI00028912	IPR007087;IPR015880		VEZF1	prostate;thymus;thyroid;uterus;whole.blood.JJV
ENSG00000136535	b	IPI00003421	IPR008967	IPR001699	TBR1
ENSG00000136866	b	IPI00216321	IPR007086;IPR007087;IPR015880		ZFP37
ENSG00000136870	b	IPI00027151;IPI00221217;IPI00221218;IPI00336044	IPR007087;IPR015880		ZNF189	general
ENSG00000137166	b	IPI00386277;IPI00395554;IPI00554470;IPI00554643	IPR001766;IPR007087;IPR011991;IPR015880		FOXP4
ENSG00000137185	b	IPI00007330	IPR007086;IPR007087;IPR015880		ZNF193
ENSG00000137273	b	IPI00030319	IPR001766;IPR011991		FOXF2	fetal.lung;lung
ENSG00000137871	b	IPI00149044;IPI00335065;IPI00457232;IPI00746053;IPI00792669;IPI00847208;IPI00884036	IPR007087;IPR015880		ZNF280D	uterus
ENSG00000138311	b	IPI00007274;IPI00399361;IPI00418945;IPI00657879	IPR015880		ZNF365	spinal.cord;whole.brain
ENSG00000139154	b	IPI00303560;IPI00796417;IPI00895818	IPR007087;IPR015880		AEBP2
ENSG00000139445	b	IPI00377176;IPI00477108;IPI00794451	IPR001766;IPR011991		FOXN4
ENSG00000139651	b	IPI00401002;IPI00797520	IPR007087;IPR015880		ZNF740
ENSG00000139800	b	IPI00163395;IPI00872778;IPI00873366	IPR007087;IPR015880		ZIC5
ENSG00000140044	b	IPI00103731	IPR004827;IPR011700		JDP2
ENSG00000140265	b	IPI00217438;IPI00748630;IPI00789921	IPR007087;IPR015880		ZSCAN29
ENSG00000140548	b	IPI00373803	IPR007087;IPR015880		ZNF710
ENSG00000140987	b	IPI00328360;IPI00478574;IPI00647803;IPI00745668	IPR007086;IPR007087;IPR015880		ZNF434
ENSG00000141040	b	IPI00010165	IPR007087;IPR015880		ZNF287
ENSG00000141579	b	IPI00003009	IPR015880		ZNF750	general
ENSG00000141946	b	IPI00289709	IPR007086;IPR007087;IPR015880		ZIM3
ENSG00000141956	b	IPI00025702;IPI00745384;IPI00792548;IPI00871744	IPR007087;IPR015880		PRDM15
ENSG00000142025	b	IPI00480036;IPI00646234	IPR001275		DMRTC2
ENSG00000142065	b	IPI00218189;IPI00874073	IPR007086;IPR007087;IPR015880		ZFP14
ENSG00000142396	b	IPI00017140;IPI00807482	IPR007086;IPR007087;IPR015880
ENSG00000142528	b	IPI00297388;IPI00873154	IPR007086;IPR007087;IPR015880		ZNF473	testis
ENSG00000142556	b	IPI00394792;IPI00472152;IPI00873352	IPR007087;IPR015880		ZNF432
ENSG00000142599	b	IPI00185027;IPI00479824	IPR000679;IPR001005;IPR009057;IPR014778		RERE	general
ENSG00000142611	b	IPI00289654;IPI00642532;IPI00853481;IPI00889738	IPR007087;IPR015880		PRDM16
ENSG00000142700	b	IPI00045565	IPR001275		DMRTA2
ENSG00000143006	b	IPI00151883	IPR001275		DMRTB1
ENSG00000143067	b	IPI00397781	IPR007087;IPR015880		ZNF697
ENSG00000143373	b	IPI00395813;IPI00744026	IPR007087;IPR015880		ZNF687
ENSG00000143867	b	IPI00152145	IPR007087;IPR015880		OSR1
ENSG00000144026	b	IPI00064458	IPR007087;IPR015880		ZNF514
ENSG00000144331	b	IPI00329671;IPI00654579;IPI00654664;IPI00654732;IPI00654841	IPR007087;IPR015880		ZNF385B
ENSG00000144792	b	IPI00167767	IPR007086;IPR007087;IPR015880		ZNF660
ENSG00000145908	b	IPI00045208;IPI00876844	IPR007087;IPR015880		ZNF300
ENSG00000146757	b	IPI00335720;IPI00395321;IPI00413088	IPR007087;IPR015880		ZNF92
ENSG00000147124	b	IPI00020900;IPI00221192;IPI00221194;IPI00221195;IPI00221196;IPI00221197;IPI00221198;IPI00221200	IPR007087;IPR015880		ZNF41
ENSG00000147180	b	IPI00433160;IPI00657738	IPR007087;IPR015880	IPR006794	ZNF711
ENSG00000147421	b	IPI00002265;IPI00074230;IPI00748642	IPR001356;IPR009057;IPR010982;IPR012287		HMBOX1	placenta
ENSG00000147596	b	IPI00001567	IPR007087;IPR015880		PRDM14
ENSG00000148143	b	IPI00552912;IPI00748153;IPI00792933;IPI00852632	IPR007087;IPR015880		ZNF462
ENSG00000148337	b	IPI00183425;IPI00220051;IPI00329602;IPI00386740;IPI00514295;IPI00551026	IPR007087;IPR015880		CIZ1	general
ENSG00000149050	b	IPI00007825	IPR007086;IPR007087;IPR015880		ZNF214
ENSG00000150051	b	IPI00217742	IPR001356;IPR009057;IPR012287		MKX
ENSG00000150907	b	IPI00289866	IPR001766;IPR011991		FOXO1	fetal.thyroid;ovary;uterus
ENSG00000151514	b	IPI00074943;IPI00218121;IPI00218122;IPI00218124	IPR007087;IPR015880		SALL3
ENSG00000151650	b	IPI00004447	IPR001356;IPR009057;IPR012287		VENTX
ENSG00000151789	b	IPI00003003	IPR007087;IPR015880		ZNF385D
ENSG00000151963	b	IPI00031595;IPI00216187	IPR007087;IPR015880		ZNF268
ENSG00000152433	b	IPI00217083;IPI00644961;IPI00655749;IPI00874135	IPR007087;IPR015880		ZNF547
ENSG00000152454	b	IPI00032392	IPR007087;IPR015880		ZNF256
ENSG00000152467	b	IPI00301010	IPR007087;IPR015880		ZSCAN1
ENSG00000152518	b	IPI00604786	IPR000571		ZFP36L2	lung;prostate;thyroid;whole.blood.JJV
ENSG00000152784	b	IPI00024952;IPI00414031;IPI00876899	IPR007087;IPR015880		PRDM8
ENSG00000152926	b	IPI00026249;IPI00853353;IPI00872667	IPR007087;IPR015880		ZNF117	general
ENSG00000153896	b	IPI00043735;IPI00871498;IPI00872255	IPR007087;IPR015880		ZNF599
ENSG00000154227	b	IPI00216667;IPI00796378;IPI00798271	IPR001356;IPR009057		LASS3
ENSG00000154957	b	IPI00375259;IPI00658106	IPR007087;IPR015880		ZNF18
ENSG00000155545	b	IPI00465053;IPI00657688;IPI00657714;IPI00879110	IPR001005;IPR009057;IPR014778		MIER3
ENSG00000155592	b	IPI00470464	IPR001005;IPR007087;IPR015880		ZKSCAN2
ENSG00000156030	b	IPI00784739;IPI00878852	IPR001005;IPR009057;IPR014778		C14orf43
ENSG00000156853	b	IPI00073580	IPR007086;IPR007087;IPR015880		ZNF689
ENSG00000156925	b	IPI00029724;IPI00552994	IPR007087;IPR015880		ZIC3
ENSG00000157657	b	IPI00433705;IPI00514432;IPI00844490;IPI00845286;IPI00845412	IPR007087;IPR015880		ZNF618
ENSG00000158691	b	IPI00011942	IPR007086;IPR007087;IPR015880		ZSCAN12	general
ENSG00000158805	b	IPI00640333;IPI00641539;IPI00641955;IPI00655817;IPI00847391	IPR007087;IPR015880		ZNF276
ENSG00000159885	b	IPI00007040;IPI00641774	IPR007087;IPR015880		ZNF222	general
ENSG00000159904	b	IPI00007035	IPR007087;IPR015880		ZNF225
ENSG00000159905	b	IPI00063760	IPR007086;IPR007087;IPR015880		ZNF234
ENSG00000159915	b	IPI00031183;IPI00479597;IPI00855963;IPI00873052	IPR007086;IPR007087;IPR015880		ZNF233
ENSG00000159917	b	IPI00003503;IPI00477853;IPI00815811;IPI00871970	IPR007087;IPR015880		ZNF235
ENSG00000160062	b	IPI00168061;IPI00292615;IPI00787891	IPR007087;IPR015880
ENSG00000160229	b	IPI00397702	IPR007087		ZNF486
ENSG00000160321	b	IPI00479144	IPR007087;IPR015880		ZNF208
ENSG00000160336	b	IPI00329259;IPI00867532;IPI00867592	IPR007087;IPR015880		ZNF761
ENSG00000160352	b	IPI00455381;IPI00646004;IPI00890787	IPR007087;IPR015880		ZNF714
ENSG00000160908	b	IPI00550333;IPI00872231	IPR007086;IPR007087;IPR015880		ZNF394	whole.blood.JJV
ENSG00000160961	b	IPI00064209;IPI00646043;IPI00646615	IPR007086;IPR007087;IPR015880		ZNF333
ENSG00000160967	b	IPI00026673;IPI00419894;IPI00472000;IPI00472247;IPI00736943;IPI00741668;IPI00742111;IPI00873332	IPR001356;IPR003350;IPR009057;IPR012287		CUX1	lung;placenta;prostate;thymus;uterus
ENSG00000161298	b	IPI00027563;IPI00639866;IPI00797562;IPI00871894	IPR007086;IPR007087;IPR015880		ZNF382
ENSG00000161551	b	IPI00013397;IPI00646841	IPR007087;IPR015880		ZNF577
ENSG00000161853	b	IPI00032455	IPR007087;IPR015880
ENSG00000161914	b	IPI00107595	IPR000637;IPR007087;IPR015880		ZNF653
ENSG00000162086	b	IPI00075320	IPR007086;IPR007087;IPR015880		ZNF75A
ENSG00000162367	b	IPI00218206;IPI00376954;IPI00471993;IPI00747776	IPR011598		TAL1	bone.marrow;fetal.liver;whole.blood.JJV
ENSG00000162624	b	IPI00470355;IPI00480117	IPR001356;IPR009057;IPR012287		LHX8
ENSG00000162664	b	IPI00337602;IPI00373877	IPR015880		ZNF326
ENSG00000162676	b	IPI00017068	IPR007087;IPR015880		GFI1	bone.marrow;thymus
ENSG00000162714	b	IPI00063800;IPI00152251	IPR007087;IPR015880		ZNF496
ENSG00000163064	b	IPI00016734;IPI00829913	IPR000047;IPR000747;IPR001356;IPR009057;IPR012287	IPR015703	EN1
ENSG00000163795	b	IPI00328854;IPI00892763;IPI00893490	IPR007087;IPR015880		ZNF513
ENSG00000164011	b	IPI00301583;IPI00395807;IPI00478751;IPI00642841	IPR007086;IPR007087;IPR015880		ZNF691
ENSG00000164048	b	IPI00300073;IPI00419995;IPI00867650	IPR007087;IPR015880		ZNF589
ENSG00000164185	b	IPI00307352	IPR007087		ZNF474
ENSG00000164256	b	IPI00024953;IPI00478898;IPI00847313	IPR007087;IPR015880		PRDM9	general
ENSG00000164334	b	IPI00217198;IPI00384045;IPI00470952;IPI00887622	IPR015880		FAM170A
ENSG00000164379	b	IPI00018738	IPR001766;IPR011991		FOXQ1
ENSG00000164532	b	IPI00328225;IPI00783763	IPR008967	IPR001699	TBX20
ENSG00000164651	b	IPI00289549;IPI00377223;IPI00396095	IPR007087;IPR015880		SP8
ENSG00000164684	b	IPI00418600;IPI00783611	IPR007087;IPR015880		ZNF704
ENSG00000164778	b	IPI00020031	IPR000047;IPR000747;IPR001356;IPR009057;IPR012287	IPR015703	EN2
ENSG00000164853	b	IPI00894170	IPR001356;IPR009057		UNCX
ENSG00000164900	b	IPI00556582;IPI00879969	IPR001356;IPR009057;IPR012287		GBX1
ENSG00000164920	b	IPI00170991;IPI00719002	IPR007087;IPR015880		OSR2	ovary;testis;uterus
ENSG00000165030	b	IPI00290562	IPR004827;IPR011700	IPR016743	NFIL3	adrenal.cortex;fetal.lung;ovary;whole.blood.JJV
ENSG00000165259	b	IPI00401789;IPI00646961	IPR001356;IPR009057		HDX
ENSG00000165388	b	IPI00065557	IPR007087;IPR015880		ZNF488
ENSG00000165495	b	IPI00414972	IPR001356;IPR009057;IPR012287		PKNOX2	fetal.brain;whole.brain
ENSG00000165606	b	IPI00060044	IPR001356;IPR009057;IPR012287		DRGX
ENSG00000165655	b	IPI00304992;IPI00386806;IPI00843984	IPR007087;IPR015880		ZNF503
ENSG00000165804	b	IPI00002612	IPR007087;IPR015880		ZNF219	general
ENSG00000166188	b	IPI00023084	IPR007086;IPR007087;IPR015880		ZNF319
ENSG00000166529	b	IPI00001344;IPI00098052;IPI00743996	IPR007086;IPR007087;IPR015880		ZSCAN21
ENSG00000166704	b	IPI00328220	IPR007087;IPR015880		ZNF606
ENSG00000166716	b	IPI00022460	IPR007087;IPR015880		ZNF592	general
ENSG00000166860	b	IPI00006589	IPR007087;IPR015880		ZBTB39
ENSG00000166925	b	IPI00000171;IPI00852894;IPI00852963;IPI00853051		IPR000580	TSC22D4	spinal.cord
ENSG00000167380	b	IPI00302693;IPI00815640	IPR007086;IPR007087;IPR015880		ZNF226
ENSG00000167383	b	IPI00798156	IPR007087;IPR015880		ZNF229
ENSG00000167394	b	IPI00171118;IPI00791206;IPI00791748;IPI00792488;IPI00795905	IPR007087;IPR015880		ZNF668
ENSG00000167395	b	IPI00004419;IPI00478439;IPI00644311;IPI00797640;IPI00873814	IPR007087;IPR015880		ZNF646	general
ENSG00000167528	b	IPI00184699;IPI00791541	IPR007087;IPR015880		ZNF641
ENSG00000167554	b	IPI00167850;IPI00384709	IPR007087;IPR015880		ZNF610
ENSG00000167562	b	IPI00300969;IPI00874285	IPR007086;IPR007087;IPR015880		ZNF701
ENSG00000167625	b	IPI00644151	IPR007087;IPR015880		ZNF526
ENSG00000167637	b	IPI00031592;IPI00413838	IPR007086;IPR007087;IPR015880		ZNF345
ENSG00000167766	b	IPI00216169;IPI00386200;IPI00402006;IPI00479920	IPR007086;IPR007087;IPR015880		ZNF83	lymph.node;uterus
ENSG00000167785	b	IPI00177520	IPR007086;IPR007087;IPR015880		ZNF558
ENSG00000167840	b	IPI00009478;IPI00220290	IPR007087;IPR015880		ZNF232
ENSG00000167981	b	IPI00065390	IPR007087;IPR015880		ZNF597
ENSG00000168348	b	IPI00045936	IPR007087;IPR015880		INSM2
ENSG00000168505	b	IPI00006053	IPR001356;IPR009057;IPR012287		GBX2
ENSG00000168795	b	IPI00006671	IPR007087;IPR015880		ZBTB5
ENSG00000168813	b	IPI00401988;IPI00479220	IPR007087;IPR015880		ZNF507
ENSG00000168826	b	IPI00152157;IPI00554487	IPR007087;IPR015880		ZNF509
ENSG00000168916	b	IPI00166972;IPI00830019;IPI00872006	IPR007087;IPR015880		ZNF608
ENSG00000169131	b	IPI00031589	IPR007087;IPR015880		ZNF354A
ENSG00000169155	b	IPI00022264	IPR007087;IPR015880		ZBTB43
ENSG00000169260	b	IPI00014133	IPR007087;IPR015880
ENSG00000169548	b	IPI00337769	IPR007087;IPR015880		ZNF280A
ENSG00000169955	b	IPI00783438	IPR007087;IPR015880		ZNF747	skin
ENSG00000170122	b	IPI00030339;IPI00896440	IPR001766;IPR011991		FOXD4
ENSG00000170260	b	IPI00220420	IPR007087;IPR015880		ZNF212	general
ENSG00000170325	b	IPI00299681;IPI00386081;IPI00398772;IPI00399316;IPI00411675	IPR007087;IPR015880		PRDM10
ENSG00000170684	b	IPI00141925	IPR007087;IPR015880		ZNF296
ENSG00000170954	b	IPI00181298;IPI00431847;IPI00845330;IPI00845392;IPI00845500	IPR007087;IPR015880		ZNF415	general
ENSG00000171161	b	IPI00016285;IPI00744613	IPR007087;IPR015880		ZNF672	general
ENSG00000171163	b	IPI00106882;IPI00301870;IPI00743559;IPI00884038	IPR007087;IPR015880		ZNF692	general
ENSG00000171291	b	IPI00168560;IPI00641003	IPR007086;IPR007087;IPR015880		ZNF439
ENSG00000171295	b	IPI00807675;IPI00829765	IPR007086;IPR007087;IPR015880		ZNF440
ENSG00000171425	b	IPI00009777	IPR007086;IPR007087;IPR015880		ZNF581
ENSG00000171443	b	IPI00060270	IPR000637;IPR007087;IPR015880		ZNF524
ENSG00000171448	b	IPI00017087	IPR007087;IPR015880		ZBTB26
ENSG00000171466	b	IPI00014874;IPI00655648	IPR007087;IPR015880		ZNF562	general
ENSG00000171467	b	IPI00168692;IPI00413365;IPI00878196	IPR007087;IPR015880		ZNF318
ENSG00000171469	b	IPI00166817;IPI00743220	IPR007086;IPR007087;IPR015880		ZNF561
ENSG00000171540	b	IPI00029796	IPR000047;IPR001356;IPR009057;IPR012287		OTP
ENSG00000171574	b	IPI00216978;IPI00410464;IPI00477081;IPI00477396;IPI00873184;IPI00873360	IPR007087;IPR015880		ZNF584	general
ENSG00000171649	b	IPI00305608;IPI00477377;IPI00845247;IPI00845342	IPR007087;IPR015880		ZIK1
ENSG00000171735	b	IPI00166031	IPR002909;IPR005559		CAMTA1	fetal.brain;spinal.cord;whole.brain
ENSG00000171786	b	IPI00026245	IPR011598		NHLH1
ENSG00000171817	b	IPI00168568;IPI00383994;IPI00442104;IPI00847356	IPR007087;IPR015880		ZNF540
ENSG00000171827	b	IPI00065675	IPR007086;IPR007087;IPR015880		ZNF570
ENSG00000171843	b	IPI00000033;IPI00478977;IPI00644625		IPR005033	MLLT3	fetal.brain
ENSG00000171872	b	IPI00328949	IPR007087;IPR015880		KLF17
ENSG00000171940	b	IPI00025310;IPI00791663	IPR007087;IPR015880		ZNF217	lymph.node;placenta;thymus;whole.blood.JJV
ENSG00000171970	b	IPI00643088;IPI00873938	IPR007087;IPR015880		ZNF57
ENSG00000172000	b	IPI00017265	IPR007086;IPR007087;IPR015880		ZNF556
ENSG00000172006	b	IPI00032442;IPI00644791	IPR007086;IPR007087;IPR015880		ZNF554
ENSG00000172018	b	IPI00442096	IPR000418;IPR011991		ETV3L
ENSG00000172262	b	IPI00216100;IPI00658062	IPR007087;IPR015880		ZNF131
ENSG00000172667	b	IPI00008281;IPI00171537	IPR007087;IPR015880		ZMAT3	smooth.muscle;whole.brain
ENSG00000172748	b	IPI00163775;IPI00176317;IPI00873880	IPR007087;IPR015880		ZNF596
ENSG00000172818	b	IPI00023663	IPR007087;IPR015880		OVOL1
ENSG00000172888	b	IPI00413350	IPR007087;IPR015880		ZNF621
ENSG00000173041	b	IPI00168690	IPR007087;IPR015880		ZNF680
ENSG00000173068	b	IPI00014826;IPI00465099;IPI00647774;IPI00657659;IPI00816454;IPI00816521;IPI00816699	IPR007087;IPR015880		BNC2	uterus
ENSG00000173258	b	IPI00235842	IPR007087;IPR015880		ZNF483
ENSG00000173275	b	IPI00166585	IPR007087;IPR015880		ZNF449
ENSG00000173276	b	IPI00008137;IPI00797660	IPR007087;IPR015880		ZNF295
ENSG00000173480	b	IPI00290557	IPR007086;IPR007087;IPR015880		ZNF417
ENSG00000173976	b	IPI00063781	IPR001356;IPR009057;IPR012287		RAX2
ENSG00000174197	b	IPI00741005;IPI00787901;IPI00896540	IPR008967;IPR011598	IPR001699	MGA	general
ENSG00000174255	b	IPI00019234;IPI00884347	IPR007086;IPR007087;IPR015880		ZNF80	general
ENSG00000174279	b	IPI00012495	IPR000047;IPR001356;IPR009057;IPR012287		EVX2
ENSG00000174586	b	IPI00418614;IPI00872591	IPR007087;IPR015880		ZNF497
ENSG00000174595	b	IPI00152493	IPR007087;IPR015880		KLF14
ENSG00000174652	b	IPI00477443;IPI00874061;IPI00877620	IPR007086;IPR007087;IPR015880		ZNF266	fetal.lung;lymph.node;tonsil
ENSG00000174963	b	IPI00387173;IPI00396030;IPI00445107;IPI00790790;IPI00873128	IPR007087;IPR015880		ZIC4
ENSG00000175105	b	IPI00218025	IPR007087;IPR015880		ZNF654
ENSG00000175213	b	IPI00015481	IPR007087;IPR015880		ZNF408
ENSG00000175322	b	IPI00152143	IPR007086;IPR007087;IPR015880		ZNF519
ENSG00000175329	b	IPI00178348	IPR001356;IPR009057;IPR012287		ISX
ENSG00000175550	b	IPI00003084;IPI00477494	IPR003958		DRAP1	smooth.muscle
ENSG00000175691	b	IPI00329233;IPI00414721	IPR007086;IPR007087;IPR015880		ZNF77
ENSG00000175787	b	IPI00001525;IPI00796887	IPR007086;IPR007087;IPR015880		ZNF169
ENSG00000175809	b	IPI00175201	IPR007087;IPR015880		ZNF645
ENSG00000175885	b	IPI00297921	IPR007086;IPR007087;IPR015880		ZNF611	general
ENSG00000176024	b	IPI00045882;IPI00645769	IPR007087;IPR015880		ZNF613
ENSG00000176083	b	IPI00176335;IPI00335135	IPR007087;IPR015880		ZNF683
ENSG00000176222	b	IPI00247202	IPR007087;IPR015880		ZNF404
ENSG00000176232	b	IPI00791390;IPI00892639	IPR007087;IPR015880		ZNF283
ENSG00000176293	b	IPI00181335;IPI00395473;IPI00412865;IPI00645548	IPR007086;IPR007087;IPR015880		ZNF135
ENSG00000176302	b	IPI00328795	IPR001766;IPR011991		FOXR1
ENSG00000176399	b	IPI00298421	IPR001275		DMRTA1
ENSG00000176407	b	IPI00306661	IPR007087;IPR015880		KCMF1	testis
ENSG00000176472	b	IPI00329217;IPI00645023	IPR007087;IPR015880		ZNF575
ENSG00000176678	b	IPI00030343	IPR001766;IPR011991		FOXL1
ENSG00000176692	b	IPI00019155	IPR001766;IPR011991		FOXC2
ENSG00000176842	b	IPI00456865;IPI00647469;IPI00843908	IPR001356;IPR009057;IPR012287		IRX5
ENSG00000177125	b	IPI00168404	IPR007087;IPR015880		ZBTB34
ENSG00000177461	b	IPI00807725;IPI00884906	IPR001005;IPR009057;IPR012287		CCDC79
ENSG00000177468	b	IPI00167528	IPR011598		OLIG3
ENSG00000177551	b	IPI00026246;IPI00853619	IPR011598		NHLH2
ENSG00000177599	b	IPI00045076;IPI00641152	IPR007087;IPR015880		ZNF491
ENSG00000177842	b	IPI00166247;IPI00654765	IPR007087;IPR015880		ZNF620
ENSG00000177853	b	IPI00307665;IPI00761133	IPR007087;IPR015880		ZNF518A	general
ENSG00000177873	b	IPI00166410;IPI00872690	IPR007086;IPR007087;IPR015880		ZNF619
ENSG00000177888	b	IPI00411515;IPI00828141	IPR007087;IPR015880		ZBTB41
ENSG00000177932	b	IPI00097321	IPR007086;IPR007087;IPR015880		ZNF354C
ENSG00000178150	b	IPI00168314;IPI00745243	IPR007087;IPR015880		ZNF114
ENSG00000178175	b	IPI00167408	IPR007087;IPR015880		ZNF366
ENSG00000178187	b	IPI00298536	IPR007086;IPR007087;IPR015880		ZNF454
ENSG00000178229	b	IPI00412693;IPI00795692	IPR007087;IPR015880		ZNF543
ENSG00000178338	b	IPI00065351	IPR007086;IPR007087;IPR015880		ZNF354B
ENSG00000178386	b	IPI00296696;IPI00337340	IPR007087;IPR015880		ZNF223
ENSG00000178665	b	IPI00179405;IPI00872313	IPR007086;IPR007087;IPR015880		ZNF713
ENSG00000178928	b	IPI00394791;IPI00856071;IPI00896544	IPR001356		TPRX1
ENSG00000178935	b	IPI00015533	IPR007087;IPR015880		ZNF552	general
ENSG00000179059	b	IPI00292080	IPR007087;IPR015880		ZFP42
ENSG00000179195	b	IPI00166563;IPI00786843	IPR007086;IPR007087;IPR015880		ZNF664
ENSG00000179528	b	IPI00376237;IPI00550811	IPR001356;IPR009057;IPR012287	IPR015704	LBX2
ENSG00000179772	b	IPI00220488	IPR001766;IPR011991		FOXS1
ENSG00000179909	b	IPI00332890;IPI00872872	IPR007087;IPR015880		ZNF154
ENSG00000179930	b	IPI00058344	IPR007086;IPR007087;IPR015880		ZNF648
ENSG00000179943	b	IPI00045801	IPR007087;IPR015880		FIZ1
ENSG00000179965	b	IPI00640047;IPI00871906	IPR007086;IPR007087;IPR015880		ZNF771
ENSG00000179981	b	IPI00418941	IPR001356;IPR007087;IPR015880		TSHZ1
ENSG00000180035	b	IPI00043494	IPR007086;IPR007087;IPR015880		ZNF48
ENSG00000180053	b	IPI00074715;IPI00887927	IPR001356;IPR009057;IPR012287		NKX2-6
ENSG00000180357	b	IPI00307591	IPR007087;IPR015880		ZNF609
ENSG00000180479	b	IPI00396069	IPR007087;IPR015880		ZNF571
ENSG00000180532	b	IPI00168043	IPR007087;IPR015880		ZSCAN4
ENSG00000180787	b	IPI00064885	IPR007086;IPR007087;IPR015880		ZFP3
ENSG00000180855	b	IPI00473113;IPI00641016	IPR007087;IPR015880		ZNF443
ENSG00000180938	b	IPI00174865	IPR007086;IPR007087;IPR015880		ZNF572
ENSG00000181007	b	IPI00647567;IPI00743529	IPR007087;IPR015880		ZFP82
ENSG00000181135	b	IPI00395701	IPR007087;IPR015880		ZNF707
ENSG00000181220	b	IPI00071929	IPR007087;IPR015880		ZNF746
ENSG00000181444	b	IPI00410378;IPI00442217	IPR007086;IPR007087;IPR015880		ZNF467	whole.blood.JJV
ENSG00000181450	b	IPI00217098;IPI00479519	IPR007086;IPR007087;IPR015880		ZNF678
ENSG00000181472	b	IPI00166957	IPR007087;IPR015880		ZBTB2
ENSG00000181638	b	IPI00060440;IPI00743080;IPI00784280;IPI00895836	IPR007086;IPR007087;IPR015880		ZFP41
ENSG00000181666	b	IPI00018891;IPI00477097;IPI00604493;IPI00645231	IPR007087;IPR015880		HKR1
ENSG00000181722	b	IPI00178894;IPI00743178	IPR007087;IPR015880		ZBTB20	pituitary;prostate;uterus
ENSG00000181827	b	IPI00640136;IPI00896539	IPR003150;IPR011991		RFX7
ENSG00000181894	b	IPI00328706	IPR007086;IPR007087;IPR015880		ZNF329	general
ENSG00000181896	b	IPI00217973	IPR007087;IPR015880		ZNF101
ENSG00000182318	b	IPI00302884	IPR007087;IPR015880		ZSCAN22
ENSG00000182463	b	IPI00032988;IPI00796998	IPR001356;IPR007087;IPR015880		TSHZ2	general
ENSG00000182903	b	IPI00556434	IPR007087;IPR015880		ZNF721
ENSG00000182983	b	IPI00397964;IPI00787741	IPR007087;IPR015880		ZNF662
ENSG00000182986	b	IPI00413972;IPI00872548	IPR007087;IPR015880		ZNF320
ENSG00000183309	b	IPI00006466;IPI00829987	IPR007086;IPR007087;IPR015880		ZNF623
ENSG00000183434	b	IPI00176406	IPR003316;IPR011991	IPR015648;IPR016556	TFDP3
ENSG00000183621	b	IPI00150496;IPI00760902;IPI00761112;IPI00797372	IPR007087;IPR015880		ZNF438
ENSG00000183647	b	IPI00383660	IPR007087;IPR015880		ZNF530
ENSG00000183770	b	IPI00010550;IPI00902920	IPR001766;IPR011991		FOXL2
ENSG00000183779	b	IPI00017972	IPR007087;IPR015880		ZNF703
ENSG00000183850	b	IPI00401768	IPR007087;IPR015880
ENSG00000184280	b	IPI00044714	IPR007087;IPR015880		ZNF285A
ENSG00000184294	b	IPI00830021	IPR007087;IPR015880
ENSG00000184492	b	IPI00018380	IPR001766;IPR011991		FOXD4L1
ENSG00000184517	b	IPI00465055;IPI00549292	IPR007087;IPR015880		ZFP1
ENSG00000184635	b	IPI00410611;IPI00639922;IPI00647236	IPR007087;IPR015880		ZNF56
ENSG00000184659	b	IPI00103608	IPR001766;IPR011991
ENSG00000184677	b	IPI00332552;IPI00747417	IPR007087;IPR015880		ZBTB40	general
ENSG00000184828	b	IPI00719277	IPR007087;IPR015880		ZBTB7C
ENSG00000185177	b	IPI00064064;IPI00888231;IPI00888590	IPR007086;IPR007087;IPR015880		ZNF479
ENSG00000185219	b	IPI00377116	IPR007087;IPR015880		ZNF445
ENSG00000185252	b	IPI00220139;IPI00220140;IPI00480138;IPI00807386	IPR007087;IPR015880		ZNF74
ENSG00000185278	b	IPI00000141;IPI00747755	IPR007087;IPR015880		ZBTB37
ENSG00000185404	b	IPI00027693;IPI00719187	IPR000770;IPR010919
ENSG00000185610	b	IPI00418609	IPR000047;IPR001356;IPR009057;IPR012287		DBX2
ENSG00000185650	b	IPI00016635	IPR000571		ZFP36L1
ENSG00000185669	b	IPI00238737	IPR007086;IPR007087;IPR015880		SNAI3
ENSG00000185670	b	IPI00165014	IPR007087;IPR015880		ZBTB3
ENSG00000185730	b	IPI00008381	IPR007086;IPR007087;IPR015880		ZNF696
ENSG00000186017	b	IPI00396149;IPI00871805	IPR007086;IPR007087;IPR015880		ZNF566
ENSG00000186019	b	IPI00329655;IPI00396331	IPR007087;IPR015880		ZNF224
ENSG00000186020	b	IPI00288987;IPI00829603	IPR007087;IPR015880		ZNF529
ENSG00000186026	b	IPI00455396	IPR007086;IPR007087;IPR015880		ZNF284
ENSG00000186051	b	IPI00002906	IPR011598		TAL2
ENSG00000186103	b	IPI00385762	IPR001356;IPR009057		ARGFX
ENSG00000186130	b	IPI00009072	IPR007087;IPR015880		ZBTB6
ENSG00000186230	b	IPI00397740	IPR007087;IPR015880		ZNF749
ENSG00000186272	b	IPI00413807;IPI00647959	IPR007087;IPR015880		ZNF17
ENSG00000186300	b	IPI00167903;IPI00402144;IPI00743097	IPR007087;IPR015880		ZNF555
ENSG00000186376	b	IPI00640326;IPI00643716	IPR007086;IPR007087;IPR015880		ZNF75D
ENSG00000186446	b	IPI00060716;IPI00410286;IPI00873125	IPR007087;IPR015880		ZNF501
ENSG00000186487	b	IPI00007843;IPI00472597;IPI00651769;IPI00896441	IPR013681		MYT1L	fetal.brain;whole.brain
ENSG00000186564	b	IPI00030209	IPR001766;IPR011991		FOXD2
ENSG00000186660	b	IPI00172474;IPI00477661;IPI00852854;IPI00872226	IPR007087;IPR015880		ZFP91
ENSG00000186790	b	IPI00013354	IPR001766;IPR011991		FOXE3
ENSG00000186812	b	IPI00168810;IPI00328954;IPI00478495;IPI00856094	IPR007087;IPR015880
ENSG00000187187	b	IPI00328713;IPI00873335	IPR007086;IPR007087;IPR015880		ZNF546
ENSG00000187559	b	IPI00103608;IPI00399264;IPI00847706	IPR001766;IPR011991		FOXD4L3
ENSG00000187607	b	IPI00010163;IPI00793248	IPR007086;IPR007087;IPR015880		ZNF286A
ENSG00000187626	b	IPI00005191;IPI00477801	IPR007086;IPR007087;IPR015880		ZKSCAN4	testis
ENSG00000187792	b	IPI00045732	IPR007086;IPR007087;IPR015880		ZNF70
ENSG00000187801	b	IPI00186439	IPR007086;IPR007087;IPR015880		ZNF643
ENSG00000187815	b	IPI00394833	IPR007087;IPR015880		ZNF642
ENSG00000187987	b	IPI00896470	IPR007086;IPR007087;IPR015880		ZSCAN23
ENSG00000188033	b	IPI00012282	IPR007086;IPR007087;IPR015880		ZNF490
ENSG00000188171	b	IPI00647796;IPI00816465;IPI00872393	IPR007087;IPR015880		ZNF626
ENSG00000188283	b	IPI00167901;IPI00644449	IPR007086;IPR007087;IPR015880		ZNF383
ENSG00000188290	b	IPI00028151	IPR011598		HES4
ENSG00000188295	b	IPI00549276	IPR007087;IPR015880		ZNF669	general
ENSG00000188321	b	IPI00022177;IPI00645804	IPR007086;IPR007087;IPR015880		ZNF559
ENSG00000188620	b	IPI00869203	IPR001356;IPR009057		HMX3
ENSG00000188629	b	IPI00012830;IPI00884250	IPR007087;IPR015880		ZNF177
ENSG00000188785	b	IPI00387037;IPI00396374	IPR007087;IPR015880		ZNF548
ENSG00000188868	b	IPI00179899;IPI00184499	IPR007087;IPR015880		ZNF563
ENSG00000188994	b	IPI00164352	IPR007087;IPR015880		ZNF292	pituitary;whole.blood.JJV
ENSG00000189042	b	IPI00640322;IPI00655542;IPI00847438	IPR007087;IPR015880		ZNF567
ENSG00000189144	b	IPI00398310;IPI00418297;IPI00827652;IPI00827764	IPR007087;IPR015880		ZNF573	general
ENSG00000189164	b	IPI00184061;IPI00847885	IPR007086;IPR007087;IPR015880		ZNF527
ENSG00000189180	b	IPI00299890;IPI00334720	IPR007086;IPR007087;IPR015880		ZNF33A
ENSG00000189190	b	IPI00013852;IPI00166965;IPI00478824;IPI00792215	IPR007086;IPR007087;IPR015880		ZNF600
ENSG00000189298	b	IPI00010069;IPI00479796	IPR007086;IPR007087;IPR015880		ZKSCAN3	general
ENSG00000189299	b	IPI00394810	IPR001766;IPR011991		FOXR2
ENSG00000196110	b	IPI00373927	IPR007086;IPR007087;IPR015880		ZNF699
ENSG00000196150	b	IPI00384807;IPI00643611;IPI00884447	IPR007087;IPR015880		ZNF250
ENSG00000196152	b	IPI00020499	IPR007086;IPR007087;IPR015880		ZNF79
ENSG00000196172	b	IPI00043330;IPI00643919;IPI00794144	IPR007086;IPR007087;IPR015880		ZNF681
ENSG00000196247	b	IPI00008208;IPI00871814	IPR007086;IPR007087;IPR015880		ZNF107
ENSG00000196263	b	IPI00333859	IPR007086;IPR007087;IPR015880		ZNF471
ENSG00000196268	b	IPI00092545;IPI00795058;IPI00797583;IPI00884060	IPR007087;IPR015880		ZNF493
ENSG00000196323	b	IPI00419939;IPI00746523;IPI00827668;IPI00827772	IPR007087;IPR015880		ZBTB44
ENSG00000196345	b	IPI00386232;IPI00479927	IPR007086;IPR007087;IPR015880		ZNF167
ENSG00000196350	b	IPI00645478;IPI00888074	IPR007087;IPR015880
ENSG00000196357	b	IPI00396028;IPI00479180	IPR007086;IPR007087;IPR015880		ZNF565
ENSG00000196378	b	IPI00217856;IPI00788766;IPI00791581	IPR007087;IPR015880		ZNF34
ENSG00000196387	b	IPI00004981;IPI00375080;IPI00794749	IPR007086;IPR007087;IPR015880		ZNF140
ENSG00000196409	b	IPI00175313	IPR007087;IPR015880
ENSG00000196417	b	IPI00902554	IPR007087;IPR015880
ENSG00000196418	b	IPI00020556;IPI00221056;IPI00514866;IPI00607632	IPR007086;IPR007087;IPR015880		ZNF124
ENSG00000196428	b	IPI00164935;IPI00477806;IPI00847319		IPR000580	TSC22D2	placenta;testis;uterus
ENSG00000196437	b	IPI00394985;IPI00642418;IPI00797317	IPR007086;IPR007087;IPR015880		ZNF569
ENSG00000196453	b	IPI00181556;IPI00401752;IPI00852944;IPI00853640	IPR007087;IPR015880		ZNF777
ENSG00000196458	b	IPI00333449;IPI00871223	IPR007086;IPR007087;IPR015880		ZNF605
ENSG00000196460	b	IPI00442271	IPR011991
ENSG00000196646	b	IPI00473074;IPI00645076;IPI00873170	IPR007086;IPR007087;IPR015880		ZNF136
ENSG00000196652	b	IPI00032316	IPR007087;IPR015880		ZKSCAN5
ENSG00000196653	b	IPI00152323;IPI00165519	IPR007086;IPR007087;IPR015880		ZNF502
ENSG00000196670	b	IPI00410359;IPI00856024	IPR007087;IPR015880		ZFP62
ENSG00000196693	b	IPI00168604;IPI00871259	IPR007086;IPR007087;IPR015880		ZNF33B
ENSG00000196705	b	IPI00328207	IPR007086;IPR007087;IPR015880		ZNF431
ENSG00000196724	b	IPI00152845	IPR007086;IPR007087;IPR015880		ZNF418
ENSG00000196757	b	IPI00026524	IPR007086;IPR007087;IPR015880		ZNF700
ENSG00000196793	b	IPI00003337;IPI00877040	IPR007087;IPR015880		ZNF239
ENSG00000196812	b	IPI00058574	IPR007086;IPR007087;IPR015880		ZSCAN16
ENSG00000196826	b	IPI00640218;IPI00643897	IPR007087;IPR015880		ZNF709
ENSG00000196867	b	IPI00019829;IPI00647307	IPR007086;IPR007087;IPR015880		ZFP28
ENSG00000196922	b	IPI00785055	IPR007087;IPR015880		ZNF252
ENSG00000196946	b	IPI00418583	IPR007086;IPR007087;IPR015880		ZNF705A
ENSG00000196967	b	IPI00152677;IPI00182689;IPI00646630	IPR007087;IPR015880		ZNF585A
ENSG00000197008	b	IPI00377099;IPI00788026	IPR007087;IPR015880		ZNF138
ENSG00000197016	b	IPI00294218;IPI00791472	IPR007087;IPR015880		ZNF470
ENSG00000197020	b	IPI00217809;IPI00644776	IPR007086;IPR007087;IPR015880		ZNF100
ENSG00000197025	b	IPI00375618	IPR007086;IPR007087;IPR015880		ZNF542
ENSG00000197037	b	IPI00456907;IPI00657730;IPI00873315	IPR007087;IPR015880		ZNF498
ENSG00000197044	b	IPI00175390;IPI00647184	IPR007087;IPR015880		ZNF441
ENSG00000197050	b	IPI00154558;IPI00187195	IPR007086;IPR007087;IPR015880		ZNF420
ENSG00000197062	b	IPI00293776;IPI00869339;IPI00880146	IPR007087;IPR015880		ZNF187
ENSG00000197123	b	IPI00472494	IPR007086;IPR007087;IPR015880		ZNF679
ENSG00000197124	b	IPI00034336;IPI00747886;IPI00872335	IPR007086;IPR007087;IPR015880		ZNF682
ENSG00000197134	b	IPI00294232;IPI00642332	IPR007086;IPR007087;IPR015880		ZNF257
ENSG00000197162	b	IPI00158506;IPI00472116;IPI00607757;IPI00743874	IPR007087;IPR015880		ZNF688	heart;testis
ENSG00000197279	b	IPI00029075	IPR007087;IPR015880		ZNF165
ENSG00000197294	b	IPI00397207	IPR007087;IPR015880
ENSG00000197343	b	IPI00292660;IPI00845470	IPR007087;IPR015880		ZNF655
ENSG00000197363	b	IPI00412701	IPR007086;IPR007087;IPR015880		ZNF517
ENSG00000197372	b	IPI00152427;IPI00409657	IPR007087;IPR015880		ZNF675	general
ENSG00000197472	b	IPI00747271	IPR007087;IPR015880		ZNF695
ENSG00000197483	b	IPI00254606;IPI00878696	IPR007086;IPR007087;IPR015880		ZNF628
ENSG00000197497	b	IPI00156804;IPI00871773	IPR007086;IPR007087;IPR015880		ZNF665	general
ENSG00000197550	b	IPI00397207	IPR007087;IPR015880
ENSG00000197566	b	IPI00412544	IPR007087;IPR015880		ZNF624
ENSG00000197587	b	IPI00219522;IPI00335270	IPR001356;IPR009057;IPR012287		DMBX1
ENSG00000197619	b	IPI00418568;IPI00644529;IPI00871340;IPI00893871	IPR007087;IPR015880		ZNF615
ENSG00000197647	b	IPI00175202	IPR007086;IPR007087;IPR015880		ZNF433
ENSG00000197657	b	IPI00162664;IPI00397228	IPR007086;IPR007087;IPR015880		ZNF323
ENSG00000197701	b	IPI00375781;IPI00478170	IPR007086;IPR007087;IPR015880		ZNF595
ENSG00000197714	b	IPI00397734	IPR007087;IPR015880		ZNF460
ENSG00000197779	b	IPI00293409	IPR007087;IPR015880		ZNF81
ENSG00000197800	b	IPI00217980;IPI00643095	IPR007086;IPR007087;IPR015880		ZNF585B
ENSG00000197808	b	IPI00152053;IPI00432560;IPI00796573;IPI00878549	IPR007087;IPR015880		ZNF461
ENSG00000197921	b	IPI00373977;IPI00847865	IPR011598		HES5
ENSG00000197928	b	IPI00334201	IPR007086;IPR007087;IPR015880		ZNF677
ENSG00000197933	b	IPI00174902	IPR007087;IPR015880		ZNF823
ENSG00000197935	b	IPI00014133	IPR007087;IPR015880		ZNF311
ENSG00000197937	b	IPI00045605;IPI00479606;IPI00642859	IPR007087;IPR015880		ZNF347
ENSG00000197951	b	IPI00021547;IPI00644281	IPR007086;IPR007087;IPR015880		ZNF71
ENSG00000197961	b	IPI00033488	IPR007087;IPR015880		ZNF121
ENSG00000197990	b	IPI00745716	IPR007087;IPR015880		ZNF734
ENSG00000198026	b	IPI00021362;IPI00181856	IPR000637;IPR007087;IPR015880		ZNF335
ENSG00000198028	b	IPI00043307	IPR007087;IPR015880		ZNF560
ENSG00000198040	b	IPI00333480;IPI00871672	IPR007087;IPR015880		ZNF84
ENSG00000198046	b	IPI00183349;IPI00413718;IPI00479892	IPR007086;IPR007087;IPR015880		ZNF667
ENSG00000198093	b	IPI00011987;IPI00871795	IPR007086;IPR007087;IPR015880		ZNF649
ENSG00000198105	b	IPI00176388;IPI00872342	IPR007086;IPR007087;IPR015880		ZNF248	general
ENSG00000198131	b	IPI00004482;IPI00643372	IPR007086;IPR007087;IPR015880		ZNF544	general
ENSG00000198169	b	IPI00855790	IPR007087;IPR015880		ZNF251
ENSG00000198182	b	IPI00100922;IPI00873015	IPR007086;IPR007087;IPR015880		ZNF607
ENSG00000198185	b	IPI00336179;IPI00399317;IPI00884364	IPR007086;IPR007087;IPR015880		ZNF334
ENSG00000198205	b	IPI00024295	IPR007087;IPR015880		ZXDA
ENSG00000198298	b	IPI00412024;IPI00796662	IPR007086;IPR007087;IPR015880		ZNF485
ENSG00000198300	b	IPI00183110;IPI00221335;IPI00478786;IPI00646037;IPI00872142;IPI00872298	IPR007087;IPR015880		ZIM2	adrenal.cortex;adrenal.gland;fetal.liver;ovary;pituitary;placenta;whole.brain
ENSG00000198315	b	IPI00019520	IPR007087;IPR015880		ZNF192
ENSG00000198342	b	IPI00006636	IPR007086;IPR007087;IPR015880		ZNF442	general
ENSG00000198416	b	IPI00175313;IPI00902816	IPR007087;IPR015880
ENSG00000198429	b	IPI00473033	IPR007087;IPR015880		ZNF69
ENSG00000198440	b	IPI00043606	IPR007087;IPR015880		ZNF583
ENSG00000198453	b	IPI00056879;IPI00373939;IPI00643050;IPI00646478;IPI00872602	IPR007087;IPR015880		ZNF568
ENSG00000198455	b	IPI00024297	IPR007087;IPR015880		ZXDB
ENSG00000198464	b	IPI00480120;IPI00549366;IPI00655994	IPR007087;IPR015880		ZNF480
ENSG00000198466	b	IPI00045864;IPI00816698	IPR007086;IPR007087;IPR015880		ZNF587
ENSG00000198477	b	IPI00329383	IPR007087;IPR015880		ZNF280B	testis
ENSG00000198522	b	IPI00097492;IPI00478631	IPR007087;IPR015880		ZNF512
ENSG00000198546	b	IPI00184032;IPI00479134	IPR007087;IPR015880		ZNF511
ENSG00000198551	b	IPI00029023;IPI00639823	IPR007086;IPR007087;IPR015880		ZNF627
ENSG00000198566	b	IPI00419439;IPI00829737;IPI00872326	IPR007087;IPR015880		ZNF658
ENSG00000198597	b	IPI00006046	IPR007087;IPR015880		ZNF536	appendix;spinal.cord;whole.brain
ENSG00000198740	b	IPI00007126;IPI00790021	IPR007087;IPR015880		ZNF652	prostate
ENSG00000198783	b	IPI00043565	IPR007087		ZNF830
ENSG00000198795	b	IPI00217934;IPI00478090;IPI00874098	IPR007087;IPR015880		ZNF521
ENSG00000198815	b	IPI00010426;IPI00414683;IPI00646333	IPR001766;IPR011991		FOXJ3	general
ENSG00000198816	b	IPI00478037;IPI00646336	IPR007086;IPR007087;IPR015880		ZNF358	heart
ENSG00000198839	b	IPI00465033;IPI00479533;IPI00747644	IPR007087;IPR015880		ZNF277	general
ENSG00000198939	b	IPI00105638	IPR007086;IPR007087;IPR015880		ZFP2
ENSG00000203766	b	IPI00472029	IPR000047;IPR001356;IPR009057;IPR012287
ENSG00000203767	b	IPI00472029	IPR000047;IPR001356;IPR009057;IPR012287
ENSG00000203768	b	IPI00902573	IPR000047;IPR001356;IPR009057;IPR012287
ENSG00000203769	b	IPI00456876	IPR000047;IPR001356;IPR009057;IPR012287
ENSG00000203770	b	IPI00472029	IPR000047;IPR001356;IPR009057;IPR012287
ENSG00000203771	b	IPI00472029	IPR000047;IPR001356;IPR009057;IPR012287
ENSG00000204210	b	IPI00289476;IPI00642147	IPR007087;IPR015880		ZBTB22	general
ENSG00000204366	b	IPI00032455	IPR007087;IPR015880		ZBTB12
ENSG00000204527	b	IPI00556392	IPR000047;IPR001356;IPR009057		DUXA
ENSG00000204595	b	IPI00556337	IPR001356;IPR009057		DPRX
ENSG00000204604	b	IPI00440753;IPI00470717;IPI00549703;IPI00643274;IPI00871225	IPR007087;IPR015880		ZNF468	general
ENSG00000204611	b	IPI00439615	IPR007087;IPR015880		ZNF616
ENSG00000204644	b	IPI00642672;IPI00646777	IPR007087;IPR015880		ZFP57
ENSG00000204793	b	IPI00654829	IPR001766;IPR011991		FOXD4L6
ENSG00000204828	b	IPI00103608	IPR001766;IPR011991
ENSG00000204920	b	IPI00386461	IPR007087;IPR015880		ZNF155
ENSG00000204946	b	IPI00418421	IPR007087;IPR015880		ZNF783
ENSG00000204947	b	IPI00184520;IPI00872042	IPR007087;IPR015880		ZNF425
ENSG00000205189	b	IPI00383132;IPI00410712;IPI00797056	IPR007087;IPR015880		ZBTB10
ENSG00000205922	b	IPI00556491	IPR001356;IPR003350;IPR009057;IPR012287		ONECUT3
ENSG00000206083	b	IPI00007109	IPR007087;IPR015880		ZNF409
ENSG00000206207	b	IPI00642147	IPR007087;IPR015880
ENSG00000206280	b	IPI00642147	IPR007087;IPR015880
ENSG00000206366	b	IPI00032455	IPR007087;IPR015880
ENSG00000212638	b	IPI00736436	IPR000047;IPR001356;IPR009057;IPR012287
ENSG00000212640	b	IPI00736436	IPR000047;IPR001356;IPR009057;IPR012287
ENSG00000213015	b	IPI00478837	IPR007087;IPR015880		ZNF580	general
ENSG00000213020	b	IPI00641329;IPI00872025	IPR007087;IPR015880
ENSG00000213297	b	IPI00063248	IPR007087;IPR015880		ZNF625
ENSG00000213588	b	IPI00060141	IPR007087;IPR015880		ZBTB9
ENSG00000213762	b	IPI00472832;IPI00903083	IPR007086;IPR007087;IPR015880		ZNF134
ENSG00000213921	b	IPI00736822	IPR001356;IPR009057;IPR012287		LEUTX
ENSG00000213967	b	IPI00477845;IPI00887732	IPR007087;IPR015880
ENSG00000213973	b	IPI00102872;IPI00871868	IPR007087;IPR015880		ZNF99
ENSG00000213988	b	IPI00025282;IPI00655840;IPI00872110	IPR007086;IPR007087;IPR015880		ZNF253
ENSG00000214336	b	IPI00787337;IPI00886981	IPR001766;IPR011991
ENSG00000214534	b	IPI00739082;IPI00888168	IPR007087;IPR015880
ENSG00000214652	b	IPI00786956;IPI00886761	IPR007087;IPR015880
ENSG00000215146	b	IPI00873509	IPR007087;IPR015880
ENSG00000215198	b	IPI00478913	IPR007087;IPR015880
ENSG00000215271	b	IPI00477303	IPR001356;IPR009057;IPR012287		HOMEZ
ENSG00000215339	b	IPI00873473	IPR007087;IPR015880		ZNF705F
ENSG00000215343	b	IPI00455832;IPI00884000	IPR007086;IPR007087;IPR015880		ZNF705D
ENSG00000215372	b	IPI00741784;IPI00886806	IPR007087;IPR015880
ENSG00000215383	b	IPI00745817;IPI00746996	IPR007087;IPR015880		ZNF718
ENSG00000215397	b	IPI00376319	IPR007087;IPR015880		SCRT2
ENSG00000215421	b	IPI00043516;IPI00302008;IPI00746766;IPI00869072	IPR007087;IPR015880		ZNF407
ENSG00000215452	b	IPI00886852	IPR007087;IPR015880		ZNF663
ENSG00000215474	b	IPI00658068;IPI00886728;IPI00886861;IPI00893795	IPR009061;IPR010919
ENSG00000215604	b	IPI00788091	IPR007087;IPR015880
ENSG00000215897	b	IPI00168061;IPI00292615;IPI00787891	IPR007087;IPR015880
ENSG00000218758	b	IPI00639933	IPR007087;IPR015880
ENSG00000218891	b	IPI00167985;IPI00874025	IPR007087;IPR015880		ZNF579
ENSG00000220949	b	IPI00152327	IPR007086;IPR007087;IPR015880		ZNF564
ENSG00000029363	other	IPI00006079;IPI00413672			BCLAF1	smooth.muscle
ENSG00000100207	other	IPI00159322;IPI00220381;IPI00871677;IPI00879664			TCF20	general
ENSG00000104064	other	IPI00010301;IPI00031516;IPI00218611			GABPB1	general
ENSG00000106459	other	IPI00003428;IPI00165068;IPI00219917			NRF1
ENSG00000106546	other	IPI00021008			AHR	placenta
ENSG00000112246	other	IPI00292234			SIM1
ENSG00000125845	other	IPI00025069			BMP2	general
ENSG00000138073	other	IPI00033349;IPI00892567			PREB	general
ENSG00000141002	other	IPI00007320;IPI00023205;IPI00165075			TCF25	general
ENSG00000144218	other	IPI00020918;IPI00515069			AFF3
ENSG00000150347	other	IPI00399164;IPI00455219			ARID5B	smooth.muscle;uterus
ENSG00000154832	other	IPI00292445			CXXC1	general
ENSG00000159263	other	IPI00029105			SIM2
ENSG00000160007	other	IPI00334715;IPI00718985			GRLF1	testis
ENSG00000163565	other	IPI00003443;IPI00217474;IPI00217475;IPI00384836;IPI00643081			IFI16	fetal.lung;lymph.node;smooth.muscle;thymus;tonsil;uterus;whole.blood.JJV
ENSG00000166402	other	IPI00000660;IPI00178718			TUB	general
ENSG00000174576	other	IPI00216785			NPAS4
ENSG00000177425	other	IPI00001871			PAWR	uterus
ENSG00000183900	other
ENSG00000184771	other				CEBPA
ENSG00000186416	other	IPI00005675			NKRF	general
ENSG00000064490	other	IPI00022520;IPI00220485			RFXANK	heart;thymus
ENSG00000116017	other	IPI00018500;IPI00552870			ARID3A	placenta
ENSG00000137310	other	IPI00873279			TCF19
ENSG00000156374	other	IPI00030334;IPI00063571			PCGF6
ENSG00000170322	other	IPI00006171			NFRKB
ENSG00000215021	other	IPI00027252			PHB2	general
