# Supplementary material for: RNA-sequencing data-driven dissection of human plasma cell differentiation reveals new potential transcription regulators
Source: Leukemia. 2021 Apr 6;35(5):1451–62. doi: 10.1038/s41375-021-01234-0 (PMC8102200; doi:10.1038/s41375-021-01234-0)
Supplement: Supplementary file 9 — Supplementary Table S6 [file 41375_2021_1234_MOESM9_ESM.xlsx]

## Sheet: Table_S6_EE.txt
supplementary Table S6. List of epigenetic enzymes (Yang Z et al., Genome Biol. 2015 Jul 14;16:140)
name	family	group	class
DNMT1	DNA (cytosine-5-)-methyltransferase 1	DNA modification	DNA methylation maintain
DNMT3A	DNA (cytosine-5-)-methyltransferase 2	DNA modification	De novo methylation
DNMT3B	DNA (cytosine-5-)-methyltransferase 3	DNA modification	De novo methylation
DNMT3L	DNA (cytosine-5-)-methyltransferase 4	DNA modification	De novo methylation
MBD1	Methyl-CpG-Binding Protein (MBD)	DNA modification	DNA methylation reader
MBD2	Methyl-CpG-Binding Protein (MBD)	DNA modification	DNA methylation reader
MBD3	Methyl-CpG-Binding Protein (MBD)	DNA modification	DNA methylation reader
MBD4	Methyl-CpG-Binding Protein (MBD)	DNA modification	DNA methylation reader
MECP2	Methyl-CpG-Binding Protein (MBD)	DNA modification	DNA methylation reader
IDH1	Isocitrate dehydrogenase 1 (IDH)	DNA modification	DNA methylation editor/eraser
IDH2	Isocitrate dehydrogenase 2 (IDH)	DNA modification	DNA methylation editor/eraser
TET1	Ten-eleven translocation methylcytosine	DNA modification	DNA methylation editor/eraser
TET2	Ten-eleven translocation methylcytosine	DNA modification	DNA methylation editor/eraser
TET3	Ten-eleven translocation methylcytosine	DNA modification	DNA methylation editor/eraser
ZBTB33	Zinc finger and BTB domain containing	DNA modification	DNA methylation reader
ZBTB4	Zinc finger and BTB domain containing	DNA modification	DNA methylation reader
ZBTB38	Zinc finger and BTB domain containing	DNA modification	DNA methylation reader
PCNA	proliferating cell nuclear antigen	DNA modification	DNA methylation reader
UHRF1	ubiquitin-like with PHD and ring finger domain 1	DNA modification	DNA methylation reader
AICDA	cytidine deaminase family	DNA modification	DNA methylation editor/eraser
ALKBH1	alkylation repair homolog	DNA modification	DNA methylation editor/eraser
ALKBH3	alkylation repair homolog	DNA modification	DNA methylation editor/eraser
APOBEC1	cytidine deaminase enzyme	DNA modification	DNA methylation editor/eraser
FTO	fat mass and obesity associated	DNA modification	DNA methylation editor/eraser
TDG	TDG/mug DNA glycosylase family	DNA modification	DNA methylation editor/eraser
MGMT	O-6-methylguanine-DNA methyltransferase	DNA modification	DNA methylation editor/eraser
HDAC1	Histone deacetylase (HDAC)	Histone Modification	K27 eraser
HDAC2	Histone deacetylase (HDAC)	Histone Modification	K27 eraser
HDAC3	Histone deacetylase (HDAC)	Histone Modification	K27 eraser
HDAC4	Histone deacetylase (HDAC)	Histone Modification	K27 eraser
HDAC5	Histone deacetylase (HDAC)	Histone Modification	K27 eraser
HDAC6	Histone deacetylase (HDAC)	Histone Modification	K27 eraser
HDAC7	Histone deacetylase (HDAC)	Histone Modification	K27 eraser
HDAC8	Histone deacetylase (HDAC)	Histone Modification	K27 eraser
HDAC9	Histone deacetylase (HDAC)	Histone Modification	K27 eraser
HDAC10	Histone deacetylase (HDAC)	Histone Modification	K27 eraser
HDAC11	Histone deacetylase (HDAC)	Histone Modification	K27 eraser
KAT2A	Histone acetyltransferases (HAT)	Histone Modification	acetylation writer
KAT2B	Histone acetyltransferases (HAT)	Histone Modification	acetylation writer
KAT5	Histone acetyltransferases (HAT)	Histone Modification	acetylation writer
KAT6A	Histone acetyltransferases (HAT) KAT6A	Histone Modification	acetylation writer
KAT6B	Histone acetyltransferases (HAT) KAT6B	Histone Modification	acetylation writer
KAT7	Histone acetyltransferases (HAT) KAT7	Histone Modification	acetylation writer
KAT8	Histone acetyltransferases (HAT) KAT8	Histone Modification	acetylation writer
EP300	E1A binding protein p300	Histone Modification	Histone acetyltransferases
CREBBP	CREB binding protein	Histone Modification	Histone acetyltransferases
NCOA1	p160/steroid receptor coactivator (SRC) family	Histone Modification	Histone acetyltransferases
NCOA2	p161/steroid receptor coactivator (SRC) family	Histone Modification	Histone acetyltransferases
NCOA3	p162/steroid receptor coactivator (SRC) family	Histone Modification	Histone acetyltransferases
NCOA4	p163/steroid receptor coactivator (SRC) family	Histone Modification	Histone acetyltransferases
NCOA5	p164/steroid receptor coactivator (SRC) family	Histone Modification	Histone acetyltransferases
NCOA6	p165/steroid receptor coactivator (SRC) family	Histone Modification	Histone acetyltransferases
NCOA7	p166/steroid receptor coactivator (SRC) family	Histone Modification	Histone acetyltransferases
GTF3C1	general transcription factor IIIC, polypeptide	Histone Modification	Histone acetyltransferases
CLOCK	clock circadian regulator	Histone Modification	Histone acetyltransferases
ASH1L	ash1 (absent, small, or homeotic)-like	Histone Modification	Histone methyltransferases
EHMT1	euchromatic histone-lysine N-methyltransferase	Histone Modification	Histone methyltransferases
EHMT2	euchromatic histone-lysine N-methyltransferase	Histone Modification	Histone methyltransferases
EZH1	enhancer of zeste 1 polycomb repressive complex 2 subunit	Histone Modification	Histone methyltransferases
EZH2	enhancer of zeste 1 polycomb repressive complex 3 subunit	Histone Modification	Histone methyltransferases
KMT2A	lysine (K)-specific methyltransferase (KMT2A), MLL	Histone Modification	Histone methyltransferases
KMT2D	lysine (K)-specific methyltransferase (KM2D), MLL2	Histone Modification	Histone methyltransferases
KMT2C	lysine (K)-specific methyltransferase (KMT2C), MLL3	Histone Modification	Histone methyltransferases
KMT2B	lysine (K)-specific methyltransferase (KMT2B), MLL4	Histone Modification	Histone methyltransferases
KMT2E	lysine (K)-specific methyltransferase, MLL5	Histone Modification	Histone methyltransferases
NSD1	nuclear receptor binding SET domain	Histone Modification	Histone methyltransferases
PRDM1	PR domain containing	Histone Modification	Histone methyltransferases
PRDM2	PR domain containing	Histone Modification	Histone methyltransferases
PRDM4	PR domain containing	Histone Modification	Histone methyltransferases
PRDM5	PR domain containing	Histone Modification	Histone methyltransferases
PRDM6	PR domain containing	Histone Modification	Histone methyltransferases
PRDM7	PR domain containing	Histone Modification	Histone methyltransferases
PRDM8	PR domain containing	Histone Modification	Histone methyltransferases
PRDM9	PR domain containing	Histone Modification	Histone methyltransferases
PRDM10	PR domain containing	Histone Modification	Histone methyltransferases
PRDM11	PR domain containing	Histone Modification	Histone methyltransferases
PRDM12	PR domain containing	Histone Modification	Histone methyltransferases
PRDM13	PR domain containing	Histone Modification	Histone methyltransferases
PRDM14	PR domain containing	Histone Modification	Histone methyltransferases
PRDM15	PR domain containing	Histone Modification	Histone methyltransferases
PRDM16	PR domain containing	Histone Modification	Histone methyltransferases
PRMT1	protein arginine N-methyltransferase	Histone Modification	Histone methyltransferases
PRMT2	protein arginine N-methyltransferase	Histone Modification	Histone methyltransferases
PRMT3	protein arginine N-methyltransferase	Histone Modification	Histone methyltransferases
PRMT5	protein arginine N-methyltransferase	Histone Modification	Histone methyltransferases
PRMT6	protein arginine N-methyltransferase	Histone Modification	Histone methyltransferases
PRMT7	protein arginine N-methyltransferase	Histone Modification	Histone methyltransferases
PRMT8	protein arginine N-methyltransferase	Histone Modification	Histone methyltransferases
PRMT9	protein arginine N-methyltransferase	Histone Modification	Histone methyltransferases
SET	SET nuclear proto-oncogene	Histone Modification	histone acetylases (HAT)
SETBP1	SET binding protein 1	Histone Modification
SETD9	SET domain containing (SETD9), C5orf35	Histone Modification	Histone methyltransferases
SETD1A	SET domain containing	Histone Modification	Histone methyltransferases
SETD1B	SET domain containing	Histone Modification	Histone methyltransferases
SETD2	SET domain containing	Histone Modification	Histone methyltransferases
SETD3	SET domain containing	Histone Modification	Histone methyltransferases
SETD4	SET domain containing	Histone Modification	Histone methyltransferases
SETD5	SET domain containing	Histone Modification	Histone methyltransferases
SETD6	SET domain containing	Histone Modification	Histone methyltransferases
SETD7	SET domain containing	Histone Modification	Histone methyltransferases
SETD8	SET domain containing	Histone Modification	Histone methyltransferases
SETDB1	SET domain containing	Histone Modification	Histone methyltransferases
SETDB2	SET domain containing	Histone Modification	Histone methyltransferases
SETMAR	SET domain containing	Histone Modification	Histone methyltransferases
SMYD1	SET and MYND domain containing	Histone Modification	Histone methyltransferases
SMYD2	SET and MYND domain containing	Histone Modification	Histone methyltransferases
SMYD3	SET and MYND domain containing	Histone Modification	Histone methyltransferases
SMYD4	SET and MYND domain containing	Histone Modification	Histone methyltransferases
SMYD5	SET and MYND domain containing	Histone Modification	Histone methyltransferases
SUV39H1	suppressor of variegation 3-9	Histone Modification	Histone methyltransferases
SUV39H2	suppressor of variegation 3-9	Histone Modification	Histone methyltransferases
SUV420H1	suppressor of variegation 4-20 homolog	Histone Modification	Histone methyltransferases
SUV420H2	suppressor of variegation 4-20 homolog	Histone Modification	Histone methyltransferases
KDM1A	lysine (K)-specific demethylase (KDM)	Histone Modification	Histone demethylase (HDM)
KDM1B	lysine (K)-specific demethylase (KDM)	Histone Modification	Histone demethylase (HDM)
KDM2A	lysine (K)-specific demethylase (KDM)	Histone Modification	Histone demethylase (HDM)
KDM2B	lysine (K)-specific demethylase (KDM)	Histone Modification	Histone demethylase (HDM)
KDM3A	lysine (K)-specific demethylase (KDM)	Histone Modification	Histone demethylase (HDM)
KDM3B	lysine (K)-specific demethylase (KDM)	Histone Modification	Histone demethylase (HDM)
KDM4A	lysine (K)-specific demethylase (KDM)	Histone Modification	Histone demethylase (HDM)
KDM4B	lysine (K)-specific demethylase (KDM)	Histone Modification	Histone demethylase (HDM)
KDM4C	lysine (K)-specific demethylase (KDM)	Histone Modification	Histone demethylase (HDM)
KDM4D	lysine (K)-specific demethylase (KDM)	Histone Modification	Histone demethylase (HDM)
KDM5A	lysine (K)-specific demethylase (KDM)	Histone Modification	Histone demethylase (HDM)
KDM5B	lysine (K)-specific demethylase (KDM)	Histone Modification	Histone demethylase (HDM)
KDM5C	lysine (K)-specific demethylase (KDM)	Histone Modification	Histone demethylase (HDM)
KDM5D	lysine (K)-specific demethylase (KDM)	Histone Modification	Histone demethylase (HDM)
KDM6A	lysine (K)-specific demethylase (KDM)	Histone Modification	Histone demethylase (HDM)
KDM6B	lysine (K)-specific demethylase (KDM)	Histone Modification	Histone demethylase (HDM)
JMJD1C	jumonji domain containing	Histone Modification	protein hydroxylases or histone demethylases
JMJD6	jumonji domain containing	Histone Modification	protein hydroxylases or histone demethylases
SIRT1	sirtuin family	Histone Modification	acetylation editor
SIRT2	sirtuin family	Histone Modification	acetylation editor
SIRT3	sirtuin family	Histone Modification	acetylation editor
SIRT4	sirtuin family	Histone Modification	acetylation editor
SIRT5	sirtuin family	Histone Modification	acetylation editor
SIRT6	sirtuin family	Histone Modification	acetylation editor
SIRT7	sirtuin family	Histone Modification	acetylation editor
EYA1	eyes absent (EYA) family	Histone Modification	Phosphorylation editor
EYA2	eyes absent (EYA) family	Histone Modification	Phosphorylation editor
EYA3	eyes absent (EYA) family	Histone Modification	Phosphorylation editor
EYA4	eyes absent (EYA) family	Histone Modification	Phosphorylation editor
PPP4R3A	SMEK homolog, SMEK1	Histone Modification	Phosphorylation editor
PPP4R3B	SMEK homolog, SMEK2	Histone Modification	Phosphorylation editor
PPP4R3CP	SMEK homolog, SMEK3P	Histone Modification	Phosphorylation editor
DUSP1	dual specificity phosphatase 1	Histone Modification	Phosphorylation editor
CHD1	chromodomain helicase DNA binding protein (CHD)	Histone Modification	Acetylation, methylation and phosphorylation Reader
CHD2	chromodomain helicase DNA binding protein (CHD)	Histone Modification	Acetylation, methylation and phosphorylation Reader
CHD3	chromodomain helicase DNA binding protein (CHD)	Histone Modification	Acetylation, methylation and phosphorylation Reader
CHD4	chromodomain helicase DNA binding protein (CHD)	Histone Modification	Acetylation, methylation and phosphorylation Reader
CHD5	chromodomain helicase DNA binding protein (CHD)	Histone Modification	Acetylation, methylation and phosphorylation Reader
CHD6	chromodomain helicase DNA binding protein (CHD)	Histone Modification	Acetylation, methylation and phosphorylation Reader
CHD7	chromodomain helicase DNA binding protein (CHD)	Histone Modification	Acetylation, methylation and phosphorylation Reader
CHD8	chromodomain helicase DNA binding protein (CHD)	Histone Modification	Acetylation, methylation and phosphorylation Reader
CHD9	chromodomain helicase DNA binding protein (CHD)	Histone Modification	Acetylation, methylation and phosphorylation Reader
ZMYM1	zinc finger, MYM-type	Histone Modification	Acetylation, methylation and phosphorylation Reader
ZMYM2	zinc finger, MYM-type	Histone Modification	Acetylation, methylation and phosphorylation Reader
ZMYM3	zinc finger, MYM-type	Histone Modification	Acetylation, methylation and phosphorylation Reader
ZMYM4	zinc finger, MYM-type	Histone Modification	Acetylation, methylation and phosphorylation Reader
ZMYM5	zinc finger, MYM-type	Histone Modification	Acetylation, methylation and phosphorylation Reader
ZMYM6	zinc finger, MYM-type	Histone Modification	Acetylation, methylation and phosphorylation Reader
UTY	ubiquitously transcribed tetratricopeptide	Histone Modification	Histone demethylase (HDM)
TAF1	TATA box binding protein (TBP)-associated factor	Histone Modification	Acetylation, methylation and phosphorylation Reader
TAF3	TATA box binding protein (TBP)-associated factor	Histone Modification	K4 reader
BRD4	bromodomain containing	Histone Modification	K27 reader
BRD8	bromodomain containing	Histone Modification	K27 reader
RAG2	recombination activating gene 2	Histone Modification	K4 reader
BPTF	bromodomain PHD finger transcription	Histone Modification	K4 reader
PHF2	PHD finger protein	Histone Modification	K4 reader
PHF6	PHD finger protein	Histone Modification	K4 reader
PHF8	PHD finger protein	Histone Modification	K4 reader
MECOM	MDS1 and EVI1 complex locus	Histone Modification	K9 writer
CBX5	chromobox homolog	Histone Modification	K9 writer
CBX7	chromobox homolog	Histone Modification	K9 writer
WHSC1	Wolf-Hirschhorn syndrome candidate 1	Histone Modification	K36 writer
GLYATL1	glycine-N-acyltransferase-like 1 (GNAT)	Histone Modification	K27 writer
TP53BP1	tumor protein p53 binding protein 1	Histone Modification	K79 reader
DOT1L	DOT1-like histone H3K79 methyltransferase	Histone Modification	K79 writer
MORF4L1	mortality factor 4 like 1	Histone Modification	K36 reader
BRPF1	bromodomain and PHD finger containing, 1	Histone Modification	K36 reader
ADNP	activity-dependent neuroprotector homeobox	Histone Modification	Acetylation, methylation and phosphorylation Reader
ATRX	alpha thalassemia/mental retardation syndrome X-linked	Nucleosome Positioning and Remodeling	Chromatin remodelling helicase
ATXN7	ataxin 7	Histone Modification	Acetylation, methylation and phosphorylation Reader
BTAF1	BTAF1 RNA polymerase II, B-TFIID transcription factor-associated	Nucleosome Positioning and Remodeling	Chromatin remodelling helicase
CARM1	coactivator-associated arginine methyltransferase 1	Histone Modification	Acetylation, methylation and phosphorylation Reader
CTCF	CTCF gene family	Histone Modification	histone acetyltransferase or deacetylase
DHX30	DEAH (Asp-Glu-Ala-His) box helicase 30	Histone Modification	Acetylation, methylation and phosphorylation Reader
EED	Polycomb group protein	Histone Modification	histone deacetylation
EP400	E1A binding protein	Histone Modification	Acetylation, methylation and phosphorylation Reader
ERCC6	excision repair cross-complementation	Nucleosome Positioning and Remodeling	Chromatin remodelling helicase
GABRG1	gamma-aminobutyric acid (GABA) A receptor, gamma 1	Histone Modification	Acetylation, methylation and phosphorylation Reader
GATAD2A	GATA zinc finger domain containing	Histone Modification	Acetylation, methylation and phosphorylation Reader
GATAD2B	GATA zinc finger domain containing	Histone Modification	Acetylation, methylation and phosphorylation Reader
HCFC1	host cell factor family	Histone Modification	Acetylation, methylation and phosphorylation Reader
HCFC2	host cell factor family	Histone Modification	Acetylation, methylation and phosphorylation Reader
HELLS	helicase, lymphoid-specific	Nucleosome Positioning and Remodeling	Chromatin remodelling helicase
INO80	INO80 complex subunit	Nucleosome Positioning and Remodeling	Chromatin remodelling helicase
MGA	MAX dimerization protein	Histone Modification	Acetylation, methylation and phosphorylation Reader
NIPBL	Nipped-B homolog	Histone Modification	Acetylation, methylation and phosphorylation Reader
POGZ	pogo transposable element with ZNF domain	Histone Modification	Acetylation, methylation and phosphorylation Reader
RAD54L	DEAD-like helicase superfamily	Nucleosome Positioning and Remodeling	Chromatin remodelling helicase
SMARCA1	SWI/SNF family	Nucleosome Positioning and Remodeling	Chromatin remodelling helicase
SMARCA4	SWI/SNF family	Nucleosome Positioning and Remodeling	Chromatin remodelling helicase
SMARCA5	SWI/SNF family	Nucleosome Positioning and Remodeling	Chromatin remodelling helicase
SMARCB1	SWI/SNF family	Nucleosome Positioning and Remodeling	Chromatin remodelling helicase
SMC1A	structural maintenance of chromosomes 1A	Histone Modification	Acetylation, methylation and phosphorylation Reader
SMCHD1	structural maintenance of chromosomes flexible hinge domain containing 1	Histone Modification	Acetylation, methylation and phosphorylation Reader
SRCAP	Snf2-related CREBBP activator protein	Nucleosome Positioning and Remodeling	Chromatin remodelling helicase
SUZ12	Polycomb group protein	Histone Modification	chromatin silencing
TRRAP	phosphoinositide 3-kinase-related kinases (PIKK) family	Histone Modification	Acetylation, methylation and phosphorylation Reader
TTF2	SWI2/SNF2 family	Nucleosome Positioning and Remodeling	Chromatin remodelling helicase
ZMYND8	zinc finger, MYND-type containing 8	Histone Modification	Acetylation, methylation and phosphorylation Reader
