# Supplementary material for: RNA-sequencing data-driven dissection of human plasma cell differentiation reveals new potential transcription regulators
Source: Leukemia. 2021 Apr 6;35(5):1451–62. doi: 10.1038/s41375-021-01234-0 (PMC8102200; doi:10.1038/s41375-021-01234-0)
Supplement: Supplementary file 10 — Supplementary Table S7 [file 41375_2021_1234_MOESM10_ESM.xlsx]

## Sheet: List of TFsEEs
supplementary Table S7. Transcription factors (TFs) and epigenetic enzyme (EE) repertoire of human plasma cell differenciation
MBC: Memory B cell; prePB: Preplasmablast; PB: Plasmablast; PC: Plasma Cell;
TF: Transcription factor. EE: epigenetic enzyme.
max_fcs: maximum of fold change expression at each transition; min_fcs: minimum of fold change expression at each transition.
A) TFs/EEs enriched in the one-step-up genes
id	status	step	group	max_fcs	min_fcs	TF	EE_class	name	description	chromosome	biotype
ENSG00000168062	Up-at-prePB	prePB	1	5.82	1.31	YES	#N/A	BATF2	basic leucine zipper transcription factor, ATF-like 2 [Source:HGNC Symbol;Acc:25163]	11	protein_coding
ENSG00000180535	Up-at-prePB	prePB	1	5.07	-0.41	YES	#N/A	BHLHA15	basic helix-loop-helix family, member a15 [Source:HGNC Symbol;Acc:22265]	7	protein_coding
ENSG00000168310	Up-at-prePB	prePB	1	4.86	-0.36	YES	#N/A	IRF2	interferon regulatory factor 2 [Source:HGNC Symbol;Acc:6117]	4	protein_coding
ENSG00000088305	Up-at-prePB	prePB	1	4.75	0.09	#N/A	De novo methylation	DNMT3B	DNA (cytosine-5-)-methyltransferase 3 beta [Source:HGNC Symbol;Acc:2979]	20	protein_coding
ENSG00000121903	Up-at-prePB	prePB	1	4.69	-0.3	YES	#N/A	ZSCAN20	zinc finger and SCAN domain containing 20 [Source:HGNC Symbol;Acc:13093]	1	protein_coding
ENSG00000057657	Up-at-prePB	prePB	1	4.51	-0.17	YES	Histone methyltransferases	PRDM1	PR domain containing 1, with ZNF domain [Source:HGNC Symbol;Acc:9346]	6	protein_coding
ENSG00000138073	Up-at-prePB	prePB	1	4.42	-0.47	YES	#N/A	PREB	prolactin regulatory element binding [Source:HGNC Symbol;Acc:9356]	2	protein_coding
ENSG00000215271	Up-at-prePB	prePB	1	4.38	0.25	YES	#N/A	HOMEZ	homeobox and leucine zipper encoding [Source:HGNC Symbol;Acc:20164]	14	protein_coding
ENSG00000138413	Up-at-prePB	prePB	1	4.17	-0.35	#N/A	DNA methylation editor/eraser	IDH1	isocitrate dehydrogenase 1 (NADP+), soluble [Source:HGNC Symbol;Acc:5382]	2	protein_coding
ENSG00000025434	Up-at-prePB	prePB	1	3.96	-0.39	YES	#N/A	NR1H3	nuclear receptor subfamily 1, group H, member 3 [Source:HGNC Symbol;Acc:7966]	11	protein_coding
ENSG00000185155	Up-at-prePB	prePB	1	3.85	0.4	YES	#N/A	MIXL1	Mix paired-like homeobox [Source:HGNC Symbol;Acc:13363]	1	protein_coding
ENSG00000149054	Up-at-prePB	prePB	1	3.83	0.24	YES	#N/A	ZNF215	zinc finger protein 215 [Source:HGNC Symbol;Acc:13007]	11	protein_coding
ENSG00000159556	Up-at-prePB	prePB	1	3.81	-0.31	YES	#N/A	ISL2	ISL LIM homeobox 2 [Source:HGNC Symbol;Acc:18524]	15	protein_coding
ENSG00000064655	Up-at-prePB	prePB	1	3.72	-0.01	#N/A	Phosphorylation editor	EYA2	eyes absent homolog 2 (Drosophila) [Source:HGNC Symbol;Acc:3520]	20	protein_coding
ENSG00000164011	Up-at-prePB	prePB	1	3.68	-0.09	YES	#N/A	ZNF691	zinc finger protein 691 [Source:HGNC Symbol;Acc:28028]	1	protein_coding
ENSG00000185669	Up-at-prePB	prePB	1	3.56	-0.45	YES	#N/A	SNAI3	snail family zinc finger 3 [Source:HGNC Symbol;Acc:18411]	16	protein_coding
ENSG00000163067	Up-at-prePB	prePB	1	3.51	-0.3	YES	#N/A	ZNF2	zinc finger protein 2 [Source:HGNC Symbol;Acc:12991]	2	protein_coding
ENSG00000178573	Up-at-prePB	prePB	1	3.38	0.42	YES	#N/A	MAF	v-maf avian musculoaponeurotic fibrosarcoma oncogene homolog [Source:HGNC Symbol;Acc:6776]	16	protein_coding
ENSG00000020256	Up-at-prePB	prePB	1	3.33	-0.43	YES	#N/A	ZFP64	ZFP64 zinc finger protein [Source:HGNC Symbol;Acc:15940]	20	protein_coding
ENSG00000189298	Up-at-prePB	prePB	1	3.31	0.35	YES	#N/A	ZKSCAN3	zinc finger with KRAB and SCAN domains 3 [Source:HGNC Symbol;Acc:13853]	6	protein_coding
ENSG00000100219	Up-at-prePB	prePB	1	3.2	0.59	YES	#N/A	XBP1	X-box binding protein 1 [Source:HGNC Symbol;Acc:12801]	22	protein_coding
ENSG00000115415	Up-at-prePB	prePB	1	3.19	1.02	YES	#N/A	STAT1	signal transducer and activator of transcription 1, 91kDa [Source:HGNC Symbol;Acc:11362]	2	protein_coding
ENSG00000182742	Up-at-prePB	prePB	1	3.07	0.41	YES	#N/A	HOXB4	homeobox B4 [Source:HGNC Symbol;Acc:5115]	17	protein_coding
ENSG00000151702	Up-at-prePB	prePB	1	3.01	-0.27	YES	#N/A	FLI1	Fli-1 proto-oncogene, ETS transcription factor [Source:HGNC Symbol;Acc:3749]	11	protein_coding
ENSG00000131849	Up-at-prePB	prePB	1	2.73	-0.07	YES	#N/A	ZNF132	zinc finger protein 132 [Source:HGNC Symbol;Acc:12916]	19	protein_coding
ENSG00000105497	Up-at-prePB	prePB	1	2.63	0.08	YES	#N/A	ZNF175	zinc finger protein 175 [Source:HGNC Symbol;Acc:12964]	19	protein_coding
ENSG00000123095	Up-at-prePB	prePB	1	2.6	0.19	YES	#N/A	BHLHE41	basic helix-loop-helix family, member e41 [Source:HGNC Symbol;Acc:16617]	12	protein_coding
ENSG00000111269	Up-at-prePB	prePB	1	2.56	0.28	YES	#N/A	CREBL2	cAMP responsive element binding protein-like 2 [Source:HGNC Symbol;Acc:2350]	12	protein_coding
ENSG00000085644	Up-at-prePB	prePB	1	2.52	-0.15	YES	#N/A	ZNF213	zinc finger protein 213 [Source:HGNC Symbol;Acc:13005]	16	protein_coding
ENSG00000162676	Up-at-prePB	prePB	1	2.39	0.05	YES	#N/A	GFI1	growth factor independent 1 transcription repressor [Source:HGNC Symbol;Acc:4237]	1	protein_coding
ENSG00000154832	Up-at-prePB	prePB	1	2.26	0.01	YES	#N/A	CXXC1	CXXC finger protein 1 [Source:HGNC Symbol;Acc:24343]	18	protein_coding
ENSG00000198440	Up-at-prePB	prePB	1	2.25	0.5	YES	#N/A	ZNF583	zinc finger protein 583 [Source:HGNC Symbol;Acc:26427]	19	protein_coding
ENSG00000125846	Up-at-prePB	prePB	1	2.19	0.49	YES	#N/A	ZNF133	zinc finger protein 133 [Source:HGNC Symbol;Acc:12917]	20	protein_coding
ENSG00000182054	Up-at-prePB	prePB	1	2.17	-0.32	#N/A	DNA methylation editor/eraser	IDH2	isocitrate dehydrogenase 2 (NADP+), mitochondrial [Source:HGNC Symbol;Acc:5383]	15	protein_coding
ENSG00000108788	Up-at-prePB	prePB	1	2.17	-0.41	YES	#N/A	MLX	MLX, MAX dimerization protein [Source:HGNC Symbol;Acc:11645]	17	protein_coding
ENSG00000204611	Up-at-prePB	prePB	1	2.15	-0.03	YES	#N/A	ZNF616	zinc finger protein 616 [Source:HGNC Symbol;Acc:28062]	19	protein_coding
ENSG00000112242	Up-at-prePB	prePB	1	2.14	-0.38	YES	#N/A	E2F3	E2F transcription factor 3 [Source:HGNC Symbol;Acc:3115]	6	protein_coding
ENSG00000116017	Up-at-prePB	prePB	1	2.13	-0.4	YES	#N/A	ARID3A	AT rich interactive domain 3A (BRIGHT-like) [Source:HGNC Symbol;Acc:3031]	19	protein_coding
ENSG00000143578	Up-at-prePB	prePB	1	2.11	-0.46	YES	#N/A	CREB3L4	cAMP responsive element binding protein 3-like 4 [Source:HGNC Symbol;Acc:18854]	1	protein_coding
ENSG00000120093	Up-at-prePB	prePB	1	2.1	0.14	YES	#N/A	HOXB3	homeobox B3 [Source:HGNC Symbol;Acc:5114]	17	protein_coding
ENSG00000112983	Up-at-prePB	prePB	1	2.08	0.07	#N/A	K27 reader	BRD8	bromodomain containing 8 [Source:HGNC Symbol;Acc:19874]	5	protein_coding
ENSG00000196922	Up-at-prePB	prePB	1	2.03	0.23	YES	#N/A	ZNF252P	zinc finger protein 252, pseudogene [Source:HGNC Symbol;Acc:13046]	8	pseudogene
ENSG00000158161	Up-at-prePB	prePB	1	2.01	0.13	#N/A	Phosphorylation editor	EYA3	eyes absent homolog 3 (Drosophila) [Source:HGNC Symbol;Acc:3521]	1	protein_coding
ENSG00000138336	Up-at-prePB	prePB	1	1.97	0.1	#N/A	DNA methylation editor/eraser	TET1	tet methylcytosine dioxygenase 1 [Source:HGNC Symbol;Acc:29484]	10	protein_coding
ENSG00000166199	Up-at-prePB	prePB	1	1.9	-0.33	#N/A	DNA methylation editor/eraser	ALKBH3	alkB, alkylation repair homolog 3 (E. coli) [Source:HGNC Symbol;Acc:30141]	11	protein_coding
ENSG00000167637	Up-at-prePB	prePB	1	1.88	0.11	YES	#N/A	ZNF283	zinc finger protein 283 [Source:HGNC Symbol;Acc:13077]	19	protein_coding
ENSG00000177311	Up-at-prePB	prePB	1	1.88	-0.19	YES	DNA methylation reader	ZBTB38	zinc finger and BTB domain containing 38 [Source:HGNC Symbol;Acc:26636]	3	protein_coding
ENSG00000137265	Up-at-prePB	prePB	1	1.86	0	YES	#N/A	IRF4	interferon regulatory factor 4 [Source:HGNC Symbol;Acc:6119]	6	protein_coding
ENSG00000185730	Up-at-prePB	prePB	1	1.85	0.25	YES	#N/A	ZNF696	zinc finger protein 696 [Source:HGNC Symbol;Acc:25872]	8	protein_coding
ENSG00000198131	Up-at-prePB	prePB	1	1.77	-0.47	YES	#N/A	ZNF544	zinc finger protein 544 [Source:HGNC Symbol;Acc:16759]	19	protein_coding
ENSG00000198105	Up-at-prePB	prePB	1	1.73	0.77	YES	#N/A	ZNF248	zinc finger protein 248 [Source:HGNC Symbol;Acc:13041]	10	protein_coding
ENSG00000135457	Up-at-prePB	prePB	1	1.73	-0.2	YES	#N/A	TFCP2	transcription factor CP2 [Source:HGNC Symbol;Acc:11748]	12	protein_coding
ENSG00000177045	Up-at-prePB	prePB	1	1.72	0.79	YES	#N/A	SIX5	SIX homeobox 5 [Source:HGNC Symbol;Acc:10891]	19	protein_coding
ENSG00000185252	Up-at-prePB	prePB	1	1.7	-0.38	YES	#N/A	ZNF74	zinc finger protein 74 [Source:HGNC Symbol;Acc:13144]	22	protein_coding
ENSG00000167625	Up-at-prePB	prePB	1	1.7	-0.13	YES	#N/A	ZNF526	zinc finger protein 526 [Source:HGNC Symbol;Acc:29415]	19	protein_coding
ENSG00000147124	Up-at-prePB	prePB	1	1.69	-0.13	YES	#N/A	ZNF41	zinc finger protein 41 [Source:HGNC Symbol;Acc:13107]	X	protein_coding
ENSG00000142528	Up-at-prePB	prePB	1	1.67	0.15	YES	#N/A	ZNF473	zinc finger protein 473 [Source:HGNC Symbol;Acc:23239]	19	protein_coding
ENSG00000130382	Up-at-prePB	prePB	1	1.65	-0.17	YES	#N/A	MLLT1	myeloid/lymphoid or mixed-lineage leukemia (trithorax homolog, Drosophila); translocated to, 1 [Source:HGNC Symbol;Acc:7134]	19	protein_coding
ENSG00000196693	Up-at-prePB	prePB	1	1.61	0.36	YES	#N/A	ZNF33B	zinc finger protein 33B [Source:HGNC Symbol;Acc:13097]	10	protein_coding
ENSG00000066827	Up-at-prePB	prePB	1	1.55	-0.18	YES	#N/A	ZFAT	zinc finger and AT hook domain containing [Source:HGNC Symbol;Acc:19899]	8	protein_coding
ENSG00000163565	Up-at-prePB	prePB	1	1.53	-0.23	YES	#N/A	IFI16	interferon, gamma-inducible protein 16 [Source:HGNC Symbol;Acc:5395]	1	protein_coding
ENSG00000136367	Up-at-prePB	prePB	1	1.5	0.61	YES	#N/A	ZFHX2	zinc finger homeobox 2 [Source:HGNC Symbol;Acc:20152]	14	protein_coding
ENSG00000181638	Up-at-prePB	prePB	1	1.49	0.28	YES	#N/A	ZFP41	ZFP41 zinc finger protein [Source:HGNC Symbol;Acc:26786]	8	protein_coding
ENSG00000123268	Up-at-prePB	prePB	1	1.49	-0.29	YES	#N/A	ATF1	activating transcription factor 1 [Source:HGNC Symbol;Acc:783]	12	protein_coding
ENSG00000124523	Up-at-prePB	prePB	1	1.47	0.18	#N/A	acetylation editor	SIRT5	sirtuin 5 [Source:HGNC Symbol;Acc:14933]	6	protein_coding
ENSG00000147099	Up-at-prePB	prePB	1	1.45	-0.32	#N/A	K27 eraser	HDAC8	histone deacetylase 8 [Source:HGNC Symbol;Acc:13315]	X	protein_coding
ENSG00000181315	Up-at-prePB	prePB	1	1.41	0.44	YES	#N/A	ZNF322	zinc finger protein 322 [Source:HGNC Symbol;Acc:23640]	6	protein_coding
ENSG00000167635	Up-at-prePB	prePB	1	1.41	-0.22	YES	#N/A	ZNF146	zinc finger protein 146 [Source:HGNC Symbol;Acc:12931]	19	protein_coding
ENSG00000188801	Up-at-prePB	prePB	1	1.35	0.45	YES	#N/A	ZNF322P1	zinc finger protein 322 pseudogene 1 [Source:HGNC Symbol;Acc:14003]	9	pseudogene
ENSG00000197937	Up-at-prePB	prePB	1	1.35	-0.12	YES	#N/A	ZNF347	zinc finger protein 347 [Source:HGNC Symbol;Acc:16447]	19	protein_coding
ENSG00000196387	Up-at-prePB	prePB	1	1.34	-0.21	YES	#N/A	ZNF140	zinc finger protein 140 [Source:HGNC Symbol;Acc:12925]	12	protein_coding
ENSG00000127616	Up-at-prePB	prePB	1	1.34	-0.33	#N/A	Chromatin remodelling helicase	SMARCA4	SWI/SNF related, matrix associated, actin dependent regulator of chromatin, subfamily a, member 4 [Source:HGNC Symbol;Acc:11100]	19	protein_coding
ENSG00000071564	Up-at-prePB	prePB	1	1.33	-0.11	YES	#N/A	TCF3	transcription factor 3 [Source:HGNC Symbol;Acc:11633]	19	protein_coding
ENSG00000180357	Up-at-prePB	prePB	1	1.32	-0.27	YES	#N/A	ZNF609	zinc finger protein 609 [Source:HGNC Symbol;Acc:29003]	15	protein_coding
ENSG00000160199	Up-at-prePB	prePB	1	1.31	0	YES	#N/A	PKNOX1	PBX/knotted 1 homeobox 1 [Source:HGNC Symbol;Acc:9022]	21	protein_coding
ENSG00000064490	Up-at-prePB	prePB	1	1.3	-0.33	YES	#N/A	RFXANK	regulatory factor X-associated ankyrin-containing protein [Source:HGNC Symbol;Acc:9987]	19	protein_coding
ENSG00000136870	Up-at-prePB	prePB	1	1.29	0.31	YES	#N/A	ZNF189	zinc finger protein 189 [Source:HGNC Symbol;Acc:12980]	9	protein_coding
ENSG00000176024	Up-at-prePB	prePB	1	1.29	0.26	YES	#N/A	ZNF613	zinc finger protein 613 [Source:HGNC Symbol;Acc:25827]	19	protein_coding
ENSG00000068903	Up-at-prePB	prePB	1	1.29	-0.21	#N/A	acetylation editor	SIRT2	sirtuin 2 [Source:HGNC Symbol;Acc:10886]	19	protein_coding
ENSG00000123870	Up-at-prePB	prePB	1	1.26	-0.24	YES	#N/A	ZNF137P	zinc finger protein 137, pseudogene [Source:HGNC Symbol;Acc:12921]	19	pseudogene
ENSG00000186532	Up-at-prePB	prePB	1	1.26	-0.13	#N/A	Histone methyltransferases	SMYD4	SET and MYND domain containing 4 [Source:HGNC Symbol;Acc:21067]	17	protein_coding
ENSG00000187187	Up-at-prePB	prePB	1	1.24	0.85	YES	#N/A	ZNF546	zinc finger protein 546 [Source:HGNC Symbol;Acc:28671]	19	protein_coding
ENSG00000075407	Up-at-prePB	prePB	1	1.24	0.19	YES	#N/A	ZNF37A	zinc finger protein 37A [Source:HGNC Symbol;Acc:13102]	10	protein_coding
ENSG00000187626	Up-at-prePB	prePB	1	1.24	0.27	YES	#N/A	ZKSCAN4	zinc finger with KRAB and SCAN domains 4 [Source:HGNC Symbol;Acc:13854]	6	protein_coding
ENSG00000198566	Up-at-prePB	prePB	1	1.21	0.21	YES	#N/A	ZNF658B	zinc finger protein 658B, pseudogene [Source:HGNC Symbol;Acc:32033]	9	pseudogene
ENSG00000131061	Up-at-prePB	prePB	1	1.21	-0.05	YES	#N/A	ZNF341	zinc finger protein 341 [Source:HGNC Symbol;Acc:15992]	20	protein_coding
ENSG00000177853	Up-at-prePB	prePB	1	1.21	-0.22	YES	#N/A	ZNF518A	zinc finger protein 518A [Source:HGNC Symbol;Acc:29009]	10	processed_transcript
ENSG00000182318	Up-at-prePB	prePB	1	1.21	-0.3	YES	#N/A	ZSCAN22	zinc finger and SCAN domain containing 22 [Source:HGNC Symbol;Acc:4929]	19	protein_coding
ENSG00000170265	Up-at-prePB	prePB	1	1.21	-0.29	YES	#N/A	ZNF282	zinc finger protein 282 [Source:HGNC Symbol;Acc:13076]	7	protein_coding
ENSG00000196409	Up-at-prePB	prePB	1	1.2	0.29	YES	#N/A	ZNF658	zinc finger protein 658 [Source:HGNC Symbol;Acc:25226]	9	protein_coding
ENSG00000132600	Up-at-prePB	prePB	1	1.2	-0.34	#N/A	Histone methyltransferases	PRMT7	protein arginine methyltransferase 7 [Source:HGNC Symbol;Acc:25557]	16	protein_coding
ENSG00000171163	Up-at-prePB	prePB	1	1.2	-0.4	YES	#N/A	ZNF692	zinc finger protein 692 [Source:HGNC Symbol;Acc:26049]	1	protein_coding
ENSG00000172888	Up-at-prePB	prePB	1	1.12	-0.17	YES	#N/A	ZNF621	zinc finger protein 621 [Source:HGNC Symbol;Acc:24787]	3	protein_coding
ENSG00000213676	Up-at-prePB	prePB	1	1.11	-0.03	YES	#N/A	ATF6B	activating transcription factor 6 beta [Source:HGNC Symbol;Acc:2349]	6	protein_coding
ENSG00000103343	Up-at-prePB	prePB	1	1.09	0.05	YES	#N/A	ZNF174	zinc finger protein 174 [Source:HGNC Symbol;Acc:12963]	16	protein_coding
ENSG00000156531	Up-at-prePB	prePB	1	1.09	0.01	#N/A	K4 reader	PHF6	PHD finger protein 6 [Source:HGNC Symbol;Acc:18145]	X	protein_coding
ENSG00000171443	Up-at-prePB	prePB	1	1.09	-0.18	YES	#N/A	ZNF524	zinc finger protein 524 [Source:HGNC Symbol;Acc:28322]	19	protein_coding
ENSG00000170430	Up-at-prePB	prePB	1	1.08	-0.35	#N/A	DNA methylation editor/eraser	MGMT	O-6-methylguanine-DNA methyltransferase [Source:HGNC Symbol;Acc:7059]	10	protein_coding
ENSG00000001167	Up-at-prePB	prePB	1	1.07	-0.12	YES	#N/A	NFYA	nuclear transcription factor Y, alpha [Source:HGNC Symbol;Acc:7804]	6	protein_coding
ENSG00000166478	Up-at-prePB	prePB	1	1.06	-0.04	YES	#N/A	ZNF143	zinc finger protein 143 [Source:HGNC Symbol;Acc:12928]	11	protein_coding
ENSG00000066136	Up-at-prePB	prePB	1	1.04	-0.12	YES	#N/A	NFYC	nuclear transcription factor Y, gamma [Source:HGNC Symbol;Acc:7806]	1	protein_coding
ENSG00000172273	Up-at-prePB	prePB	1	1.01	0.07	YES	#N/A	HINFP	histone H4 transcription factor [Source:HGNC Symbol;Acc:17850]	11	protein_coding
ENSG00000186448	Up-at-prePB	prePB	1	1.01	-0.11	YES	#N/A	ZNF197	zinc finger protein 197 [Source:HGNC Symbol;Acc:12988]	3	protein_coding
ENSG00000143499	Up-at-prePB	prePB	1	1.01	-0.31	#N/A	Histone methyltransferases	SMYD2	SET and MYND domain containing 2 [Source:HGNC Symbol;Acc:20982]	1	protein_coding
ENSG00000196152	Up-at-prePB	prePB	1	1	0.24	YES	#N/A	ZNF79	zinc finger protein 79 [Source:HGNC Symbol;Acc:13153]	9	protein_coding
ENSG00000185507	Up-at-PB	PB	2	3.98	-0.19	YES	#N/A	IRF7	interferon regulatory factor 7 [Source:HGNC Symbol;Acc:6122]	11	protein_coding
ENSG00000170581	Up-at-PB	PB	2	2.7	-0.14	YES	#N/A	STAT2	signal transducer and activator of transcription 2, 113kDa [Source:HGNC Symbol;Acc:11363]	12	protein_coding
ENSG00000141956	Up-at-PB	PB	2	2.32	0.09	YES	Histone methyltransferases	PRDM15	PR domain containing 15 [Source:HGNC Symbol;Acc:13999]	21	protein_coding
ENSG00000091831	Up-at-PB	PB	2	2.18	0.42	YES	#N/A	ESR1	estrogen receptor 1 [Source:HGNC Symbol;Acc:3467]	6	protein_coding
ENSG00000182463	Up-at-PB	PB	2	1.96	-1.61	YES	#N/A	TSHZ2	teashirt zinc finger homeobox 2 [Source:HGNC Symbol;Acc:13010]	20	protein_coding
ENSG00000186951	Up-at-PB	PB	2	1.87	-0.63	YES	#N/A	PPARA	peroxisome proliferator-activated receptor alpha [Source:HGNC Symbol;Acc:9232]	22	protein_coding
ENSG00000187792	Up-at-PB	PB	2	1.69	0.32	YES	#N/A	ZNF70	zinc finger protein 70 [Source:HGNC Symbol;Acc:13140]	22	protein_coding
ENSG00000140548	Up-at-PB	PB	2	1.54	-0.38	YES	#N/A	ZNF710	zinc finger protein 710 [Source:HGNC Symbol;Acc:25352]	15	protein_coding
ENSG00000178177	Up-at-PB	PB	2	1.53	0.28	YES	#N/A	LCORL	ligand dependent nuclear receptor corepressor-like [Source:HGNC Symbol;Acc:30776]	4	protein_coding
ENSG00000136169	Up-at-PB	PB	2	1.39	0.28	#N/A	Histone methyltransferases	SETDB2	SET domain, bifurcated 2 [Source:HGNC Symbol;Acc:20263]	13	protein_coding
ENSG00000063587	Up-at-PB	PB	2	1.33	0.02	YES	#N/A	ZNF275	zinc finger protein 275 [Source:HGNC Symbol;Acc:13069]	X	protein_coding
ENSG00000204947	Up-at-PB	PB	2	1.26	0.18	YES	#N/A	ZNF425	zinc finger protein 425 [Source:HGNC Symbol;Acc:20690]	7	protein_coding
ENSG00000186376	Up-at-PB	PB	2	1.26	-0.57	YES	#N/A	ZNF75D	zinc finger protein 75D [Source:HGNC Symbol;Acc:13145]	X	protein_coding
ENSG00000167380	Up-at-PB	PB	2	1.13	0.48	YES	#N/A	ZNF226	zinc finger protein 226 [Source:HGNC Symbol;Acc:13019]	19	protein_coding
ENSG00000111727	Up-at-PB	PB	2	1.11	-0.15	#N/A	Acetylation, methylation and phosphorylation Reader	HCFC2	host cell factor C2 [Source:HGNC Symbol;Acc:24972]	12	protein_coding
ENSG00000105516	Up-at-PB	PB	2	1.1	0.25	YES	#N/A	DBP	D site of albumin promoter (albumin D-box) binding protein [Source:HGNC Symbol;Acc:2697]	19	protein_coding
ENSG00000175550	Up-at-PB	PB	2	1.05	0.07	YES	#N/A	DRAP1	DR1-associated protein 1 (negative cofactor 2 alpha) [Source:HGNC Symbol;Acc:3019]	11	protein_coding
B) TFs/EEs enriched in the one-step-down genes
id	status	step	group	max_fcs	min_fcs	TF	EE_class	name	description	chromosome	biotype
ENSG00000080603	Down-at-prePB	prePB	1	0.31	-1.01	#N/A	Chromatin remodelling helicase	SRCAP	Snf2-related CREBBP activator protein [Source:HGNC Symbol;Acc:16974]	16	protein_coding
ENSG00000197037	Down-at-prePB	prePB	1	0.23	-1.02	YES	#N/A	ZSCAN25	zinc finger and SCAN domain containing 25 [Source:HGNC Symbol;Acc:21961]	7	protein_coding
ENSG00000132950	Down-at-prePB	prePB	1	0.14	-1.02	#N/A	Acetylation, methylation and phosphorylation Reader	ZMYM5	zinc finger, MYM-type 5 [Source:HGNC Symbol;Acc:13029]	13	protein_coding
ENSG00000213096	Down-at-prePB	prePB	1	0.32	-1.02	YES	#N/A	ZNF254	zinc finger protein 254 [Source:HGNC Symbol;Acc:13047]	19	protein_coding
ENSG00000185947	Down-at-prePB	prePB	1	-0.2	-1.02	YES	#N/A	ZNF267	zinc finger protein 267 [Source:HGNC Symbol;Acc:13060]	16	protein_coding
ENSG00000204859	Down-at-prePB	prePB	1	0.34	-1.03	YES	#N/A	ZBTB48	zinc finger and BTB domain containing 48 [Source:HGNC Symbol;Acc:4930]	1	protein_coding
ENSG00000215421	Down-at-prePB	prePB	1	0.1	-1.03	YES	#N/A	ZNF407	zinc finger protein 407 [Source:HGNC Symbol;Acc:19904]	18	protein_coding
ENSG00000185787	Down-at-prePB	prePB	1	-0.19	-1.03	#N/A	K36 reader	MORF4L1	mortality factor 4 like 1 [Source:HGNC Symbol;Acc:16989]	15	protein_coding
ENSG00000197961	Down-at-prePB	prePB	1	0.4	-1.03	YES	#N/A	ZNF121	zinc finger protein 121 [Source:HGNC Symbol;Acc:12904]	19	protein_coding
ENSG00000126012	Down-at-prePB	prePB	1	0.43	-1.04	#N/A	Histone demethylase (HDM)	KDM5C	lysine (K)-specific demethylase 5C [Source:HGNC Symbol;Acc:11114]	X	protein_coding
ENSG00000126746	Down-at-prePB	prePB	1	0.06	-1.04	YES	#N/A	ZNF384	zinc finger protein 384 [Source:HGNC Symbol;Acc:11955]	12	protein_coding
ENSG00000095794	Down-at-prePB	prePB	1	0.07	-1.07	YES	#N/A	CREM	cAMP responsive element modulator [Source:HGNC Symbol;Acc:2352]	10	protein_coding
ENSG00000111642	Down-at-prePB	prePB	1	-0.12	-1.08	#N/A	Acetylation, methylation and phosphorylation Reader	CHD4	chromodomain helicase DNA binding protein 4 [Source:HGNC Symbol;Acc:1919]	12	protein_coding
ENSG00000164169	Down-at-prePB	prePB	1	0.36	-1.09	#N/A	Histone methyltransferases	PRMT10	protein arginine methyltransferase 10 (putative) [Source:HGNC Symbol;Acc:25099]	4	protein_coding
ENSG00000070495	Down-at-prePB	prePB	1	-0.09	-1.1	#N/A	protein hydroxylases or histone demethylases	JMJD6	jumonji domain containing 6 [Source:HGNC Symbol;Acc:19355]	17	protein_coding
ENSG00000083844	Down-at-prePB	prePB	1	0.28	-1.11	YES	#N/A	ZNF264	zinc finger protein 264 [Source:HGNC Symbol;Acc:13057]	19	protein_coding
ENSG00000081386	Down-at-prePB	prePB	1	0.34	-1.11	YES	#N/A	ZNF510	zinc finger protein 510 [Source:HGNC Symbol;Acc:29161]	9	protein_coding
ENSG00000083817	Down-at-prePB	prePB	1	0.38	-1.15	YES	#N/A	ZNF416	zinc finger protein 416 [Source:HGNC Symbol;Acc:20645]	19	protein_coding
ENSG00000146587	Down-at-prePB	prePB	1	0.32	-1.16	YES	#N/A	RBAK	RB-associated KRAB zinc finger [Source:HGNC Symbol;Acc:17680]	7	protein_coding
ENSG00000120798	Down-at-prePB	prePB	1	0.28	-1.17	YES	#N/A	NR2C1	nuclear receptor subfamily 2, group C, member 1 [Source:HGNC Symbol;Acc:7971]	12	protein_coding
ENSG00000156983	Down-at-prePB	prePB	1	-0.07	-1.17	#N/A	K36 reader	BRPF1	bromodomain and PHD finger containing, 1 [Source:HGNC Symbol;Acc:14255]	3	protein_coding
ENSG00000137166	Down-at-prePB	prePB	1	-0.4	-1.17	YES	#N/A	FOXP4	forkhead box P4 [Source:HGNC Symbol;Acc:20842]	6	protein_coding
ENSG00000171634	Down-at-prePB	prePB	1	0.05	-1.18	#N/A	K4 reader	BPTF	bromodomain PHD finger transcription factor [Source:HGNC Symbol;Acc:3581]	17	protein_coding
ENSG00000197372	Down-at-prePB	prePB	1	-0.09	-1.18	YES	#N/A	ZNF675	zinc finger protein 675 [Source:HGNC Symbol;Acc:30768]	19	protein_coding
ENSG00000129911	Down-at-prePB	prePB	1	-0.32	-1.18	YES	#N/A	KLF16	Kruppel-like factor 16 [Source:HGNC Symbol;Acc:16857]	19	protein_coding
ENSG00000166188	Down-at-prePB	prePB	1	0.28	-1.19	YES	#N/A	ZNF319	zinc finger protein 319 [Source:HGNC Symbol;Acc:13644]	16	protein_coding
ENSG00000155545	Down-at-prePB	prePB	1	0.24	-1.21	YES	#N/A	MIER3	mesoderm induction early response 1, family member 3 [Source:HGNC Symbol;Acc:26678]	5	protein_coding
ENSG00000154727	Down-at-prePB	prePB	1	0.24	-1.22	YES	#N/A	GABPA	GA binding protein transcription factor, alpha subunit 60kDa [Source:HGNC Symbol;Acc:4071]	21	protein_coding
ENSG00000117505	Down-at-prePB	prePB	1	-0.15	-1.22	YES	#N/A	DR1	down-regulator of transcription 1, TBP-binding (negative cofactor 2) [Source:HGNC Symbol;Acc:3017]	1	protein_coding
ENSG00000172262	Down-at-prePB	prePB	1	0.21	-1.25	YES	#N/A	ZNF131	zinc finger protein 131 [Source:HGNC Symbol;Acc:12915]	5	protein_coding
ENSG00000118058	Down-at-prePB	prePB	1	0.01	-1.25	#N/A	Histone methyltransferases	KMT2A	lysine (K)-specific methyltransferase 2A [Source:HGNC Symbol;Acc:7132]	11	protein_coding
ENSG00000102034	Down-at-prePB	prePB	1	-0.59	-1.25	YES	#N/A	ELF4	E74-like factor 4 (ets domain transcription factor) [Source:HGNC Symbol;Acc:3319]	X	protein_coding
ENSG00000197619	Down-at-prePB	prePB	1	0.35	-1.26	YES	#N/A	ZNF615	zinc finger protein 615 [Source:HGNC Symbol;Acc:24740]	19	protein_coding
ENSG00000197724	Down-at-prePB	prePB	1	0.29	-1.26	#N/A	K4 reader	PHF2	PHD finger protein 2 [Source:HGNC Symbol;Acc:8920]	9	protein_coding
ENSG00000172845	Down-at-prePB	prePB	1	0.48	-1.27	YES	#N/A	SP3	Sp3 transcription factor [Source:HGNC Symbol;Acc:11208]	2	protein_coding
ENSG00000171467	Down-at-prePB	prePB	1	0.32	-1.28	YES	#N/A	ZNF318	zinc finger protein 318 [Source:HGNC Symbol;Acc:13578]	6	protein_coding
ENSG00000178229	Down-at-prePB	prePB	1	0.45	-1.29	YES	#N/A	ZNF543	zinc finger protein 543 [Source:HGNC Symbol;Acc:25281]	19	protein_coding
ENSG00000147133	Down-at-prePB	prePB	1	0.3	-1.3	#N/A	Acetylation, methylation and phosphorylation Reader	TAF1	TAF1 RNA polymerase II, TATA box binding protein (TBP)-associated factor, 250kDa [Source:HGNC Symbol;Acc:11535]	X	protein_coding
ENSG00000105698	Down-at-prePB	prePB	1	0.2	-1.32	YES	#N/A	USF2	upstream transcription factor 2, c-fos interacting [Source:HGNC Symbol;Acc:12594]	19	protein_coding
ENSG00000136451	Down-at-prePB	prePB	1	0.07	-1.32	YES	#N/A	VEZF1	vascular endothelial zinc finger 1 [Source:HGNC Symbol;Acc:12949]	17	protein_coding
ENSG00000060138	Down-at-prePB	prePB	1	-0.47	-1.33	YES	#N/A	YBX3	Y box binding protein 3 [Source:HGNC Symbol;Acc:2428]	12	protein_coding
ENSG00000188283	Down-at-prePB	prePB	1	0.44	-1.34	YES	#N/A	ZNF383	zinc finger protein 383 [Source:HGNC Symbol;Acc:18609]	19	protein_coding
ENSG00000182141	Down-at-prePB	prePB	1	0.2	-1.34	YES	#N/A	ZNF708	zinc finger protein 708 [Source:HGNC Symbol;Acc:12945]	19	protein_coding
ENSG00000100888	Down-at-prePB	prePB	1	0.05	-1.34	#N/A	Acetylation, methylation and phosphorylation Reader	CHD8	chromodomain helicase DNA binding protein 8 [Source:HGNC Symbol;Acc:20153]	14	protein_coding
ENSG00000162702	Down-at-prePB	prePB	1	0.41	-1.36	YES	#N/A	ZNF281	zinc finger protein 281 [Source:HGNC Symbol;Acc:13075]	1	protein_coding
ENSG00000116819	Down-at-prePB	prePB	1	0.33	-1.36	YES	#N/A	TFAP2E	transcription factor AP-2 epsilon (activating enhancer binding protein 2 epsilon) [Source:HGNC Symbol;Acc:30774]	1	protein_coding
ENSG00000204946	Down-at-prePB	prePB	1	0.44	-1.37	YES	#N/A	ZNF783	zinc finger family member 783 [Source:HGNC Symbol;Acc:27222]	7	protein_coding
ENSG00000198815	Down-at-prePB	prePB	1	0.16	-1.37	YES	#N/A	FOXJ3	forkhead box J3 [Source:HGNC Symbol;Acc:29178]	1	protein_coding
ENSG00000150347	Down-at-prePB	prePB	1	0.36	-1.37	YES	#N/A	ARID5B	AT rich interactive domain 5B (MRF1-like) [Source:HGNC Symbol;Acc:17362]	10	protein_coding
ENSG00000128908	Down-at-prePB	prePB	1	0	-1.37	#N/A	Chromatin remodelling helicase	INO80	INO80 complex subunit [Source:HGNC Symbol;Acc:26956]	15	protein_coding
ENSG00000171827	Down-at-prePB	prePB	1	-0.03	-1.39	YES	#N/A	ZNF570	zinc finger protein 570 [Source:HGNC Symbol;Acc:26416]	19	protein_coding
ENSG00000154957	Down-at-prePB	prePB	1	0.46	-1.4	YES	#N/A	ZNF18	zinc finger protein 18 [Source:HGNC Symbol;Acc:12969]	17	protein_coding
ENSG00000104064	Down-at-prePB	prePB	1	-0.44	-1.4	YES	#N/A	GABPB1	GA binding protein transcription factor, beta subunit 1 [Source:HGNC Symbol;Acc:4074]	15	protein_coding
ENSG00000177200	Down-at-prePB	prePB	1	0.45	-1.41	#N/A	Acetylation, methylation and phosphorylation Reader	CHD9	chromodomain helicase DNA binding protein 9 [Source:HGNC Symbol;Acc:25701]	16	protein_coding
ENSG00000196705	Down-at-prePB	prePB	1	0.1	-1.41	YES	#N/A	ZNF431	zinc finger protein 431 [Source:HGNC Symbol;Acc:20809]	19	protein_coding
ENSG00000089902	Down-at-prePB	prePB	1	-0.17	-1.41	YES	#N/A	RCOR1	REST corepressor 1 [Source:HGNC Symbol;Acc:17441]	14	protein_coding
ENSG00000118620	Down-at-prePB	prePB	1	-0.28	-1.43	YES	#N/A	ZNF430	zinc finger protein 430 [Source:HGNC Symbol;Acc:20808]	19	protein_coding
ENSG00000103510	Down-at-prePB	prePB	1	0.23	-1.45	#N/A	acetylation writer	KAT8	K(lysine) acetyltransferase 8 [Source:HGNC Symbol;Acc:17933]	16	protein_coding
ENSG00000122482	Down-at-prePB	prePB	1	0.2	-1.45	YES	#N/A	ZNF644	zinc finger protein 644 [Source:HGNC Symbol;Acc:29222]	1	protein_coding
ENSG00000025156	Down-at-prePB	prePB	1	0.08	-1.45	YES	#N/A	HSF2	heat shock transcription factor 2 [Source:HGNC Symbol;Acc:5225]	6	protein_coding
ENSG00000177425	Down-at-prePB	prePB	1	-0.14	-1.45	YES	#N/A	PAWR	PRKC, apoptosis, WT1, regulator [Source:HGNC Symbol;Acc:8614]	12	protein_coding
ENSG00000083838	Down-at-prePB	prePB	1	0.07	-1.47	YES	#N/A	ZNF446	zinc finger protein 446 [Source:HGNC Symbol;Acc:21036]	19	protein_coding
ENSG00000105722	Down-at-prePB	prePB	1	0.22	-1.51	YES	#N/A	ERF	Ets2 repressor factor [Source:HGNC Symbol;Acc:3444]	19	protein_coding
ENSG00000197714	Down-at-prePB	prePB	1	0.15	-1.51	YES	#N/A	ZNF460	zinc finger protein 460 [Source:HGNC Symbol;Acc:21628]	19	protein_coding
ENSG00000189042	Down-at-prePB	prePB	1	0.41	-1.53	YES	#N/A	ZNF567	zinc finger protein 567 [Source:HGNC Symbol;Acc:28696]	19	protein_coding
ENSG00000120733	Down-at-prePB	prePB	1	0.24	-1.53	#N/A	Histone demethylase (HDM)	KDM3B	lysine (K)-specific demethylase 3B [Source:HGNC Symbol;Acc:1337]	5	protein_coding
ENSG00000185278	Down-at-prePB	prePB	1	0.27	-1.53	YES	#N/A	ZBTB37	zinc finger and BTB domain containing 37 [Source:HGNC Symbol;Acc:28365]	1	protein_coding
ENSG00000198160	Down-at-prePB	prePB	1	0.01	-1.55	YES	#N/A	MIER1	mesoderm induction early response 1, transcriptional regulator [Source:HGNC Symbol;Acc:29657]	1	protein_coding
ENSG00000175213	Down-at-prePB	prePB	1	0.08	-1.55	YES	#N/A	ZNF408	zinc finger protein 408 [Source:HGNC Symbol;Acc:20041]	11	protein_coding
ENSG00000198517	Down-at-prePB	prePB	1	0.3	-1.55	YES	#N/A	MAFK	v-maf avian musculoaponeurotic fibrosarcoma oncogene homolog K [Source:HGNC Symbol;Acc:6782]	7	protein_coding
ENSG00000166888	Down-at-prePB	prePB	1	-0.08	-1.56	YES	#N/A	STAT6	signal transducer and activator of transcription 6, interleukin-4 induced [Source:HGNC Symbol;Acc:11368]	12	protein_coding
ENSG00000198551	Down-at-prePB	prePB	1	0.36	-1.57	YES	#N/A	ZNF627	zinc finger protein 627 [Source:HGNC Symbol;Acc:30570]	19	protein_coding
ENSG00000143190	Down-at-prePB	prePB	1	0.06	-1.57	YES	#N/A	POU2F1	POU class 2 homeobox 1 [Source:HGNC Symbol;Acc:9212]	1	protein_coding
ENSG00000177125	Down-at-prePB	prePB	1	0.4	-1.58	YES	#N/A	ZBTB34	zinc finger and BTB domain containing 34 [Source:HGNC Symbol;Acc:31446]	9	protein_coding
ENSG00000067369	Down-at-prePB	prePB	1	0.1	-1.58	#N/A	K79 reader	TP53BP1	tumor protein p53 binding protein 1 [Source:HGNC Symbol;Acc:11999]	15	protein_coding
ENSG00000130856	Down-at-prePB	prePB	1	0.06	-1.59	YES	#N/A	ZNF236	zinc finger protein 236 [Source:HGNC Symbol;Acc:13028]	18	protein_coding
ENSG00000106546	Down-at-prePB	prePB	1	0.07	-1.6	YES	#N/A	AHR	aryl hydrocarbon receptor [Source:HGNC Symbol;Acc:348]	7	protein_coding
ENSG00000182903	Down-at-prePB	prePB	1	0.39	-1.61	YES	#N/A	ZNF721	zinc finger protein 721 [Source:HGNC Symbol;Acc:29425]	4	protein_coding
ENSG00000120690	Down-at-prePB	prePB	1	0.22	-1.61	YES	#N/A	ELF1	E74-like factor 1 (ets domain transcription factor) [Source:HGNC Symbol;Acc:3316]	13	protein_coding
ENSG00000114439	Down-at-prePB	prePB	1	0.31	-1.62	YES	#N/A	BBX	bobby sox homolog (Drosophila) [Source:HGNC Symbol;Acc:14422]	3	protein_coding
ENSG00000156030	Down-at-prePB	prePB	1	-0.44	-1.62	YES	#N/A	ELMSAN1	ELM2 and Myb/SANT-like domain containing 1 [Source:HGNC Symbol;Acc:19853]	14	protein_coding
ENSG00000102804	Down-at-prePB	prePB	1	0.48	-1.64	YES	#N/A	TSC22D1	TSC22 domain family, member 1 [Source:HGNC Symbol;Acc:16826]	13	protein_coding
ENSG00000115548	Down-at-prePB	prePB	1	0.1	-1.64	#N/A	Histone demethylase (HDM)	KDM3A	lysine (K)-specific demethylase 3A [Source:HGNC Symbol;Acc:20815]	2	protein_coding
ENSG00000029363	Down-at-prePB	prePB	1	0.11	-1.64	YES	#N/A	BCLAF1	BCL2-associated transcription factor 1 [Source:HGNC Symbol;Acc:16863]	6	protein_coding
ENSG00000126561	Down-at-prePB	prePB	1	-0.24	-1.64	YES	#N/A	STAT5A	signal transducer and activator of transcription 5A [Source:HGNC Symbol;Acc:11366]	17	protein_coding
ENSG00000181220	Down-at-prePB	prePB	1	0.14	-1.66	YES	#N/A	ZNF746	zinc finger protein 746 [Source:HGNC Symbol;Acc:21948]	7	protein_coding
ENSG00000176160	Down-at-prePB	prePB	1	-1.3	-1.66	YES	#N/A	HSF5	heat shock transcription factor family member 5 [Source:HGNC Symbol;Acc:26862]	17	protein_coding
ENSG00000196247	Down-at-prePB	prePB	1	0.3	-1.67	YES	#N/A	ZNF107	zinc finger protein 107 [Source:HGNC Symbol;Acc:12887]	7	protein_coding
ENSG00000155592	Down-at-prePB	prePB	1	0.32	-1.68	YES	#N/A	ZKSCAN2	zinc finger with KRAB and SCAN domains 2 [Source:HGNC Symbol;Acc:25677]	16	protein_coding
ENSG00000186660	Down-at-prePB	prePB	1	0.1	-1.69	YES	#N/A	ZFP91	ZFP91 zinc finger protein [Source:HGNC Symbol;Acc:14983]	11	protein_coding
ENSG00000188994	Down-at-prePB	prePB	1	0.04	-1.69	YES	#N/A	ZNF292	zinc finger protein 292 [Source:HGNC Symbol;Acc:18410]	6	protein_coding
ENSG00000066422	Down-at-prePB	prePB	1	0.22	-1.71	YES	#N/A	ZBTB11	zinc finger and BTB domain containing 11 [Source:HGNC Symbol;Acc:16740]	3	protein_coding
ENSG00000136504	Down-at-prePB	prePB	1	0.25	-1.71	#N/A	acetylation writer	KAT7	K(lysine) acetyltransferase 7 [Source:HGNC Symbol;Acc:17016]	17	protein_coding
ENSG00000188785	Down-at-prePB	prePB	1	0.48	-1.72	YES	#N/A	ZNF548	zinc finger protein 548 [Source:HGNC Symbol;Acc:26561]	19	protein_coding
ENSG00000100811	Down-at-prePB	prePB	1	0.09	-1.72	YES	#N/A	YY1	YY1 transcription factor [Source:HGNC Symbol;Acc:12856]	14	protein_coding
ENSG00000070476	Down-at-prePB	prePB	1	0.35	-1.78	YES	#N/A	ZXDC	ZXD family zinc finger C [Source:HGNC Symbol;Acc:28160]	3	protein_coding
ENSG00000096717	Down-at-prePB	prePB	1	0.23	-1.78	#N/A	acetylation editor	SIRT1	sirtuin 1 [Source:HGNC Symbol;Acc:14929]	10	protein_coding
ENSG00000198026	Down-at-prePB	prePB	1	0.14	-1.81	YES	#N/A	ZNF335	zinc finger protein 335 [Source:HGNC Symbol;Acc:15807]	20	protein_coding
ENSG00000127663	Down-at-prePB	prePB	1	0.33	-1.83	#N/A	Histone demethylase (HDM)	KDM4B	lysine (K)-specific demethylase 4B [Source:HGNC Symbol;Acc:29136]	19	protein_coding
ENSG00000164190	Down-at-prePB	prePB	1	0.23	-1.84	#N/A	Acetylation, methylation and phosphorylation Reader	NIPBL	Nipped-B homolog (Drosophila) [Source:HGNC Symbol;Acc:28862]	5	protein_coding
ENSG00000181827	Down-at-prePB	prePB	1	0.17	-1.85	YES	#N/A	RFX7	regulatory factor X, 7 [Source:HGNC Symbol;Acc:25777]	15	protein_coding
ENSG00000117036	Down-at-prePB	prePB	1	0.19	-1.86	YES	#N/A	ETV3	ets variant 3 [Source:HGNC Symbol;Acc:3492]	1	protein_coding
ENSG00000213762	Down-at-prePB	prePB	1	0.46	-1.87	YES	#N/A	ZNF134	zinc finger protein 134 [Source:HGNC Symbol;Acc:12918]	19	protein_coding
ENSG00000196628	Down-at-prePB	prePB	1	0.42	-1.9	YES	#N/A	TCF4	transcription factor 4 [Source:HGNC Symbol;Acc:11634]	18	protein_coding
ENSG00000196092	Down-at-prePB	prePB	1	-0.8	-1.9	YES	#N/A	PAX5	paired box 5 [Source:HGNC Symbol;Acc:8619]	9	protein_coding
ENSG00000100393	Down-at-prePB	prePB	1	0.41	-1.92	#N/A	Histone acetyltransferases	EP300	E1A binding protein p300 [Source:HGNC Symbol;Acc:3373]	22	protein_coding
ENSG00000198393	Down-at-prePB	prePB	1	0.06	-1.92	YES	#N/A	ZNF26	zinc finger protein 26 [Source:HGNC Symbol;Acc:13053]	12	protein_coding
ENSG00000167981	Down-at-prePB	prePB	1	0.32	-1.93	YES	#N/A	ZNF597	zinc finger protein 597 [Source:HGNC Symbol;Acc:26573]	16	protein_coding
ENSG00000105708	Down-at-prePB	prePB	1	0.47	-1.93	YES	#N/A	ZNF14	zinc finger protein 14 [Source:HGNC Symbol;Acc:12924]	19	protein_coding
ENSG00000158711	Down-at-prePB	prePB	1	0.44	-1.94	YES	#N/A	ELK4	ELK4, ETS-domain protein (SRF accessory protein 1) [Source:HGNC Symbol;Acc:3326]	1	protein_coding
ENSG00000080298	Down-at-prePB	prePB	1	0.07	-1.94	YES	#N/A	RFX3	regulatory factor X, 3 (influences HLA class II expression) [Source:HGNC Symbol;Acc:9984]	9	protein_coding
ENSG00000100796	Down-at-prePB	prePB	1	0.01	-1.96	#N/A	Phosphorylation editor	SMEK1	SMEK homolog 1, suppressor of mek1 (Dictyostelium) [Source:HGNC Symbol;Acc:20219]	14	protein_coding
ENSG00000112365	Down-at-prePB	prePB	1	0.33	-1.96	YES	#N/A	ZBTB24	zinc finger and BTB domain containing 24 [Source:HGNC Symbol;Acc:21143]	6	protein_coding
ENSG00000020633	Down-at-prePB	prePB	1	0.15	-1.96	YES	#N/A	RUNX3	runt-related transcription factor 3 [Source:HGNC Symbol;Acc:10473]	1	protein_coding
ENSG00000152784	Down-at-prePB	prePB	1	-1.46	-1.97	YES	Histone methyltransferases	PRDM8	PR domain containing 8 [Source:HGNC Symbol;Acc:13993]	4	protein_coding
ENSG00000118495	Down-at-prePB	prePB	1	0.03	-1.98	YES	#N/A	PLAGL1	pleiomorphic adenoma gene-like 1 [Source:HGNC Symbol;Acc:9046]	6	protein_coding
ENSG00000109320	Down-at-prePB	prePB	1	-0.2	-1.99	YES	#N/A	NFKB1	nuclear factor of kappa light polypeptide gene enhancer in B-cells 1 [Source:HGNC Symbol;Acc:7794]	4	protein_coding
ENSG00000148516	Down-at-prePB	prePB	1	0.39	-2	YES	#N/A	ZEB1	zinc finger E-box binding homeobox 1 [Source:HGNC Symbol;Acc:11642]	10	protein_coding
ENSG00000181666	Down-at-prePB	prePB	1	0.47	-2.02	YES	#N/A	HKR1	HKR1, GLI-Kruppel zinc finger family member [Source:HGNC Symbol;Acc:4928]	19	protein_coding
ENSG00000101190	Down-at-prePB	prePB	1	0.15	-2.02	YES	#N/A	TCFL5	transcription factor-like 5 (basic helix-loop-helix) [Source:HGNC Symbol;Acc:11646]	20	protein_coding
ENSG00000168769	Down-at-prePB	prePB	1	0.02	-2.04	#N/A	DNA methylation editor/eraser	TET2	tet methylcytosine dioxygenase 2 [Source:HGNC Symbol;Acc:25941]	4	protein_coding
ENSG00000025293	Down-at-prePB	prePB	1	-0.2	-2.07	YES	#N/A	PHF20	PHD finger protein 20 [Source:HGNC Symbol;Acc:16098]	20	protein_coding
ENSG00000130803	Down-at-prePB	prePB	1	0.08	-2.08	YES	#N/A	ZNF317	zinc finger protein 317 [Source:HGNC Symbol;Acc:13507]	19	protein_coding
ENSG00000127081	Down-at-prePB	prePB	1	0.28	-2.08	YES	#N/A	ZNF484	zinc finger protein 484 [Source:HGNC Symbol;Acc:23385]	9	protein_coding
ENSG00000196110	Down-at-prePB	prePB	1	0.31	-2.08	YES	#N/A	ZNF699	zinc finger protein 699 [Source:HGNC Symbol;Acc:24750]	19	protein_coding
ENSG00000181894	Down-at-prePB	prePB	1	0.42	-2.1	YES	#N/A	ZNF329	zinc finger protein 329 [Source:HGNC Symbol;Acc:14209]	19	protein_coding
ENSG00000139718	Down-at-prePB	prePB	1	0.39	-2.13	#N/A	Histone methyltransferases	SETD1B	SET domain containing 1B [Source:HGNC Symbol;Acc:29187]	12	protein_coding
ENSG00000117625	Down-at-prePB	prePB	1	0.45	-2.13	YES	#N/A	RCOR3	REST corepressor 3 [Source:HGNC Symbol;Acc:25594]	1	protein_coding
ENSG00000143373	Down-at-prePB	prePB	1	0.25	-2.16	YES	#N/A	ZNF687	zinc finger protein 687 [Source:HGNC Symbol;Acc:29277]	1	protein_coding
ENSG00000197701	Down-at-prePB	prePB	1	-0.03	-2.16	YES	#N/A	ZNF595	zinc finger protein 595 [Source:HGNC Symbol;Acc:27196]	4	protein_coding
ENSG00000173039	Down-at-prePB	prePB	1	0.23	-2.17	YES	#N/A	RELA	v-rel avian reticuloendotheliosis viral oncogene homolog A [Source:HGNC Symbol;Acc:9955]	11	protein_coding
ENSG00000126804	Down-at-prePB	prePB	1	0.39	-2.19	YES	#N/A	ZBTB1	zinc finger and BTB domain containing 1 [Source:HGNC Symbol;Acc:20259]	14	protein_coding
ENSG00000116809	Down-at-prePB	prePB	1	-0.13	-2.2	YES	#N/A	ZBTB17	zinc finger and BTB domain containing 17 [Source:HGNC Symbol;Acc:12936]	1	protein_coding
ENSG00000173120	Down-at-prePB	prePB	1	0.48	-2.23	#N/A	Histone demethylase (HDM)	KDM2A	lysine (K)-specific demethylase 2A [Source:HGNC Symbol;Acc:13606]	11	protein_coding
ENSG00000168795	Down-at-prePB	prePB	1	0.3	-2.27	YES	#N/A	ZBTB5	zinc finger and BTB domain containing 5 [Source:HGNC Symbol;Acc:23836]	9	protein_coding
ENSG00000162664	Down-at-prePB	prePB	1	0.45	-2.27	YES	#N/A	ZNF326	zinc finger protein 326 [Source:HGNC Symbol;Acc:14104]	1	protein_coding
ENSG00000101544	Down-at-prePB	prePB	1	0.12	-2.27	YES	#N/A	ADNP2	ADNP homeobox 2 [Source:HGNC Symbol;Acc:23803]	18	protein_coding
ENSG00000099381	Down-at-prePB	prePB	1	0.08	-2.28	#N/A	Histone methyltransferases	SETD1A	SET domain containing 1A [Source:HGNC Symbol;Acc:29010]	16	protein_coding
ENSG00000167548	Down-at-prePB	prePB	1	0.47	-2.29	#N/A	Histone methyltransferases	KMT2D	lysine (K)-specific methyltransferase 2D [Source:HGNC Symbol;Acc:7133]	12	protein_coding
ENSG00000118263	Down-at-prePB	prePB	1	0.28	-2.29	YES	#N/A	KLF7	Kruppel-like factor 7 (ubiquitous) [Source:HGNC Symbol;Acc:6350]	2	protein_coding
ENSG00000171316	Down-at-prePB	prePB	1	-0.06	-2.32	#N/A	Acetylation, methylation and phosphorylation Reader	CHD7	chromodomain helicase DNA binding protein 7 [Source:HGNC Symbol;Acc:20626]	8	protein_coding
ENSG00000100105	Down-at-prePB	prePB	1	0.11	-2.33	YES	#N/A	PATZ1	POZ (BTB) and AT hook containing zinc finger 1 [Source:HGNC Symbol;Acc:13071]	22	protein_coding
ENSG00000073614	Down-at-prePB	prePB	1	0.41	-2.34	#N/A	Histone demethylase (HDM)	KDM5A	lysine (K)-specific demethylase 5A [Source:HGNC Symbol;Acc:9886]	12	protein_coding
ENSG00000169155	Down-at-prePB	prePB	1	0.37	-2.37	YES	#N/A	ZBTB43	zinc finger and BTB domain containing 43 [Source:HGNC Symbol;Acc:17908]	9	protein_coding
ENSG00000112200	Down-at-prePB	prePB	1	0.17	-2.37	YES	#N/A	ZNF451	zinc finger protein 451 [Source:HGNC Symbol;Acc:21091]	6	protein_coding
ENSG00000157933	Down-at-prePB	prePB	1	0.22	-2.37	YES	#N/A	SKI	v-ski avian sarcoma viral oncogene homolog [Source:HGNC Symbol;Acc:10896]	1	protein_coding
ENSG00000196428	Down-at-prePB	prePB	1	0.33	-2.38	YES	#N/A	TSC22D2	TSC22 domain family, member 2 [Source:HGNC Symbol;Acc:29095]	3	protein_coding
ENSG00000133794	Down-at-prePB	prePB	1	-0.03	-2.4	YES	#N/A	ARNTL	aryl hydrocarbon receptor nuclear translocator-like [Source:HGNC Symbol;Acc:701]	11	protein_coding
ENSG00000089094	Down-at-prePB	prePB	1	0.04	-2.43	#N/A	Histone demethylase (HDM)	KDM2B	lysine (K)-specific demethylase 2B [Source:HGNC Symbol;Acc:13610]	12	protein_coding
ENSG00000139083	Down-at-prePB	prePB	1	0.13	-2.44	YES	#N/A	ETV6	ets variant 6 [Source:HGNC Symbol;Acc:3495]	12	protein_coding
ENSG00000117000	Down-at-prePB	prePB	1	-0.03	-2.45	YES	#N/A	RLF	rearranged L-myc fusion [Source:HGNC Symbol;Acc:10025]	1	protein_coding
ENSG00000119866	Down-at-prePB	prePB	1	-1.15	-2.45	YES	#N/A	BCL11A	B-cell CLL/lymphoma 11A (zinc finger protein) [Source:HGNC Symbol;Acc:13221]	2	protein_coding
ENSG00000188295	Down-at-prePB	prePB	1	0	-2.46	YES	#N/A	ZNF669	zinc finger protein 669 [Source:HGNC Symbol;Acc:25736]	1	protein_coding
ENSG00000141646	Down-at-prePB	prePB	1	0.48	-2.47	YES	#N/A	SMAD4	SMAD family member 4 [Source:HGNC Symbol;Acc:6770]	18	protein_coding
ENSG00000121741	Down-at-prePB	prePB	1	0.45	-2.47	#N/A	Acetylation, methylation and phosphorylation Reader	ZMYM2	zinc finger, MYM-type 2 [Source:HGNC Symbol;Acc:12989]	13	protein_coding
ENSG00000169057	Down-at-prePB	prePB	1	0.2	-2.47	#N/A	DNA methylation reader	MECP2	methyl CpG binding protein 2 (Rett syndrome) [Source:HGNC Symbol;Acc:6990]	X	protein_coding
ENSG00000179388	Down-at-prePB	prePB	1	-0.45	-2.49	YES	#N/A	EGR3	early growth response 3 [Source:HGNC Symbol;Acc:3240]	8	protein_coding
ENSG00000166860	Down-at-prePB	prePB	1	0.46	-2.52	YES	#N/A	ZBTB39	zinc finger and BTB domain containing 39 [Source:HGNC Symbol;Acc:29014]	12	protein_coding
ENSG00000121864	Down-at-prePB	prePB	1	-0.02	-2.52	YES	#N/A	ZNF639	zinc finger protein 639 [Source:HGNC Symbol;Acc:30950]	3	protein_coding
ENSG00000119950	Down-at-prePB	prePB	1	0.3	-2.56	YES	#N/A	MXI1	MAX interactor 1, dimerization protein [Source:HGNC Symbol;Acc:7534]	10	protein_coding
ENSG00000170004	Down-at-prePB	prePB	1	0.18	-2.57	#N/A	Acetylation, methylation and phosphorylation Reader	CHD3	chromodomain helicase DNA binding protein 3 [Source:HGNC Symbol;Acc:1918]	17	protein_coding
ENSG00000005483	Down-at-prePB	prePB	1	0.23	-2.58	#N/A	Histone methyltransferases	KMT2E	lysine (K)-specific methyltransferase 2E [Source:HGNC Symbol;Acc:18541]	7	protein_coding
ENSG00000197279	Down-at-prePB	prePB	1	-0.31	-2.6	YES	#N/A	ZNF165	zinc finger protein 165 [Source:HGNC Symbol;Acc:12953]	6	protein_coding
ENSG00000083168	Down-at-prePB	prePB	1	0.22	-2.61	#N/A	acetylation writer	KAT6A	K(lysine) acetyltransferase 6A [Source:HGNC Symbol;Acc:13013]	8	protein_coding
ENSG00000196646	Down-at-prePB	prePB	1	0.47	-2.65	YES	#N/A	ZNF136	zinc finger protein 136 [Source:HGNC Symbol;Acc:12920]	19	protein_coding
ENSG00000095574	Down-at-prePB	prePB	1	0.4	-2.65	YES	#N/A	IKZF5	IKAROS family zinc finger 5 (Pegasus) [Source:HGNC Symbol;Acc:14283]	10	protein_coding
ENSG00000109381	Down-at-prePB	prePB	1	0.37	-2.66	YES	#N/A	ELF2	E74-like factor 2 (ets domain transcription factor) [Source:HGNC Symbol;Acc:3317]	4	protein_coding
ENSG00000119138	Down-at-prePB	prePB	1	-0.53	-2.69	YES	#N/A	KLF9	Kruppel-like factor 9 [Source:HGNC Symbol;Acc:1123]	9	protein_coding
ENSG00000145908	Down-at-prePB	prePB	1	0.05	-2.7	YES	#N/A	ZNF300	zinc finger protein 300 [Source:HGNC Symbol;Acc:13091]	5	protein_coding
ENSG00000179588	Down-at-prePB	prePB	1	0.35	-2.72	YES	#N/A	ZFPM1	zinc finger protein, FOG family member 1 [Source:HGNC Symbol;Acc:19762]	16	protein_coding
ENSG00000120738	Down-at-prePB	prePB	1	-0.95	-2.73	YES	#N/A	EGR1	early growth response 1 [Source:HGNC Symbol;Acc:3238]	5	protein_coding
ENSG00000101216	Down-at-prePB	prePB	1	0.02	-2.76	YES	#N/A	GMEB2	glucocorticoid modulatory element binding protein 2 [Source:HGNC Symbol;Acc:4371]	20	protein_coding
ENSG00000166949	Down-at-prePB	prePB	1	-0.34	-2.85	YES	#N/A	SMAD3	SMAD family member 3 [Source:HGNC Symbol;Acc:6769]	15	protein_coding
ENSG00000196233	Down-at-prePB	prePB	1	0.38	-2.86	YES	#N/A	LCOR	ligand dependent nuclear receptor corepressor [Source:HGNC Symbol;Acc:29503]	10	protein_coding
ENSG00000077150	Down-at-prePB	prePB	1	-0.22	-2.87	YES	#N/A	NFKB2	nuclear factor of kappa light polypeptide gene enhancer in B-cells 2 (p49/p100) [Source:HGNC Symbol;Acc:7795]	10	protein_coding
ENSG00000104447	Down-at-prePB	prePB	1	-0.67	-2.87	YES	#N/A	TRPS1	trichorhinophalangeal syndrome I [Source:HGNC Symbol;Acc:12340]	8	protein_coding
ENSG00000005339	Down-at-prePB	prePB	1	0.37	-2.89	#N/A	Histone acetyltransferases	CREBBP	CREB binding protein [Source:HGNC Symbol;Acc:2348]	16	protein_coding
ENSG00000111087	Down-at-prePB	prePB	1	0.04	-2.89	YES	#N/A	GLI1	GLI family zinc finger 1 [Source:HGNC Symbol;Acc:4317]	12	protein_coding
ENSG00000112033	Down-at-prePB	prePB	1	0.1	-2.91	YES	#N/A	PPARD	peroxisome proliferator-activated receptor delta [Source:HGNC Symbol;Acc:9235]	6	protein_coding
ENSG00000095951	Down-at-prePB	prePB	1	0.12	-2.92	YES	#N/A	HIVEP1	human immunodeficiency virus type I enhancer binding protein 1 [Source:HGNC Symbol;Acc:4920]	6	protein_coding
ENSG00000163635	Down-at-prePB	prePB	1	0.4	-2.97	#N/A	Acetylation, methylation and phosphorylation Reader	ATXN7	ataxin 7 [Source:HGNC Symbol;Acc:10560]	3	protein_coding
ENSG00000119725	Down-at-prePB	prePB	1	0.01	-2.97	YES	#N/A	ZNF410	zinc finger protein 410 [Source:HGNC Symbol;Acc:20144]	14	protein_coding
ENSG00000075426	Down-at-prePB	prePB	1	0.23	-2.97	YES	#N/A	FOSL2	FOS-like antigen 2 [Source:HGNC Symbol;Acc:3798]	2	protein_coding
ENSG00000186918	Down-at-prePB	prePB	1	0.04	-2.98	YES	#N/A	ZNF395	zinc finger protein 395 [Source:HGNC Symbol;Acc:18737]	8	protein_coding
ENSG00000131759	Down-at-prePB	prePB	1	0.22	-2.99	YES	#N/A	RARA	retinoic acid receptor, alpha [Source:HGNC Symbol;Acc:9864]	17	protein_coding
ENSG00000138795	Down-at-prePB	prePB	1	0.3	-3.01	YES	#N/A	LEF1	lymphoid enhancer-binding factor 1 [Source:HGNC Symbol;Acc:6551]	4	protein_coding
ENSG00000181555	Down-at-prePB	prePB	1	0.4	-3.03	#N/A	Histone methyltransferases	SETD2	SET domain containing 2 [Source:HGNC Symbol;Acc:18420]	3	protein_coding
ENSG00000115112	Down-at-prePB	prePB	1	-1.2	-3.19	YES	#N/A	TFCP2L1	transcription factor CP2-like 1 [Source:HGNC Symbol;Acc:17925]	2	protein_coding
ENSG00000105967	Down-at-prePB	prePB	1	0.46	-3.2	YES	#N/A	TFEC	transcription factor EC [Source:HGNC Symbol;Acc:11754]	7	protein_coding
ENSG00000167034	Down-at-prePB	prePB	1	-0.91	-3.25	YES	#N/A	NKX3-1	NK3 homeobox 1 [Source:HGNC Symbol;Acc:7838]	8	protein_coding
ENSG00000114315	Down-at-prePB	prePB	1	-1.41	-3.27	YES	#N/A	HES1	hes family bHLH transcription factor 1 [Source:HGNC Symbol;Acc:5192]	3	protein_coding
ENSG00000187605	Down-at-prePB	prePB	1	0.42	-3.29	#N/A	DNA methylation editor/eraser	TET3	tet methylcytosine dioxygenase 3 [Source:HGNC Symbol;Acc:28313]	2	protein_coding
ENSG00000116731	Down-at-prePB	prePB	1	0.28	-3.3	YES	Histone methyltransferases	PRDM2	PR domain containing 2, with ZNF domain [Source:HGNC Symbol;Acc:9347]	1	protein_coding
ENSG00000110851	Down-at-prePB	prePB	1	-0.15	-3.35	YES	Histone methyltransferases	PRDM4	PR domain containing 4 [Source:HGNC Symbol;Acc:9348]	12	protein_coding
ENSG00000127528	Down-at-prePB	prePB	1	-0.51	-3.42	YES	#N/A	KLF2	Kruppel-like factor 2 [Source:HGNC Symbol;Acc:6347]	19	protein_coding
ENSG00000152804	Down-at-prePB	prePB	1	-1.51	-3.48	YES	#N/A	HHEX	hematopoietically expressed homeobox [Source:HGNC Symbol;Acc:4901]	10	protein_coding
ENSG00000185650	Down-at-prePB	prePB	1	-0.36	-3.51	YES	#N/A	ZFP36L1	ZFP36 ring finger protein-like 1 [Source:HGNC Symbol;Acc:1107]	14	protein_coding
ENSG00000171988	Down-at-prePB	prePB	1	0.45	-3.55	#N/A	protein hydroxylases or histone demethylases	JMJD1C	jumonji domain containing 1C [Source:HGNC Symbol;Acc:12313]	10	protein_coding
ENSG00000153922	Down-at-prePB	prePB	1	0.29	-3.61	#N/A	Acetylation, methylation and phosphorylation Reader	CHD1	chromodomain helicase DNA binding protein 1 [Source:HGNC Symbol;Acc:1915]	5	protein_coding
ENSG00000067082	Down-at-prePB	prePB	1	-0.64	-3.62	YES	#N/A	KLF6	Kruppel-like factor 6 [Source:HGNC Symbol;Acc:2235]	10	protein_coding
ENSG00000164330	Down-at-prePB	prePB	1	-0.21	-3.78	YES	#N/A	EBF1	early B-cell factor 1 [Source:HGNC Symbol;Acc:3126]	5	protein_coding
ENSG00000173258	Down-at-prePB	prePB	1	-0.06	-3.87	YES	#N/A	ZNF483	zinc finger protein 483 [Source:HGNC Symbol;Acc:23384]	9	protein_coding
ENSG00000182568	Down-at-prePB	prePB	1	0.16	-3.92	YES	#N/A	SATB1	SATB homeobox 1 [Source:HGNC Symbol;Acc:10541]	3	protein_coding
ENSG00000130522	Down-at-prePB	prePB	1	-0.17	-4.09	YES	#N/A	JUND	jun D proto-oncogene [Source:HGNC Symbol;Acc:6206]	19	protein_coding
ENSG00000104856	Down-at-prePB	prePB	1	0.24	-4.39	YES	#N/A	RELB	v-rel avian reticuloendotheliosis viral oncogene homolog B [Source:HGNC Symbol;Acc:9956]	19	protein_coding
ENSG00000162924	Down-at-prePB	prePB	1	0.14	-4.56	YES	#N/A	REL	v-rel avian reticuloendotheliosis viral oncogene homolog [Source:HGNC Symbol;Acc:9954]	2	protein_coding
ENSG00000169554	Down-at-prePB	prePB	1	-0.25	-4.64	YES	#N/A	ZEB2	zinc finger E-box binding homeobox 2 [Source:HGNC Symbol;Acc:14881]	2	protein_coding
ENSG00000140968	Down-at-prePB	prePB	1	-1.29	-4.66	YES	#N/A	IRF8	interferon regulatory factor 8 [Source:HGNC Symbol;Acc:5358]	16	protein_coding
ENSG00000205189	Down-at-prePB	prePB	1	0.37	-4.73	YES	#N/A	ZBTB10	zinc finger and BTB domain containing 10 [Source:HGNC Symbol;Acc:30953]	8	protein_coding
ENSG00000114861	Down-at-prePB	prePB	1	-0.03	-4.79	YES	#N/A	FOXP1	forkhead box P1 [Source:HGNC Symbol;Acc:3823]	3	protein_coding
ENSG00000074219	Down-at-prePB	prePB	1	0.27	-4.91	YES	#N/A	TEAD2	TEA domain family member 2 [Source:HGNC Symbol;Acc:11715]	19	protein_coding
ENSG00000112182	Down-at-prePB	prePB	1	-0.71	-6.13	YES	#N/A	BACH2	BTB and CNC homology 1, basic leucine zipper transcription factor 2 [Source:HGNC Symbol;Acc:14078]	6	protein_coding
ENSG00000123358	Down-at-prePB	prePB	1	-0.63	-6.27	YES	#N/A	NR4A1	nuclear receptor subfamily 4, group A, member 1 [Source:HGNC Symbol;Acc:7980]	12	protein_coding
ENSG00000177426	Down-at-prePB	prePB	1	-0.36	-6.32	YES	#N/A	TGIF1	TGFB-induced factor homeobox 1 [Source:HGNC Symbol;Acc:11776]	18	protein_coding
ENSG00000196132	Down-at-prePB	prePB	1	0	-7.51	YES	#N/A	MYT1	myelin transcription factor 1 [Source:HGNC Symbol;Acc:7622]	20	protein_coding
ENSG00000119508	Down-at-prePB	prePB	1	-0.88	-7.96	YES	#N/A	NR4A3	nuclear receptor subfamily 4, group A, member 3 [Source:HGNC Symbol;Acc:7982]	9	protein_coding
ENSG00000183779	Down-at-prePB	prePB	1	0	-8.86	YES	#N/A	ZNF703	zinc finger protein 703 [Source:HGNC Symbol;Acc:25883]	8	protein_coding
ENSG00000109906	Down-at-prePB	prePB	1	0	-9.11	YES	#N/A	ZBTB16	zinc finger and BTB domain containing 16 [Source:HGNC Symbol;Acc:12930]	11	protein_coding
ENSG00000198081	Down-at-PB	PB	2	0.17	-1.04	YES	#N/A	ZBTB14	zinc finger and BTB domain containing 14 [Source:HGNC Symbol;Acc:12860]	18	protein_coding
ENSG00000188868	Down-at-PB	PB	2	0.74	-1.09	YES	#N/A	ZNF563	zinc finger protein 563 [Source:HGNC Symbol;Acc:30498]	19	protein_coding
ENSG00000215021	Down-at-PB	PB	2	0.35	-1.09	YES	#N/A	PHB2	prohibitin 2 [Source:HGNC Symbol;Acc:30306]	12	protein_coding
ENSG00000108064	Down-at-PB	PB	2	0.4	-1.11	YES	#N/A	TFAM	transcription factor A, mitochondrial [Source:HGNC Symbol;Acc:11741]	10	protein_coding
ENSG00000132773	Down-at-PB	PB	2	0.05	-1.27	YES	#N/A	TOE1	target of EGR1, member 1 (nuclear) [Source:HGNC Symbol;Acc:15954]	1	protein_coding
ENSG00000065978	Down-at-PB	PB	2	0.6	-1.36	YES	#N/A	YBX1	Y box binding protein 1 [Source:HGNC Symbol;Acc:8014]	1	protein_coding
ENSG00000134107	Down-at-PB	PB	2	0.32	-1.37	YES	#N/A	BHLHE40	basic helix-loop-helix family, member e40 [Source:HGNC Symbol;Acc:1046]	3	protein_coding
ENSG00000134954	Down-at-PB	PB	2	-0.23	-1.37	YES	#N/A	ETS1	v-ets avian erythroblastosis virus E26 oncogene homolog 1 [Source:HGNC Symbol;Acc:3488]	11	protein_coding
ENSG00000172748	Down-at-PB	PB	2	0.45	-1.61	YES	#N/A	ZNF596	zinc finger protein 596 [Source:HGNC Symbol;Acc:27268]	8	protein_coding
ENSG00000140044	Down-at-PB	PB	2	0.89	-1.67	YES	#N/A	JDP2	Jun dimerization protein 2 [Source:HGNC Symbol;Acc:17546]	14	protein_coding
ENSG00000011590	Down-at-PB	PB	2	0.6	-1.72	YES	#N/A	ZBTB32	zinc finger and BTB domain containing 32 [Source:HGNC Symbol;Acc:16763]	19	protein_coding
ENSG00000140836	Down-at-PB	PB	2	0.45	-1.9	YES	#N/A	ZFHX3	zinc finger homeobox 3 [Source:HGNC Symbol;Acc:777]	16	protein_coding
ENSG00000105717	Down-at-PB	PB	2	0.18	-1.98	YES	#N/A	PBX4	pre-B-cell leukemia homeobox 4 [Source:HGNC Symbol;Acc:13403]	19	protein_coding
ENSG00000127124	Down-at-PB	PB	2	-0.83	-2.15	YES	#N/A	HIVEP3	human immunodeficiency virus type I enhancer binding protein 3 [Source:HGNC Symbol;Acc:13561]	1	protein_coding
ENSG00000124766	Down-at-PB	PB	2	1.1	-2.77	YES	#N/A	SOX4	SRY (sex determining region Y)-box 4 [Source:HGNC Symbol;Acc:11200]	6	protein_coding
ENSG00000141040	Down-at-PB	PB	2	0.82	-3.62	YES	#N/A	ZNF287	zinc finger protein 287 [Source:HGNC Symbol;Acc:13502]	17	protein_coding
ENSG00000122877	Down-at-PB	PB	2	-0.02	-3.7	YES	#N/A	EGR2	early growth response 2 [Source:HGNC Symbol;Acc:3239]	10	protein_coding
ENSG00000136997	Down-at-PC	PC	3	0.21	-2.9	YES	#N/A	MYC	v-myc avian myelocytomatosis viral oncogene homolog [Source:HGNC Symbol;Acc:7553]	8	protein_coding
ENSG00000072310	Down-at-PC	PC	3	0.47	-3.89	YES	#N/A	SREBF1	sterol regulatory element binding transcription factor 1 [Source:HGNC Symbol;Acc:11289]	17	protein_coding
C) TFs/EEs enriched in the two-step-up-down genes
id	status	step	group	max_fcs	min_fcs	TF	EE_class	name	description	chromosome	biotype
ENSG00000111732	Impulsed-up-at-prePB	prePB	1	9.55	-8.35	#N/A	DNA methylation editor/eraser	AICDA	activation-induced cytidine deaminase [Source:HGNC Symbol;Acc:13203]	12	protein_coding
ENSG00000118513	Impulsed-up-at-prePB	prePB	1	8.76	-4.18	YES	#N/A	MYB	v-myb avian myeloblastosis viral oncogene homolog [Source:HGNC Symbol;Acc:7545]	6	protein_coding
ENSG00000123685	Impulsed-up-at-prePB	prePB	1	7.82	-5.57	YES	#N/A	BATF3	basic leucine zipper transcription factor, ATF-like 3 [Source:HGNC Symbol;Acc:28915]	1	protein_coding
ENSG00000111206	Impulsed-up-at-prePB	prePB	1	5.98	-1.05	YES	#N/A	FOXM1	forkhead box M1 [Source:HGNC Symbol;Acc:3818]	12	protein_coding
ENSG00000029153	Impulsed-up-at-prePB	prePB	1	5.43	-1.87	YES	#N/A	ARNTL2	aryl hydrocarbon receptor nuclear translocator-like 2 [Source:HGNC Symbol;Acc:18984]	12	protein_coding
ENSG00000132646	Impulsed-up-at-prePB	prePB	1	5.15	-2.28	#N/A	DNA methylation reader	PCNA	proliferating cell nuclear antigen [Source:HGNC Symbol;Acc:8729]	20	protein_coding
ENSG00000137310	Impulsed-up-at-prePB	prePB	1	4.84	-1.27	YES	#N/A	TCF19	transcription factor 19 [Source:HGNC Symbol;Acc:11629]	6	protein_coding
ENSG00000175832	Impulsed-up-at-prePB	prePB	1	4.46	-5.73	YES	#N/A	ETV4	ets variant 4 [Source:HGNC Symbol;Acc:3493]	17	protein_coding
ENSG00000156127	Impulsed-up-at-prePB	prePB	1	4.35	-1.63	YES	#N/A	BATF	basic leucine zipper transcription factor, ATF-like [Source:HGNC Symbol;Acc:958]	14	protein_coding
ENSG00000152455	Impulsed-up-at-prePB	prePB	1	4.23	-1.02	#N/A	Histone methyltransferases	SUV39H2	suppressor of variegation 3-9 homolog 2 (Drosophila) [Source:HGNC Symbol;Acc:17287]	10	protein_coding
ENSG00000073282	Impulsed-up-at-prePB	prePB	1	4.01	-3.28	YES	#N/A	TP63	tumor protein p63 [Source:HGNC Symbol;Acc:15979]	3	protein_coding
ENSG00000085999	Impulsed-up-at-prePB	prePB	1	3.85	-1.86	#N/A	Chromatin remodelling helicase	RAD54L	RAD54-like (S. cerevisiae) [Source:HGNC Symbol;Acc:9826]	1	protein_coding
ENSG00000115738	Impulsed-up-at-prePB	prePB	1	3.82	-1.99	YES	#N/A	ID2	inhibitor of DNA binding 2, dominant negative helix-loop-helix protein [Source:HGNC Symbol;Acc:5361]	2	protein_coding
ENSG00000101412	Impulsed-up-at-prePB	prePB	1	3.42	-2.13	YES	#N/A	E2F1	E2F transcription factor 1 [Source:HGNC Symbol;Acc:3113]	20	protein_coding
ENSG00000198176	Impulsed-up-at-prePB	prePB	1	3.23	-1.52	YES	#N/A	TFDP1	transcription factor Dp-1 [Source:HGNC Symbol;Acc:11749]	13	protein_coding
ENSG00000087903	Impulsed-up-at-prePB	prePB	1	3.23	-2.03	YES	#N/A	RFX2	regulatory factor X, 2 (influences HLA class II expression) [Source:HGNC Symbol;Acc:9983]	19	protein_coding
ENSG00000178860	Impulsed-up-at-prePB	prePB	1	3.19	-2.11	YES	#N/A	MSC	musculin [Source:HGNC Symbol;Acc:7321]	8	protein_coding
ENSG00000171843	Impulsed-up-at-prePB	prePB	1	3.07	-1.82	YES	#N/A	MLLT3	myeloid/lymphoid or mixed-lineage leukemia (trithorax homolog, Drosophila); translocated to, 3 [Source:HGNC Symbol;Acc:7136]	9	protein_coding
ENSG00000169136	Impulsed-up-at-prePB	prePB	1	2.96	-1.48	YES	#N/A	ATF5	activating transcription factor 5 [Source:HGNC Symbol;Acc:790]	19	protein_coding
ENSG00000130816	Impulsed-up-at-prePB	prePB	1	2.91	-1.56	#N/A	DNA methylation maintain	DNMT1	DNA (cytosine-5-)-methyltransferase 1 [Source:HGNC Symbol;Acc:2976]	19	protein_coding
ENSG00000197134	Impulsed-up-at-prePB	prePB	1	2.86	-2.08	YES	#N/A	ZNF257	zinc finger protein 257 [Source:HGNC Symbol;Acc:13498]	19	protein_coding
ENSG00000187801	Impulsed-up-at-prePB	prePB	1	2.82	-1.5	YES	#N/A	ZFP69B	ZFP69 zinc finger protein B [Source:HGNC Symbol;Acc:28053]	1	protein_coding
ENSG00000119969	Impulsed-up-at-prePB	prePB	1	2.65	-2.12	#N/A	Chromatin remodelling helicase	HELLS	helicase, lymphoid-specific [Source:HGNC Symbol;Acc:4861]	10	protein_coding
ENSG00000213988	Impulsed-up-at-prePB	prePB	1	2.31	-1.63	YES	#N/A	ZNF90	zinc finger protein 90 [Source:HGNC Symbol;Acc:13165]	19	protein_coding
ENSG00000197933	Impulsed-up-at-prePB	prePB	1	2.15	-1.68	YES	#N/A	ZNF823	zinc finger protein 823 [Source:HGNC Symbol;Acc:30936]	19	protein_coding
ENSG00000171970	Impulsed-up-at-prePB	prePB	1	2.14	-1.28	YES	#N/A	ZNF57	zinc finger protein 57 [Source:HGNC Symbol;Acc:13125]	19	protein_coding
ENSG00000126457	Impulsed-up-at-prePB	prePB	1	2.14	-1.07	#N/A	Histone methyltransferases	PRMT1	protein arginine methyltransferase 1 [Source:HGNC Symbol;Acc:5187]	19	protein_coding
ENSG00000109685	Impulsed-up-at-prePB	prePB	1	2.14	-1.56	YES	K36 writer	WHSC1	Wolf-Hirschhorn syndrome candidate 1 [Source:HGNC Symbol;Acc:12766]	4	protein_coding
ENSG00000116830	Impulsed-up-at-prePB	prePB	1	2.13	-1.18	#N/A	Chromatin remodelling helicase	TTF2	transcription termination factor, RNA polymerase II [Source:HGNC Symbol;Acc:12398]	1	protein_coding
ENSG00000197016	Impulsed-up-at-prePB	prePB	1	2.13	-1.47	YES	#N/A	ZNF470	zinc finger protein 470 [Source:HGNC Symbol;Acc:22220]	19	protein_coding
ENSG00000196172	Impulsed-up-at-prePB	prePB	1	2.11	-1.01	YES	#N/A	ZNF681	zinc finger protein 681 [Source:HGNC Symbol;Acc:26457]	19	protein_coding
ENSG00000102554	Impulsed-up-at-prePB	prePB	1	2.01	-1.67	YES	#N/A	KLF5	Kruppel-like factor 5 (intestinal) [Source:HGNC Symbol;Acc:6349]	13	protein_coding
ENSG00000101057	Impulsed-up-at-prePB	prePB	1	1.97	-1.13	YES	#N/A	MYBL2	v-myb avian myeloblastosis viral oncogene homolog-like 2 [Source:HGNC Symbol;Acc:7548]	20	protein_coding
ENSG00000170364	Impulsed-up-at-prePB	prePB	1	1.89	-1.83	#N/A	Histone methyltransferases	SETMAR	SET domain and mariner transposase fusion gene [Source:HGNC Symbol;Acc:10762]	3	protein_coding
ENSG00000167840	Impulsed-up-at-prePB	prePB	1	1.72	-1.16	YES	#N/A	ZNF232	zinc finger protein 232 [Source:HGNC Symbol;Acc:13026]	17	protein_coding
ENSG00000141510	Impulsed-up-at-prePB	prePB	1	1.68	-1.58	YES	#N/A	TP53	tumor protein p53 [Source:HGNC Symbol;Acc:11998]	17	protein_coding
ENSG00000184635	Impulsed-up-at-prePB	prePB	1	1.68	-1.33	YES	#N/A	ZNF93	zinc finger protein 93 [Source:HGNC Symbol;Acc:13169]	19	protein_coding
ENSG00000198182	Impulsed-up-at-prePB	prePB	1	1.67	-1.03	YES	#N/A	ZNF607	zinc finger protein 607 [Source:HGNC Symbol;Acc:28192]	19	protein_coding
ENSG00000185238	Impulsed-up-at-prePB	prePB	1	1.6	-1.3	#N/A	Histone methyltransferases	PRMT3	protein arginine methyltransferase 3 [Source:HGNC Symbol;Acc:30163]	11	protein_coding
ENSG00000105750	Impulsed-up-at-prePB	prePB	1	1.55	-1.34	YES	#N/A	ZNF85	zinc finger protein 85 [Source:HGNC Symbol;Acc:13160]	19	protein_coding
ENSG00000213967	Impulsed-up-at-prePB	prePB	1	1.54	-2.94	YES	#N/A	ZNF726	zinc finger protein 726 [Source:HGNC Symbol;Acc:32462]	19	protein_coding
ENSG00000106462	Impulsed-up-at-prePB	prePB	1	1.51	-1.75	YES	Histone methyltransferases	EZH2	enhancer of zeste homolog 2 (Drosophila) [Source:HGNC Symbol;Acc:3527]	7	protein_coding
ENSG00000160352	Impulsed-up-at-prePB	prePB	1	1.5	-1.57	YES	#N/A	ZNF714	zinc finger protein 714 [Source:HGNC Symbol;Acc:27124]	19	protein_coding
ENSG00000101945	Impulsed-up-at-prePB	prePB	1	1.31	-1.3	#N/A	Histone methyltransferases	SUV39H1	suppressor of variegation 3-9 homolog 1 (Drosophila) [Source:HGNC Symbol;Acc:11479]	X	protein_coding
ENSG00000175322	Impulsed-up-at-prePB	prePB	1	1.26	-1.19	YES	#N/A	ZNF519	zinc finger protein 519 [Source:HGNC Symbol;Acc:30574]	18	protein_coding
ENSG00000134046	Impulsed-up-at-prePB	prePB	1	1.15	-1.07	#N/A	DNA methylation reader	MBD2	methyl-CpG binding domain protein 2 [Source:HGNC Symbol;Acc:6917]	18	protein_coding
ENSG00000050344	Impulsed-up-at-prePB	prePB	1	1.12	-1.26	YES	#N/A	NFE2L3	nuclear factor, erythroid 2-like 3 [Source:HGNC Symbol;Acc:7783]	7	protein_coding
ENSG00000124766	Impulsed-up-at-prePB	prePB	1	1.1	-2.77	YES	#N/A	SOX4	SRY (sex determining region Y)-box 4 [Source:HGNC Symbol;Acc:11200]	6	protein_coding
D) TFs/EEs enriched in the two-step-down-up genes
id	status	step	group	max_fcs	min_fcs	TF	EE_class	name	description	chromosome	biotype
ENSG00000107187	Impulsed-down-at-prePB	prePB	1	1.29	-7.44	YES	#N/A	LHX3	LIM homeobox 3 [Source:HGNC Symbol;Acc:6595]	9	protein_coding
ENSG00000125740	Impulsed-down-at-prePB	prePB	1	1.44	-5.38	YES	#N/A	FOSB	FBJ murine osteosarcoma viral oncogene homolog B [Source:HGNC Symbol;Acc:3797]	19	protein_coding
ENSG00000174738	Impulsed-down-at-prePB	prePB	1	2.01	-5.09	YES	#N/A	NR1D2	nuclear receptor subfamily 1, group D, member 2 [Source:HGNC Symbol;Acc:7963]	3	protein_coding
ENSG00000125968	Impulsed-down-at-prePB	prePB	1	1.78	-4.93	YES	#N/A	ID1	inhibitor of DNA binding 1, dominant negative helix-loop-helix protein [Source:HGNC Symbol;Acc:5360]	20	protein_coding
ENSG00000148737	Impulsed-down-at-prePB	prePB	1	1.74	-3.83	YES	#N/A	TCF7L2	transcription factor 7-like 2 (T-cell specific, HMG-box) [Source:HGNC Symbol;Acc:11641]	10	protein_coding
ENSG00000123933	Impulsed-down-at-prePB	prePB	1	2.77	-3.81	YES	#N/A	MXD4	MAX dimerization protein 4 [Source:HGNC Symbol;Acc:13906]	4	protein_coding
ENSG00000140009	Impulsed-down-at-prePB	prePB	1	3.96	-3.71	YES	#N/A	ESR2	estrogen receptor 2 (ER beta) [Source:HGNC Symbol;Acc:3468]	14	protein_coding
ENSG00000156273	Impulsed-down-at-prePB	prePB	1	1.41	-3.69	YES	#N/A	BACH1	BTB and CNC homology 1, basic leucine zipper transcription factor 1 [Source:HGNC Symbol;Acc:935]	21	protein_coding
ENSG00000170345	Impulsed-down-at-prePB	prePB	1	1.08	-3.54	YES	#N/A	FOS	FBJ murine osteosarcoma viral oncogene homolog [Source:HGNC Symbol;Acc:3796]	14	protein_coding
ENSG00000177606	Impulsed-down-at-prePB	prePB	1	1.25	-3.49	YES	#N/A	JUN	jun proto-oncogene [Source:HGNC Symbol;Acc:6204]	1	protein_coding
ENSG00000184271	Impulsed-down-at-prePB	prePB	1	1.33	-3.38	YES	#N/A	POU6F1	POU class 6 homeobox 1 [Source:HGNC Symbol;Acc:9224]	12	protein_coding
ENSG00000113916	Impulsed-down-at-prePB	prePB	1	2.14	-3.13	YES	#N/A	BCL6	B-cell CLL/lymphoma 6 [Source:HGNC Symbol;Acc:1001]	3	protein_coding
ENSG00000105856	Impulsed-down-at-prePB	prePB	1	1.56	-3.02	YES	#N/A	HBP1	HMG-box transcription factor 1 [Source:HGNC Symbol;Acc:23200]	7	protein_coding
ENSG00000174282	Impulsed-down-at-prePB	prePB	1	1.05	-3.01	YES	DNA methylation reader	ZBTB4	zinc finger and BTB domain containing 4 [Source:HGNC Symbol;Acc:23847]	17	protein_coding
ENSG00000125347	Impulsed-down-at-prePB	prePB	1	1.27	-2.26	YES	#N/A	IRF1	interferon regulatory factor 1 [Source:HGNC Symbol;Acc:6116]	5	protein_coding
ENSG00000158773	Impulsed-down-at-prePB	prePB	1	1.14	-2.14	YES	#N/A	USF1	upstream transcription factor 1 [Source:HGNC Symbol;Acc:12593]	1	protein_coding
ENSG00000124782	Impulsed-down-at-prePB	prePB	1	1.02	-2.14	YES	#N/A	RREB1	ras responsive element binding protein 1 [Source:HGNC Symbol;Acc:10449]	6	protein_coding
ENSG00000155090	Impulsed-down-at-prePB	prePB	1	1.49	-2.07	YES	#N/A	KLF10	Kruppel-like factor 10 [Source:HGNC Symbol;Acc:11810]	8	protein_coding
ENSG00000178764	Impulsed-down-at-prePB	prePB	1	1.27	-1.77	YES	#N/A	ZHX2	zinc fingers and homeoboxes 2 [Source:HGNC Symbol;Acc:18513]	8	protein_coding
ENSG00000124151	Impulsed-down-at-prePB	prePB	1	1.2	-1.7	#N/A	Histone acetyltransferases	NCOA3	nuclear receptor coactivator 3 [Source:HGNC Symbol;Acc:7670]	20	protein_coding
ENSG00000116604	Impulsed-down-at-prePB	prePB	1	1.08	-1.69	YES	#N/A	MEF2D	myocyte enhancer factor 2D [Source:HGNC Symbol;Acc:6997]	1	protein_coding
ENSG00000213928	Impulsed-down-at-prePB	prePB	1	1.42	-1.64	YES	#N/A	IRF9	interferon regulatory factor 9 [Source:HGNC Symbol;Acc:6131]	14	protein_coding
ENSG00000182463	Impulsed-down-at-prePB	prePB	1	1.96	-1.61	YES	#N/A	TSHZ2	teashirt zinc finger homeobox 2 [Source:HGNC Symbol;Acc:13010]	20	protein_coding
ENSG00000146757	Impulsed-down-at-prePB	prePB	1	1.01	-1.46	YES	#N/A	ZNF92	zinc finger protein 92 [Source:HGNC Symbol;Acc:13168]	7	protein_coding
ENSG00000172667	Impulsed-down-at-prePB	prePB	1	1.47	-1.44	YES	#N/A	ZMAT3	zinc finger, matrin-type 3 [Source:HGNC Symbol;Acc:29983]	3	protein_coding
ENSG00000198816	Impulsed-down-at-prePB	prePB	1	1.31	-1.42	YES	#N/A	ZNF358	zinc finger protein 358 [Source:HGNC Symbol;Acc:16838]	19	protein_coding
ENSG00000118689	Impulsed-down-at-prePB	prePB	1	1.68	-1.4	YES	#N/A	FOXO3	forkhead box O3 [Source:HGNC Symbol;Acc:3821]	6	protein_coding
ENSG00000159216	Impulsed-down-at-prePB	prePB	1	1.65	-1.32	YES	#N/A	RUNX1	runt-related transcription factor 1 [Source:HGNC Symbol;Acc:10471]	21	protein_coding
ENSG00000114166	Impulsed-down-at-prePB	prePB	1	1.45	-1.28	#N/A	acetylation writer	KAT2B	K(lysine) acetyltransferase 2B [Source:HGNC Symbol;Acc:8638]	3	protein_coding
ENSG00000175727	Impulsed-down-at-prePB	prePB	1	1.52	-1.25	YES	#N/A	MLXIP	MLX interacting protein [Source:HGNC Symbol;Acc:17055]	12	protein_coding
ENSG00000133740	Impulsed-down-at-prePB	prePB	1	2.73	-1.2	YES	#N/A	E2F5	E2F transcription factor 5, p130-binding [Source:HGNC Symbol;Acc:3119]	8	protein_coding
ENSG00000099326	Impulsed-down-at-prePB	prePB	1	1.08	-1.16	YES	#N/A	MZF1	myeloid zinc finger 1 [Source:HGNC Symbol;Acc:13108]	19	protein_coding
ENSG00000144218	Impulsed-down-at-PB	PB	2	1.15	-9.46	YES	#N/A	AFF3	AF4/FMR2 family, member 3 [Source:HGNC Symbol;Acc:6473]	2	protein_coding
ENSG00000130940	Impulsed-down-at-PB	PB	2	2.28	-6.93	YES	#N/A	CASZ1	castor zinc finger 1 [Source:HGNC Symbol;Acc:26002]	1	protein_coding
ENSG00000121413	Impulsed-down-at-PB	PB	2	1.59	-2.98	YES	#N/A	ZSCAN18	zinc finger and SCAN domain containing 18 [Source:HGNC Symbol;Acc:21037]	19	protein_coding
ENSG00000196724	Impulsed-down-at-PB	PB	2	1	-1.55	YES	#N/A	ZNF418	zinc finger protein 418 [Source:HGNC Symbol;Acc:20647]	19	protein_coding
